# Supplementary material for: Personalised Medicine for Colorectal Cancer Using Mechanism-Based Machine Learning Models
Source: Int J Mol Sci. 2021 Sep 15;22(18):9970. doi: 10.3390/ijms22189970 (PMC8467693; doi:10.3390/ijms22189970)
Supplement: Supplementary file 1 [file ijms-22-09970-s001.zip]

Archive with 11 entries (9 files):
- ijms-1339236-supplementary/
- ijms-1339236-supplementary/Supplementary File/
- ijms-1339236-supplementary/Supplementary File/Supplemental 1_TCGA Clinical Dataset Transcriptomics.txt
- ijms-1339236-supplementary/Supplementary File/Supplemental 2_TCGA Clinical Dataset Proteomics.txt
- ijms-1339236-supplementary/Supplementary File/Supplemental 3_Comprehensive list of all significant genes.xlsx
- ijms-1339236-supplementary/Supplementary File/Supplemental 4_Comprehensive list of all significant proteins.xlsx
- ijms-1339236-supplementary/Supplementary File/Supplemental 5_ Survival Analysis Transcriptomics Results.xlsx
- ijms-1339236-supplementary/Supplementary File/Supplemental 6_ Survival Analysis Proteomics Results.xlsx
- ijms-1339236-supplementary/Supplementary File/Supplemental 7_Raw TCGA Legacy Transcriptomics.csv
- ijms-1339236-supplementary/Supplementary File/Supplemental 8_Raw TCGA Legacy Proteomics.csv
- ijms-1339236-supplementary/Supplementary File/Supplemental 9_List of Abbreviations.pdf
