# Supplementary material for: Personalised Medicine for Colorectal Cancer Using Mechanism-Based Machine Learning Models
Source: Int J Mol Sci. 2021 Sep 15;22(18):9970. doi: 10.3390/ijms22189970 (PMC8467693; doi:10.3390/ijms22189970)
Supplement: Supplementary file 1 [file ijms-22-09970-s001.zip › ijms-1339236-supplementary/Supplementary File/Supplemental 1_TCGA Clinical Dataset Transcriptomics.txt]

PATIENT_ID	SAMPLE_ID	SPECIMEN_SECOND_LONGEST_DIMENSION	IS_FFPE	LONGEST_DIMENSION	PATHOLOGY_REPORT_FILE_NAME	PATHOLOGY_REPORT_UUID	SAMPLE_TYPE	SAMPLE_TYPE_ID	SHORTEST_DIMENSION	VIAL_NUMBER	ONCOTREE_CODE	CANCER_TYPE	CANCER_TYPE_DETAILED	SOMATIC_STATUS	HISTOLOGICAL_DIAGNOSIS	PROSPECTIVE_COLLECTION	RETROSPECTIVE_COLLECTION	SEX	RACE	ETHNICITY	HISTORY_OTHER_MALIGNANCY	HISTORY_NEOADJUVANT_TRTYN	INITIAL_PATHOLOGIC_DX_YEAR	AJCC_STAGING_EDITION	AJCC_TUMOR_PATHOLOGIC_PT	AJCC_NODES_PATHOLOGIC_PN	AJCC_METASTASIS_PATHOLOGIC_PM	AJCC_PATHOLOGIC_TUMOR_STAGE	RESIDUAL_TUMOR	LYMPH_NODES_EXAMINED	LYMPH_NODE_EXAMINED_COUNT	LYMPH_NODES_EXAMINED_HE_COUNT	TUMOR_STATUS	VASCULAR_INVASION_INDICATOR	LYMPHOVASCULAR_INVASION_INDICATOR	KRAS_GENE_ANALYSIS_INDICATOR	BRAF_GENE_ANALYSIS_INDICATOR	WEIGHT	HEIGHT	RADIATION_TREATMENT_ADJUVANT	PHARMACEUTICAL_TX_ADJUVANT	TREATMENT_OUTCOME_FIRST_COURSE	NEW_TUMOR_EVENT_AFTER_INITIAL_TREATMENT	AGE	PRIMARY_SITE_PATIENT	ICD_10	ICD_O_3_SITE	INFORMED_CONSENT_VERIFIED	TISSUE_SOURCE_SITE
TCGA-4N-A93T	TCGA-4N-A93T-01	NaN	NO	NaN	TCGA-4N-A93T.5AEC5E5B-8EC4-4AA0-A195-612CFC38481F.pdf	5AEC5E5B-8EC4-4AA0-A195-612CFC38481F	Primary	1	NaN	A	COAD	Colorectal Cancer	Colon Adenocarcinoma	Matched	Colon Adenocarcinoma	YES	NO	Male	BLACK OR AFRICAN AMERICAN	NOT HISPANIC OR LATINO	No	No	2013	7	4	1	0	Stage IIIB	0	YES	25	NaN	WITH TUMOR	NO	NO	NO	NO	134	167.64	NO	YES	Stable Disease	NO	67	Ascending Colon	18.2	18.2	YES	4N
TCGA-4T-AA8H	TCGA-4T-AA8H-01	NaN	NO	NaN	TCGA-4T-AA8H.FAB79463-7351-4C25-9AEC-7B47486C7F54.pdf	FAB79463-7351-4C25-9AEC-7B47486C7F54	Primary	1	NaN	A	MACR	Colorectal Cancer	Mucinous Adenocarcinoma of the Colon and Rectum	Matched	Colon Mucinous Adenocarcinoma	NO	YES	Female	BLACK OR AFRICAN AMERICAN	NOT HISPANIC OR LATINO	No	No	2013	7	3	0	NaN	Stage IIA	0	YES	24	0	TUMOR FREE	NO	NO	NO	NO	107.956	167.6	NO	NO	Complete Remission/Response	NO	42	Descending Colon	18.6	18.6	YES	4T
TCGA-5M-AAT6	TCGA-5M-AAT6-01	NaN	NO	NaN	TCGA-5M-AAT6.B25D2818-B3C6-49F0-81E6-224488C1E926.pdf	B25D2818-B3C6-49F0-81E6-224488C1E926	Primary	1	NaN	A	COAD	Colorectal Cancer	Colon Adenocarcinoma	Matched	Colon Adenocarcinoma	NO	YES	Female	BLACK OR AFRICAN AMERICAN	HISPANIC OR LATINO	No	No	2009	6	4	2	1	Stage IV	2	YES	11	10	WITH TUMOR	YES	YES	NO	[Not Available]	99.1	162	NO	YES	Progressive Disease	YES	40	Transverse Colon	18.2	18.2	YES	5M
TCGA-5M-AATE	TCGA-5M-AATE-01	NaN	NO	NaN	TCGA-5M-AATE.759F9B5B-2E5C-49E6-8E9B-32B265D1BE73.pdf	759F9B5B-2E5C-49E6-8E9B-32B265D1BE73	Primary	1	NaN	A	COAD	Colorectal Cancer	Colon Adenocarcinoma	Matched	Colon Adenocarcinoma	NO	YES	Male	BLACK OR AFRICAN AMERICAN	HISPANIC OR LATINO	No	No	2011	7	3	0	0	Stage IIA	0	YES	15	0	WITH TUMOR	NO	NO	YES	NO	75.4	177	NO	NO	Progressive Disease	YES	76	Ascending Colon	18.2	18.2	YES	5M
TCGA-A6-2675	TCGA-A6-2675-01	0.8	NO	2	TCGA-A6-2675.c9a27850-8295-4e69-ab9e-a9765650fcea.pdf	c9a27850-8295-4e69-ab9e-a9765650fcea	Primary	1	0.5	A	COAD	Colorectal Cancer	Colon Adenocarcinoma	Matched	Colon Adenocarcinoma	YES	NO	Male	WHITE	NOT HISPANIC OR LATINO	No	No	2009	6	3	0	NaN	Stage IIA	0	YES	11	0	TUMOR FREE	NO	NO	NO	NO	71.3	160	[Not Available]	[Not Available]	[Not Available]	[Not Available]	78	Sigmoid Colon	18.7	18.7	YES	A6
TCGA-A6-2682	TCGA-A6-2682-01	0.8	NO	2.5	TCGA-A6-2682.b6280abb-7ccf-4fdb-ad83-65d8b98dfbba.pdf	b6280abb-7ccf-4fdb-ad83-65d8b98dfbba	Primary	1	0.5	A	COAD	Colorectal Cancer	Colon Adenocarcinoma	Matched	Colon Adenocarcinoma	YES	NO	Male	WHITE	NOT HISPANIC OR LATINO	Yes	No	2009	6	4	1	1	Stage IV	0	YES	13	2	WITH TUMOR	YES	YES	YES	NO	96.5	180	[Not Available]	[Not Available]	[Not Available]	[Not Available]	70	[Discrepancy]	18.9	18.9	YES	A6
TCGA-A6-2684	TCGA-A6-2684-01	0.9	NO	1	TCGA-A6-2684.9dabf713-dd0c-4388-b69e-f1bbb08e4d21.pdf	9dabf713-dd0c-4388-b69e-f1bbb08e4d21	Primary	1	0.4	A	COAD	Colorectal Cancer	Colon Adenocarcinoma	Matched	Colon Adenocarcinoma	YES	NO	Female	WHITE	NOT HISPANIC OR LATINO	No	No	2009	NaN	2	0	0	Stage I	0	YES	33	0	TUMOR FREE	NO	NO	NO	NO	70.1	163	[Not Available]	[Not Available]	[Not Available]	[Not Available]	75	Cecum	18.9	18.9	YES	A6
TCGA-A6-2685	TCGA-A6-2685-01	0.6	NO	2	TCGA-A6-2685.4d01d457-e681-48c9-ac38-323c582105c3.pdf	4d01d457-e681-48c9-ac38-323c582105c3	Primary	1	0.6	A	COAD	Colorectal Cancer	Colon Adenocarcinoma	Matched	Colon Adenocarcinoma	YES	NO	Female	BLACK OR AFRICAN AMERICAN	NOT HISPANIC OR LATINO	No	No	2009	6	3	0	0	Stage IIA	0	YES	29	0	TUMOR FREE	NO	NO	NO	NO	77.3	171	[Not Available]	[Not Available]	[Not Available]	[Not Available]	48	Sigmoid Colon	18.9	18.9	YES	A6
TCGA-A6-4105	TCGA-A6-4105-01	0.8	NO	2.6	TCGA-A6-4105.d2ce055f-3de6-4b96-96ad-133091cd0a8f.pdf	d2ce055f-3de6-4b96-96ad-133091cd0a8f	Primary	1	0.6	A	COAD	Colorectal Cancer	Colon Adenocarcinoma	Matched	Colon Adenocarcinoma	YES	NO	Male	WHITE	NOT HISPANIC OR LATINO	Yes	No	2010	7	3	0	0	Stage IIA	NaN	YES	19	0	TUMOR FREE	NO	NO	NO	NO	83.3	180.3	[Not Available]	[Not Available]	[Not Available]	[Not Available]	79	Ascending Colon	18.2	18.2	YES	A6
TCGA-A6-5656	TCGA-A6-5656-01	0.6	NO	1.2	TCGA-A6-5656.9396cc9f-adf9-4e3e-9cb4-c0a5190299b9.pdf	9396cc9f-adf9-4e3e-9cb4-c0a5190299b9	Primary	1	0.4	A	COAD	Colorectal Cancer	Colon Adenocarcinoma	Matched	Colon Adenocarcinoma	YES	NO	Male	WHITE	NOT HISPANIC OR LATINO	No	No	2010	7	2	0	0	Stage I	NaN	YES	16	0	TUMOR FREE	NO	NO	NO	NO	76.6	179	[Not Available]	[Not Available]	[Not Available]	[Not Available]	74	Sigmoid Colon	18.7	18.7	YES	A6
TCGA-A6-5657	TCGA-A6-5657-01	1	NO	1.3	TCGA-A6-5657.58264a19-4619-4e74-925b-4f3740a7a29f.pdf	58264a19-4619-4e74-925b-4f3740a7a29f	Primary	1	0.4	A	COAD	Colorectal Cancer	Colon Adenocarcinoma	Matched	Colon Adenocarcinoma	YES	NO	Male	BLACK OR AFRICAN AMERICAN	NOT HISPANIC OR LATINO	No	No	2010	NaN	3	1	0	Stage IIIB	0	YES	42	1	TUMOR FREE	NO	YES	NO	NO	99.6	172	[Not Available]	[Not Available]	[Not Available]	[Not Available]	65	[Discrepancy]	18.9	18.9	YES	A6
TCGA-A6-5659	TCGA-A6-5659-01	0.6	NO	1.5	TCGA-A6-5659.16172149-a834-4f41-a786-5d87a69fc65c.pdf	16172149-a834-4f41-a786-5d87a69fc65c	Primary	1	0.4	A	COAD	Colorectal Cancer	Colon Adenocarcinoma	Matched	Colon Adenocarcinoma	YES	NO	Male	WHITE	NOT HISPANIC OR LATINO	No	No	2010	NaN	2	0	0	Stage I	0	YES	26	0	TUMOR FREE	NO	NO	NO	NO	117.1	180	[Not Available]	[Not Available]	[Not Available]	[Not Available]	82	Cecum	18.2	18.2	YES	A6
TCGA-A6-5660	TCGA-A6-5660-01	1	NO	1.5	TCGA-A6-5660.865dc724-445f-45a7-a143-5318f6acb580.pdf	865dc724-445f-45a7-a143-5318f6acb580	Primary	1	0.5	A	COAD	Colorectal Cancer	Colon Adenocarcinoma	Matched	Colon Adenocarcinoma	YES	NO	Male	BLACK OR AFRICAN AMERICAN	NOT HISPANIC OR LATINO	No	No	2010	NaN	3	2	0	Stage IIIC	NaN	YES	23	11	TUMOR FREE	YES	YES	NO	NO	94.4	170	[Not Available]	[Not Available]	[Not Available]	[Not Available]	73	Cecum	18.2	18.2	YES	A6
TCGA-A6-5661	TCGA-A6-5661-01	0.8	NO	1.1	TCGA-A6-5661.bfa2520c-b8f1-4475-b98c-6798ecbf6f16.pdf	bfa2520c-b8f1-4475-b98c-6798ecbf6f16	Primary	1	0.4	A	COAD	Colorectal Cancer	Colon Adenocarcinoma	Matched	Colon Adenocarcinoma	YES	NO	Female	BLACK OR AFRICAN AMERICAN	NOT HISPANIC OR LATINO	No	No	2010	NaN	3	0	0	Stage IIA	0	YES	21	0	TUMOR FREE	NO	NO	NO	NO	69.1	170	[Not Available]	[Not Available]	[Not Available]	[Not Available]	80	Ascending Colon	18.2	18.2	YES	A6
TCGA-A6-5662	TCGA-A6-5662-01	0.5	NO	0.8	TCGA-A6-5662.79935ec7-c03d-4dbf-97a6-c97da85af6d6.pdf	79935ec7-c03d-4dbf-97a6-c97da85af6d6	Primary	1	0.3	A	COAD	Colorectal Cancer	Colon Adenocarcinoma	Matched	Colon Adenocarcinoma	YES	NO	Male	WHITE	NOT HISPANIC OR LATINO	No	No	2010	NaN	3	2	1	Stage IVA	NaN	YES	13	7	WITH TUMOR	YES	YES	YES	NO	84.4	180	[Not Available]	[Not Available]	[Not Available]	[Not Available]	46	Splenic Flexure	18.5	18.5	YES	A6
TCGA-A6-5664	TCGA-A6-5664-01	0.8	NO	1.3	TCGA-A6-5664.246d4906-c366-4317-97b3-cf159bb82689.pdf	246d4906-c366-4317-97b3-cf159bb82689	Primary	1	0.8	A	COAD	Colorectal Cancer	Colon Adenocarcinoma	Matched	Colon Adenocarcinoma	YES	NO	Male	BLACK OR AFRICAN AMERICAN	NOT HISPANIC OR LATINO	No	No	2010	7	4	2	NaN	Stage IIIC	NaN	YES	18	5	WITH TUMOR	YES	YES	NO	NO	70.3	180.3	[Not Available]	[Not Available]	[Not Available]	[Not Available]	80	Cecum	18.2	18.2	YES	A6
TCGA-A6-5665	TCGA-A6-5665-01	0.8	NO	2	TCGA-A6-5665.814c8056-1298-4941-9fde-c660dae23c0e.pdf	814c8056-1298-4941-9fde-c660dae23c0e	Primary	1	0.6	A	COAD	Colorectal Cancer	Colon Adenocarcinoma	Matched	Colon Adenocarcinoma	YES	NO	Female	WHITE	NOT HISPANIC OR LATINO	No	No	2010	7	3	0	0	Stage IIA	0	YES	25	0	TUMOR FREE	NO	YES	NO	YES	90.8	157	[Not Available]	[Not Available]	[Not Available]	[Not Available]	84	Ascending Colon	18.2	18.2	YES	A6
TCGA-A6-5666	TCGA-A6-5666-01	0.7	NO	1.9	TCGA-A6-5666.6496f931-2a98-43c3-8b80-7f658d4ea9ab.pdf	6496f931-2a98-43c3-8b80-7f658d4ea9ab	Primary	1	0.6	A	COAD	Colorectal Cancer	Colon Adenocarcinoma	Matched	Colon Adenocarcinoma	YES	NO	Male	WHITE	NOT HISPANIC OR LATINO	No	No	2010	NaN	4	0	0	Stage IIC	NaN	YES	30	0	TUMOR FREE	NO	NO	NO	NO	95.4	193	[Not Available]	[Not Available]	[Not Available]	[Not Available]	78	Sigmoid Colon	18.9	18.9	YES	A6
TCGA-A6-5667	TCGA-A6-5667-01	0.7	NO	2.5	TCGA-A6-5667.56e0d7dd-9466-430c-ac45-00450bf1d771.pdf	56e0d7dd-9466-430c-ac45-00450bf1d771	Primary	1	0.2	A	COAD	Colorectal Cancer	Colon Adenocarcinoma	Matched	Colon Adenocarcinoma	YES	NO	Female	WHITE	NOT HISPANIC OR LATINO	No	No	2010	7	3	1	NaN	Stage IIIB	0	YES	48	1	TUMOR FREE	NO	YES	NO	NO	76	175	[Not Available]	[Not Available]	[Not Available]	[Not Available]	40	Sigmoid Colon	18.7	18.7	YES	A6
TCGA-A6-6137	TCGA-A6-6137-01	0.8	NO	1.3	TCGA-A6-6137.700d53ad-bf88-4b4e-952a-6714e9a74a87.pdf	700d53ad-bf88-4b4e-952a-6714e9a74a87	Primary	1	0.7	A	COAD	Colorectal Cancer	Colon Adenocarcinoma	Matched	Colon Adenocarcinoma	YES	NO	Male	WHITE	NOT HISPANIC OR LATINO	No	No	2010	NaN	3	1	0	Stage IIIB	NaN	YES	21	0	TUMOR FREE	NO	NO	NO	NO	93	180.3	[Not Available]	[Not Available]	[Not Available]	[Not Available]	55	Hepatic Flexure	18.2	18.2	YES	A6
TCGA-A6-6138	TCGA-A6-6138-01	0.8	NO	1	TCGA-A6-6138.270ff9cd-8154-4fab-b2b5-01e9ace89200.pdf	270ff9cd-8154-4fab-b2b5-01e9ace89200	Primary	1	0.4	A	COAD	Colorectal Cancer	Colon Adenocarcinoma	Matched	Colon Adenocarcinoma	YES	NO	Male	WHITE	NOT HISPANIC OR LATINO	No	No	2010	NaN	2	0	0	Stage I	NaN	YES	24	0	TUMOR FREE	NO	NO	NO	NO	90.7	185.4	[Not Available]	[Not Available]	[Not Available]	[Not Available]	61	Cecum	18	18	YES	A6
TCGA-A6-6140	TCGA-A6-6140-01	0.9	NO	1.4	TCGA-A6-6140.72f5199d-0b09-44b9-81fd-67a71f21f2af.pdf	72f5199d-0b09-44b9-81fd-67a71f21f2af	Primary	1	0.6	A	COAD	Colorectal Cancer	Colon Adenocarcinoma	Matched	Colon Adenocarcinoma	YES	NO	Male	WHITE	NOT HISPANIC OR LATINO	No	No	2011	NaN	3	0	0	Stage IIA	NaN	YES	46	0	TUMOR FREE	NO	NO	NO	NO	78.9	177.8	[Not Available]	[Not Available]	[Not Available]	[Not Available]	62	Descending Colon	18.6	18.6	YES	A6
TCGA-A6-6141	TCGA-A6-6141-01	0.7	NO	1.5	TCGA-A6-6141.1878c2b7-98d8-4797-84f2-30d73d1db47d.pdf	1878c2b7-98d8-4797-84f2-30d73d1db47d	Primary	1	0.6	A	COAD	Colorectal Cancer	Colon Adenocarcinoma	Matched	Colon Adenocarcinoma	YES	NO	Male	BLACK OR AFRICAN AMERICAN	NOT HISPANIC OR LATINO	No	No	2011	7	3	0	0	Stage IIA	NaN	YES	19	0	TUMOR FREE	NO	NO	NO	NO	96.8	177.8	[Not Available]	[Not Available]	[Not Available]	[Not Available]	31	Cecum	18.9	18.9	YES	A6
TCGA-A6-6142	TCGA-A6-6142-01	0.5	NO	0.8	TCGA-A6-6142.de239e8f-c789-4e05-ba13-1936905fb79c.pdf	de239e8f-c789-4e05-ba13-1936905fb79c	Primary	1	0.5	A	COAD	Colorectal Cancer	Colon Adenocarcinoma	Matched	Colon Adenocarcinoma	YES	NO	Female	WHITE	NOT HISPANIC OR LATINO	No	No	2011	7	3	1	1	Stage IVA	NaN	YES	37	1	TUMOR FREE	YES	YES	YES	NO	88	162.5	[Not Available]	[Not Available]	[Not Available]	[Not Available]	56	Sigmoid Colon	18.7	18.7	YES	A6
TCGA-A6-6648	TCGA-A6-6648-01	0.9	NO	1.9	TCGA-A6-6648.432dec4f-b217-44bf-a559-1559fdceb7ba.pdf	432dec4f-b217-44bf-a559-1559fdceb7ba	Primary	1	0.5	A	COAD	Colorectal Cancer	Colon Adenocarcinoma	Matched	Colon Adenocarcinoma	YES	NO	Male	WHITE	NOT HISPANIC OR LATINO	No	No	2010	7	3	0	1	Stage IVA	NaN	YES	21	0	TUMOR FREE	NO	NO	YES	NO	87	182.8	[Not Available]	[Not Available]	[Not Available]	[Not Available]	56	[Discrepancy]	18.6	18.6	YES	A6
TCGA-A6-6649	TCGA-A6-6649-01	0.8	NO	1.3	TCGA-A6-6649.fee7ee02-806c-463a-9841-5758c737207a.pdf	fee7ee02-806c-463a-9841-5758c737207a	Primary	1	0.6	A	COAD	Colorectal Cancer	Colon Adenocarcinoma	Matched	Colon Adenocarcinoma	YES	NO	Male	WHITE	NOT HISPANIC OR LATINO	Yes	No	2010	NaN	3	1	0	Stage IIIB	NaN	YES	23	2	TUMOR FREE	YES	YES	NO	NO	106	190	[Not Available]	[Not Available]	[Not Available]	[Not Available]	66	[Discrepancy]	18.2	18.2	YES	A6
TCGA-A6-6650	TCGA-A6-6650-01	0.8	NO	1.4	TCGA-A6-6650.a3bacc5b-1c12-44e2-99f6-80baa8668283.pdf	a3bacc5b-1c12-44e2-99f6-80baa8668283	Primary	1	0.7	A	COAD	Colorectal Cancer	Colon Adenocarcinoma	Matched	Colon Adenocarcinoma	YES	NO	Female	BLACK OR AFRICAN AMERICAN	NOT HISPANIC OR LATINO	No	No	2010	7	3	0	0	Stage IIA	NaN	YES	19	0	TUMOR FREE	NO	NO	NO	NO	94.7	162.6	[Not Available]	[Not Available]	[Not Available]	[Not Available]	69	[Discrepancy]	18.2	18.2	YES	A6
TCGA-A6-6651	TCGA-A6-6651-01	0.9	NO	1	TCGA-A6-6651.93f31f79-8bbe-411c-9ccc-c7ea0a4d4937.pdf	93f31f79-8bbe-411c-9ccc-c7ea0a4d4937	Primary	1	0.8	A	COAD	Colorectal Cancer	Colon Adenocarcinoma	Matched	Colon Adenocarcinoma	YES	NO	Female	WHITE	NOT HISPANIC OR LATINO	No	No	2010	7	3	1	NaN	Stage IIIB	NaN	YES	33	2	TUMOR FREE	NO	YES	NO	NO	88.5	162.6	[Not Available]	[Not Available]	[Not Available]	[Not Available]	55	Transverse Colon	18.9	18.9	YES	A6
TCGA-A6-6652	TCGA-A6-6652-01	0.6	NO	0.7	TCGA-A6-6652.b5adcacd-ddc5-45a4-acc8-37842e1bda14.pdf	b5adcacd-ddc5-45a4-acc8-37842e1bda14	Primary	1	0.5	A	COAD	Colorectal Cancer	Colon Adenocarcinoma	Matched	Colon Adenocarcinoma	YES	NO	Male	BLACK OR AFRICAN AMERICAN	NOT HISPANIC OR LATINO	No	No	2011	NaN	3	0	1	Stage IVA	NaN	YES	22	0	WITH TUMOR	NO	NO	NO	NO	137.6	185	[Not Available]	[Not Available]	[Not Available]	[Not Available]	59	Sigmoid Colon	18.7	18.7	YES	A6
TCGA-A6-6653	TCGA-A6-6653-01	0.6	NO	0.7	TCGA-A6-6653.8360924d-ce15-4713-82d3-f8f8932b1dfb.pdf	8360924d-ce15-4713-82d3-f8f8932b1dfb	Primary	1	0.4	A	COAD	Colorectal Cancer	Colon Adenocarcinoma	Matched	Colon Adenocarcinoma	YES	NO	Male	WHITE	NOT HISPANIC OR LATINO	No	No	2011	7	2	0	0	Stage I	NaN	YES	12	0	TUMOR FREE	NO	NO	NO	YES	98.3	182.8	[Not Available]	[Not Available]	[Not Available]	[Not Available]	82	Ascending Colon	18.9	18.9	YES	A6
TCGA-A6-6654	TCGA-A6-6654-01	0.9	NO	1.3	TCGA-A6-6654.0f0a992e-3a5c-490f-aa3e-62d2b26d580b.pdf	0f0a992e-3a5c-490f-aa3e-62d2b26d580b	Primary	1	0.6	A	COAD	Colorectal Cancer	Colon Adenocarcinoma	Matched	Colon Adenocarcinoma	YES	NO	Female	WHITE	NOT HISPANIC OR LATINO	No	No	2011	7	3	1	0	Stage IIIB	NaN	YES	65	1	TUMOR FREE	NO	YES	NO	NO	97.4	173	[Not Available]	[Not Available]	[Not Available]	[Not Available]	65	Descending Colon	18.9	18.9	YES	A6
TCGA-A6-6780	TCGA-A6-6780-01	1	NO	1.4	TCGA-A6-6780.b3b3707c-e311-4a38-a8a3-e8f8bba675ad.pdf	b3b3707c-e311-4a38-a8a3-e8f8bba675ad	Primary	1	0.4	A	MACR	Colorectal Cancer	Mucinous Adenocarcinoma of the Colon and Rectum	Matched	Colon Mucinous Adenocarcinoma	YES	NO	Male	WHITE	NOT HISPANIC OR LATINO	No	No	2011	7	3	0	NaN	Stage IIA	NaN	YES	18	0	TUMOR FREE	NO	NO	NO	NO	64.1	168	[Not Available]	[Not Available]	[Not Available]	[Not Available]	74	[Discrepancy]	18.2	18.2	YES	A6
TCGA-A6-6781	TCGA-A6-6781-01	1	NO	1.6	TCGA-A6-6781.b3270a65-315c-422b-9441-00694a674d9d.pdf	b3270a65-315c-422b-9441-00694a674d9d	Primary	1	0.8	A	MACR	Colorectal Cancer	Mucinous Adenocarcinoma of the Colon and Rectum	Matched	Colon Mucinous Adenocarcinoma	YES	NO	Male	WHITE	NOT HISPANIC OR LATINO	No	No	2011	7	4	1	NaN	Stage IIIC	0	YES	30	2	TUMOR FREE	NO	YES	NO	NO	87.5	190.5	[Not Available]	[Not Available]	[Not Available]	[Not Available]	43	[Discrepancy]	18.9	18.9	YES	A6
TCGA-A6-6782	TCGA-A6-6782-01	0.9	NO	1.7	TCGA-A6-6782.415fc4f9-7e7d-4ad1-ad08-8fd462ebb39a.pdf	415fc4f9-7e7d-4ad1-ad08-8fd462ebb39a	Primary	1	0.9	A	COAD	Colorectal Cancer	Colon Adenocarcinoma	Matched	Colon Adenocarcinoma	YES	NO	Male	WHITE	NOT HISPANIC OR LATINO	No	No	2011	7	4	0	NaN	Stage IIB	NaN	YES	25	0	TUMOR FREE	[Not Available]	NO	NO	NO	63.2	175	[Not Available]	[Not Available]	[Not Available]	[Not Available]	82	[Discrepancy]	18.2	18.2	YES	A6
TCGA-A6-A565	TCGA-A6-A565-01	NaN	NO	NaN	TCGA-A6-A565.177EECE8-D2CB-4CA4-81C5-949F14F793FA.pdf	177EECE8-D2CB-4CA4-81C5-949F14F793FA	Primary	1	NaN	A	MACR	Colorectal Cancer	Mucinous Adenocarcinoma of the Colon and Rectum	Matched	Colon Mucinous Adenocarcinoma	NO	YES	Female	BLACK OR AFRICAN AMERICAN	[Not Available]	No	No	2008	6	3	2	NaN	Stage IIIC	NaN	YES	41	13	WITH TUMOR	YES	YES	YES	[Not Available]	66.7	150	NO	YES	Progressive Disease	YES	34	Transverse Colon	18.4	18.4	YES	A6
TCGA-A6-A566	TCGA-A6-A566-01	NaN	NO	NaN	TCGA-A6-A566.D2679879-72B7-4515-9496-B1FCE87C8571.pdf	D2679879-72B7-4515-9496-B1FCE87C8571	Primary	1	NaN	A	MACR	Colorectal Cancer	Mucinous Adenocarcinoma of the Colon and Rectum	Matched	Colon Mucinous Adenocarcinoma	NO	YES	Female	BLACK OR AFRICAN AMERICAN	NOT HISPANIC OR LATINO	No	No	2007	6	4	1	0	Stage IIIB	0	YES	13	2	WITH TUMOR	[Not Available]	YES	YES	[Not Available]	66.1	160	NO	YES	Progressive Disease	YES	55	Descending Colon	18.6	18.6	YES	A6
TCGA-A6-A567	TCGA-A6-A567-01	NaN	NO	NaN	TCGA-A6-A567.E166D77A-9C39-4B86-9320-8946DA9AA69D.pdf	E166D77A-9C39-4B86-9320-8946DA9AA69D	Primary	1	NaN	A	COAD	Colorectal Cancer	Colon Adenocarcinoma	Matched	Colon Adenocarcinoma	NO	YES	Male	BLACK OR AFRICAN AMERICAN	[Not Available]	No	No	2007	6	3	1	1	Stage IV	NaN	YES	41	3	WITH TUMOR	NO	YES	YES	[Not Available]	84	188	NO	NO	[Not Available]	YES	56	Sigmoid Colon	18.7	18.7	YES	A6
TCGA-A6-A56B	TCGA-A6-A56B-01	NaN	NO	NaN	TCGA-A6-A56B.FEE2A033-7EE5-4528-80AF-979BD2FDCBF9.pdf	FEE2A033-7EE5-4528-80AF-979BD2FDCBF9	Primary	1	NaN	A	COAD	Colorectal Cancer	Colon Adenocarcinoma	Matched	Colon Adenocarcinoma	NO	YES	Male	BLACK OR AFRICAN AMERICAN	NOT HISPANIC OR LATINO	No	No	2008	6	3	1	0	Stage IIIB	0	YES	25	3	TUMOR FREE	NO	YES	YES	NO	77.2	180	NO	YES	Complete Remission/Response	NO	57	Sigmoid Colon	18.7	18.7	YES	A6
TCGA-A6-A5ZU	TCGA-A6-A5ZU-01	NaN	NO	NaN	TCGA-A6-A5ZU.3E30630A-1BAB-480C-9C75-13E828907266.pdf	3E30630A-1BAB-480C-9C75-13E828907266	Primary	1	NaN	A	COAD	Colorectal Cancer	Colon Adenocarcinoma	Matched	Colon Adenocarcinoma	YES	NO	Male	BLACK OR AFRICAN AMERICAN	NOT HISPANIC OR LATINO	No	No	2013	7	3	1	0	Stage IIIB	NaN	YES	60	1	TUMOR FREE	NO	YES	NO	NO	99.1	170	NO	YES	[Not Applicable]	NO	59	Transverse Colon	18.4	18.4	YES	A6
TCGA-AA-3495	TCGA-AA-3495-01	0.5	NO	0.5	TCGA-AA-3495.5cecfe00-91c2-4b8c-98c6-5b6b1f997390.pdf	5cecfe00-91c2-4b8c-98c6-5b6b1f997390	Primary	1	0.3	A	COAD	Colorectal Cancer	Colon Adenocarcinoma	Matched	Colon Adenocarcinoma	NO	YES	Male	[Not Available]	[Not Available]	No	No	2002	5	2	0	0	Stage I	0	YES	18	0	WITH TUMOR	[Not Available]	[Not Available]	NO	NO	NaN	NaN	[Not Available]	[Not Available]	[Not Available]	[Not Available]	79	Hepatic Flexure	18.2	18.2	YES	AA
TCGA-AA-3496	TCGA-AA-3496-01	0.7	NO	1.2	TCGA-AA-3496.0160bba3-9274-4457-bf4a-ca77c8f050b8.pdf	0160bba3-9274-4457-bf4a-ca77c8f050b8	Primary	1	0.3	A	COAD	Colorectal Cancer	Colon Adenocarcinoma	Matched	Colon Adenocarcinoma	NO	YES	Female	[Not Available]	[Not Available]	Yes	No	2002	5	3	0	0	Stage II	0	YES	23	0	WITH TUMOR	[Not Available]	[Not Available]	NO	NO	NaN	NaN	[Not Available]	[Not Available]	[Not Available]	[Not Available]	83	Ascending Colon	18.2	18.2	YES	AA
TCGA-AA-3502	TCGA-AA-3502-01	0.9	NO	1	TCGA-AA-3502.dd52c1f9-7093-45b8-9c5a-2dedb13e766f.pdf	dd52c1f9-7093-45b8-9c5a-2dedb13e766f	Primary	1	0.9	A	COAD	Colorectal Cancer	Colon Adenocarcinoma	Matched	Colon Adenocarcinoma	NO	YES	Male	[Not Available]	[Not Available]	No	No	2003	5	2	0	0	Stage I	0	YES	31	0	WITH TUMOR	[Not Available]	[Not Available]	NO	NO	NaN	NaN	[Not Available]	[Not Available]	[Not Available]	[Not Available]	73	Transverse Colon	18.9	18.9	YES	AA
TCGA-AA-3506	TCGA-AA-3506-01	1	NO	1	TCGA-AA-3506.fd8d0605-1791-4a1f-95e2-aad251b9bb02.pdf	fd8d0605-1791-4a1f-95e2-aad251b9bb02	Primary	1	0.5	A	COAD	Colorectal Cancer	Colon Adenocarcinoma	Matched	Colon Adenocarcinoma	NO	YES	Male	[Not Available]	[Not Available]	Yes	No	2004	5	2	0	0	Stage I	0	YES	46	0	WITH TUMOR	[Not Available]	[Not Available]	NO	NO	NaN	NaN	[Not Available]	[Not Available]	[Not Available]	[Not Available]	77	Hepatic Flexure	18.9	18.9	YES	AA
TCGA-AA-3509	TCGA-AA-3509-01	0.5	NO	0.7	TCGA-AA-3509.82c6ff26-495d-4e6a-b00c-cd4ce99e55d1.pdf	82c6ff26-495d-4e6a-b00c-cd4ce99e55d1	Primary	1	0.3	A	COAD	Colorectal Cancer	Colon Adenocarcinoma	Matched	Colon Adenocarcinoma	NO	YES	Female	[Not Available]	[Not Available]	No	No	2005	5	3	0	0	Stage II	0	YES	27	0	WITH TUMOR	NO	NO	NO	NO	NaN	NaN	[Not Available]	[Not Available]	[Not Available]	[Not Available]	54	Sigmoid Colon	18.7	18.7	YES	AA
TCGA-AA-3511	TCGA-AA-3511-01	0.6	NO	1	TCGA-AA-3511.d91b5111-c16e-4409-9381-40abd88730a7.pdf	d91b5111-c16e-4409-9381-40abd88730a7	Primary	1	0.5	A	COAD	Colorectal Cancer	Colon Adenocarcinoma	Matched	Colon Adenocarcinoma	NO	YES	Male	[Not Available]	[Not Available]	No	No	2005	5	4	0	0	Stage II	0	YES	36	0	[Discrepancy]	NO	YES	NO	NO	NaN	NaN	[Not Available]	[Not Available]	[Not Available]	[Not Available]	64	Sigmoid Colon	18.9	18.9	YES	AA
TCGA-AA-3526	TCGA-AA-3526-01	0.8	NO	0.9	TCGA-AA-3526.7374ce91-8d9f-4ba3-867a-e326d2298077.pdf	7374ce91-8d9f-4ba3-867a-e326d2298077	Primary	1	0.5	A	COAD	Colorectal Cancer	Colon Adenocarcinoma	Matched	Colon Adenocarcinoma	NO	YES	Male	[Not Available]	[Not Available]	No	No	2007	6	2	0	0	Stage I	0	YES	17	0	WITH TUMOR	NO	NO	NO	NO	NaN	NaN	[Not Available]	[Not Available]	[Not Available]	[Not Available]	57	Sigmoid Colon	18.7	18.7	YES	AA
TCGA-AA-3655	TCGA-AA-3655-01	0.7	NO	1	TCGA-AA-3655.595cecd4-765b-4ec9-8be1-c971a6840904.pdf	595cecd4-765b-4ec9-8be1-c971a6840904	Primary	1	0.3	A	COAD	Colorectal Cancer	Colon Adenocarcinoma	Matched	Colon Adenocarcinoma	NO	YES	Male	[Not Available]	[Not Available]	No	No	2005	5	3	0	0	Stage II	0	YES	22	0	WITH TUMOR	NO	NO	NO	NO	NaN	NaN	[Not Available]	[Not Available]	[Not Available]	[Not Available]	68	Sigmoid Colon	18.7	18.7	YES	AA
TCGA-AA-3660	TCGA-AA-3660-01	0.4	NO	0.4	TCGA-AA-3660.5b62d771-4e67-4983-928f-b98fb1cad99b.pdf	5b62d771-4e67-4983-928f-b98fb1cad99b	Primary	1	0.4	A	COAD	Colorectal Cancer	Colon Adenocarcinoma	Matched	Colon Adenocarcinoma	NO	YES	Female	[Not Available]	[Not Available]	No	No	2005	5	3	0	0	Stage II	0	YES	33	0	WITH TUMOR	NO	NO	NO	NO	NaN	NaN	[Not Available]	[Not Available]	[Not Available]	[Not Available]	51	Sigmoid Colon	18.9	18.9	YES	AA
TCGA-AA-3662	TCGA-AA-3662-01	0.4	NO	0.9	TCGA-AA-3662.59a86f24-7500-467b-9e3f-9cbf5f872af7.pdf	59a86f24-7500-467b-9e3f-9cbf5f872af7	Primary	1	0.2	A	COAD	Colorectal Cancer	Colon Adenocarcinoma	Matched	Colon Adenocarcinoma	NO	YES	Female	[Not Available]	[Not Available]	Yes	No	2005	5	4	2	1	Stage IV	2	YES	15	4	WITH TUMOR	NO	NO	NO	NO	NaN	NaN	[Not Available]	[Not Available]	[Not Available]	[Not Available]	80	Sigmoid Colon	18.9	18.9	YES	AA
TCGA-AA-3663	TCGA-AA-3663-01	0.6	NO	1	TCGA-AA-3663.3910575f-6b8c-4f8f-9fa2-980d3e848081.pdf	3910575f-6b8c-4f8f-9fa2-980d3e848081	Primary	1	0.2	A	COAD	Colorectal Cancer	Colon Adenocarcinoma	Matched	Colon Adenocarcinoma	NO	YES	Male	[Not Available]	[Not Available]	No	No	2005	5	3	0	0	Stage II	0	YES	40	0	WITH TUMOR	NO	NO	NO	NO	NaN	NaN	[Not Available]	[Not Available]	[Not Available]	[Not Available]	42	Cecum	18	18	YES	AA
TCGA-AA-3675	TCGA-AA-3675-01	0.7	NO	1.1	TCGA-AA-3675.f862fea6-b8e7-4faa-8e07-30e72608cd2f.pdf	f862fea6-b8e7-4faa-8e07-30e72608cd2f	Primary	1	0.4	A	COAD	Colorectal Cancer	Colon Adenocarcinoma	Matched	Colon Adenocarcinoma	NO	YES	Male	[Not Available]	[Not Available]	No	No	2006	5	3	0	0	Stage II	0	YES	24	0	WITH TUMOR	NO	NO	NO	NO	NaN	NaN	[Not Available]	[Not Available]	[Not Available]	[Not Available]	84	Hepatic Flexure	18.2	18.2	YES	AA
TCGA-AA-3685	TCGA-AA-3685-01	0.7	NO	0.9	TCGA-AA-3685.26cc9ea1-5415-4fbb-958c-f9fc005bf8e0.pdf	26cc9ea1-5415-4fbb-958c-f9fc005bf8e0	Primary	1	0.4	A	COAD	Colorectal Cancer	Colon Adenocarcinoma	Matched	Colon Adenocarcinoma	NO	YES	Male	[Not Available]	[Not Available]	No	No	2007	5	3	0	0	Stage II	0	YES	24	0	WITH TUMOR	NO	YES	NO	NO	NaN	NaN	[Not Available]	[Not Available]	[Not Available]	[Not Available]	69	Sigmoid Colon	18.9	18.9	YES	AA
TCGA-AA-3697	TCGA-AA-3697-01	0.8	NO	2	TCGA-AA-3697.271de291-30bb-435a-a113-5dccbf38f9ed.pdf	271de291-30bb-435a-a113-5dccbf38f9ed	Primary	1	0.8	A	COAD	Colorectal Cancer	Colon Adenocarcinoma	Matched	Colon Adenocarcinoma	NO	YES	Male	[Not Available]	[Not Available]	No	No	2003	5	3	0	0	Stage II	0	YES	50	0	WITH TUMOR	[Not Available]	[Not Available]	NO	NO	NaN	NaN	[Not Available]	[Not Available]	[Not Available]	[Not Available]	77	Sigmoid Colon	18.9	18.9	YES	AA
TCGA-AA-3712	TCGA-AA-3712-01	0.6	NO	0.7	TCGA-AA-3712.dea49acf-c268-4547-ae88-d7a5cfdb5808.pdf	dea49acf-c268-4547-ae88-d7a5cfdb5808	Primary	1	0.6	A	COAD	Colorectal Cancer	Colon Adenocarcinoma	Matched	Colon Adenocarcinoma	NO	YES	Male	[Not Available]	[Not Available]	No	No	2004	5	3	2	0	Stage III	0	YES	18	12	WITH TUMOR	YES	YES	NO	NO	NaN	NaN	[Not Available]	[Not Available]	[Not Available]	[Not Available]	65	Descending Colon	18.6	18.6	YES	AA
TCGA-AA-3713	TCGA-AA-3713-01	0.8	NO	0.8	TCGA-AA-3713.dc1f9cd6-4fbe-4ce7-8d6c-a67f3266448e.pdf	dc1f9cd6-4fbe-4ce7-8d6c-a67f3266448e	Primary	1	0.6	A	COAD	Colorectal Cancer	Colon Adenocarcinoma	Matched	Colon Adenocarcinoma	NO	YES	Male	[Not Available]	[Not Available]	Yes	No	2005	5	3	0	1	Stage IV	2	YES	15	0	WITH TUMOR	[Not Available]	[Not Available]	NO	[Not Available]	NaN	NaN	[Not Available]	[Not Available]	[Not Available]	[Not Available]	68	Ascending Colon	18.9	18.9	YES	AA
TCGA-AA-A01P	TCGA-AA-A01P-01	NaN	NO	NaN	TCGA-AA-A01P.8547AC20-9066-452B-BB3D-AF6618445A79.pdf	8547AC20-9066-452B-BB3D-AF6618445A79	Primary	1	NaN	A	COAD	Colorectal Cancer	Colon Adenocarcinoma	Matched	Colon Adenocarcinoma	NO	YES	Female	[Not Available]	[Not Available]	No	No	2003	5	3	1	0	Stage III	0	YES	21	1	WITH TUMOR	[Not Available]	YES	NO	NO	NaN	NaN	[Not Available]	[Not Available]	[Not Available]	[Not Available]	80	Ascending Colon	18.2	18.2	YES	AA
TCGA-AA-A01X	TCGA-AA-A01X-01	NaN	NO	NaN	TCGA-AA-A01X.1FD84A23-A23D-465B-9D2D-83928659BA60.pdf	1FD84A23-A23D-465B-9D2D-83928659BA60	Primary	1	NaN	A	COAD	Colorectal Cancer	Colon Adenocarcinoma	Matched	Colon Adenocarcinoma	NO	YES	Female	[Not Available]	[Not Available]	No	No	2004	5	2	1	0	Stage III	NaN	YES	14	2	WITH TUMOR	[Not Available]	YES	NO	NO	NaN	NaN	[Not Available]	[Not Available]	[Not Available]	[Not Available]	80	Sigmoid Colon	18.7	18.7	YES	AA
TCGA-AA-A01Z	TCGA-AA-A01Z-01	NaN	NO	NaN	TCGA-AA-A01Z.E8C798B9-30E0-40B0-93B3-49ABD6E7F29A.pdf	E8C798B9-30E0-40B0-93B3-49ABD6E7F29A	Primary	1	NaN	A	COAD	Colorectal Cancer	Colon Adenocarcinoma	Matched	Colon Adenocarcinoma	NO	YES	Male	[Not Available]	[Not Available]	No	No	2004	5	3	0	0	Stage II	0	YES	12	0	WITH TUMOR	[Not Available]	YES	NO	NO	NaN	NaN	[Not Available]	[Not Available]	[Not Available]	[Not Available]	68	Ascending Colon	18.2	18.2	YES	AA
TCGA-AA-A02K	TCGA-AA-A02K-01	NaN	NO	NaN	TCGA-AA-A02K.EDDCC4B3-986B-4415-B742-CF0B98EACF72.pdf	EDDCC4B3-986B-4415-B742-CF0B98EACF72	Primary	1	NaN	A	COAD	Colorectal Cancer	Colon Adenocarcinoma	Matched	Colon Adenocarcinoma	NO	YES	Male	[Not Available]	[Not Available]	No	No	2009	6	4	2	1	Stage IV	2	YES	20	7	WITH TUMOR	YES	YES	NO	NO	NaN	NaN	[Not Available]	[Not Available]	[Not Available]	[Not Available]	50	Ascending Colon	18.2	18.2	YES	AA
TCGA-AA-A02Y	TCGA-AA-A02Y-01	NaN	NO	NaN	TCGA-AA-A02Y.214F632B-B4EE-41CE-A008-B249A9E80269.pdf	214F632B-B4EE-41CE-A008-B249A9E80269	Primary	1	NaN	A	COAD	Colorectal Cancer	Colon Adenocarcinoma	Matched	Colon Adenocarcinoma	NO	YES	Male	[Not Available]	[Not Available]	No	No	2007	6	2	0	0	Stage I	0	YES	18	0	[Discrepancy]	YES	YES	NO	NO	NaN	NaN	[Not Available]	[Not Available]	[Not Available]	[Not Available]	73	Cecum	18	18	YES	AA
TCGA-AD-5900	TCGA-AD-5900-01	0.4	NO	0.6	TCGA-AD-5900.dfe40b96-eb9b-4544-a87d-9abc80f8a357.pdf	dfe40b96-eb9b-4544-a87d-9abc80f8a357	Primary	1	0.3	A	MACR	Colorectal Cancer	Mucinous Adenocarcinoma of the Colon and Rectum	Matched	Colon Mucinous Adenocarcinoma	NO	YES	Male	WHITE	NOT HISPANIC OR LATINO	No	No	2010	7	2	0	NaN	Stage I	0	YES	11	0	TUMOR FREE	[Not Available]	NO	[Not Available]	[Not Available]	NaN	NaN	[Not Available]	[Not Available]	[Not Available]	[Not Available]	67	Ascending Colon	18.2	18.2	YES	AD
TCGA-AD-6548	TCGA-AD-6548-01	0.5	NO	0.9	TCGA-AD-6548.b2b633b9-bb9e-4320-bac3-67c05313d7d3.pdf	b2b633b9-bb9e-4320-bac3-67c05313d7d3	Primary	1	0.5	A	COAD	Colorectal Cancer	Colon Adenocarcinoma	Matched	Colon Adenocarcinoma	YES	NO	Female	WHITE	NOT HISPANIC OR LATINO	No	No	2011	7	2	0	0	Stage I	0	YES	12	0	[Not Available]	[Not Available]	NO	[Not Available]	[Not Available]	78.6	157.5	[Not Available]	[Not Available]	[Not Available]	[Not Available]	81	Splenic Flexure	18.5	18.5	YES	AD
TCGA-AD-6888	TCGA-AD-6888-01	0.3	NO	0.4	TCGA-AD-6888.bc82e9be-543c-401f-87ee-3414ffec3c14.pdf	bc82e9be-543c-401f-87ee-3414ffec3c14	Primary	1	0.2	A	COAD	Colorectal Cancer	Colon Adenocarcinoma	Matched	Colon Adenocarcinoma	NO	YES	Male	WHITE	NOT HISPANIC OR LATINO	Yes	No	2010	7	3	1	0	Stage IIIB	0	YES	18	2	TUMOR FREE	YES	YES	NO	NO	96	183	[Not Available]	[Not Available]	[Not Available]	[Not Available]	73	Hepatic Flexure	18.2	18.2	YES	AD
TCGA-AD-6889	TCGA-AD-6889-01	0.5	NO	1	TCGA-AD-6889.baf2a936-e132-47d6-831f-675625feaf0b.pdf	baf2a936-e132-47d6-831f-675625feaf0b	Primary	1	0.5	A	COAD	Colorectal Cancer	Colon Adenocarcinoma	Matched	Colon Adenocarcinoma	NO	YES	Male	ASIAN	[Not Available]	No	No	2005	6	3	0	0	Stage IIA	0	YES	16	0	TUMOR FREE	NO	NO	NO	NO	NaN	NaN	[Not Available]	[Not Available]	[Not Available]	[Not Available]	76	Ascending Colon	18.2	18.2	YES	AD
TCGA-AD-6890	TCGA-AD-6890-01	0.2	NO	0.3	TCGA-AD-6890.572896cd-23b9-431a-8272-94d582e4a672.pdf	572896cd-23b9-431a-8272-94d582e4a672	Primary	1	0.1	A	COAD	Colorectal Cancer	Colon Adenocarcinoma	Matched	Colon Adenocarcinoma	YES	NO	Male	WHITE	[Not Available]	No	No	2010	7	1	0	NaN	[Not Available]	NaN	YES	22	0	TUMOR FREE	NO	NO	NO	NO	NaN	NaN	[Not Available]	[Not Available]	[Not Available]	[Not Available]	65	Ascending Colon	18.2	18.2	YES	AD
TCGA-AD-6895	TCGA-AD-6895-01	0.3	NO	0.3	TCGA-AD-6895.84a1cc4e-7e89-4f7d-915a-59521640bb59.pdf	84a1cc4e-7e89-4f7d-915a-59521640bb59	Primary	1	0.1	A	COAD	Colorectal Cancer	Colon Adenocarcinoma	Matched	Colon Adenocarcinoma	YES	NO	Male	WHITE	NOT HISPANIC OR LATINO	Yes	No	2011	7	3	1	0	Stage IIIB	0	YES	17	1	TUMOR FREE	YES	YES	NO	NO	68	170	[Not Available]	[Not Available]	[Not Available]	[Not Available]	84	Cecum	18	18	YES	AD
TCGA-AD-6901	TCGA-AD-6901-01	0.3	NO	0.7	TCGA-AD-6901.3252c7d1-76b7-41d7-8126-70fa2f20fdef.pdf	3252c7d1-76b7-41d7-8126-70fa2f20fdef	Primary	1	0.3	A	COAD	Colorectal Cancer	Colon Adenocarcinoma	Matched	Colon Adenocarcinoma	YES	NO	Male	WHITE	[Not Available]	No	No	2011	7	3	0	NaN	[Not Available]	NaN	YES	19	0	WITH TUMOR	NO	NO	NO	NO	69	170	[Not Available]	[Not Available]	[Not Available]	[Not Available]	78	Cecum	18	18	YES	AD
TCGA-AD-6963	TCGA-AD-6963-01	0.3	NO	0.3	TCGA-AD-6963.cc2d253a-3e7a-4701-a5f3-12b70e3fa203.pdf	cc2d253a-3e7a-4701-a5f3-12b70e3fa203	Primary	1	0.2	A	COAD	Colorectal Cancer	Colon Adenocarcinoma	Matched	Colon Adenocarcinoma	YES	NO	Male	WHITE	[Not Available]	No	No	2011	7	3	0	NaN	[Not Available]	NaN	YES	12	0	TUMOR FREE	NO	NO	NO	NO	107	193	[Not Available]	[Not Available]	[Not Available]	[Not Available]	58	Ascending Colon	18.2	18.2	YES	AD
TCGA-AD-6964	TCGA-AD-6964-01	0.4	NO	0.4	TCGA-AD-6964.e44f0cf3-e315-4305-9a95-dd8bc9ce7496.pdf	e44f0cf3-e315-4305-9a95-dd8bc9ce7496	Primary	1	0.2	A	COAD	Colorectal Cancer	Colon Adenocarcinoma	Matched	Colon Adenocarcinoma	YES	NO	Male	WHITE	NOT HISPANIC OR LATINO	Yes	No	2011	7	4	2	NaN	[Not Available]	NaN	YES	16	0	WITH TUMOR	YES	YES	NO	YES	91	183	[Not Available]	[Not Available]	[Not Available]	[Not Available]	58	Cecum	18.2	18.2	YES	AD
TCGA-AD-6965	TCGA-AD-6965-01	0.7	NO	0.9	TCGA-AD-6965.af7b6e8c-cce1-4d7e-884c-5475d6182eb2.pdf	af7b6e8c-cce1-4d7e-884c-5475d6182eb2	Primary	1	0.3	A	COAD	Colorectal Cancer	Colon Adenocarcinoma	Matched	Colon Adenocarcinoma	YES	NO	Male	WHITE	NOT HISPANIC OR LATINO	No	No	2011	7	4	2	0	Stage IIIC	1	YES	17	11	WITH TUMOR	YES	YES	NO	NO	95	183	[Not Available]	[Not Available]	[Not Available]	[Not Available]	62	Cecum	18	18	YES	AD
TCGA-AD-A5EJ	TCGA-AD-A5EJ-01	NaN	NO	NaN	TCGA-AD-A5EJ.7C291BB4-B97B-4EE1-BEB2-3B05FABD24E2.pdf	7C291BB4-B97B-4EE1-BEB2-3B05FABD24E2	Primary	1	NaN	A	COAD	Colorectal Cancer	Colon Adenocarcinoma	Matched	Colon Adenocarcinoma	YES	NO	Female	BLACK OR AFRICAN AMERICAN	NOT HISPANIC OR LATINO	No	No	2012	7	3	0	NaN	Stage IIA	0	YES	32	0	TUMOR FREE	NO	NO	[Not Available]	[Not Available]	71	163	[Not Available]	[Not Available]	[Not Available]	NO	74	Cecum	18	18	YES	AD
TCGA-AD-A5EK	TCGA-AD-A5EK-01	NaN	NO	NaN	TCGA-AD-A5EK.603C0BEB-A258-454E-970D-8ACABA1EE96D.pdf	603C0BEB-A258-454E-970D-8ACABA1EE96D	Primary	1	NaN	A	COAD	Colorectal Cancer	Colon Adenocarcinoma	Matched	Colon Adenocarcinoma	YES	NO	Male	BLACK OR AFRICAN AMERICAN	NOT HISPANIC OR LATINO	No	No	2012	7	2	0	NaN	Stage I	0	YES	11	0	TUMOR FREE	NO	[Not Available]	NO	NO	100	190	[Not Available]	[Not Available]	[Not Available]	NO	51	Ascending Colon	18.2	18.2	YES	AD
TCGA-AF-2693	TCGA-AF-2693-01	NaN	[Not Available]	NaN	[Not Available]	[Not Available]	Primary	1	NaN	[Not Available]	READ	Colorectal Cancer	Rectal Adenocarcinoma	Matched	[Not Available]	YES	NO	Male	WHITE	NOT HISPANIC OR LATINO	No	No	2009	6	2	0	NaN	Stage I	NaN	YES	30	0	TUMOR FREE	NO	NO	NO	NO	107.6	180.3	[Not Available]	[Not Available]	[Not Available]	[Not Available]	75	Sigmoid Colon	19	19.9	YES	AF
TCGA-AF-3911	TCGA-AF-3911-01	NaN	[Not Available]	NaN	[Not Available]	[Not Available]	Primary	1	NaN	[Not Available]	READ	Colorectal Cancer	Rectal Adenocarcinoma	Matched	Rectal Adenocarcinoma	YES	NO	Male	WHITE	NOT HISPANIC OR LATINO	No	No	2009	6	3	2	NaN	Stage IIIC	NaN	YES	18	9	TUMOR FREE	NO	YES	NO	NO	94.5	180.3	[Not Available]	[Not Available]	[Not Available]	[Not Available]	48	Rectum	20	20.9	YES	AF
TCGA-AF-4110	TCGA-AF-4110-01	NaN	[Not Available]	NaN	[Not Available]	[Not Available]	Primary	1	NaN	[Not Available]	READ	Colorectal Cancer	Rectal Adenocarcinoma	Matched	[Not Available]	YES	NO	Male	WHITE	NOT HISPANIC OR LATINO	No	No	2010	7	4	2	NaN	Stage IVA	0	YES	34	21	TUMOR FREE	YES	YES	NO	NO	92	188	[Not Available]	[Not Available]	[Not Available]	[Not Available]	77	Rectosigmoid Junction	20	20.9	YES	AF
TCGA-AF-6136	TCGA-AF-6136-01	NaN	[Not Available]	NaN	[Not Available]	[Not Available]	Primary	1	NaN	[Not Available]	READ	Colorectal Cancer	Rectal Adenocarcinoma	Matched	Rectal Adenocarcinoma	YES	NO	Female	WHITE	NOT HISPANIC OR LATINO	No	No	2011	7	3	1	NaN	Stage IIIB	NaN	YES	52	2	WITH TUMOR	YES	YES	[Not Available]	[Not Available]	67.2	161.3	[Not Available]	[Not Available]	[Not Available]	[Not Available]	72	Rectosigmoid Junction	19	19.9	YES	AF
TCGA-AF-6655	TCGA-AF-6655-01	NaN	[Not Available]	NaN	[Not Available]	[Not Available]	Primary	1	NaN	[Not Available]	READ	Colorectal Cancer	Rectal Adenocarcinoma	Matched	Rectal Adenocarcinoma	YES	NO	Male	WHITE	NOT HISPANIC OR LATINO	No	No	2010	7	2	1	0	Stage IIIA	0	YES	29	2	TUMOR FREE	NO	YES	NO	NO	53.2	173	[Not Available]	[Not Available]	[Not Available]	[Not Available]	66	Rectum	19	19.9	YES	AF
TCGA-AF-6672	TCGA-AF-6672-01	NaN	[Not Available]	NaN	[Not Available]	[Not Available]	Primary	1	NaN	[Not Available]	READ	Colorectal Cancer	Rectal Adenocarcinoma	Matched	Rectal Adenocarcinoma	YES	NO	Male	WHITE	NOT HISPANIC OR LATINO	No	No	2011	7	4	2	NaN	Stage IV	NaN	YES	37	18	TUMOR FREE	NO	YES	YES	NO	93.8	172.7	[Not Available]	[Not Available]	[Not Available]	[Not Available]	43	Rectosigmoid Junction	19	19.9	YES	AF
TCGA-AF-A56K	TCGA-AF-A56K-01	NaN	[Not Available]	NaN	[Not Available]	[Not Available]	Primary	1	NaN	[Not Available]	READ	Colorectal Cancer	Rectal Adenocarcinoma	Matched	Rectal Adenocarcinoma	NO	YES	Male	BLACK OR AFRICAN AMERICAN	NOT HISPANIC OR LATINO	No	No	2006	6	3	0	0	Stage IIA	0	YES	44	0	TUMOR FREE	NO	NO	NO	NO	145.5	182.5	NO	NO	Complete Remission/Response	YES	56	Sigmoid Colon	19	19.9	YES	AF
TCGA-AF-A56L	TCGA-AF-A56L-01	NaN	[Not Available]	NaN	[Not Available]	[Not Available]	Primary	1	NaN	[Not Available]	READ	Colorectal Cancer	Rectal Adenocarcinoma	Matched	Rectal Adenocarcinoma	NO	YES	Female	BLACK OR AFRICAN AMERICAN	[Not Available]	No	No	2008	6	3	2	0	Stage IIIC	NaN	YES	23	10	TUMOR FREE	NO	YES	[Not Available]	[Not Available]	74.3	159	NO	YES	Complete Remission/Response	NO	48	Sigmoid Colon	19	19.9	YES	AF
TCGA-AF-A56N	TCGA-AF-A56N-01	NaN	[Not Available]	NaN	[Not Available]	[Not Available]	Primary	1	NaN	[Not Available]	READ	Colorectal Cancer	Rectal Adenocarcinoma	Matched	Rectal Adenocarcinoma	YES	NO	Female	BLACK OR AFRICAN AMERICAN	NOT HISPANIC OR LATINO	No	No	2012	7	3	0	0	Stage IIA	0	YES	33	0	TUMOR FREE	NO	NO	[Not Available]	[Not Available]	78.1	165.1	YES	YES	Complete Remission/Response	NO	47	Rectum	19	19.9	YES	AF
TCGA-AG-3591	TCGA-AG-3591-01	NaN	[Not Available]	NaN	[Not Available]	[Not Available]	Primary	1	NaN	[Not Available]	READ	Colorectal Cancer	Rectal Adenocarcinoma	Matched	Rectal Adenocarcinoma	NO	YES	Female	[Not Available]	[Not Available]	No	No	2007	6	3	0	0	Stage IIA	0	YES	16	0	WITH TUMOR	NO	NO	NO	NO	NaN	NaN	[Not Available]	[Not Available]	[Not Available]	[Not Available]	66	Rectum	19	19.9	YES	AG
TCGA-AG-3592	TCGA-AG-3592-01	NaN	[Not Available]	NaN	[Not Available]	[Not Available]	Primary	1	NaN	[Not Available]	READ	Colorectal Cancer	Rectal Adenocarcinoma	Matched	Rectal Adenocarcinoma	NO	YES	Male	[Not Available]	[Not Available]	No	No	2007	6	3	0	0	Stage IIA	0	YES	32	0	WITH TUMOR	NO	NO	NO	[Not Available]	NaN	NaN	[Not Available]	[Not Available]	[Not Available]	[Not Available]	68	Rectum	19	19.9	YES	AG
TCGA-AG-3725	TCGA-AG-3725-01	NaN	[Not Available]	NaN	[Not Available]	[Not Available]	Primary	1	NaN	[Not Available]	READ	Colorectal Cancer	Rectal Adenocarcinoma	Matched	Rectal Adenocarcinoma	NO	YES	Female	[Not Available]	[Not Available]	No	No	2005	5	3	2	0	Stage III	0	YES	18	5	WITH TUMOR	YES	YES	NO	NO	NaN	NaN	[Not Available]	[Not Available]	[Not Available]	[Not Available]	90	Rectum	19	19.9	YES	AG
TCGA-AG-3731	TCGA-AG-3731-01	NaN	[Not Available]	NaN	[Not Available]	[Not Available]	Primary	1	NaN	[Not Available]	READ	Colorectal Cancer	Rectal Adenocarcinoma	Matched	Rectal Adenocarcinoma	NO	YES	Male	[Not Available]	[Not Available]	No	No	2004	5	3	1	1	Stage IV	2	YES	34	3	WITH TUMOR	[Not Available]	[Not Available]	NO	NO	NaN	NaN	[Not Available]	[Not Available]	[Not Available]	[Not Available]	65	Rectum	20	20.9	YES	AG
TCGA-AG-3732	TCGA-AG-3732-01	NaN	[Not Available]	NaN	[Not Available]	[Not Available]	Primary	1	NaN	[Not Available]	READ	Colorectal Cancer	Rectal Adenocarcinoma	Matched	Rectal Adenocarcinoma	NO	YES	Female	[Not Available]	[Not Available]	No	No	2005	5	2	0	0	Stage I	0	YES	12	0	WITH TUMOR	NO	YES	NO	NO	NaN	NaN	[Not Available]	[Not Available]	[Not Available]	[Not Available]	78	Rectum	19	19.9	YES	AG
TCGA-AG-3742	TCGA-AG-3742-01	NaN	[Not Available]	NaN	[Not Available]	[Not Available]	Primary	1	NaN	[Not Available]	READ	Colorectal Cancer	Rectal Adenocarcinoma	Matched	Rectal Adenocarcinoma	NO	YES	Female	[Not Available]	[Not Available]	No	No	2004	5	1	0	0	Stage I	0	YES	18	0	WITH TUMOR	[Not Available]	[Not Available]	NO	NO	NaN	NaN	[Not Available]	[Not Available]	[Not Available]	[Not Available]	85	Rectum	18.9	18.9	YES	AG
TCGA-AG-3902	TCGA-AG-3902-01	NaN	[Not Available]	NaN	[Not Available]	[Not Available]	Primary	1	NaN	[Not Available]	READ	Colorectal Cancer	Rectal Adenocarcinoma	Matched	Rectal Adenocarcinoma	NO	YES	Male	[Not Available]	[Not Available]	No	No	2007	6	3	0	0	Stage IIA	0	YES	17	0	WITH TUMOR	NO	NO	NO	NO	NaN	NaN	[Not Available]	[Not Available]	[Not Available]	[Not Available]	61	Rectum	19	19.9	YES	AG
TCGA-AG-4021	TCGA-AG-4021-01	NaN	[Not Available]	NaN	[Not Available]	[Not Available]	Primary	1	NaN	[Not Available]	READ	Colorectal Cancer	Rectal Adenocarcinoma	Matched	Rectal Adenocarcinoma	NO	YES	Female	[Not Available]	[Not Available]	No	No	2005	5	3	2	1	Stage IV	2	YES	17	5	WITH TUMOR	YES	YES	NO	YES	NaN	NaN	[Not Available]	[Not Available]	[Not Available]	[Not Available]	84	Rectum	20	20.9	YES	AG
TCGA-AG-4022	TCGA-AG-4022-01	NaN	[Not Available]	NaN	[Not Available]	[Not Available]	Primary	1	NaN	[Not Available]	READ	Colorectal Cancer	Rectal Adenocarcinoma	Matched	Rectal Adenocarcinoma	NO	YES	Female	[Not Available]	[Not Available]	No	No	2006	5	3	0	0	Stage II	0	YES	12	0	WITH TUMOR	YES	YES	NO	NO	NaN	NaN	[Not Available]	[Not Available]	[Not Available]	[Not Available]	59	Rectum	20	20.9	YES	AG
TCGA-AH-6544	TCGA-AH-6544-01	NaN	[Not Available]	NaN	[Not Available]	[Not Available]	Primary	1	NaN	[Not Available]	READ	Colorectal Cancer	Rectal Adenocarcinoma	Matched	Rectal Adenocarcinoma	NO	YES	Male	WHITE	[Not Available]	No	No	2010	7	3	1	1	[Not Available]	NaN	YES	20	3	WITH TUMOR	[Not Available]	[Not Available]	YES	NO	91	177.8	[Not Available]	[Not Available]	[Not Available]	[Not Available]	60	Rectosigmoid Junction	19	19.9	YES	AH
TCGA-AH-6549	TCGA-AH-6549-01	NaN	[Not Available]	NaN	[Not Available]	[Not Available]	Primary	1	NaN	[Not Available]	READ	Colorectal Cancer	Rectal Adenocarcinoma	Matched	Rectal Adenocarcinoma	NO	YES	Male	WHITE	[Not Available]	No	No	2010	7	3	NaN	NaN	[Not Available]	NaN	NO	NaN	NaN	[Not Available]	[Not Available]	[Not Available]	[Not Available]	[Not Available]	NaN	NaN	[Not Available]	[Not Available]	[Not Available]	[Not Available]	66	Rectum	20	20.9	YES	AH
TCGA-AH-6643	TCGA-AH-6643-01	NaN	[Not Available]	NaN	[Not Available]	[Not Available]	Primary	1	NaN	[Not Available]	READ	Colorectal Cancer	Rectal Adenocarcinoma	Matched	Rectal Adenocarcinoma	NO	YES	Male	WHITE	[Not Available]	No	No	2010	7	3	2	0	Stage IIIC	0	YES	15	8	TUMOR FREE	NO	NO	NO	NO	84.4	180.5	[Not Available]	[Not Available]	[Not Available]	[Not Available]	50	Rectosigmoid Junction	19	19.9	YES	AH
TCGA-AH-6644	TCGA-AH-6644-01	NaN	[Not Available]	NaN	[Not Available]	[Not Available]	Primary	1	NaN	[Not Available]	READ	Colorectal Cancer	Rectal Adenocarcinoma	Matched	Rectal Adenocarcinoma	NO	YES	Male	WHITE	[Not Available]	No	No	2010	7	3	NaN	NaN	[Not Available]	NaN	YES	15	0	TUMOR FREE	NO	NO	[Not Available]	[Not Available]	NaN	NaN	[Not Available]	[Not Available]	[Not Available]	[Not Available]	73	Rectosigmoid Junction	19	19.9	YES	AH
TCGA-AH-6897	TCGA-AH-6897-01	NaN	[Not Available]	NaN	[Not Available]	[Not Available]	Primary	1	NaN	[Not Available]	READ	Colorectal Cancer	Rectal Adenocarcinoma	Matched	Rectal Adenocarcinoma	NO	YES	Male	WHITE	NOT HISPANIC OR LATINO	No	No	2010	7	2	0	0	Stage I	0	YES	14	0	TUMOR FREE	NO	NO	[Not Available]	[Not Available]	86.4	180.5	[Not Available]	[Not Available]	[Not Available]	[Not Available]	48	Rectosigmoid Junction	19	19.9	YES	AH
TCGA-AH-6903	TCGA-AH-6903-01	NaN	[Not Available]	NaN	[Not Available]	[Not Available]	Primary	1	NaN	[Not Available]	READ	Colorectal Cancer	Rectal Adenocarcinoma	Matched	Rectal Mucinous Adenocarcinoma	YES	NO	Male	WHITE	NOT HISPANIC OR LATINO	No	No	2010	7	3	1	0	Stage IIIB	0	YES	18	3	TUMOR FREE	NO	NO	NO	NO	74.8	183	[Not Available]	[Not Available]	[Not Available]	[Not Available]	46	Rectosigmoid Junction	19	19.9	YES	AH
TCGA-AM-5820	TCGA-AM-5820-01	0.6	NO	1.2	TCGA-AM-5820.727c0f04-0d64-43ec-a597-3a9e99bf78bb.pdf	727c0f04-0d64-43ec-a597-3a9e99bf78bb	Primary	1	0.2	A	COAD	Colorectal Cancer	Colon Adenocarcinoma	Matched	Colon Adenocarcinoma	NO	YES	Female	WHITE	NOT HISPANIC OR LATINO	No	No	2010	7	4	2	1	Stage IVA	0	YES	4	4	TUMOR FREE	NO	YES	NO	NO	98	164	[Not Available]	[Not Available]	[Not Available]	[Not Available]	59	Sigmoid Colon	18.9	18.9	YES	AM
TCGA-AM-5821	TCGA-AM-5821-01	0.8	NO	0.9	TCGA-AM-5821.5ba47e48-c3f0-484b-aab5-23c75cf0cea4.pdf	5ba47e48-c3f0-484b-aab5-23c75cf0cea4	Primary	1	0.6	A	COAD	Colorectal Cancer	Colon Adenocarcinoma	Matched	Colon Adenocarcinoma	NO	YES	Female	WHITE	NOT HISPANIC OR LATINO	No	No	2010	7	3	0	0	Stage IIA	0	NO	NaN	NaN	TUMOR FREE	NO	NO	NO	NO	68	148	[Not Available]	[Not Available]	[Not Available]	[Not Available]	68	Sigmoid Colon	18.7	18.7	YES	AM
TCGA-AU-3779	TCGA-AU-3779-01	0.4	NO	1	TCGA-AU-3779.8704ad3a-a420-41e3-a71e-4ca49dd90d32.pdf	8704ad3a-a420-41e3-a71e-4ca49dd90d32	Primary	1	0.1	A	COAD	Colorectal Cancer	Colon Adenocarcinoma	Matched	Colon Adenocarcinoma	YES	NO	Female	WHITE	NOT HISPANIC OR LATINO	No	No	2010	7	3	0	0	Stage IIA	0	YES	21	0	TUMOR FREE	NO	NO	NO	NO	83	157	[Not Available]	[Not Available]	[Not Available]	[Not Available]	80	Rectosigmoid Junction	18.7	18.7	YES	AU
TCGA-AU-6004	TCGA-AU-6004-01	0.6	NO	1	TCGA-AU-6004.28578993-a474-4afb-93b6-46665b90e1b2.pdf	28578993-a474-4afb-93b6-46665b90e1b2	Primary	1	0.3	A	COAD	Colorectal Cancer	Colon Adenocarcinoma	Matched	Colon Adenocarcinoma	YES	NO	Female	WHITE	NOT HISPANIC OR LATINO	No	No	2010	7	2	0	0	Stage I	0	YES	16	0	TUMOR FREE	NO	NO	NO	NO	55	160	[Not Available]	[Not Available]	[Not Available]	[Not Available]	69	Cecum	18	18	YES	AU
TCGA-AY-5543	TCGA-AY-5543-01	0.7	NO	0.8	TCGA-AY-5543.38444650-4e96-445c-9e40-04daefa76834.pdf	38444650-4e96-445c-9e40-04daefa76834	Primary	1	0.3	A	COAD	Colorectal Cancer	Colon Adenocarcinoma	Matched	Colon Adenocarcinoma	YES	NO	Female	BLACK OR AFRICAN AMERICAN	NOT HISPANIC OR LATINO	No	No	2010	7	3	1	1	Stage IVA	0	YES	24	1	TUMOR FREE	NO	NO	NO	NO	61.3	NaN	[Not Available]	[Not Available]	[Not Available]	[Not Available]	65	Ascending Colon	18.2	18.2	YES	AY
TCGA-AY-6196	TCGA-AY-6196-01	1	NO	1.5	TCGA-AY-6196.e6e1533f-49e4-4e98-ae67-540b48beddfd.pdf	e6e1533f-49e4-4e98-ae67-540b48beddfd	Primary	1	0.6	A	MACR	Colorectal Cancer	Mucinous Adenocarcinoma of the Colon and Rectum	Matched	Colon Mucinous Adenocarcinoma	YES	NO	Male	WHITE	NOT HISPANIC OR LATINO	No	No	2010	7	3	2	NaN	Stage IIIC	0	YES	14	12	TUMOR FREE	NO	YES	NO	NO	NaN	NaN	[Not Available]	[Not Available]	[Not Available]	[Not Available]	47	Cecum	18.2	18.2	YES	AY
TCGA-AY-6197	TCGA-AY-6197-01	0.9	NO	1.3	TCGA-AY-6197.0255efb9-d9fd-492f-861b-ab2472a790a2.pdf	0255efb9-d9fd-492f-861b-ab2472a790a2	Primary	1	0.6	A	COAD	Colorectal Cancer	Colon Adenocarcinoma	Matched	Colon Adenocarcinoma	YES	NO	Male	WHITE	NOT HISPANIC OR LATINO	No	No	2010	7	3	0	NaN	Stage IIA	0	YES	16	0	TUMOR FREE	NO	NO	NO	NO	158	NaN	[Not Available]	[Not Available]	[Not Available]	[Not Available]	60	Cecum	18.2	18.2	YES	AY
TCGA-AY-6386	TCGA-AY-6386-01	0.6	NO	0.9	TCGA-AY-6386.42afbc8e-3c33-4e57-b9ff-68bcaa3efa94.pdf	42afbc8e-3c33-4e57-b9ff-68bcaa3efa94	Primary	1	0.3	A	COAD	Colorectal Cancer	Colon Adenocarcinoma	Matched	Colon Adenocarcinoma	YES	NO	Female	BLACK OR AFRICAN AMERICAN	NOT HISPANIC OR LATINO	No	No	2010	7	3	1	0	Stage IIIB	0	YES	19	1	TUMOR FREE	NO	NO	NO	NO	86	153	[Not Available]	[Not Available]	[Not Available]	[Not Available]	66	Cecum	18	18	YES	AY
TCGA-AY-A54L	TCGA-AY-A54L-01	NaN	NO	NaN	TCGA-AY-A54L.5319D80A-3DFD-4834-A905-D34E668D4A2F.pdf	5319D80A-3DFD-4834-A905-D34E668D4A2F	Primary	1	NaN	A	COAD	Colorectal Cancer	Colon Adenocarcinoma	Matched	Colon Adenocarcinoma	YES	NO	Female	BLACK OR AFRICAN AMERICAN	[Not Available]	No	No	2012	7	2	0	0	Stage I	0	YES	24	0	TUMOR FREE	NO	NO	[Not Available]	[Not Available]	68	172	NO	NO	Complete Remission/Response	NO	74	Transverse Colon	18.3	18.3	YES	AY
TCGA-AY-A69D	TCGA-AY-A69D-01	NaN	NO	NaN	TCGA-AY-A69D.94F7B032-1181-44E0-AB16-4A672A88E086.pdf	94F7B032-1181-44E0-AB16-4A672A88E086	Primary	1	NaN	A	COAD	Colorectal Cancer	Colon Adenocarcinoma	Matched	Colon Adenocarcinoma	YES	NO	Female	BLACK OR AFRICAN AMERICAN	NOT HISPANIC OR LATINO	No	No	2012	7	3	0	0	Stage IIA	0	YES	25	0	TUMOR FREE	NO	NO	NO	NO	103	165	NO	NO	Complete Remission/Response	NO	55	Transverse Colon	18.4	18.4	YES	AY
TCGA-AY-A71X	TCGA-AY-A71X-01	NaN	NO	NaN	TCGA-AY-A71X.32360E38-C269-487F-806F-A3880DE9F3EC.pdf	32360E38-C269-487F-806F-A3880DE9F3EC	Primary	1	NaN	A	COAD	Colorectal Cancer	Colon Adenocarcinoma	Matched	Colon Adenocarcinoma	YES	NO	Female	BLACK OR AFRICAN AMERICAN	NOT HISPANIC OR LATINO	No	No	2013	7	2	0	0	Stage I	0	YES	28	0	TUMOR FREE	NO	NO	NO	NO	130	164	NO	NO	Complete Remission/Response	NO	54	Cecum	18	18	YES	AY
TCGA-AY-A8YK	TCGA-AY-A8YK-01	NaN	NO	NaN	TCGA-AY-A8YK.22C33C79-0791-40C1-A97C-F1C1AD76063E.pdf	22C33C79-0791-40C1-A97C-F1C1AD76063E	Primary	1	NaN	A	COAD	Colorectal Cancer	Colon Adenocarcinoma	Matched	Colon Adenocarcinoma	YES	NO	Male	BLACK OR AFRICAN AMERICAN	NOT HISPANIC OR LATINO	No	No	2013	7	3	2	1	Stage IVA	0	YES	24	6	TUMOR FREE	YES	YES	NO	NO	86.1	185	NO	YES	Complete Remission/Response	NO	44	Sigmoid Colon	18.7	18.7	YES	AY
TCGA-AZ-4313	TCGA-AZ-4313-01	0.5	NO	1	TCGA-AZ-4313.284438a8-5e41-4616-9056-18210aafeceb.pdf	284438a8-5e41-4616-9056-18210aafeceb	Primary	1	0.2	A	COAD	Colorectal Cancer	Colon Adenocarcinoma	Matched	Colon Adenocarcinoma	NO	YES	Female	WHITE	NOT HISPANIC OR LATINO	Yes	No	2007	6	1	0	0	Stage I	NaN	YES	13	0	TUMOR FREE	YES	YES	[Not Available]	[Not Available]	57	NaN	[Not Available]	[Not Available]	[Not Available]	[Not Available]	51	Descending Colon	18.6	18.6	YES	AZ
TCGA-AZ-4315	TCGA-AZ-4315-01	1	NO	1.4	TCGA-AZ-4315.927b4861-c24e-4ce4-b7dd-2c950f2fb947.pdf	927b4861-c24e-4ce4-b7dd-2c950f2fb947	Primary	1	0.5	A	COAD	Colorectal Cancer	Colon Adenocarcinoma	Matched	Colon Adenocarcinoma	NO	YES	Male	WHITE	NOT HISPANIC OR LATINO	No	No	2006	NaN	3	0	0	Stage IIA	0	YES	0	NaN	TUMOR FREE	NO	NO	[Not Available]	[Not Available]	84	NaN	[Not Available]	[Not Available]	[Not Available]	[Not Available]	61	Cecum	18	18	YES	AZ
TCGA-AZ-4615	TCGA-AZ-4615-01	0.9	NO	1	TCGA-AZ-4615.ee4ea571-2dc8-470a-a442-291c85200546.pdf	ee4ea571-2dc8-470a-a442-291c85200546	Primary	1	0.2	A	COAD	Colorectal Cancer	Colon Adenocarcinoma	Matched	Colon Adenocarcinoma	NO	YES	Male	WHITE	NOT HISPANIC OR LATINO	No	No	2009	NaN	3	1	0	Stage IIIB	NaN	YES	18	1	[Not Available]	YES	YES	YES	[Not Available]	84	170	[Not Available]	[Not Available]	[Not Available]	[Not Available]	84	[Not Available]	18	18	YES	AZ
TCGA-AZ-4684	TCGA-AZ-4684-01	1	NO	1.8	TCGA-AZ-4684.3e3c0aa0-73dd-47f1-989b-2871336385af.pdf	3e3c0aa0-73dd-47f1-989b-2871336385af	Primary	1	0.3	A	COAD	Colorectal Cancer	Colon Adenocarcinoma	Matched	Colon Adenocarcinoma	NO	YES	Male	WHITE	NOT HISPANIC OR LATINO	No	No	2006	NaN	3	2	1	Stage IVA	NaN	YES	12	10	WITH TUMOR	[Not Available]	YES	[Not Available]	[Not Available]	94	NaN	[Not Available]	[Not Available]	[Not Available]	[Not Available]	49	[Not Available]	19	19.9	YES	AZ
TCGA-AZ-5403	TCGA-AZ-5403-01	0.5	NO	1.4	TCGA-AZ-5403.aade444b-f299-47cf-8837-e0de4f044637.pdf	aade444b-f299-47cf-8837-e0de4f044637	Primary	1	0.3	A	COAD	Colorectal Cancer	Colon Adenocarcinoma	Matched	Colon Adenocarcinoma	NO	YES	Male	WHITE	NOT HISPANIC OR LATINO	No	No	2000	5	3	0	NaN	Stage II	NaN	YES	12	0	WITH TUMOR	NO	NO	[Not Available]	[Not Available]	NaN	NaN	[Not Available]	[Not Available]	[Not Available]	[Not Available]	43	Sigmoid Colon	18.6	18.6	YES	AZ
TCGA-AZ-5407	TCGA-AZ-5407-01	0.9	NO	2.1	TCGA-AZ-5407.6c27f8b9-9e3c-4665-a176-a4679eed1fa9.pdf	6c27f8b9-9e3c-4665-a176-a4679eed1fa9	Primary	1	0.3	A	COAD	Colorectal Cancer	Colon Adenocarcinoma	Matched	Colon Adenocarcinoma	NO	YES	Female	WHITE	NOT HISPANIC OR LATINO	No	No	2007	6	1	0	0	Stage I	NaN	YES	16	0	TUMOR FREE	NO	NO	[Not Available]	[Not Available]	NaN	NaN	[Not Available]	[Not Available]	[Not Available]	[Not Available]	51	Cecum	18	18	YES	AZ
TCGA-AZ-6601	TCGA-AZ-6601-01	1.4	NO	1.7	TCGA-AZ-6601.9f0f7a16-acd5-46cc-9f83-b9f165380ca9.pdf	9f0f7a16-acd5-46cc-9f83-b9f165380ca9	Primary	1	0.6	A	COAD	Colorectal Cancer	Colon Adenocarcinoma	Matched	Colon Adenocarcinoma	NO	YES	Male	WHITE	NOT HISPANIC OR LATINO	Yes	No	2001	5	3	0	0	Stage II	NaN	YES	11	0	WITH TUMOR	YES	YES	[Not Available]	[Not Available]	59	162	[Not Available]	[Not Available]	[Not Available]	[Not Available]	68	Sigmoid Colon	18.7	18.7	YES	AZ
TCGA-BM-6198	TCGA-BM-6198-01	NaN	[Not Available]	NaN	[Not Available]	[Not Available]	Primary	1	NaN	[Not Available]	READ	Colorectal Cancer	Rectal Adenocarcinoma	Matched	Rectal Adenocarcinoma	YES	NO	Male	WHITE	NOT HISPANIC OR LATINO	Yes	No	2010	NaN	3	1	NaN	Stage IIIB	0	YES	11	0	[Not Available]	NO	NO	NO	NO	119	NaN	[Not Available]	[Not Available]	[Not Available]	[Not Available]	73	Rectum	20	20.9	YES	BM
TCGA-CA-5254	TCGA-CA-5254-01	1	NO	1.5	TCGA-CA-5254.3c13e71b-abcb-4131-bda1-4723f13f23ee.pdf	3c13e71b-abcb-4131-bda1-4723f13f23ee	Primary	1	0.3	A	COAD	Colorectal Cancer	Colon Adenocarcinoma	Matched	Colon Adenocarcinoma	YES	NO	Female	ASIAN	NOT HISPANIC OR LATINO	No	No	2010	6	3	0	0	Stage IIA	NaN	NO	NaN	NaN	TUMOR FREE	[Not Available]	[Not Available]	[Not Available]	[Not Available]	55	154	[Not Available]	[Not Available]	[Not Available]	[Not Available]	42	Transverse Colon	18.9	18.9	YES	CA
TCGA-CA-5255	TCGA-CA-5255-01	1	NO	1.5	TCGA-CA-5255.2de28701-8490-4460-83bc-5138572fba09.pdf	2de28701-8490-4460-83bc-5138572fba09	Primary	1	0.3	A	COAD	Colorectal Cancer	Colon Adenocarcinoma	Matched	Colon Adenocarcinoma	YES	NO	Male	ASIAN	NOT HISPANIC OR LATINO	No	No	2010	6	3	0	0	Stage IIA	NaN	NO	NaN	NaN	TUMOR FREE	[Not Available]	[Not Available]	[Not Available]	[Not Available]	56	172	[Not Available]	[Not Available]	[Not Available]	[Not Available]	45	Ascending Colon	18.9	18.9	YES	CA
TCGA-CA-5256	TCGA-CA-5256-01	1	NO	1.2	TCGA-CA-5256.88b57491-1b29-40e0-bb15-95adbb9aef9c.pdf	88b57491-1b29-40e0-bb15-95adbb9aef9c	Primary	1	0.5	A	COAD	Colorectal Cancer	Colon Adenocarcinoma	Matched	Colon Adenocarcinoma	YES	NO	Female	ASIAN	[Not Available]	No	No	2010	NaN	3	0	0	Stage IIA	0	NO	NaN	NaN	TUMOR FREE	[Not Available]	[Not Available]	NO	NO	52	160	[Not Available]	[Not Available]	[Not Available]	[Not Available]	54	Hepatic Flexure	18.9	18.9	YES	CA
TCGA-CA-5796	TCGA-CA-5796-01	1.1	NO	1.3	TCGA-CA-5796.8e2777e5-ba8d-4b4c-9c96-15f6355f1fdd.pdf	8e2777e5-ba8d-4b4c-9c96-15f6355f1fdd	Primary	1	0.6	A	MACR	Colorectal Cancer	Mucinous Adenocarcinoma of the Colon and Rectum	Matched	Colon Mucinous Adenocarcinoma	YES	NO	Female	ASIAN	NOT HISPANIC OR LATINO	No	No	2010	6	3	0	0	Stage IIA	0	NO	NaN	NaN	TUMOR FREE	[Not Available]	[Not Available]	[Not Available]	[Not Available]	NaN	NaN	[Not Available]	[Not Available]	[Not Available]	[Not Available]	52	Ascending Colon	18.2	18.2	YES	CA
TCGA-CA-5797	TCGA-CA-5797-01	0.6	NO	1.6	TCGA-CA-5797.2bdda06b-bbaf-4db3-995e-ab10cad0e6e9.pdf	2bdda06b-bbaf-4db3-995e-ab10cad0e6e9	Primary	1	0.3	A	COAD	Colorectal Cancer	Colon Adenocarcinoma	Matched	Colon Adenocarcinoma	YES	NO	Male	ASIAN	NOT HISPANIC OR LATINO	No	No	2010	NaN	3	0	0	Stage IIA	0	NO	NaN	NaN	TUMOR FREE	[Not Available]	[Not Available]	[Not Available]	[Not Available]	NaN	NaN	[Not Available]	[Not Available]	[Not Available]	[Not Available]	56	Sigmoid Colon	18.9	18.9	YES	CA
TCGA-CA-6715	TCGA-CA-6715-01	0.8	NO	2	TCGA-CA-6715.7deab36c-4645-43fe-a82c-14858dd568d4.pdf	7deab36c-4645-43fe-a82c-14858dd568d4	Primary	1	0.6	A	COAD	Colorectal Cancer	Colon Adenocarcinoma	Matched	Colon Adenocarcinoma	YES	NO	Male	ASIAN	NOT HISPANIC OR LATINO	No	No	2010	6	3	1	0	Stage IIIB	NaN	YES	2	1	TUMOR FREE	[Not Available]	[Not Available]	[Not Available]	[Not Available]	57	158	[Not Available]	[Not Available]	[Not Available]	[Not Available]	63	Sigmoid Colon	18.7	18.7	YES	CA
TCGA-CA-6716	TCGA-CA-6716-01	0.7	NO	1.3	TCGA-CA-6716.c0c68cb6-c411-42e9-a5bc-f05a58f101f3.pdf	c0c68cb6-c411-42e9-a5bc-f05a58f101f3	Primary	1	0.6	A	COAD	Colorectal Cancer	Colon Adenocarcinoma	Matched	Colon Adenocarcinoma	YES	NO	Male	ASIAN	NOT HISPANIC OR LATINO	No	No	2010	6	3	0	0	Stage IIA	NaN	NO	NaN	NaN	TUMOR FREE	[Not Available]	[Not Available]	[Not Available]	[Not Available]	58	167	[Not Available]	[Not Available]	[Not Available]	[Not Available]	65	Ascending Colon	18.2	18.2	YES	CA
TCGA-CA-6717	TCGA-CA-6717-01	1.1	NO	1.5	TCGA-CA-6717.c742df4b-4aef-41cf-aba3-64d67e942141.pdf	c742df4b-4aef-41cf-aba3-64d67e942141	Primary	1	0.7	A	MACR	Colorectal Cancer	Mucinous Adenocarcinoma of the Colon and Rectum	Matched	Colon Mucinous Adenocarcinoma	YES	NO	Male	ASIAN	NOT HISPANIC OR LATINO	No	No	2010	6	3	0	0	Stage IIA	NaN	NO	NaN	NaN	TUMOR FREE	[Not Available]	[Not Available]	[Not Available]	[Not Available]	58	168	[Not Available]	[Not Available]	[Not Available]	[Not Available]	57	Ascending Colon	18.2	18.2	YES	CA
TCGA-CA-6718	TCGA-CA-6718-01	1.4	NO	1.7	TCGA-CA-6718.2693ae88-e1f4-4855-84fb-4e71ec58150e.pdf	2693ae88-e1f4-4855-84fb-4e71ec58150e	Primary	1	0.5	A	COAD	Colorectal Cancer	Colon Adenocarcinoma	Matched	Colon Adenocarcinoma	YES	NO	Male	ASIAN	NOT HISPANIC OR LATINO	No	No	2010	6	3	0	0	Stage IIA	NaN	NO	NaN	NaN	TUMOR FREE	[Not Available]	[Not Available]	[Not Available]	[Not Available]	63	168	[Not Available]	[Not Available]	[Not Available]	[Not Available]	46	Ascending Colon	18.9	18.9	YES	CA
TCGA-CA-6719	TCGA-CA-6719-01	0.7	NO	1.2	TCGA-CA-6719.833d9186-0e43-498f-a698-927a968de5a1.pdf	833d9186-0e43-498f-a698-927a968de5a1	Primary	1	0.5	A	COAD	Colorectal Cancer	Colon Adenocarcinoma	Matched	Colon Adenocarcinoma	YES	NO	Male	ASIAN	NOT HISPANIC OR LATINO	No	No	2011	6	3	0	0	Stage IIA	NaN	NO	NaN	NaN	TUMOR FREE	[Not Available]	[Not Available]	[Not Available]	[Not Available]	61	172	[Not Available]	[Not Available]	[Not Available]	[Not Available]	77	Descending Colon	18.6	18.6	YES	CA
TCGA-CI-6619	TCGA-CI-6619-01	NaN	[Not Available]	NaN	[Not Available]	[Not Available]	Primary	1	NaN	[Not Available]	READ	Colorectal Cancer	Rectal Adenocarcinoma	Matched	Rectal Adenocarcinoma	NO	YES	Male	WHITE	NOT HISPANIC OR LATINO	No	No	2010	7	3	1	1	Stage IV	NaN	[Not Available]	NaN	NaN	[Not Available]	[Not Available]	[Not Available]	[Not Available]	[Not Available]	NaN	NaN	[Not Available]	[Not Available]	[Not Available]	[Not Available]	41	Rectum	20	20.9	YES	CI
TCGA-CI-6620	TCGA-CI-6620-01	NaN	[Not Available]	NaN	[Not Available]	[Not Available]	Primary	1	NaN	[Not Available]	READ	Colorectal Cancer	Rectal Adenocarcinoma	Matched	Rectal Adenocarcinoma	NO	YES	Female	WHITE	NOT HISPANIC OR LATINO	No	Yes	2010	7	3	1	1	Stage IVA	NaN	[Not Available]	NaN	NaN	WITH TUMOR	[Not Available]	[Not Available]	[Not Available]	[Not Available]	NaN	NaN	[Not Available]	[Not Available]	[Not Available]	[Not Available]	41	Rectum	20	20.9	YES	CI
TCGA-CI-6621	TCGA-CI-6621-01	NaN	[Not Available]	NaN	[Not Available]	[Not Available]	Primary	1	NaN	[Not Available]	READ	Colorectal Cancer	Rectal Adenocarcinoma	Matched	Rectal Adenocarcinoma	NO	YES	Male	WHITE	NOT HISPANIC OR LATINO	No	No	2010	7	3	1	NaN	Stage IIIB	NaN	YES	2	0	[Not Available]	[Not Available]	[Not Available]	[Not Available]	[Not Available]	NaN	NaN	[Not Available]	[Not Available]	[Not Available]	[Not Available]	63	Rectum	20	20.9	YES	CI
TCGA-CI-6622	TCGA-CI-6622-01	NaN	[Not Available]	NaN	[Not Available]	[Not Available]	Primary	1	NaN	[Not Available]	READ	Colorectal Cancer	Rectal Adenocarcinoma	Matched	Rectal Adenocarcinoma	NO	YES	Male	WHITE	NOT HISPANIC OR LATINO	No	No	2010	7	4	0	0	Stage IIB	NaN	YES	24	0	TUMOR FREE	YES	YES	[Not Available]	[Not Available]	NaN	NaN	[Not Available]	[Not Available]	[Not Available]	[Not Available]	74	Rectum	20	20.9	YES	CI
TCGA-CI-6623	TCGA-CI-6623-01	NaN	[Not Available]	NaN	[Not Available]	[Not Available]	Primary	1	NaN	[Not Available]	READ	Colorectal Cancer	Rectal Adenocarcinoma	Matched	Rectal Adenocarcinoma	NO	YES	Male	WHITE	NOT HISPANIC OR LATINO	No	No	2011	7	1	0	0	Stage I	NaN	[Not Available]	NaN	NaN	TUMOR FREE	NO	NO	[Not Available]	[Not Available]	NaN	NaN	[Not Available]	[Not Available]	[Not Available]	[Not Available]	44	Rectum	20	20.9	YES	CI
TCGA-CI-6624	TCGA-CI-6624-01	NaN	[Not Available]	NaN	[Not Available]	[Not Available]	Primary	1	NaN	[Not Available]	READ	Colorectal Cancer	Rectal Adenocarcinoma	Matched	Rectal Adenocarcinoma	NO	YES	Female	WHITE	NOT HISPANIC OR LATINO	No	No	2011	7	2	0	0	Stage I	NaN	[Not Available]	NaN	NaN	[Not Available]	NO	NO	[Not Available]	[Not Available]	NaN	NaN	[Not Available]	[Not Available]	[Not Available]	[Not Available]	53	Rectosigmoid Junction	20	20.9	YES	CI
TCGA-CK-4947	TCGA-CK-4947-01	0.6	NO	0.6	TCGA-CK-4947.a9e32496-0ecb-4c68-963c-ff8fe4aaa62e.pdf	a9e32496-0ecb-4c68-963c-ff8fe4aaa62e	Primary	1	0.4	B	COAD	Colorectal Cancer	Colon Adenocarcinoma	Matched	Colon Adenocarcinoma	[Not Available]	[Not Available]	Female	WHITE	NOT HISPANIC OR LATINO	No	No	2003	6	4	1	0	Stage IIIB	NaN	YES	12	3	WITH TUMOR	[Not Available]	[Not Available]	NO	NO	NaN	NaN	[Not Available]	[Not Available]	[Not Available]	[Not Available]	46	Sigmoid Colon	18.7	18.7	YES	CK
TCGA-CK-4948	TCGA-CK-4948-01	0.4	NO	0.7	TCGA-CK-4948.31ba7387-df2f-4d70-b413-3734ba02438e.pdf	31ba7387-df2f-4d70-b413-3734ba02438e	Primary	1	0.3	B	COAD	Colorectal Cancer	Colon Adenocarcinoma	Matched	Colon Adenocarcinoma	[Not Available]	[Not Available]	Female	WHITE	NOT HISPANIC OR LATINO	No	No	2002	5	3	1	0	Stage III	0	YES	20	3	TUMOR FREE	[Not Available]	[Not Available]	NO	NO	NaN	NaN	[Not Available]	[Not Available]	[Not Available]	[Not Available]	45	Sigmoid Colon	18.7	18.7	YES	CK
TCGA-CK-4950	TCGA-CK-4950-01	0.3	NO	0.9	TCGA-CK-4950.03d5dd22-a6dd-45be-bfff-fb5b64d09796.pdf	03d5dd22-a6dd-45be-bfff-fb5b64d09796	Primary	1	0.2	A	MACR	Colorectal Cancer	Mucinous Adenocarcinoma of the Colon and Rectum	Matched	Colon Mucinous Adenocarcinoma	[Not Available]	[Not Available]	Female	BLACK OR AFRICAN AMERICAN	NOT HISPANIC OR LATINO	No	No	2008	6	3	1	0	Stage IIIB	1	YES	18	1	TUMOR FREE	NO	NO	NO	NO	NaN	NaN	[Not Available]	[Not Available]	[Not Available]	[Not Available]	68	Cecum	18	18	YES	CK
TCGA-CK-4951	TCGA-CK-4951-01	0.3	NO	0.5	TCGA-CK-4951.2d3e5015-f38b-42ce-9466-cdd21a5b3701.pdf	2d3e5015-f38b-42ce-9466-cdd21a5b3701	Primary	1	0.1	A	MACR	Colorectal Cancer	Mucinous Adenocarcinoma of the Colon and Rectum	Matched	Colon Mucinous Adenocarcinoma	[Not Available]	[Not Available]	Female	WHITE	NOT HISPANIC OR LATINO	No	No	2007	6	3	0	0	Stage IIA	1	YES	30	0	TUMOR FREE	YES	NO	NO	NO	NaN	NaN	[Not Available]	[Not Available]	[Not Available]	[Not Available]	79	Ascending Colon	18	18	YES	CK
TCGA-CK-4952	TCGA-CK-4952-01	0.4	NO	1	TCGA-CK-4952.0086611e-c16d-4934-804e-332f4d0daad1.pdf	0086611e-c16d-4934-804e-332f4d0daad1	Primary	1	0.1	A	MACR	Colorectal Cancer	Mucinous Adenocarcinoma of the Colon and Rectum	Matched	Colon Mucinous Adenocarcinoma	[Not Available]	[Not Available]	Female	WHITE	NOT HISPANIC OR LATINO	No	No	2007	6	4	2	0	Stage IIIC	NaN	YES	31	5	TUMOR FREE	NO	NO	NO	NO	NaN	NaN	[Not Available]	[Not Available]	[Not Available]	[Not Available]	48	Ascending Colon	18.2	18.2	YES	CK
TCGA-CK-5913	TCGA-CK-5913-01	0.3	NO	0.5	TCGA-CK-5913.376116fc-87f8-4c6d-a448-bf642931eebf.pdf	376116fc-87f8-4c6d-a448-bf642931eebf	Primary	1	0.2	A	COAD	Colorectal Cancer	Colon Adenocarcinoma	Matched	Colon Adenocarcinoma	[Not Available]	[Not Available]	Female	WHITE	NOT HISPANIC OR LATINO	No	No	2008	6	3	0	NaN	Stage IIA	NaN	[Not Available]	NaN	NaN	TUMOR FREE	NO	NO	NO	YES	NaN	NaN	[Not Available]	[Not Available]	[Not Available]	[Not Available]	58	Cecum	18.2	18.2	YES	CK
TCGA-CK-5914	TCGA-CK-5914-01	0.6	NO	0.6	TCGA-CK-5914.6a2276bb-99c0-4e2f-b673-3077ddb9c9d3.pdf	6a2276bb-99c0-4e2f-b673-3077ddb9c9d3	Primary	1	0.4	A	COAD	Colorectal Cancer	Colon Adenocarcinoma	Matched	Colon Adenocarcinoma	[Not Available]	[Not Available]	Male	WHITE	NOT HISPANIC OR LATINO	No	No	2008	6	3	1	NaN	Stage IIIB	NaN	[Not Available]	NaN	NaN	TUMOR FREE	NO	NO	NO	NO	NaN	NaN	[Not Available]	[Not Available]	[Not Available]	[Not Available]	81	Sigmoid Colon	18.7	18.7	YES	CK
TCGA-CK-5915	TCGA-CK-5915-01	0.3	NO	0.5	TCGA-CK-5915.d5358031-11c7-401b-a9d2-0c8db1d9ed14.pdf	d5358031-11c7-401b-a9d2-0c8db1d9ed14	Primary	1	0.3	A	COAD	Colorectal Cancer	Colon Adenocarcinoma	Matched	Colon Adenocarcinoma	[Not Available]	[Not Available]	Male	WHITE	NOT HISPANIC OR LATINO	No	No	2007	6	2	0	NaN	Stage I	NaN	[Not Available]	NaN	NaN	TUMOR FREE	NO	NO	NO	NO	NaN	NaN	[Not Available]	[Not Available]	[Not Available]	[Not Available]	63	Sigmoid Colon	18.7	18.7	YES	CK
TCGA-CK-5916	TCGA-CK-5916-01	0.6	NO	0.8	TCGA-CK-5916.2f0d2db5-dbf1-49e6-87d4-eb91c938536c.pdf	2f0d2db5-dbf1-49e6-87d4-eb91c938536c	Primary	1	0.4	A	COAD	Colorectal Cancer	Colon Adenocarcinoma	Matched	Colon Adenocarcinoma	[Not Available]	[Not Available]	Female	WHITE	NOT HISPANIC OR LATINO	No	No	2003	6	1	0	0	Stage I	NaN	[Not Available]	NaN	NaN	WITH TUMOR	NO	YES	NO	NO	NaN	NaN	[Not Available]	[Not Available]	[Not Available]	[Not Available]	71	Cecum	18.2	18.2	YES	CK
TCGA-CK-6746	TCGA-CK-6746-01	1	NO	1	TCGA-CK-6746.6e010b8d-ddd0-44c1-b33a-bdd82c8ba956.pdf	6e010b8d-ddd0-44c1-b33a-bdd82c8ba956	Primary	1	0.3	A	COAD	Colorectal Cancer	Colon Adenocarcinoma	Matched	Colon Adenocarcinoma	[Not Available]	[Not Available]	Female	WHITE	NOT HISPANIC OR LATINO	No	No	2009	6	4	0	NaN	Stage IIB	NaN	[Not Available]	NaN	NaN	TUMOR FREE	NO	NO	NO	NO	NaN	NaN	[Not Available]	[Not Available]	[Not Available]	[Not Available]	84	Cecum	18	18	YES	CK
TCGA-CK-6747	TCGA-CK-6747-01	0.4	NO	0.7	TCGA-CK-6747.b0a2f381-be07-4bf8-a54f-0da67b128895.pdf	b0a2f381-be07-4bf8-a54f-0da67b128895	Primary	1	0.3	A	COAD	Colorectal Cancer	Colon Adenocarcinoma	Matched	Colon Adenocarcinoma	[Not Available]	[Not Available]	Female	WHITE	NOT HISPANIC OR LATINO	No	No	2008	6	3	0	NaN	Stage IIA	NaN	[Not Available]	NaN	NaN	TUMOR FREE	NO	NO	NO	NO	NaN	NaN	[Not Available]	[Not Available]	[Not Available]	[Not Available]	87	Cecum	18	18	YES	CK
TCGA-CK-6748	TCGA-CK-6748-01	0.4	NO	0.7	TCGA-CK-6748.d8e78b5e-6e61-413a-b518-a8b77b986e86.pdf	d8e78b5e-6e61-413a-b518-a8b77b986e86	Primary	1	0.3	A	MACR	Colorectal Cancer	Mucinous Adenocarcinoma of the Colon and Rectum	Matched	Colon Mucinous Adenocarcinoma	[Not Available]	[Not Available]	Female	WHITE	NOT HISPANIC OR LATINO	No	No	2008	6	3	1	1	Stage IV	NaN	[Not Available]	NaN	NaN	WITH TUMOR	NO	NO	YES	NO	NaN	NaN	[Not Available]	[Not Available]	[Not Available]	[Not Available]	45	Sigmoid Colon	18.7	18.7	YES	CK
TCGA-CK-6751	TCGA-CK-6751-01	0.4	NO	0.7	TCGA-CK-6751.c6e7f8d6-a201-4e43-ad3c-7dafdb3301e2.pdf	c6e7f8d6-a201-4e43-ad3c-7dafdb3301e2	Primary	1	0.3	A	MACR	Colorectal Cancer	Mucinous Adenocarcinoma of the Colon and Rectum	Matched	Colon Mucinous Adenocarcinoma	[Not Available]	[Not Available]	Female	WHITE	NOT HISPANIC OR LATINO	No	No	2002	5	2	0	NaN	Stage I	NaN	[Not Available]	NaN	NaN	TUMOR FREE	NO	NO	NO	NO	NaN	NaN	[Not Available]	[Not Available]	[Not Available]	[Not Available]	88	Ascending Colon	18.2	18.2	YES	CK
TCGA-CL-5917	TCGA-CL-5917-01	NaN	[Not Available]	NaN	[Not Available]	[Not Available]	Primary	1	NaN	[Not Available]	READ	Colorectal Cancer	Rectal Adenocarcinoma	Matched	Rectal Adenocarcinoma	[Not Available]	[Not Available]	Female	WHITE	NOT HISPANIC OR LATINO	No	No	2006	6	3	2	NaN	Stage IIIC	NaN	[Not Available]	NaN	NaN	TUMOR FREE	YES	YES	NO	NO	NaN	NaN	[Not Available]	[Not Available]	[Not Available]	[Not Available]	71	Rectosigmoid Junction	19	19.9	YES	CL
TCGA-CL-5918	TCGA-CL-5918-01	NaN	[Not Available]	NaN	[Not Available]	[Not Available]	Primary	1	NaN	[Not Available]	READ	Colorectal Cancer	Rectal Adenocarcinoma	Matched	Rectal Adenocarcinoma	[Not Available]	[Not Available]	Female	WHITE	NOT HISPANIC OR LATINO	No	No	2008	6	3	0	NaN	Stage IIA	NaN	[Not Available]	NaN	NaN	TUMOR FREE	NO	NO	NO	NO	NaN	NaN	[Not Available]	[Not Available]	[Not Available]	[Not Available]	90	Rectosigmoid Junction	20	20.9	YES	CL
TCGA-CM-4743	TCGA-CM-4743-01	NaN	NO	NaN	TCGA-CM-4743.b3a7f5c8-89c3-4ab3-86d4-3577f1b58704.pdf	b3a7f5c8-89c3-4ab3-86d4-3577f1b58704	Primary	1	NaN	A	COAD	Colorectal Cancer	Colon Adenocarcinoma	Matched	Colon Adenocarcinoma	NO	YES	Male	WHITE	NOT HISPANIC OR LATINO	No	No	2010	NaN	3	0	0	Stage IIA	0	YES	27	0	TUMOR FREE	NO	YES	NO	NO	84.4	167	[Not Available]	[Not Available]	[Not Available]	[Not Available]	69	Hepatic Flexure	18.2	18.2	YES	CM
TCGA-CM-4744	TCGA-CM-4744-01	1	NO	1.5	TCGA-CM-4744.1428cd76-93d4-4e03-ad3c-ddb9166fa39c.pdf	1428cd76-93d4-4e03-ad3c-ddb9166fa39c	Primary	1	0.3	A	COAD	Colorectal Cancer	Colon Adenocarcinoma	Matched	Colon Adenocarcinoma	NO	YES	Male	WHITE	NOT HISPANIC OR LATINO	No	No	2010	NaN	2	0	0	Stage I	0	YES	28	0	TUMOR FREE	YES	YES	NO	NO	89.7	183	[Not Available]	[Not Available]	[Not Available]	[Not Available]	69	Cecum	18	18	YES	CM
TCGA-CM-4747	TCGA-CM-4747-01	1.7	NO	2.2	TCGA-CM-4747.da76cc38-102a-4f1c-ab04-430b9eef7899.pdf	da76cc38-102a-4f1c-ab04-430b9eef7899	Primary	1	0.4	A	COAD	Colorectal Cancer	Colon Adenocarcinoma	Matched	Colon Adenocarcinoma	NO	YES	Male	WHITE	NOT HISPANIC OR LATINO	No	No	2010	NaN	4	1	1	Stage IVA	0	YES	29	2	TUMOR FREE	NO	YES	NO	NO	76.7	188	[Not Available]	[Not Available]	[Not Available]	[Not Available]	47	Cecum	18	18	YES	CM
TCGA-CM-4751	TCGA-CM-4751-01	0.6	NO	1.5	TCGA-CM-4751.c1b8b7f6-bfdc-4e4f-be9a-5b752390efc0.pdf	c1b8b7f6-bfdc-4e4f-be9a-5b752390efc0	Primary	1	0.2	A	COAD	Colorectal Cancer	Colon Adenocarcinoma	Matched	Colon Adenocarcinoma	NO	YES	Male	WHITE	NOT HISPANIC OR LATINO	No	No	2009	7	3	1	0	Stage IIIB	0	YES	48	3	TUMOR FREE	YES	YES	NO	NO	115	183	[Not Available]	[Not Available]	[Not Available]	[Not Available]	62	Cecum	18	18	YES	CM
TCGA-CM-5344	TCGA-CM-5344-01	1	NO	2.3	TCGA-CM-5344.9af94cfc-6eef-4691-9dfb-c0f60cfebdcb.pdf	9af94cfc-6eef-4691-9dfb-c0f60cfebdcb	Primary	1	0.4	A	COAD	Colorectal Cancer	Colon Adenocarcinoma	Matched	Colon Adenocarcinoma	YES	NO	Female	WHITE	HISPANIC OR LATINO	No	No	2010	7	3	1	0	Stage IIIB	0	YES	108	3	TUMOR FREE	NO	YES	NO	NO	64.9	156	[Not Available]	[Not Available]	[Not Available]	[Not Available]	39	Sigmoid Colon	18.7	18.7	YES	CM
TCGA-CM-5348	TCGA-CM-5348-01	1	NO	1.3	TCGA-CM-5348.fe4b66d3-242b-4198-9cea-92d1f2688f22.pdf	fe4b66d3-242b-4198-9cea-92d1f2688f22	Primary	1	0.5	A	COAD	Colorectal Cancer	Colon Adenocarcinoma	Matched	Colon Adenocarcinoma	NO	YES	Male	WHITE	NOT HISPANIC OR LATINO	No	No	2010	7	3	1	0	Stage IIIB	0	YES	19	1	TUMOR FREE	NO	YES	NO	NO	85.5	163	[Not Available]	[Not Available]	[Not Available]	[Not Available]	72	Cecum	18	18	YES	CM
TCGA-CM-5349	TCGA-CM-5349-01	1	NO	2	TCGA-CM-5349.f4491d68-ec4b-45d7-bab8-cf4ed1ffaf62.pdf	f4491d68-ec4b-45d7-bab8-cf4ed1ffaf62	Primary	1	0.4	A	COAD	Colorectal Cancer	Colon Adenocarcinoma	Matched	Colon Adenocarcinoma	YES	NO	Female	WHITE	NOT HISPANIC OR LATINO	No	No	2010	7	3	0	0	Stage IIA	0	YES	21	0	TUMOR FREE	NO	NO	NO	NO	54.4	156	[Not Available]	[Not Available]	[Not Available]	[Not Available]	68	Cecum	18	18	YES	CM
TCGA-CM-5860	TCGA-CM-5860-01	1.1	NO	1.5	TCGA-CM-5860.a827f69b-9150-430b-a680-a84f30182e63.pdf	a827f69b-9150-430b-a680-a84f30182e63	Primary	1	0.3	A	COAD	Colorectal Cancer	Colon Adenocarcinoma	Matched	Colon Adenocarcinoma	YES	NO	Male	WHITE	NOT HISPANIC OR LATINO	No	No	2010	7	3	0	0	Stage IIA	0	YES	44	0	TUMOR FREE	YES	NO	NO	NO	100.7	182	[Not Available]	[Not Available]	[Not Available]	[Not Available]	44	Ascending Colon	18.2	18.2	YES	CM
TCGA-CM-5861	TCGA-CM-5861-01	1.5	NO	2	TCGA-CM-5861.ae1ec4f2-2522-4318-9403-1471f2fab424.pdf	ae1ec4f2-2522-4318-9403-1471f2fab424	Primary	1	0.5	A	COAD	Colorectal Cancer	Colon Adenocarcinoma	Matched	Colon Adenocarcinoma	YES	NO	Female	WHITE	NOT HISPANIC OR LATINO	No	No	2010	7	3	0	0	Stage IIA	0	YES	28	0	[Not Available]	NO	NO	NO	[Not Available]	122	164	[Not Available]	[Not Available]	[Not Available]	[Not Available]	63	Cecum	18	18	YES	CM
TCGA-CM-5862	TCGA-CM-5862-01	0.9	NO	1	TCGA-CM-5862.5679df5f-fc93-45c4-84ee-b4b4350b6b51.pdf	5679df5f-fc93-45c4-84ee-b4b4350b6b51	Primary	1	0.4	A	COAD	Colorectal Cancer	Colon Adenocarcinoma	Matched	Colon Adenocarcinoma	YES	NO	Male	WHITE	NOT HISPANIC OR LATINO	No	No	2010	7	3	1	1	Stage IVA	0	YES	24	1	WITH TUMOR	YES	NO	YES	YES	77.6	162.5	[Not Available]	[Not Available]	[Not Available]	[Not Available]	80	Ascending Colon	18.2	18.2	YES	CM
TCGA-CM-5863	TCGA-CM-5863-01	1	NO	2	TCGA-CM-5863.1441ea9a-3fe4-4ee3-b22d-d73bb53ea399.pdf	1441ea9a-3fe4-4ee3-b22d-d73bb53ea399	Primary	1	0.5	A	MACR	Colorectal Cancer	Mucinous Adenocarcinoma of the Colon and Rectum	Matched	Colon Mucinous Adenocarcinoma	YES	NO	Female	WHITE	NOT HISPANIC OR LATINO	No	No	2010	7	3	1	0	Stage IIIB	0	YES	12	3	TUMOR FREE	YES	NO	NO	NO	103.4	150	[Not Available]	[Not Available]	[Not Available]	[Not Available]	60	Ascending Colon	18.2	18.2	YES	CM
TCGA-CM-5864	TCGA-CM-5864-01	1.5	NO	2	TCGA-CM-5864.0fc4d13c-efcf-413f-a922-0e88089fa055.pdf	0fc4d13c-efcf-413f-a922-0e88089fa055	Primary	1	0.6	A	COAD	Colorectal Cancer	Colon Adenocarcinoma	Matched	Colon Adenocarcinoma	YES	NO	Male	WHITE	NOT HISPANIC OR LATINO	No	No	2010	7	2	0	0	Stage I	0	YES	33	0	TUMOR FREE	NO	NO	NO	NO	103	180	[Not Available]	[Not Available]	[Not Available]	[Not Available]	60	Cecum	18	18	YES	CM
TCGA-CM-5868	TCGA-CM-5868-01	0.8	NO	1	TCGA-CM-5868.f5259a76-974f-483b-a980-cb39b45fd791.pdf	f5259a76-974f-483b-a980-cb39b45fd791	Primary	1	0.3	A	COAD	Colorectal Cancer	Colon Adenocarcinoma	Matched	Colon Adenocarcinoma	YES	NO	Female	WHITE	NOT HISPANIC OR LATINO	No	No	2010	7	4	1	1	Stage IVA	0	YES	17	1	WITH TUMOR	YES	YES	YES	YES	99.8	171	[Not Available]	[Not Available]	[Not Available]	[Not Available]	59	Sigmoid Colon	18.7	18.7	YES	CM
TCGA-CM-6161	TCGA-CM-6161-01	1.6	NO	2.5	TCGA-CM-6161.9073483f-fb96-4cf2-b257-8a24c8e1bb07.pdf	9073483f-fb96-4cf2-b257-8a24c8e1bb07	Primary	1	0.8	A	COAD	Colorectal Cancer	Colon Adenocarcinoma	Matched	Colon Adenocarcinoma	YES	NO	Female	WHITE	NOT HISPANIC OR LATINO	No	No	2010	7	2	0	0	Stage I	0	YES	31	0	TUMOR FREE	NO	NO	NO	NO	65.6	174	[Not Available]	[Not Available]	[Not Available]	[Not Available]	36	Sigmoid Colon	18.7	18.7	YES	CM
TCGA-CM-6162	TCGA-CM-6162-01	1.3	NO	2.3	TCGA-CM-6162.e5b534c1-549f-4741-b763-3b1f5be845a5.pdf	e5b534c1-549f-4741-b763-3b1f5be845a5	Primary	1	0.4	A	MACR	Colorectal Cancer	Mucinous Adenocarcinoma of the Colon and Rectum	Matched	Colon Mucinous Adenocarcinoma	YES	NO	Female	WHITE	NOT HISPANIC OR LATINO	No	No	2010	7	3	1	0	Stage IIIB	0	YES	46	1	TUMOR FREE	YES	YES	NO	NO	109	171	[Not Available]	[Not Available]	[Not Available]	[Not Available]	48	Ascending Colon	18.2	18.2	YES	CM
TCGA-CM-6163	TCGA-CM-6163-01	1	NO	1	TCGA-CM-6163.e4807035-d100-4469-a21e-da16401df24b.pdf	e4807035-d100-4469-a21e-da16401df24b	Primary	1	0.2	A	COAD	Colorectal Cancer	Colon Adenocarcinoma	Matched	Colon Adenocarcinoma	YES	NO	Male	WHITE	NOT HISPANIC OR LATINO	No	No	2010	7	1	0	0	Stage I	0	YES	23	0	TUMOR FREE	YES	NO	NO	NO	75.8	179	[Not Available]	[Not Available]	[Not Available]	[Not Available]	74	Sigmoid Colon	18.7	18.7	YES	CM
TCGA-CM-6164	TCGA-CM-6164-01	1.5	NO	2.5	TCGA-CM-6164.7a64ea09-bb1a-4665-8ef4-e6f689731373.pdf	7a64ea09-bb1a-4665-8ef4-e6f689731373	Primary	1	0.6	A	COAD	Colorectal Cancer	Colon Adenocarcinoma	Matched	Colon Adenocarcinoma	NO	YES	Female	WHITE	NOT HISPANIC OR LATINO	No	No	2009	6	3	0	0	Stage IIA	0	YES	14	0	TUMOR FREE	YES	NO	NO	NO	59	150	[Not Available]	[Not Available]	[Not Available]	[Not Available]	46	Sigmoid Colon	18.7	18.7	YES	CM
TCGA-CM-6165	TCGA-CM-6165-01	0.6	NO	0.7	TCGA-CM-6165.8837ac56-ad16-4bb7-9cea-dc712e0ae524.pdf	8837ac56-ad16-4bb7-9cea-dc712e0ae524	Primary	1	0.4	A	COAD	Colorectal Cancer	Colon Adenocarcinoma	Matched	Colon Adenocarcinoma	YES	NO	Male	WHITE	NOT HISPANIC OR LATINO	No	No	2010	7	3	0	0	Stage IIA	0	YES	20	0	TUMOR FREE	NO	NO	NO	NO	100.7	189	[Not Available]	[Not Available]	[Not Available]	[Not Available]	74	Sigmoid Colon	18.7	18.7	YES	CM
TCGA-CM-6166	TCGA-CM-6166-01	1.2	NO	2	TCGA-CM-6166.90156818-e669-4a4f-9e1a-081544e01e35.pdf	90156818-e669-4a4f-9e1a-081544e01e35	Primary	1	0.3	A	COAD	Colorectal Cancer	Colon Adenocarcinoma	Matched	Colon Adenocarcinoma	NO	YES	Female	WHITE	NOT HISPANIC OR LATINO	No	No	2010	7	2	0	0	Stage I	0	YES	33	0	TUMOR FREE	NO	NO	NO	NO	45	153	[Not Available]	[Not Available]	[Not Available]	[Not Available]	48	Ascending Colon	18.2	18.2	YES	CM
TCGA-CM-6167	TCGA-CM-6167-01	1.2	NO	2	TCGA-CM-6167.8a5176da-e133-4647-b2bb-30285b8bbeab.pdf	8a5176da-e133-4647-b2bb-30285b8bbeab	Primary	1	0.5	A	COAD	Colorectal Cancer	Colon Adenocarcinoma	Matched	Colon Adenocarcinoma	YES	NO	Female	BLACK OR AFRICAN AMERICAN	NOT HISPANIC OR LATINO	No	No	2010	7	3	2	0	Stage IIIC	0	YES	40	11	TUMOR FREE	YES	YES	NO	NO	89	174	[Not Available]	[Not Available]	[Not Available]	[Not Available]	57	Cecum	18	18	YES	CM
TCGA-CM-6168	TCGA-CM-6168-01	0.8	NO	1.9	TCGA-CM-6168.699e7e12-232f-454c-8f1b-6278df9bcc52.pdf	699e7e12-232f-454c-8f1b-6278df9bcc52	Primary	1	0.6	A	COAD	Colorectal Cancer	Colon Adenocarcinoma	Matched	Colon Adenocarcinoma	YES	NO	Female	BLACK OR AFRICAN AMERICAN	NOT HISPANIC OR LATINO	No	No	2010	7	3	0	0	Stage IIA	0	YES	31	0	TUMOR FREE	YES	NO	NO	NO	52.5	149	[Not Available]	[Not Available]	[Not Available]	[Not Available]	84	Ascending Colon	18.2	18.2	YES	CM
TCGA-CM-6169	TCGA-CM-6169-01	0.6	NO	1.4	TCGA-CM-6169.94244f00-1696-46e7-88af-d316a5c238fb.pdf	94244f00-1696-46e7-88af-d316a5c238fb	Primary	1	0.6	A	COAD	Colorectal Cancer	Colon Adenocarcinoma	Matched	Colon Adenocarcinoma	YES	NO	Male	BLACK OR AFRICAN AMERICAN	NOT HISPANIC OR LATINO	No	No	2010	7	3	0	0	Stage IIA	0	YES	19	0	TUMOR FREE	YES	YES	NO	NO	109.3	176	[Not Available]	[Not Available]	[Not Available]	[Not Available]	67	Cecum	18	18	YES	CM
TCGA-CM-6170	TCGA-CM-6170-01	0.9	NO	1.2	TCGA-CM-6170.319e200a-d0c5-47b3-9432-1eb1404233fa.pdf	319e200a-d0c5-47b3-9432-1eb1404233fa	Primary	1	0.4	A	COAD	Colorectal Cancer	Colon Adenocarcinoma	Matched	Colon Adenocarcinoma	YES	NO	Female	WHITE	NOT HISPANIC OR LATINO	No	No	2010	7	2	0	0	Stage I	0	YES	12	0	TUMOR FREE	NO	NO	NO	NO	85.8	145	[Not Available]	[Not Available]	[Not Available]	[Not Available]	73	Descending Colon	18.6	18.6	YES	CM
TCGA-CM-6171	TCGA-CM-6171-01	1.5	NO	1.7	TCGA-CM-6171.806dcc4f-5392-4893-9d90-6238f91b5369.pdf	806dcc4f-5392-4893-9d90-6238f91b5369	Primary	1	0.3	A	COAD	Colorectal Cancer	Colon Adenocarcinoma	Matched	Colon Adenocarcinoma	YES	NO	Female	WHITE	NOT HISPANIC OR LATINO	No	No	2010	7	2	0	0	Stage I	0	YES	28	0	TUMOR FREE	NO	NO	NO	NO	71.2	162	[Not Available]	[Not Available]	[Not Available]	[Not Available]	77	Ascending Colon	18.2	18.2	YES	CM
TCGA-CM-6172	TCGA-CM-6172-01	0.8	NO	1.5	TCGA-CM-6172.7f0ed6de-0830-4abc-a900-d1a3ab274736.pdf	7f0ed6de-0830-4abc-a900-d1a3ab274736	Primary	1	0.6	A	COAD	Colorectal Cancer	Colon Adenocarcinoma	Matched	Colon Adenocarcinoma	YES	NO	Female	WHITE	NOT HISPANIC OR LATINO	No	No	2010	7	3	1	0	Stage IIIB	0	YES	17	1	TUMOR FREE	NO	NO	NO	NO	77.6	151	[Not Available]	[Not Available]	[Not Available]	[Not Available]	70	Sigmoid Colon	18.7	18.7	YES	CM
TCGA-CM-6674	TCGA-CM-6674-01	1	NO	1.3	TCGA-CM-6674.c889d318-6874-467a-ae2b-489622f32c7a.pdf	c889d318-6874-467a-ae2b-489622f32c7a	Primary	1	0.4	A	COAD	Colorectal Cancer	Colon Adenocarcinoma	Matched	Colon Adenocarcinoma	YES	NO	Male	WHITE	NOT HISPANIC OR LATINO	No	No	2011	7	3	0	0	Stage IIA	0	YES	43	0	TUMOR FREE	NO	NO	NO	NO	80.7	167	[Not Available]	[Not Available]	[Not Available]	[Not Available]	39	Hepatic Flexure	18.3	18.3	YES	CM
TCGA-CM-6675	TCGA-CM-6675-01	2	NO	2	TCGA-CM-6675.5dbfd78d-0f01-401c-8e64-934db33a89da.pdf	5dbfd78d-0f01-401c-8e64-934db33a89da	Primary	1	0.4	A	COAD	Colorectal Cancer	Colon Adenocarcinoma	Matched	Colon Adenocarcinoma	YES	NO	Male	BLACK OR AFRICAN AMERICAN	NOT HISPANIC OR LATINO	No	No	2011	7	3	2	1	Stage IVB	0	YES	72	12	TUMOR FREE	YES	NO	NO	NO	93.9	187	[Not Available]	[Not Available]	[Not Available]	[Not Available]	35	Cecum	18	18	YES	CM
TCGA-CM-6676	TCGA-CM-6676-01	1	NO	1.5	TCGA-CM-6676.1d53f325-f6f5-474e-9b52-0b45aef1dff8.pdf	1d53f325-f6f5-474e-9b52-0b45aef1dff8	Primary	1	0.5	A	COAD	Colorectal Cancer	Colon Adenocarcinoma	Matched	Colon Adenocarcinoma	YES	NO	Male	WHITE	NOT HISPANIC OR LATINO	No	No	2011	7	2	0	0	Stage I	0	YES	17	0	TUMOR FREE	NO	YES	NO	NO	100	165	[Not Available]	[Not Available]	[Not Available]	[Not Available]	82	Sigmoid Colon	18.7	18.7	YES	CM
TCGA-CM-6677	TCGA-CM-6677-01	1	NO	2	TCGA-CM-6677.35f4ea93-223a-46f7-a6a9-bc69646b313b.pdf	35f4ea93-223a-46f7-a6a9-bc69646b313b	Primary	1	0.3	A	COAD	Colorectal Cancer	Colon Adenocarcinoma	Matched	Colon Adenocarcinoma	YES	NO	Female	WHITE	NOT HISPANIC OR LATINO	No	No	2011	7	3	0	0	Stage IIA	0	YES	20	0	TUMOR FREE	NO	NO	NO	NO	99.5	167	[Not Available]	[Not Available]	[Not Available]	[Not Available]	75	Hepatic Flexure	18.3	18.3	YES	CM
TCGA-CM-6678	TCGA-CM-6678-01	1.3	NO	2	TCGA-CM-6678.b9528d91-a511-4057-be4b-86c1496778ff.pdf	b9528d91-a511-4057-be4b-86c1496778ff	Primary	1	0.5	A	COAD	Colorectal Cancer	Colon Adenocarcinoma	Matched	Colon Adenocarcinoma	YES	NO	Female	WHITE	NOT HISPANIC OR LATINO	No	No	2011	7	4	1	1	Stage IVA	0	YES	19	0	TUMOR FREE	NO	NO	YES	YES	59	157	[Not Available]	[Not Available]	[Not Available]	[Not Available]	63	Sigmoid Colon	18.7	18.7	YES	CM
TCGA-CM-6679	TCGA-CM-6679-01	1	NO	1.7	TCGA-CM-6679.59284f77-b8bd-4e43-a940-70c2a80442f2.pdf	59284f77-b8bd-4e43-a940-70c2a80442f2	Primary	1	0.4	A	COAD	Colorectal Cancer	Colon Adenocarcinoma	Matched	Colon Adenocarcinoma	YES	NO	Male	WHITE	NOT HISPANIC OR LATINO	No	No	2011	7	3	0	0	Stage IIA	0	YES	21	0	TUMOR FREE	NO	NO	NO	NO	106.5	178	[Not Available]	[Not Available]	[Not Available]	[Not Available]	58	Sigmoid Colon	18.7	18.7	YES	CM
TCGA-CM-6680	TCGA-CM-6680-01	1.2	NO	1.5	TCGA-CM-6680.5fb9eb48-80ca-443a-812d-41f59b9a91ef.pdf	5fb9eb48-80ca-443a-812d-41f59b9a91ef	Primary	1	0.5	A	COAD	Colorectal Cancer	Colon Adenocarcinoma	Matched	Colon Adenocarcinoma	YES	NO	Female	WHITE	NOT HISPANIC OR LATINO	No	No	2011	7	3	2	0	Stage IIIB	0	YES	17	4	TUMOR FREE	NO	NO	NO	NO	72.4	150	[Not Available]	[Not Available]	[Not Available]	[Not Available]	78	Cecum	18	18	YES	CM
TCGA-D5-5537	TCGA-D5-5537-01	0.7	NO	0.8	TCGA-D5-5537.2674f1ec-c290-426e-8394-42db0e7ec94a.pdf	2674f1ec-c290-426e-8394-42db0e7ec94a	Primary	1	0.3	A	COAD	Colorectal Cancer	Colon Adenocarcinoma	Matched	Colon Adenocarcinoma	YES	NO	Male	WHITE	NOT HISPANIC OR LATINO	No	No	2010	7	3	2	NaN	[Discrepancy]	NaN	YES	10	7	TUMOR FREE	NO	NO	NO	NO	75	168	[Not Available]	[Not Available]	[Not Available]	[Not Available]	83	Ascending Colon	18.9	18.9	YES	D5
TCGA-D5-5538	TCGA-D5-5538-01	0.9	NO	1	TCGA-D5-5538.a376c83c-0084-4006-9371-81088a09db6b.pdf	a376c83c-0084-4006-9371-81088a09db6b	Primary	1	0.3	A	COAD	Colorectal Cancer	Colon Adenocarcinoma	Matched	Colon Adenocarcinoma	YES	NO	Female	WHITE	NOT HISPANIC OR LATINO	No	No	2010	NaN	3	1	0	Stage IIIB	0	YES	6	3	TUMOR FREE	NO	NO	NO	NO	70	165	[Not Available]	[Not Available]	[Not Available]	[Not Available]	60	Cecum	18	18	YES	D5
TCGA-D5-5539	TCGA-D5-5539-01	0.5	NO	0.7	TCGA-D5-5539.1cfcf7e7-0886-4a24-9ab4-fcc10e998779.pdf	1cfcf7e7-0886-4a24-9ab4-fcc10e998779	Primary	1	0.4	A	MACR	Colorectal Cancer	Mucinous Adenocarcinoma of the Colon and Rectum	Matched	Colon Mucinous Adenocarcinoma	YES	NO	Male	WHITE	NOT HISPANIC OR LATINO	No	No	2010	NaN	3	1	0	Stage IIIA	0	YES	4	1	[Not Available]	[Not Available]	YES	NO	NO	83	168	[Not Available]	[Not Available]	[Not Available]	[Not Available]	60	Ascending Colon	18.2	18.2	YES	D5
TCGA-D5-5540	TCGA-D5-5540-01	0.5	NO	2	TCGA-D5-5540.4b0d96b0-30bd-416c-825a-349509305a6e.pdf	4b0d96b0-30bd-416c-825a-349509305a6e	Primary	1	0.4	A	COAD	Colorectal Cancer	Colon Adenocarcinoma	Matched	Colon Adenocarcinoma	YES	NO	Male	WHITE	NOT HISPANIC OR LATINO	No	No	2010	NaN	3	0	0	Stage IIA	0	YES	12	0	TUMOR FREE	NO	NO	NO	NO	83	175	[Not Available]	[Not Available]	[Not Available]	[Not Available]	73	Cecum	18	18	YES	D5
TCGA-D5-5541	TCGA-D5-5541-01	0.6	NO	0.7	TCGA-D5-5541.1a21e147-900c-4fae-8a60-9a51093287f2.pdf	1a21e147-900c-4fae-8a60-9a51093287f2	Primary	1	0.3	A	COAD	Colorectal Cancer	Colon Adenocarcinoma	Matched	Colon Adenocarcinoma	YES	NO	Male	WHITE	NOT HISPANIC OR LATINO	No	No	2010	NaN	3	1	0	Stage IIIB	0	YES	8	1	TUMOR FREE	NO	NO	NO	NO	81	170	[Not Available]	[Not Available]	[Not Available]	[Not Available]	63	Sigmoid Colon	18.7	18.7	YES	D5
TCGA-D5-6529	TCGA-D5-6529-01	0.8	NO	1	TCGA-D5-6529.68504eb4-8724-494a-a886-b0c22bc0fb09.pdf	68504eb4-8724-494a-a886-b0c22bc0fb09	Primary	1	0.6	A	COAD	Colorectal Cancer	Colon Adenocarcinoma	Matched	Colon Adenocarcinoma	YES	NO	Male	WHITE	NOT HISPANIC OR LATINO	No	No	2010	7	3	0	0	Stage IIA	0	YES	19	0	TUMOR FREE	NO	NO	NO	NO	106	176	[Not Available]	[Not Available]	[Not Available]	[Not Available]	69	[Discrepancy]	18.9	18.9	YES	D5
TCGA-D5-6530	TCGA-D5-6530-01	0.6	NO	1	TCGA-D5-6530.5a7b76ed-d0d1-45a6-814c-3dffb6f4b717.pdf	5a7b76ed-d0d1-45a6-814c-3dffb6f4b717	Primary	1	0.6	A	COAD	Colorectal Cancer	Colon Adenocarcinoma	Matched	Colon Adenocarcinoma	YES	NO	Male	WHITE	NOT HISPANIC OR LATINO	No	No	2010	7	2	0	0	Stage I	0	YES	15	0	TUMOR FREE	NO	NO	NO	NO	89	182	[Not Available]	[Not Available]	[Not Available]	[Not Available]	53	[Discrepancy]	18	18	YES	D5
TCGA-D5-6531	TCGA-D5-6531-01	0.6	NO	1.3	TCGA-D5-6531.4cabc827-8e16-4590-aa3b-017c6bd3a399.pdf	4cabc827-8e16-4590-aa3b-017c6bd3a399	Primary	1	0.5	A	COAD	Colorectal Cancer	Colon Adenocarcinoma	Matched	Colon Adenocarcinoma	YES	NO	Male	WHITE	NOT HISPANIC OR LATINO	No	No	2010	NaN	3	0	0	Stage IIA	0	YES	4	0	TUMOR FREE	NO	NO	NO	[Not Available]	60	167	[Not Available]	[Not Available]	[Not Available]	[Not Available]	75	Hepatic Flexure	18.3	18.3	YES	D5
TCGA-D5-6532	TCGA-D5-6532-01	0.6	NO	1	TCGA-D5-6532.f7ab0e42-7405-4f0f-9a3d-d2b0dc0d7234.pdf	f7ab0e42-7405-4f0f-9a3d-d2b0dc0d7234	Primary	1	0.5	A	COAD	Colorectal Cancer	Colon Adenocarcinoma	Matched	Colon Adenocarcinoma	YES	NO	Male	WHITE	NOT HISPANIC OR LATINO	No	No	2010	NaN	3	0	0	Stage IIA	0	YES	10	0	TUMOR FREE	NO	NO	NO	[Not Available]	92	174	[Not Available]	[Not Available]	[Not Available]	[Not Available]	61	Sigmoid Colon	18.7	18.7	YES	D5
TCGA-D5-6533	TCGA-D5-6533-01	0.6	NO	0.9	TCGA-D5-6533.638bcbb3-047b-4cd5-9674-bc0401b6e3ee.pdf	638bcbb3-047b-4cd5-9674-bc0401b6e3ee	Primary	1	0.3	A	COAD	Colorectal Cancer	Colon Adenocarcinoma	Matched	Colon Adenocarcinoma	YES	NO	Female	WHITE	NOT HISPANIC OR LATINO	No	No	2010	7	4	0	0	[Discrepancy]	0	YES	8	0	TUMOR FREE	NO	NO	NO	NO	51	156	[Not Available]	[Not Available]	[Not Available]	[Not Available]	68	Transverse Colon	18.4	18.4	YES	D5
TCGA-D5-6534	TCGA-D5-6534-01	0.6	NO	1.1	TCGA-D5-6534.637c02fe-9238-4474-ba5b-15719353895b.pdf	637c02fe-9238-4474-ba5b-15719353895b	Primary	1	0.6	A	MACR	Colorectal Cancer	Mucinous Adenocarcinoma of the Colon and Rectum	Matched	Colon Mucinous Adenocarcinoma	YES	NO	Female	WHITE	NOT HISPANIC OR LATINO	No	No	2010	7	3	0	0	Stage IIA	0	YES	22	0	TUMOR FREE	NO	NO	NO	NO	94	170	[Not Available]	[Not Available]	[Not Available]	[Not Available]	62	Ascending Colon	18.9	18.9	YES	D5
TCGA-D5-6535	TCGA-D5-6535-01	0.6	NO	0.7	TCGA-D5-6535.59ba1e59-3e20-40a9-9068-09fc324845e7.pdf	59ba1e59-3e20-40a9-9068-09fc324845e7	Primary	1	0.5	A	COAD	Colorectal Cancer	Colon Adenocarcinoma	Matched	Colon Adenocarcinoma	YES	NO	Female	WHITE	NOT HISPANIC OR LATINO	No	No	2010	7	3	1	NaN	Stage IIIB	NaN	YES	6	1	TUMOR FREE	NO	YES	NO	NO	65	157	[Not Available]	[Not Available]	[Not Available]	[Not Available]	80	Ascending Colon	18.9	18.9	YES	D5
TCGA-D5-6536	TCGA-D5-6536-01	0.8	NO	1	TCGA-D5-6536.6c5cf659-1dea-4ba4-8e62-9cf19384f72a.pdf	6c5cf659-1dea-4ba4-8e62-9cf19384f72a	Primary	1	0.4	A	COAD	Colorectal Cancer	Colon Adenocarcinoma	Matched	Colon Adenocarcinoma	YES	NO	Male	WHITE	NOT HISPANIC OR LATINO	No	No	2010	7	3	0	0	Stage IIA	0	YES	14	0	WITH TUMOR	NO	NO	NO	NO	83	165	[Not Available]	[Not Available]	[Not Available]	[Not Available]	73	Sigmoid Colon	18.9	18.9	YES	D5
TCGA-D5-6537	TCGA-D5-6537-01	0.9	NO	1	TCGA-D5-6537.f05f81cd-fc57-4be5-a21d-f41e00449893.pdf	f05f81cd-fc57-4be5-a21d-f41e00449893	Primary	1	0.8	A	COAD	Colorectal Cancer	Colon Adenocarcinoma	Matched	Colon Adenocarcinoma	YES	NO	Male	WHITE	NOT HISPANIC OR LATINO	No	No	2010	7	3	1	NaN	Stage IIIB	0	YES	11	1	TUMOR FREE	NO	YES	NO	NO	80	176	[Not Available]	[Not Available]	[Not Available]	[Not Available]	64	Transverse Colon	18.4	18.4	YES	D5
TCGA-D5-6538	TCGA-D5-6538-01	0.8	NO	1	TCGA-D5-6538.092bf70b-2120-40ec-a98b-c72795d61660.pdf	092bf70b-2120-40ec-a98b-c72795d61660	Primary	1	0.6	A	COAD	Colorectal Cancer	Colon Adenocarcinoma	Matched	Colon Adenocarcinoma	YES	NO	Female	WHITE	NOT HISPANIC OR LATINO	No	No	2010	NaN	3	2	0	Stage IIIB	0	YES	14	10	TUMOR FREE	YES	NO	NO	[Not Available]	57	152	[Not Available]	[Not Available]	[Not Available]	[Not Available]	79	Hepatic Flexure	18.3	18.3	YES	D5
TCGA-D5-6539	TCGA-D5-6539-01	0.8	NO	1.2	TCGA-D5-6539.3affdcb5-2a67-43c9-93aa-1191b1a1197e.pdf	3affdcb5-2a67-43c9-93aa-1191b1a1197e	Primary	1	0.7	A	COAD	Colorectal Cancer	Colon Adenocarcinoma	Matched	Colon Adenocarcinoma	YES	NO	Female	WHITE	NOT HISPANIC OR LATINO	No	No	2010	7	3	0	0	[Discrepancy]	0	YES	12	0	TUMOR FREE	NO	NO	NO	NO	63	165	[Not Available]	[Not Available]	[Not Available]	[Not Available]	45	Transverse Colon	18.4	18.4	YES	D5
TCGA-D5-6540	TCGA-D5-6540-01	0.6	NO	0.8	TCGA-D5-6540.bc47b112-83c6-4192-a914-9c885aeed438.pdf	bc47b112-83c6-4192-a914-9c885aeed438	Primary	1	0.6	A	MACR	Colorectal Cancer	Mucinous Adenocarcinoma of the Colon and Rectum	Matched	Colon Mucinous Adenocarcinoma	YES	NO	Male	WHITE	NOT HISPANIC OR LATINO	No	No	2010	NaN	2	0	0	Stage I	0	YES	13	0	TUMOR FREE	NO	NO	NO	[Not Available]	86	186	[Not Available]	[Not Available]	[Not Available]	[Not Available]	66	Cecum	18	18	YES	D5
TCGA-D5-6541	TCGA-D5-6541-01	0.6	NO	0.7	TCGA-D5-6541.93f340fa-2fe6-4d79-a8e8-7233c8c1b536.pdf	93f340fa-2fe6-4d79-a8e8-7233c8c1b536	Primary	1	0.4	A	COAD	Colorectal Cancer	Colon Adenocarcinoma	Matched	Colon Adenocarcinoma	YES	NO	Male	WHITE	NOT HISPANIC OR LATINO	No	No	2010	NaN	3	0	0	Stage IIA	0	YES	13	0	TUMOR FREE	NO	NO	NO	NO	85	174	[Not Available]	[Not Available]	[Not Available]	[Not Available]	49	Splenic Flexure	18.5	18.5	YES	D5
TCGA-D5-6898	TCGA-D5-6898-01	0.9	NO	1.2	TCGA-D5-6898.dce0850f-677e-4b31-9d4b-d92d1bfbb41a.pdf	dce0850f-677e-4b31-9d4b-d92d1bfbb41a	Primary	1	0.6	A	COAD	Colorectal Cancer	Colon Adenocarcinoma	Matched	Colon Adenocarcinoma	YES	NO	Female	WHITE	NOT HISPANIC OR LATINO	No	No	2011	7	2	0	0	Stage I	0	YES	8	0	TUMOR FREE	NO	NO	NO	NO	100	164	[Not Available]	[Not Available]	[Not Available]	[Not Available]	51	Sigmoid Colon	18.9	18.9	YES	D5
TCGA-D5-6920	TCGA-D5-6920-01	0.7	NO	1.5	TCGA-D5-6920.785f1166-6b98-497a-9546-75ce66337309.pdf	785f1166-6b98-497a-9546-75ce66337309	Primary	1	0.6	A	COAD	Colorectal Cancer	Colon Adenocarcinoma	Matched	Colon Adenocarcinoma	YES	NO	Female	WHITE	NOT HISPANIC OR LATINO	No	No	2011	7	3	0	0	Stage IIA	0	YES	5	0	TUMOR FREE	NO	NO	NO	NO	73	160	[Not Available]	[Not Available]	[Not Available]	[Not Available]	77	Sigmoid Colon	18.7	18.7	YES	D5
TCGA-D5-6922	TCGA-D5-6922-01	0.8	NO	1.1	TCGA-D5-6922.424d8ff7-23f7-4396-8747-f85a4c6e0a3e.pdf	424d8ff7-23f7-4396-8747-f85a4c6e0a3e	Primary	1	0.6	A	COAD	Colorectal Cancer	Colon Adenocarcinoma	Matched	Colon Adenocarcinoma	YES	NO	Male	WHITE	NOT HISPANIC OR LATINO	No	No	2011	7	3	1	0	Stage IIIA	0	YES	8	1	TUMOR FREE	NO	YES	NO	NO	83	175	[Not Available]	[Not Available]	[Not Available]	[Not Available]	76	Sigmoid Colon	18.7	18.7	YES	D5
TCGA-D5-6923	TCGA-D5-6923-01	0.8	NO	1	TCGA-D5-6923.3523f7ac-0a52-44cb-9b99-068955ccb1da.pdf	3523f7ac-0a52-44cb-9b99-068955ccb1da	Primary	1	0.5	A	COAD	Colorectal Cancer	Colon Adenocarcinoma	Matched	Colon Adenocarcinoma	YES	NO	Male	WHITE	NOT HISPANIC OR LATINO	No	No	2011	7	2	0	0	Stage I	0	YES	11	0	TUMOR FREE	NO	NO	NO	NO	109	187	[Not Available]	[Not Available]	[Not Available]	[Not Available]	57	Sigmoid Colon	18.7	18.7	YES	D5
TCGA-D5-6924	TCGA-D5-6924-01	1	NO	1.1	TCGA-D5-6924.6a75e6b8-5ece-4fb9-9bca-5a751eac8d7c.pdf	6a75e6b8-5ece-4fb9-9bca-5a751eac8d7c	Primary	1	0.7	A	COAD	Colorectal Cancer	Colon Adenocarcinoma	Matched	Colon Adenocarcinoma	YES	NO	Male	WHITE	NOT HISPANIC OR LATINO	No	No	2011	7	3	0	0	Stage IIA	0	YES	8	0	TUMOR FREE	NO	NO	NO	NO	85	165	[Not Available]	[Not Available]	[Not Available]	[Not Available]	68	Sigmoid Colon	18.7	18.7	YES	D5
TCGA-D5-6926	TCGA-D5-6926-01	0.7	NO	0.7	TCGA-D5-6926.e5257ac1-cda4-460e-8959-bc4f221e2c6e.pdf	e5257ac1-cda4-460e-8959-bc4f221e2c6e	Primary	1	0.6	A	COAD	Colorectal Cancer	Colon Adenocarcinoma	Matched	Colon Adenocarcinoma	YES	NO	Male	WHITE	NOT HISPANIC OR LATINO	No	No	2011	7	4	1	0	Stage IIIB	0	YES	34	3	TUMOR FREE	NO	NO	NO	NO	82	175	[Not Available]	[Not Available]	[Not Available]	[Not Available]	65	Sigmoid Colon	18.7	18.7	YES	D5
TCGA-D5-6927	TCGA-D5-6927-01	0.9	NO	2.5	TCGA-D5-6927.c667b580-1814-4ef9-9b00-6803e665a94c.pdf	c667b580-1814-4ef9-9b00-6803e665a94c	Primary	1	0.5	A	COAD	Colorectal Cancer	Colon Adenocarcinoma	Matched	Colon Adenocarcinoma	YES	NO	Male	WHITE	NOT HISPANIC OR LATINO	No	No	2011	7	3	0	0	Stage IIA	0	YES	16	0	TUMOR FREE	NO	NO	NO	NO	76	177	[Not Available]	[Not Available]	[Not Available]	[Not Available]	34	Transverse Colon	18.7	18.7	YES	D5
TCGA-D5-6928	TCGA-D5-6928-01	1	NO	1	TCGA-D5-6928.96cfcf3b-2cc8-4ef3-968b-ab7577775baa.pdf	96cfcf3b-2cc8-4ef3-968b-ab7577775baa	Primary	1	0.8	A	MACR	Colorectal Cancer	Mucinous Adenocarcinoma of the Colon and Rectum	Matched	Colon Mucinous Adenocarcinoma	YES	NO	Male	WHITE	NOT HISPANIC OR LATINO	No	No	2011	7	3	0	0	Stage IIA	0	YES	18	0	TUMOR FREE	NO	NO	NO	NO	93	174	[Not Available]	[Not Available]	[Not Available]	[Not Available]	80	Ascending Colon	18.3	18.3	YES	D5
TCGA-D5-6929	TCGA-D5-6929-01	0.8	NO	1	TCGA-D5-6929.d6ec7d7d-fc73-4411-b42d-19ef642fdb36.pdf	d6ec7d7d-fc73-4411-b42d-19ef642fdb36	Primary	1	0.6	A	COAD	Colorectal Cancer	Colon Adenocarcinoma	Matched	Colon Adenocarcinoma	YES	NO	Female	WHITE	NOT HISPANIC OR LATINO	No	No	2011	7	3	1	1	Stage IV	0	YES	12	1	WITH TUMOR	NO	YES	NO	NO	80	167	[Not Available]	[Not Available]	[Not Available]	[Not Available]	49	Sigmoid Colon	18.9	18.9	YES	D5
TCGA-D5-6930	TCGA-D5-6930-01	0.6	NO	0.9	TCGA-D5-6930.0a3fa5b6-52b9-481b-a07f-c62fabc32cc3.pdf	0a3fa5b6-52b9-481b-a07f-c62fabc32cc3	Primary	1	0.5	A	MACR	Colorectal Cancer	Mucinous Adenocarcinoma of the Colon and Rectum	Matched	Colon Mucinous Adenocarcinoma	YES	NO	Male	WHITE	NOT HISPANIC OR LATINO	No	No	2011	7	3	0	0	Stage IIA	0	YES	20	0	TUMOR FREE	NO	NO	NO	NO	90	184	[Not Available]	[Not Available]	[Not Available]	[Not Available]	67	Ascending Colon	18	18	YES	D5
TCGA-D5-6931	TCGA-D5-6931-01	1	NO	1	TCGA-D5-6931.d58ae578-e4c3-4ae4-9b5d-a7831f976ff7.pdf	d58ae578-e4c3-4ae4-9b5d-a7831f976ff7	Primary	1	0.8	A	COAD	Colorectal Cancer	Colon Adenocarcinoma	Matched	Colon Adenocarcinoma	YES	NO	Male	WHITE	NOT HISPANIC OR LATINO	No	No	2011	7	4	2	0	Stage IIIC	0	YES	14	4	TUMOR FREE	NO	YES	NO	NO	70	178	[Not Available]	[Not Available]	[Not Available]	[Not Available]	77	Transverse Colon	18.9	18.9	YES	D5
TCGA-D5-6932	TCGA-D5-6932-01	0.9	NO	1	TCGA-D5-6932.ee1bb225-b1a2-4ff4-8c7d-e01a748bca32.pdf	ee1bb225-b1a2-4ff4-8c7d-e01a748bca32	Primary	1	0.4	A	COAD	Colorectal Cancer	Colon Adenocarcinoma	Matched	Colon Adenocarcinoma	YES	NO	Male	WHITE	NOT HISPANIC OR LATINO	No	No	2011	7	3	0	0	Stage IIA	0	YES	11	0	TUMOR FREE	NO	NO	NO	NO	75	168	[Not Available]	[Not Available]	[Not Available]	[Not Available]	69	Transverse Colon	18.9	18.9	YES	D5
TCGA-D5-7000	TCGA-D5-7000-01	0.5	NO	0.9	TCGA-D5-7000.027e06d6-f4c5-433b-9b41-3a31678ed776.pdf	027e06d6-f4c5-433b-9b41-3a31678ed776	Primary	1	0.5	A	MACR	Colorectal Cancer	Mucinous Adenocarcinoma of the Colon and Rectum	Matched	Colon Mucinous Adenocarcinoma	YES	NO	Female	WHITE	NOT HISPANIC OR LATINO	No	No	2011	7	2	0	0	Stage I	0	YES	14	0	TUMOR FREE	NO	NO	NO	NO	60	154	[Not Available]	[Not Available]	[Not Available]	[Not Available]	79	Cecum	18	18	YES	D5
TCGA-DC-4745	TCGA-DC-4745-01	NaN	[Not Available]	NaN	[Not Available]	[Not Available]	Primary	1	NaN	[Not Available]	READ	Colorectal Cancer	Rectal Adenocarcinoma	Matched	Rectal Adenocarcinoma	NO	YES	Female	WHITE	NOT HISPANIC OR LATINO	No	No	2010	7	3	1	0	Stage IIIB	0	YES	22	1	[Not Available]	NO	NO	NO	NO	93.8	165	[Not Available]	[Not Available]	[Not Available]	[Not Available]	49	Rectosigmoid Junction	19	19.9	YES	DC
TCGA-DC-4749	TCGA-DC-4749-01	NaN	[Not Available]	NaN	[Not Available]	[Not Available]	Primary	1	NaN	[Not Available]	READ	Colorectal Cancer	Rectal Adenocarcinoma	Matched	Rectal Adenocarcinoma	NO	YES	Male	WHITE	NOT HISPANIC OR LATINO	No	No	2010	7	2	0	0	Stage I	0	YES	16	0	TUMOR FREE	YES	YES	NO	NO	87.1	179	[Not Available]	[Not Available]	[Not Available]	[Not Available]	57	Rectosigmoid Junction	19	19.9	YES	DC
TCGA-DC-5337	TCGA-DC-5337-01	NaN	[Not Available]	NaN	[Not Available]	[Not Available]	Primary	1	NaN	[Not Available]	READ	Colorectal Cancer	Rectal Adenocarcinoma	Matched	Rectal Adenocarcinoma	YES	NO	Male	WHITE	NOT HISPANIC OR LATINO	No	No	2010	7	1	0	0	Stage I	0	YES	18	0	TUMOR FREE	NO	NO	NO	NO	69.4	165	[Not Available]	[Not Available]	[Not Available]	[Not Available]	69	Rectosigmoid Junction	19	19.9	YES	DC
TCGA-DC-5869	TCGA-DC-5869-01	NaN	[Not Available]	NaN	[Not Available]	[Not Available]	Primary	1	NaN	[Not Available]	READ	Colorectal Cancer	Rectal Adenocarcinoma	Matched	Rectal Adenocarcinoma	YES	NO	Female	BLACK OR AFRICAN AMERICAN	NOT HISPANIC OR LATINO	No	No	2010	7	3	1	0	Stage IIIB	0	YES	19	1	TUMOR FREE	NO	NO	NO	NO	62.4	170	[Not Available]	[Not Available]	[Not Available]	[Not Available]	62	Rectum	20	20.9	YES	DC
TCGA-DC-6154	TCGA-DC-6154-01	NaN	[Not Available]	NaN	[Not Available]	[Not Available]	Primary	1	NaN	[Not Available]	READ	Colorectal Cancer	Rectal Adenocarcinoma	Matched	Rectal Adenocarcinoma	YES	NO	Female	WHITE	NOT HISPANIC OR LATINO	No	No	2010	7	4	2	1	Stage IVA	0	YES	39	8	TUMOR FREE	YES	YES	NO	NO	59.4	162	[Not Available]	[Not Available]	[Not Available]	[Not Available]	57	Rectosigmoid Junction	19	19.9	YES	DC
TCGA-DC-6155	TCGA-DC-6155-01	NaN	[Not Available]	NaN	[Not Available]	[Not Available]	Primary	1	NaN	[Not Available]	READ	Colorectal Cancer	Rectal Adenocarcinoma	Matched	Rectal Adenocarcinoma	YES	NO	Female	WHITE	NOT HISPANIC OR LATINO	No	No	2010	7	2	1	0	Stage IIIA	0	YES	31	3	TUMOR FREE	YES	NO	NO	NO	55.3	163	[Not Available]	[Not Available]	[Not Available]	[Not Available]	31	Rectosigmoid Junction	19	19.9	YES	DC
TCGA-DC-6156	TCGA-DC-6156-01	NaN	[Not Available]	NaN	[Not Available]	[Not Available]	Primary	1	NaN	[Not Available]	READ	Colorectal Cancer	Rectal Adenocarcinoma	Matched	Rectal Adenocarcinoma	YES	NO	Male	WHITE	NOT HISPANIC OR LATINO	No	No	2010	7	4	2	1	Stage IVA	0	YES	22	7	[Discrepancy]	YES	YES	YES	NO	86.1	175	[Not Available]	[Not Available]	[Not Available]	[Not Available]	62	Rectosigmoid Junction	19	19.9	YES	DC
TCGA-DC-6157	TCGA-DC-6157-01	NaN	[Not Available]	NaN	[Not Available]	[Not Available]	Primary	1	NaN	[Not Available]	READ	Colorectal Cancer	Rectal Adenocarcinoma	Matched	Rectal Adenocarcinoma	NO	YES	Male	BLACK OR AFRICAN AMERICAN	NOT HISPANIC OR LATINO	No	No	2009	6	2	0	0	Stage I	0	YES	21	0	TUMOR FREE	NO	NO	NO	NO	116	185	[Not Available]	[Not Available]	[Not Available]	[Not Available]	48	Rectosigmoid Junction	19	19.9	YES	DC
TCGA-DC-6160	TCGA-DC-6160-01	NaN	[Not Available]	NaN	[Not Available]	[Not Available]	Primary	1	NaN	[Not Available]	READ	Colorectal Cancer	Rectal Adenocarcinoma	Matched	Rectal Adenocarcinoma	NO	YES	Male	WHITE	NOT HISPANIC OR LATINO	No	No	2009	6	2	0	0	Stage I	0	YES	8	0	TUMOR FREE	YES	NO	NO	NO	100.1	175.4	[Not Available]	[Not Available]	[Not Available]	[Not Available]	68	Rectosigmoid Junction	19	19.9	YES	DC
TCGA-DC-6681	TCGA-DC-6681-01	NaN	[Not Available]	NaN	[Not Available]	[Not Available]	Primary	1	NaN	[Not Available]	READ	Colorectal Cancer	Rectal Adenocarcinoma	Matched	Rectal Adenocarcinoma	YES	NO	Female	WHITE	NOT HISPANIC OR LATINO	No	No	2011	7	3	2	1	Stage IVA	0	YES	24	7	TUMOR FREE	YES	YES	YES	YES	63.1	151	[Not Available]	[Not Available]	[Not Available]	[Not Available]	70	Rectosigmoid Junction	19	19.9	YES	DC
TCGA-DC-6682	TCGA-DC-6682-01	NaN	[Not Available]	NaN	[Not Available]	[Not Available]	Primary	1	NaN	[Not Available]	READ	Colorectal Cancer	Rectal Adenocarcinoma	Matched	Rectal Adenocarcinoma	YES	NO	Male	WHITE	NOT HISPANIC OR LATINO	No	No	2011	7	3	0	0	Stage IIA	0	YES	24	0	TUMOR FREE	NO	NO	NO	NO	172.4	184	[Not Available]	[Not Available]	[Not Available]	[Not Available]	57	Rectosigmoid Junction	19	19.9	YES	DC
TCGA-DC-6683	TCGA-DC-6683-01	NaN	[Not Available]	NaN	[Not Available]	[Not Available]	Primary	1	NaN	[Not Available]	READ	Colorectal Cancer	Rectal Adenocarcinoma	Matched	Rectal Adenocarcinoma	YES	NO	Male	WHITE	NOT HISPANIC OR LATINO	No	No	2011	7	3	1	0	Stage IIIB	0	YES	27	3	TUMOR FREE	YES	NO	NO	NO	82.6	183	[Not Available]	[Not Available]	[Not Available]	[Not Available]	43	Rectosigmoid Junction	19	19.9	YES	DC
TCGA-DM-A0X9	TCGA-DM-A0X9-01	NaN	NO	NaN	TCGA-DM-A0X9.F323F54C-A86A-47DB-A26D-7541CB54A08E.pdf	F323F54C-A86A-47DB-A26D-7541CB54A08E	Primary	1	NaN	A	COAD	Colorectal Cancer	Colon Adenocarcinoma	Matched	Colon Adenocarcinoma	NO	YES	Female	WHITE	NOT HISPANIC OR LATINO	No	No	2001	NaN	3	0	0	Stage IIA	NaN	YES	16	0	[Not Available]	NO	NO	YES	YES	86	170	[Not Available]	[Not Available]	[Not Available]	[Not Available]	71	[Discrepancy]	18.2	18.2	YES	DM
TCGA-DM-A0XD	TCGA-DM-A0XD-01	NaN	NO	NaN	TCGA-DM-A0XD.4D0D9EE2-7FEF-4E5F-922C-EE98200C4C61.pdf	4D0D9EE2-7FEF-4E5F-922C-EE98200C4C61	Primary	1	NaN	A	COAD	Colorectal Cancer	Colon Adenocarcinoma	Matched	Colon Adenocarcinoma	NO	YES	Male	WHITE	NOT HISPANIC OR LATINO	No	No	2000	NaN	3	0	0	Stage IIA	NaN	YES	11	0	[Not Available]	NO	NO	YES	YES	62	160	[Not Available]	[Not Available]	[Not Available]	[Not Available]	65	[Discrepancy]	18	18	YES	DM
TCGA-DM-A1D0	TCGA-DM-A1D0-01	NaN	NO	NaN	TCGA-DM-A1D0.6F6B3572-6437-4BAB-8DCB-91CE61567612.pdf	6F6B3572-6437-4BAB-8DCB-91CE61567612	Primary	1	NaN	A	COAD	Colorectal Cancer	Colon Adenocarcinoma	Matched	Colon Adenocarcinoma	NO	YES	Female	WHITE	NOT HISPANIC OR LATINO	No	No	2001	NaN	3	0	0	Stage IIA	NaN	YES	10	2	[Not Available]	NO	NO	YES	YES	65	170	[Not Available]	[Not Available]	[Not Available]	[Not Available]	79	Sigmoid Colon	18.7	18.7	YES	DM
TCGA-DM-A1D4	TCGA-DM-A1D4-01	NaN	NO	NaN	TCGA-DM-A1D4.98310DA6-E41D-4725-A634-D17B88A7CFE0.pdf	98310DA6-E41D-4725-A634-D17B88A7CFE0	Primary	1	NaN	A	COAD	Colorectal Cancer	Colon Adenocarcinoma	Matched	Colon Adenocarcinoma	NO	YES	Male	WHITE	NOT HISPANIC OR LATINO	No	No	1999	NaN	3	0	0	Stage IIA	NaN	YES	15	0	[Not Available]	NO	NO	NO	YES	59	171	[Not Available]	[Not Available]	[Not Available]	[Not Available]	80	Cecum	18	18	YES	DM
TCGA-DM-A1D7	TCGA-DM-A1D7-01	NaN	NO	NaN	TCGA-DM-A1D7.73512C13-D2EB-4E6C-9A26-3759252F385A.pdf	73512C13-D2EB-4E6C-9A26-3759252F385A	Primary	1	NaN	A	MACR	Colorectal Cancer	Mucinous Adenocarcinoma of the Colon and Rectum	Matched	[Discrepancy]	NO	YES	Male	WHITE	NOT HISPANIC OR LATINO	No	No	2000	NaN	3	0	0	Stage IIA	NaN	YES	15	0	[Not Available]	NO	NO	YES	YES	75	175	[Not Available]	[Not Available]	[Not Available]	[Not Available]	82	Sigmoid Colon	18.7	18.7	YES	DM
TCGA-DM-A1D9	TCGA-DM-A1D9-01	NaN	NO	NaN	TCGA-DM-A1D9.879D9864-FDFE-4D40-A90A-2D8694148298.pdf	879D9864-FDFE-4D40-A90A-2D8694148298	Primary	1	NaN	A	COAD	Colorectal Cancer	Colon Adenocarcinoma	Matched	Colon Adenocarcinoma	NO	YES	Female	WHITE	NOT HISPANIC OR LATINO	No	No	2000	NaN	3	0	0	Stage IIA	NaN	YES	28	0	[Not Available]	NO	NO	NO	NO	98	153	[Not Available]	[Not Available]	[Not Available]	[Not Available]	67	Cecum	18	18	YES	DM
TCGA-DM-A1HA	TCGA-DM-A1HA-01	NaN	NO	NaN	TCGA-DM-A1HA.9E26E5F5-0FD1-4045-87F6-3C1362F5DF84.pdf	9E26E5F5-0FD1-4045-87F6-3C1362F5DF84	Primary	1	NaN	A	COAD	Colorectal Cancer	Colon Adenocarcinoma	Matched	Colon Adenocarcinoma	NO	YES	Male	WHITE	NOT HISPANIC OR LATINO	No	No	2000	NaN	3	2	0	Stage IIIC	NaN	YES	17	4	[Not Available]	[Not Available]	[Not Available]	YES	YES	67	163	[Not Available]	[Not Available]	[Not Available]	[Not Available]	82	Ascending Colon	18.2	18.2	YES	DM
TCGA-DM-A1HB	TCGA-DM-A1HB-01	NaN	NO	NaN	TCGA-DM-A1HB.B16DE561-4A84-4E00-AFF8-CA8A5203D6D0.pdf	B16DE561-4A84-4E00-AFF8-CA8A5203D6D0	Primary	1	NaN	A	MACR	Colorectal Cancer	Mucinous Adenocarcinoma of the Colon and Rectum	Matched	[Discrepancy]	NO	YES	Male	WHITE	NOT HISPANIC OR LATINO	No	No	2000	NaN	3	1	0	Stage IIIB	NaN	YES	11	1	[Not Available]	NO	NO	YES	YES	70	168	[Not Available]	[Not Available]	[Not Available]	[Not Available]	75	Transverse Colon	18.4	18.4	YES	DM
TCGA-DM-A282	TCGA-DM-A282-01	NaN	NO	NaN	TCGA-DM-A282.F38C6493-9B5D-4BEC-81AB-B79CF6BD89A7.pdf	F38C6493-9B5D-4BEC-81AB-B79CF6BD89A7	Primary	1	NaN	A	MACR	Colorectal Cancer	Mucinous Adenocarcinoma of the Colon and Rectum	Matched	Colon Adenocarcinoma	NO	YES	Female	WHITE	NOT HISPANIC OR LATINO	No	No	2000	6	3	0	0	Stage IIA	NaN	YES	16	0	[Not Available]	NO	NO	YES	YES	44	153	[Not Available]	[Not Available]	[Not Available]	[Not Available]	60	Hepatic Flexure	18.3	18.3	YES	DM
TCGA-DM-A288	TCGA-DM-A288-01	NaN	NO	NaN	TCGA-DM-A288.EB32DBF8-FC70-4848-9595-45B295D698B5.pdf	EB32DBF8-FC70-4848-9595-45B295D698B5	Primary	1	NaN	A	MACR	Colorectal Cancer	Mucinous Adenocarcinoma of the Colon and Rectum	Matched	Colon Mucinous Adenocarcinoma	NO	YES	Male	WHITE	NOT HISPANIC OR LATINO	No	No	2001	6	3	2	0	Stage IIIC	NaN	YES	22	4	[Not Available]	NO	NO	YES	NO	85	170	[Not Available]	[Not Available]	[Not Available]	[Not Available]	68	Cecum	18	18	YES	DM
TCGA-DM-A28C	TCGA-DM-A28C-01	NaN	NO	NaN	TCGA-DM-A28C.8C4517E8-8E37-4BA2-AF3B-5621F1C572A8.pdf	8C4517E8-8E37-4BA2-AF3B-5621F1C572A8	Primary	1	NaN	A	COAD	Colorectal Cancer	Colon Adenocarcinoma	Matched	Colon Adenocarcinoma	NO	YES	Male	WHITE	NOT HISPANIC OR LATINO	No	No	2001	6	3	0	0	Stage IIA	NaN	YES	11	0	[Not Available]	[Not Available]	[Not Available]	NO	NO	70	180	[Not Available]	[Not Available]	[Not Available]	[Not Available]	74	Sigmoid Colon	18.7	18.7	YES	DM
TCGA-DM-A28E	TCGA-DM-A28E-01	NaN	NO	NaN	TCGA-DM-A28E.6BA78869-CE10-4755-82A8-9096731A069C.pdf	6BA78869-CE10-4755-82A8-9096731A069C	Primary	1	NaN	A	COAD	Colorectal Cancer	Colon Adenocarcinoma	Matched	Colon Adenocarcinoma	NO	YES	Female	WHITE	NOT HISPANIC OR LATINO	No	No	2001	6	3	0	0	Stage IIA	NaN	YES	15	0	[Not Available]	NO	NO	YES	YES	75	150	[Not Available]	[Not Available]	[Not Available]	[Not Available]	72	Sigmoid Colon	18.7	18.7	YES	DM
TCGA-DM-A28H	TCGA-DM-A28H-01	NaN	NO	NaN	TCGA-DM-A28H.9DA1FAC8-4D16-4F59-A283-6E5093034816.pdf	9DA1FAC8-4D16-4F59-A283-6E5093034816	Primary	1	NaN	A	COAD	Colorectal Cancer	Colon Adenocarcinoma	Matched	Colon Adenocarcinoma	NO	YES	Male	WHITE	NOT HISPANIC OR LATINO	No	No	2002	6	3	2	0	Stage IIIC	NaN	YES	12	8	[Not Available]	NO	NO	YES	YES	87	178	[Not Available]	[Not Available]	[Not Available]	[Not Available]	50	Cecum	18	18	YES	DM
TCGA-DM-A28K	TCGA-DM-A28K-01	NaN	NO	NaN	TCGA-DM-A28K.499EEF9A-F77A-4F0D-A575-CB52AAB54E9B.pdf	499EEF9A-F77A-4F0D-A575-CB52AAB54E9B	Primary	1	NaN	A	MACR	Colorectal Cancer	Mucinous Adenocarcinoma of the Colon and Rectum	Matched	Colon Mucinous Adenocarcinoma	NO	YES	Male	WHITE	NOT HISPANIC OR LATINO	No	No	2003	6	3	0	0	Stage IIA	NaN	YES	17	0	[Not Available]	NO	NO	NO	NO	78	174	[Not Available]	[Not Available]	[Not Available]	[Not Available]	75	Hepatic Flexure	18.3	18.3	YES	DM
TCGA-DM-A28M	TCGA-DM-A28M-01	NaN	NO	NaN	TCGA-DM-A28M.0A659279-BA92-44AF-9E93-80457ADEC729.pdf	0A659279-BA92-44AF-9E93-80457ADEC729	Primary	1	NaN	A	COAD	Colorectal Cancer	Colon Adenocarcinoma	Matched	Colon Adenocarcinoma	NO	YES	Male	WHITE	NOT HISPANIC OR LATINO	No	No	2003	6	3	0	0	Stage IIA	NaN	YES	13	0	[Not Available]	NO	NO	YES	YES	90	172	[Not Available]	[Not Available]	[Not Available]	[Not Available]	63	Descending Colon	18.6	18.6	YES	DM
TCGA-DT-5265	TCGA-DT-5265-01	NaN	[Not Available]	NaN	[Not Available]	[Not Available]	Primary	1	NaN	[Not Available]	READ	Colorectal Cancer	Rectal Adenocarcinoma	Matched	Rectal Mucinous Adenocarcinoma	YES	NO	Male	ASIAN	NOT HISPANIC OR LATINO	No	No	2010	6	3	0	0	Stage II	NaN	NO	NaN	NaN	TUMOR FREE	[Not Available]	[Not Available]	[Not Available]	[Not Available]	NaN	NaN	[Not Available]	[Not Available]	[Not Available]	[Not Available]	51	Rectum	20	20.9	YES	DT
TCGA-DY-A0XA	TCGA-DY-A0XA-01	NaN	[Not Available]	NaN	[Not Available]	[Not Available]	Primary	1	NaN	[Not Available]	READ	Colorectal Cancer	Rectal Adenocarcinoma	Matched	Rectal Adenocarcinoma	NO	YES	Female	WHITE	NOT HISPANIC OR LATINO	No	No	2001	NaN	3	0	0	Stage IIA	NaN	YES	14	0	[Not Available]	NO	NO	YES	YES	64	159	[Not Available]	[Not Available]	[Not Available]	[Not Available]	57	Rectosigmoid Junction	19	19.9	YES	DY
TCGA-DY-A1DC	TCGA-DY-A1DC-01	NaN	[Not Available]	NaN	[Not Available]	[Not Available]	Primary	1	NaN	[Not Available]	READ	Colorectal Cancer	Rectal Adenocarcinoma	Matched	Rectal Adenocarcinoma	NO	YES	Female	WHITE	NOT HISPANIC OR LATINO	No	No	2000	NaN	3	0	0	Stage IIA	NaN	YES	16	0	[Not Available]	NO	NO	YES	YES	68	NaN	[Not Available]	[Not Available]	[Not Available]	[Not Available]	72	Rectosigmoid Junction	19	19.9	YES	DY
TCGA-DY-A1DE	TCGA-DY-A1DE-01	NaN	[Not Available]	NaN	[Not Available]	[Not Available]	Primary	1	NaN	[Not Available]	READ	Colorectal Cancer	Rectal Adenocarcinoma	Matched	Rectal Adenocarcinoma	NO	YES	Female	WHITE	NOT HISPANIC OR LATINO	No	No	2001	NaN	3	0	0	Stage IIA	NaN	YES	14	0	[Not Available]	NO	NO	YES	YES	70	160	[Not Available]	[Not Available]	[Not Available]	[Not Available]	56	Rectum	20	20.9	YES	DY
TCGA-DY-A1DG	TCGA-DY-A1DG-01	NaN	[Not Available]	NaN	[Not Available]	[Not Available]	Primary	1	NaN	[Not Available]	READ	Colorectal Cancer	Rectal Adenocarcinoma	Matched	Rectal Adenocarcinoma	NO	YES	Male	WHITE	NOT HISPANIC OR LATINO	No	No	2000	NaN	3	1	1	Stage IVA	NaN	YES	8	2	[Not Available]	[Not Available]	[Not Available]	YES	YES	86	175	[Not Available]	[Not Available]	[Not Available]	[Not Available]	75	Rectum	20	20.9	YES	DY
TCGA-EF-5830	TCGA-EF-5830-01	NaN	[Not Available]	NaN	[Not Available]	[Not Available]	Primary	1	NaN	[Not Available]	READ	Colorectal Cancer	Rectal Adenocarcinoma	Matched	Rectal Adenocarcinoma	NO	YES	Male	WHITE	NOT HISPANIC OR LATINO	No	No	2010	7	4	0	0	Stage IIB	0	NO	NaN	NaN	TUMOR FREE	NO	NO	NO	NO	93	182	[Not Available]	[Not Available]	[Not Available]	[Not Available]	54	Rectum	20	20.9	YES	EF
TCGA-EF-5831	TCGA-EF-5831-01	NaN	[Not Available]	NaN	[Not Available]	[Not Available]	Primary	1	NaN	[Not Available]	READ	Colorectal Cancer	Rectal Adenocarcinoma	Matched	Rectal Adenocarcinoma	NO	YES	Male	WHITE	NOT HISPANIC OR LATINO	No	No	2010	7	3	0	0	Stage IIA	0	NO	NaN	NaN	TUMOR FREE	[Not Available]	[Not Available]	NO	NO	60	162	[Not Available]	[Not Available]	[Not Available]	[Not Available]	72	Rectum	20	20.9	YES	EF
TCGA-EI-6506	TCGA-EI-6506-01	NaN	[Not Available]	NaN	[Not Available]	[Not Available]	Primary	1	NaN	[Not Available]	READ	Colorectal Cancer	Rectal Adenocarcinoma	Matched	Rectal Adenocarcinoma	YES	NO	Female	WHITE	NOT HISPANIC OR LATINO	No	No	2010	7	3	0	0	Stage IIA	0	YES	19	0	TUMOR FREE	NO	NO	NO	NO	65	162	[Not Available]	[Not Available]	[Not Available]	[Not Available]	78	Rectosigmoid Junction	20	20.9	YES	EI
TCGA-EI-6507	TCGA-EI-6507-01	NaN	[Not Available]	NaN	[Not Available]	[Not Available]	Primary	1	NaN	[Not Available]	READ	Colorectal Cancer	Rectal Adenocarcinoma	Matched	Rectal Adenocarcinoma	YES	NO	Male	WHITE	NOT HISPANIC OR LATINO	No	No	2010	7	3	0	0	Stage IIA	0	YES	25	0	TUMOR FREE	NO	NO	NO	NO	54	176	[Not Available]	[Not Available]	[Not Available]	[Not Available]	60	Rectum	20	20.9	YES	EI
TCGA-EI-6508	TCGA-EI-6508-01	NaN	[Not Available]	NaN	[Not Available]	[Not Available]	Primary	1	NaN	[Not Available]	READ	Colorectal Cancer	Rectal Adenocarcinoma	Matched	Rectal Adenocarcinoma	YES	NO	Female	WHITE	NOT HISPANIC OR LATINO	No	No	2010	7	3	1	0	Stage IIIB	0	YES	15	1	TUMOR FREE	NO	YES	NO	NO	66	159	[Not Available]	[Not Available]	[Not Available]	[Not Available]	48	Rectosigmoid Junction	20	20.9	YES	EI
TCGA-EI-6509	TCGA-EI-6509-01	NaN	[Not Available]	NaN	[Not Available]	[Not Available]	Primary	1	NaN	[Not Available]	READ	Colorectal Cancer	Rectal Adenocarcinoma	Matched	Rectal Adenocarcinoma	YES	NO	Male	WHITE	NOT HISPANIC OR LATINO	No	No	2010	7	3	2	0	Stage IIIC	0	YES	10	7	TUMOR FREE	NO	YES	NO	NO	82	178	[Not Available]	[Not Available]	[Not Available]	[Not Available]	53	Rectosigmoid Junction	20	20.9	YES	EI
TCGA-EI-6510	TCGA-EI-6510-01	NaN	[Not Available]	NaN	[Not Available]	[Not Available]	Primary	1	NaN	[Not Available]	READ	Colorectal Cancer	Rectal Adenocarcinoma	Matched	Rectal Adenocarcinoma	YES	NO	Female	WHITE	NOT HISPANIC OR LATINO	No	No	2010	7	2	0	NaN	[Discrepancy]	0	YES	3	0	TUMOR FREE	NO	NO	NO	NO	59	150	[Not Available]	[Not Available]	[Not Available]	[Not Available]	77	Rectosigmoid Junction	20	20.9	YES	EI
TCGA-EI-6511	TCGA-EI-6511-01	NaN	[Not Available]	NaN	[Not Available]	[Not Available]	Primary	1	NaN	[Not Available]	READ	Colorectal Cancer	Rectal Adenocarcinoma	Matched	Rectal Adenocarcinoma	YES	NO	Male	WHITE	NOT HISPANIC OR LATINO	No	No	2010	7	3	1	0	Stage IIIB	0	YES	18	4	TUMOR FREE	NO	YES	NO	NO	69	165	[Not Available]	[Not Available]	[Not Available]	[Not Available]	52	Rectum	20	20.9	YES	EI
TCGA-EI-6512	TCGA-EI-6512-01	NaN	[Not Available]	NaN	[Not Available]	[Not Available]	Primary	1	NaN	[Not Available]	READ	Colorectal Cancer	Rectal Adenocarcinoma	Matched	Rectal Adenocarcinoma	YES	NO	Female	WHITE	NOT HISPANIC OR LATINO	No	No	2010	7	3	1	0	Stage IIIB	0	YES	17	1	TUMOR FREE	NO	NO	NO	NO	61	170	[Not Available]	[Not Available]	[Not Available]	[Not Available]	64	Rectosigmoid Junction	20	20.9	YES	EI
TCGA-EI-6513	TCGA-EI-6513-01	NaN	[Not Available]	NaN	[Not Available]	[Not Available]	Primary	1	NaN	[Not Available]	READ	Colorectal Cancer	Rectal Adenocarcinoma	Matched	Rectal Adenocarcinoma	YES	NO	Male	WHITE	NOT HISPANIC OR LATINO	No	No	2010	7	3	1	0	Stage IIIB	0	YES	13	2	TUMOR FREE	NO	NO	NO	NO	78	175	[Not Available]	[Not Available]	[Not Available]	[Not Available]	59	Rectosigmoid Junction	20	20.9	YES	EI
TCGA-EI-6514	TCGA-EI-6514-01	NaN	[Not Available]	NaN	[Not Available]	[Not Available]	Primary	1	NaN	[Not Available]	READ	Colorectal Cancer	Rectal Adenocarcinoma	Matched	Rectal Adenocarcinoma	YES	NO	Female	WHITE	NOT HISPANIC OR LATINO	No	No	2010	7	3	0	0	Stage IIA	0	YES	8	0	TUMOR FREE	NO	NO	NO	NO	NaN	NaN	[Not Available]	[Not Available]	[Not Available]	[Not Available]	59	Sigmoid Colon	20	20.9	YES	EI
TCGA-EI-6881	TCGA-EI-6881-01	NaN	[Not Available]	NaN	[Not Available]	[Not Available]	Primary	1	NaN	[Not Available]	READ	Colorectal Cancer	Rectal Adenocarcinoma	Matched	Rectal Adenocarcinoma	YES	NO	Male	WHITE	NOT HISPANIC OR LATINO	No	No	2010	6	3	1	0	Stage IIIA	0	YES	18	1	TUMOR FREE	NO	NO	NO	NO	86	176	[Not Available]	[Not Available]	[Not Available]	[Not Available]	60	Rectosigmoid Junction	20	20.9	YES	EI
TCGA-EI-6882	TCGA-EI-6882-01	NaN	[Not Available]	NaN	[Not Available]	[Not Available]	Primary	1	NaN	[Not Available]	READ	Colorectal Cancer	Rectal Adenocarcinoma	Matched	Rectal Mucinous Adenocarcinoma	YES	NO	Male	WHITE	NOT HISPANIC OR LATINO	No	No	2011	7	3	0	0	Stage IIA	0	YES	21	0	TUMOR FREE	NO	NO	NO	NO	108	178	[Not Available]	[Not Available]	[Not Available]	[Not Available]	59	Rectosigmoid Junction	20	20.9	YES	EI
TCGA-EI-6883	TCGA-EI-6883-01	NaN	[Not Available]	NaN	[Not Available]	[Not Available]	Primary	1	NaN	[Not Available]	READ	Colorectal Cancer	Rectal Adenocarcinoma	Matched	Rectal Adenocarcinoma	YES	NO	Male	WHITE	NOT HISPANIC OR LATINO	No	No	2011	7	3	0	0	Stage IIC	0	YES	16	0	TUMOR FREE	NO	NO	NO	NO	73	180	[Not Available]	[Not Available]	[Not Available]	[Not Available]	63	Rectosigmoid Junction	20	20.9	YES	EI
TCGA-EI-6884	TCGA-EI-6884-01	NaN	[Not Available]	NaN	[Not Available]	[Not Available]	Primary	1	NaN	[Not Available]	READ	Colorectal Cancer	Rectal Adenocarcinoma	Matched	Rectal Adenocarcinoma	YES	NO	Male	WHITE	NOT HISPANIC OR LATINO	No	No	2011	7	3	1	0	Stage IIIA	0	YES	8	3	TUMOR FREE	NO	NO	NO	NO	73	166	[Not Available]	[Not Available]	[Not Available]	[Not Available]	71	Rectosigmoid Junction	20	20.9	YES	EI
TCGA-EI-6885	TCGA-EI-6885-01	NaN	[Not Available]	NaN	[Not Available]	[Not Available]	Primary	1	NaN	[Not Available]	READ	Colorectal Cancer	Rectal Adenocarcinoma	Matched	Rectal Adenocarcinoma	YES	NO	Female	WHITE	NOT HISPANIC OR LATINO	No	No	2011	7	3	1	1	Stage IV	0	YES	13	2	WITH TUMOR	NO	YES	NO	NO	53	164	[Not Available]	[Not Available]	[Not Available]	[Not Available]	57	Rectosigmoid Junction	20	20.9	YES	EI
TCGA-EI-6917	TCGA-EI-6917-01	NaN	[Not Available]	NaN	[Not Available]	[Not Available]	Primary	1	NaN	[Not Available]	READ	Colorectal Cancer	Rectal Adenocarcinoma	Matched	Rectal Adenocarcinoma	YES	NO	Male	WHITE	NOT HISPANIC OR LATINO	No	No	2010	7	3	1	0	Stage IIIA	0	YES	14	3	TUMOR FREE	NO	NO	NO	NO	80	176	[Not Available]	[Not Available]	[Not Available]	[Not Available]	33	Rectum	20	20.9	YES	EI
TCGA-EI-7002	TCGA-EI-7002-01	NaN	[Not Available]	NaN	[Not Available]	[Not Available]	Primary	1	NaN	[Not Available]	READ	Colorectal Cancer	Rectal Adenocarcinoma	Matched	Rectal Adenocarcinoma	YES	NO	Male	WHITE	NOT HISPANIC OR LATINO	No	No	2011	7	3	2	1	Stage IV	0	YES	13	7	WITH TUMOR	NO	YES	NO	NO	93	185	[Not Available]	[Not Available]	[Not Available]	[Not Available]	58	Rectum	20	20.9	YES	EI
TCGA-EI-7004	TCGA-EI-7004-01	NaN	[Not Available]	NaN	[Not Available]	[Not Available]	Primary	1	NaN	[Not Available]	READ	Colorectal Cancer	Rectal Adenocarcinoma	Matched	Rectal Mucinous Adenocarcinoma	YES	NO	Female	WHITE	NOT HISPANIC OR LATINO	No	No	2011	7	4	2	0	[Discrepancy]	0	YES	30	30	TUMOR FREE	NO	YES	NO	NO	88	172	[Not Available]	[Not Available]	[Not Available]	[Not Available]	37	Rectosigmoid Junction	19	19.9	YES	EI
TCGA-F4-6460	TCGA-F4-6460-01	1	NO	2	TCGA-F4-6460.037e666e-3821-4a1c-931e-c92fa5657f48.pdf	037e666e-3821-4a1c-931e-c92fa5657f48	Primary	1	0.5	A	COAD	Colorectal Cancer	Colon Adenocarcinoma	Matched	Colon Adenocarcinoma	YES	NO	Female	WHITE	NOT HISPANIC OR LATINO	No	No	2011	7	3	1	0	Stage IIIB	0	YES	6	1	[Not Available]	NO	NO	NO	NO	73	168	[Not Available]	[Not Available]	[Not Available]	[Not Available]	51	Sigmoid Colon	18.7	18.7	YES	F4
TCGA-F4-6461	TCGA-F4-6461-01	2.2	NO	2.8	TCGA-F4-6461.2a2e4b4c-eca6-4e8b-a84f-193c7c87b6b0.pdf	2a2e4b4c-eca6-4e8b-a84f-193c7c87b6b0	Primary	1	0.5	A	COAD	Colorectal Cancer	Colon Adenocarcinoma	Matched	Colon Adenocarcinoma	YES	NO	Female	WHITE	NOT HISPANIC OR LATINO	No	No	2011	7	4	2	0	Stage IIIC	0	YES	5	5	TUMOR FREE	NO	NO	NO	NO	57	151	[Not Available]	[Not Available]	[Not Available]	[Not Available]	41	Hepatic Flexure	18.9	18.9	YES	F4
TCGA-F4-6463	TCGA-F4-6463-01	2	NO	2.5	TCGA-F4-6463.a06e1c69-5737-4692-950c-4ef74ced2d03.pdf	a06e1c69-5737-4692-950c-4ef74ced2d03	Primary	1	0.5	A	MACR	Colorectal Cancer	Mucinous Adenocarcinoma of the Colon and Rectum	Matched	Colon Mucinous Adenocarcinoma	YES	NO	Male	WHITE	NOT HISPANIC OR LATINO	No	No	2011	7	3	0	0	Stage IIA	0	YES	18	0	TUMOR FREE	NO	NO	NO	NO	62	174	[Not Available]	[Not Available]	[Not Available]	[Not Available]	51	Transverse Colon	18.4	18.4	YES	F4
TCGA-F4-6569	TCGA-F4-6569-01	1.3	NO	2.3	TCGA-F4-6569.7ab8bd50-444e-48eb-bb37-3b64fecfefe8.pdf	7ab8bd50-444e-48eb-bb37-3b64fecfefe8	Primary	1	0.6	A	COAD	Colorectal Cancer	Colon Adenocarcinoma	Matched	Colon Adenocarcinoma	YES	NO	Male	WHITE	NOT HISPANIC OR LATINO	No	No	2011	7	2	0	0	Stage I	0	YES	19	0	TUMOR FREE	NO	NO	NO	NO	60	180	[Not Available]	[Not Available]	[Not Available]	[Not Available]	60	Transverse Colon	18.9	18.9	YES	F4
TCGA-F4-6703	TCGA-F4-6703-01	1.3	NO	2.2	TCGA-F4-6703.227ed987-c3d7-420f-9276-2f803646323b.pdf	227ed987-c3d7-420f-9276-2f803646323b	Primary	1	0.5	A	COAD	Colorectal Cancer	Colon Adenocarcinoma	Matched	Colon Adenocarcinoma	YES	NO	Male	WHITE	NOT HISPANIC OR LATINO	No	No	2011	7	3	0	0	Stage IIA	0	YES	12	0	TUMOR FREE	NO	NO	[Not Available]	[Not Available]	84	172	[Not Available]	[Not Available]	[Not Available]	[Not Available]	64	Ascending Colon	18.2	18.2	YES	F4
TCGA-F4-6704	TCGA-F4-6704-01	1.1	NO	2	TCGA-F4-6704.fde549ee-a203-4d65-8f24-9f450e6f3857.pdf	fde549ee-a203-4d65-8f24-9f450e6f3857	Primary	1	0.5	A	MACR	Colorectal Cancer	Mucinous Adenocarcinoma of the Colon and Rectum	Matched	Colon Mucinous Adenocarcinoma	YES	NO	Male	AMERICAN INDIAN OR ALASKA NATIVE	NOT HISPANIC OR LATINO	No	No	2011	7	3	2	NaN	Stage IIIC	0	YES	18	13	TUMOR FREE	NO	NO	NO	NO	163	183	[Not Available]	[Not Available]	[Not Available]	[Not Available]	60	Sigmoid Colon	18.7	18.7	YES	F4
TCGA-F4-6805	TCGA-F4-6805-01	1.7	NO	2	TCGA-F4-6805.c6183fed-cfc7-4e3d-a934-845331ff5ccf.pdf	c6183fed-cfc7-4e3d-a934-845331ff5ccf	Primary	1	0.4	A	COAD	Colorectal Cancer	Colon Adenocarcinoma	Matched	Colon Adenocarcinoma	YES	NO	Female	WHITE	NOT HISPANIC OR LATINO	No	No	2011	7	3	0	0	Stage IIA	0	NO	NaN	NaN	TUMOR FREE	NO	NO	NO	NO	60	162	[Not Available]	[Not Available]	[Not Available]	[Not Available]	58	Descending Colon	18.9	18.9	YES	F4
TCGA-F4-6806	TCGA-F4-6806-01	0.8	NO	1.3	TCGA-F4-6806.73742089-f64f-41fc-84e2-bc9b59d29c02.pdf	73742089-f64f-41fc-84e2-bc9b59d29c02	Primary	1	0.6	A	COAD	Colorectal Cancer	Colon Adenocarcinoma	Matched	Colon Adenocarcinoma	YES	NO	Female	WHITE	NOT HISPANIC OR LATINO	No	No	2011	7	2	0	0	Stage I	0	YES	5	0	TUMOR FREE	NO	NO	NO	NO	70	172	[Not Available]	[Not Available]	[Not Available]	[Not Available]	59	Sigmoid Colon	18.7	18.7	YES	F4
TCGA-F4-6807	TCGA-F4-6807-01	2.1	NO	2.5	TCGA-F4-6807.f0de4e3e-4bee-4aee-af8c-37a6da374814.pdf	f0de4e3e-4bee-4aee-af8c-37a6da374814	Primary	1	0.6	A	COAD	Colorectal Cancer	Colon Adenocarcinoma	Matched	Colon Adenocarcinoma	YES	NO	Female	WHITE	NOT HISPANIC OR LATINO	No	No	2011	7	3	2	0	Stage IIIC	0	YES	12	12	TUMOR FREE	NO	NO	NO	NO	57	166	[Not Available]	[Not Available]	[Not Available]	[Not Available]	51	Hepatic Flexure	18.9	18.9	YES	F4
TCGA-F4-6808	TCGA-F4-6808-01	1.5	NO	2.5	TCGA-F4-6808.02919aa1-8f7b-499c-a799-c09984af58e0.pdf	02919aa1-8f7b-499c-a799-c09984af58e0	Primary	1	0.5	A	COAD	Colorectal Cancer	Colon Adenocarcinoma	Matched	Colon Adenocarcinoma	YES	NO	Female	WHITE	NOT HISPANIC OR LATINO	No	No	2011	7	1	0	0	Stage I	0	YES	3	0	TUMOR FREE	NO	NO	NO	NO	70	166	[Not Available]	[Not Available]	[Not Available]	[Not Available]	54	Sigmoid Colon	18.7	18.7	YES	F4
TCGA-F4-6854	TCGA-F4-6854-01	0.8	NO	2.3	TCGA-F4-6854.7b65634e-37d9-4edd-9b0a-e3eb627999b0.pdf	7b65634e-37d9-4edd-9b0a-e3eb627999b0	Primary	1	0.4	A	COAD	Colorectal Cancer	Colon Adenocarcinoma	Matched	Colon Adenocarcinoma	YES	NO	Female	WHITE	NOT HISPANIC OR LATINO	No	No	2011	7	3	0	0	Stage IIA	0	YES	8	0	TUMOR FREE	NO	NO	NO	NO	66	170	[Not Available]	[Not Available]	[Not Available]	[Not Available]	77	Sigmoid Colon	18.7	18.7	YES	F4
TCGA-F4-6855	TCGA-F4-6855-01	1.1	NO	1.7	TCGA-F4-6855.27ee7f05-6980-4f93-acb4-4d723f1d6fc2.pdf	27ee7f05-6980-4f93-acb4-4d723f1d6fc2	Primary	1	0.7	A	COAD	Colorectal Cancer	Colon Adenocarcinoma	Matched	Colon Adenocarcinoma	YES	NO	Female	WHITE	NOT HISPANIC OR LATINO	No	No	2011	7	3	0	0	Stage IIA	0	YES	12	0	TUMOR FREE	NO	NO	[Not Available]	[Not Available]	80	167	[Not Available]	[Not Available]	[Not Available]	[Not Available]	70	Sigmoid Colon	18.7	18.7	YES	F4
TCGA-F4-6856	TCGA-F4-6856-01	1	NO	2	TCGA-F4-6856.b45764e2-a7ca-47ec-8a4f-d39fd7f190c8.pdf	b45764e2-a7ca-47ec-8a4f-d39fd7f190c8	Primary	1	0.6	A	MACR	Colorectal Cancer	Mucinous Adenocarcinoma of the Colon and Rectum	Matched	Colon Mucinous Adenocarcinoma	YES	NO	Male	WHITE	NOT HISPANIC OR LATINO	No	No	2011	7	2	0	0	Stage I	0	YES	21	0	TUMOR FREE	NO	NO	NO	NO	61	160	[Not Available]	[Not Available]	[Not Available]	[Not Available]	45	Cecum	18	18	YES	F4
TCGA-F5-6465	TCGA-F5-6465-01	NaN	[Not Available]	NaN	[Not Available]	[Not Available]	Primary	1	NaN	[Not Available]	READ	Colorectal Cancer	Rectal Adenocarcinoma	Matched	Rectal Adenocarcinoma	YES	NO	Female	WHITE	NOT HISPANIC OR LATINO	No	No	2010	7	3	0	0	Stage IIA	0	YES	12	0	TUMOR FREE	NO	NO	[Not Available]	[Not Available]	62	170	[Not Available]	[Not Available]	[Not Available]	[Not Available]	64	Rectosigmoid Junction	19	19.9	YES	F5
TCGA-F5-6571	TCGA-F5-6571-01	NaN	[Not Available]	NaN	[Not Available]	[Not Available]	Primary	1	NaN	[Not Available]	READ	Colorectal Cancer	Rectal Adenocarcinoma	Matched	Rectal Adenocarcinoma	YES	NO	Female	WHITE	NOT HISPANIC OR LATINO	No	No	2011	7	3	0	0	Stage IIA	0	YES	2	0	TUMOR FREE	NO	NO	NO	NO	80	166	[Not Available]	[Not Available]	[Not Available]	[Not Available]	62	Rectum	20	20.9	YES	F5
TCGA-F5-6702	TCGA-F5-6702-01	NaN	[Not Available]	NaN	[Not Available]	[Not Available]	Primary	1	NaN	[Not Available]	READ	Colorectal Cancer	Rectal Adenocarcinoma	Matched	Rectal Adenocarcinoma	YES	NO	Male	WHITE	NOT HISPANIC OR LATINO	No	No	2010	7	3	1	1	Stage IVA	0	YES	12	1	WITH TUMOR	NO	NO	[Not Available]	[Not Available]	76	172	[Not Available]	[Not Available]	[Not Available]	[Not Available]	71	Rectosigmoid Junction	19	19.9	YES	F5
TCGA-F5-6811	TCGA-F5-6811-01	NaN	[Not Available]	NaN	[Not Available]	[Not Available]	Primary	1	NaN	[Not Available]	READ	Colorectal Cancer	Rectal Adenocarcinoma	Matched	Rectal Adenocarcinoma	YES	NO	Female	WHITE	NOT HISPANIC OR LATINO	No	No	2011	7	3	0	0	Stage IIA	NaN	YES	8	0	TUMOR FREE	NO	NO	[Not Available]	[Not Available]	88	165	[Not Available]	[Not Available]	[Not Available]	[Not Available]	72	Rectosigmoid Junction	19	19.9	YES	F5
TCGA-F5-6812	TCGA-F5-6812-01	NaN	[Not Available]	NaN	[Not Available]	[Not Available]	Primary	1	NaN	[Not Available]	READ	Colorectal Cancer	Rectal Adenocarcinoma	Matched	Rectal Adenocarcinoma	YES	NO	Male	WHITE	NOT HISPANIC OR LATINO	No	No	2011	7	3	0	0	Stage IIA	0	YES	1	0	TUMOR FREE	NO	NO	NO	NO	90	188	[Not Available]	[Not Available]	[Not Available]	[Not Available]	67	Rectum	49.4	49.4	YES	F5
TCGA-F5-6813	TCGA-F5-6813-01	NaN	[Not Available]	NaN	[Not Available]	[Not Available]	Primary	1	NaN	[Not Available]	READ	Colorectal Cancer	Rectal Adenocarcinoma	Matched	Rectal Adenocarcinoma	YES	NO	Male	WHITE	NOT HISPANIC OR LATINO	No	No	2011	7	4	2	0	Stage IIIC	0	YES	12	12	[Not Available]	NO	NO	NO	NO	85	174	[Not Available]	[Not Available]	[Not Available]	[Not Available]	70	Rectum	49.4	49.4	YES	F5
TCGA-F5-6814	TCGA-F5-6814-01	NaN	[Not Available]	NaN	[Not Available]	[Not Available]	Primary	1	NaN	[Not Available]	READ	Colorectal Cancer	Rectal Adenocarcinoma	Matched	Rectal Adenocarcinoma	YES	NO	Male	WHITE	NOT HISPANIC OR LATINO	No	No	2011	7	3	0	0	Stage IIA	0	YES	18	0	TUMOR FREE	NO	NO	NO	NO	61	175	[Not Available]	[Not Available]	[Not Available]	[Not Available]	57	Rectum	20	20.9	YES	F5
TCGA-F5-6861	TCGA-F5-6861-01	NaN	[Not Available]	NaN	[Not Available]	[Not Available]	Primary	1	NaN	[Not Available]	READ	Colorectal Cancer	Rectal Adenocarcinoma	Matched	Rectal Adenocarcinoma	YES	NO	Female	WHITE	NOT HISPANIC OR LATINO	No	No	2011	7	3	0	0	Stage IIA	0	YES	8	0	TUMOR FREE	NO	NO	NO	NO	64	162	[Not Available]	[Not Available]	[Not Available]	[Not Available]	60	Rectum	20	20.9	YES	F5
TCGA-F5-6863	TCGA-F5-6863-01	NaN	[Not Available]	NaN	[Not Available]	[Not Available]	Primary	1	NaN	[Not Available]	READ	Colorectal Cancer	Rectal Adenocarcinoma	Matched	Rectal Adenocarcinoma	YES	NO	Female	WHITE	NOT HISPANIC OR LATINO	No	No	2011	7	4	1	0	Stage IIIB	0	YES	6	3	[Not Available]	NO	NO	NO	NO	77	166	[Not Available]	[Not Available]	[Not Available]	[Not Available]	71	Rectum	20	20.9	YES	F5
TCGA-F5-6864	TCGA-F5-6864-01	NaN	[Not Available]	NaN	[Not Available]	[Not Available]	Primary	1	NaN	[Not Available]	READ	Colorectal Cancer	Rectal Adenocarcinoma	Matched	Rectal Adenocarcinoma	YES	NO	Female	WHITE	NOT HISPANIC OR LATINO	No	No	2011	7	3	2	0	Stage IIIB	0	YES	4	4	TUMOR FREE	NO	NO	NO	[Not Available]	78	157	[Not Available]	[Not Available]	[Not Available]	[Not Available]	74	Rectum	20	20.9	YES	F5
TCGA-G4-6293	TCGA-G4-6293-01	0.5	NO	1.5	TCGA-G4-6293.5c5a0f9a-e8c8-4b9b-ab34-275b57cbc291.pdf	5c5a0f9a-e8c8-4b9b-ab34-275b57cbc291	Primary	1	0.4	A	COAD	Colorectal Cancer	Colon Adenocarcinoma	Matched	Colon Adenocarcinoma	NO	YES	Female	WHITE	NOT HISPANIC OR LATINO	No	No	2002	5	3	1	0	Stage III	0	YES	26	1	TUMOR FREE	NO	NO	NO	NO	64.5	150	[Not Available]	[Not Available]	[Not Available]	[Not Available]	49	Transverse Colon	18.4	18.4	YES	G4
TCGA-G4-6294	TCGA-G4-6294-01	0.4	NO	0.6	TCGA-G4-6294.42cc13ea-0257-453d-8cc0-5af79d8eb6a0.pdf	42cc13ea-0257-453d-8cc0-5af79d8eb6a0	Primary	1	0.2	A	COAD	Colorectal Cancer	Colon Adenocarcinoma	Matched	Colon Adenocarcinoma	NO	YES	Male	WHITE	NOT HISPANIC OR LATINO	Yes	No	2004	6	3	1	1	Stage IV	0	YES	10	2	WITH TUMOR	NO	NO	NO	NO	47.5	NaN	[Not Available]	[Not Available]	[Not Available]	[Not Available]	75	Cecum	18	18	YES	G4
TCGA-G4-6295	TCGA-G4-6295-01	1	NO	2.5	TCGA-G4-6295.c154d187-5c39-4c08-a525-7dc34b810450.pdf	c154d187-5c39-4c08-a525-7dc34b810450	Primary	1	0.6	A	COAD	Colorectal Cancer	Colon Adenocarcinoma	Matched	Colon Adenocarcinoma	NO	YES	Female	WHITE	NOT HISPANIC OR LATINO	No	No	2004	6	3	0	0	Stage II	NaN	YES	23	0	TUMOR FREE	NO	NO	NO	NO	59	NaN	[Not Available]	[Not Available]	[Not Available]	[Not Available]	70	Cecum	18	18	YES	G4
TCGA-G4-6297	TCGA-G4-6297-01	1	NO	1.1	TCGA-G4-6297.9cb65ee5-2b85-49a4-a1fa-fe0da865d74e.pdf	9cb65ee5-2b85-49a4-a1fa-fe0da865d74e	Primary	1	0.2	A	COAD	Colorectal Cancer	Colon Adenocarcinoma	Matched	Colon Adenocarcinoma	NO	YES	Female	WHITE	NOT HISPANIC OR LATINO	No	No	2005	6	3	2	1	Stage IV	0	YES	36	6	WITH TUMOR	YES	YES	NO	NO	64	NaN	[Not Available]	[Not Available]	[Not Available]	[Not Available]	55	Cecum	18	18	YES	G4
TCGA-G4-6298	TCGA-G4-6298-01	1	NO	3	TCGA-G4-6298.bf7b5bf6-9223-412a-b98f-5e89761c5c8a.pdf	bf7b5bf6-9223-412a-b98f-5e89761c5c8a	Primary	1	1	A	COAD	Colorectal Cancer	Colon Adenocarcinoma	Matched	Colon Adenocarcinoma	NO	YES	Male	BLACK OR AFRICAN AMERICAN	NOT HISPANIC OR LATINO	Yes	No	2005	6	4	1	NaN	Stage IIIB	0	YES	37	1	WITH TUMOR	NO	NO	NO	NO	59.4	NaN	[Not Available]	[Not Available]	[Not Available]	[Not Available]	90	Cecum	18	18	YES	G4
TCGA-G4-6299	TCGA-G4-6299-01	0.8	NO	1.1	TCGA-G4-6299.a62d667b-71c5-4964-af06-9eabd0a1d256.pdf	a62d667b-71c5-4964-af06-9eabd0a1d256	Primary	1	0.1	A	COAD	Colorectal Cancer	Colon Adenocarcinoma	Matched	Colon Adenocarcinoma	NO	YES	Male	WHITE	NOT HISPANIC OR LATINO	No	No	2005	6	3	2	0	Stage IIIC	0	YES	17	8	TUMOR FREE	YES	YES	NO	NO	88	130	[Not Available]	[Not Available]	[Not Available]	[Not Available]	69	Descending Colon	18.6	18.6	YES	G4
TCGA-G4-6303	TCGA-G4-6303-01	0.8	NO	1	TCGA-G4-6303.7427b7a6-357f-4f90-a25f-bf04de709e5d.pdf	7427b7a6-357f-4f90-a25f-bf04de709e5d	Primary	1	0.3	A	COAD	Colorectal Cancer	Colon Adenocarcinoma	Matched	Colon Adenocarcinoma	NO	YES	Female	WHITE	NOT HISPANIC OR LATINO	No	No	2006	6	3	1	1	Stage IV	0	YES	25	1	WITH TUMOR	YES	YES	YES	NO	69	NaN	[Not Available]	[Not Available]	[Not Available]	[Not Available]	54	Sigmoid Colon	18.7	18.7	YES	G4
TCGA-G4-6304	TCGA-G4-6304-01	1	NO	1.5	TCGA-G4-6304.0e039ee7-40eb-4b0f-9a26-462f68940e85.pdf	0e039ee7-40eb-4b0f-9a26-462f68940e85	Primary	1	0.4	A	COAD	Colorectal Cancer	Colon Adenocarcinoma	Matched	Colon Adenocarcinoma	NO	YES	Female	WHITE	NOT HISPANIC OR LATINO	No	No	2006	6	4	0	0	Stage IIB	0	NO	25	0	TUMOR FREE	NO	NO	NO	NO	57	NaN	[Not Available]	[Not Available]	[Not Available]	[Not Available]	66	Transverse Colon	18.4	18.4	YES	G4
TCGA-G4-6306	TCGA-G4-6306-01	0.4	NO	0.4	TCGA-G4-6306.563e9aa1-d970-4ca7-9a04-634f1ec8dc9c.pdf	563e9aa1-d970-4ca7-9a04-634f1ec8dc9c	Primary	1	0.3	A	COAD	Colorectal Cancer	Colon Adenocarcinoma	Matched	Colon Adenocarcinoma	NO	YES	Male	WHITE	NOT HISPANIC OR LATINO	No	No	2007	6	2	0	0	[Discrepancy]	0	YES	17	0	TUMOR FREE	[Not Available]	[Not Available]	NO	NO	110	170	[Not Available]	[Not Available]	[Not Available]	[Not Available]	71	Ascending Colon	18.2	18.2	YES	G4
TCGA-G4-6307	TCGA-G4-6307-01	1	NO	1.5	TCGA-G4-6307.fd16f984-2f04-487b-a553-90194c790ff2.pdf	fd16f984-2f04-487b-a553-90194c790ff2	Primary	1	0.5	A	COAD	Colorectal Cancer	Colon Adenocarcinoma	Matched	Colon Adenocarcinoma	NO	YES	Female	WHITE	NOT HISPANIC OR LATINO	No	No	2007	2	3	1	0	Stage IIIB	0	YES	17	2	TUMOR FREE	YES	YES	NO	NO	71	166	[Not Available]	[Not Available]	[Not Available]	[Not Available]	37	Sigmoid Colon	18.7	18.7	YES	G4
TCGA-G4-6309	TCGA-G4-6309-01	0.7	NO	1.3	TCGA-G4-6309.ae3c7a6c-7dec-49c3-bcc7-454a49c1201d.pdf	ae3c7a6c-7dec-49c3-bcc7-454a49c1201d	Primary	1	0.1	A	COAD	Colorectal Cancer	Colon Adenocarcinoma	Matched	Colon Adenocarcinoma	NO	YES	Female	BLACK OR AFRICAN AMERICAN	NOT HISPANIC OR LATINO	No	No	2007	6	3	1	0	Stage IIIB	0	YES	24	2	TUMOR FREE	NO	NO	NO	NO	65.4	176	[Not Available]	[Not Available]	[Not Available]	[Not Available]	40	Sigmoid Colon	18.7	18.7	YES	G4
TCGA-G4-6310	TCGA-G4-6310-01	1	NO	1.6	TCGA-G4-6310.b3f10aad-375b-49ec-9295-122bd1293442.pdf	b3f10aad-375b-49ec-9295-122bd1293442	Primary	1	0.3	A	COAD	Colorectal Cancer	Colon Adenocarcinoma	Matched	Colon Adenocarcinoma	NO	YES	Male	WHITE	NOT HISPANIC OR LATINO	Yes	No	2008	6	3	1	0	Stage IIIB	0	YES	66	1	TUMOR FREE	NO	NO	NO	NO	102.5	173	[Not Available]	[Not Available]	[Not Available]	[Not Available]	69	Cecum	18.9	18.9	YES	G4
TCGA-G4-6311	TCGA-G4-6311-01	0.8	NO	1.5	TCGA-G4-6311.9b738535-d694-4f0e-9fad-f2e67d9ff126.pdf	9b738535-d694-4f0e-9fad-f2e67d9ff126	Primary	1	0.3	A	COAD	Colorectal Cancer	Colon Adenocarcinoma	Matched	Colon Adenocarcinoma	NO	YES	Male	WHITE	NOT HISPANIC OR LATINO	No	No	2008	6	3	1	NaN	Stage III	0	YES	37	1	TUMOR FREE	YES	YES	NO	NO	69.9	173.5	[Not Available]	[Not Available]	[Not Available]	[Not Available]	80	Ascending Colon	18.2	18.2	YES	G4
TCGA-G4-6314	TCGA-G4-6314-01	0.6	NO	1.2	TCGA-G4-6314.41244014-bb57-45aa-b666-4315f0c2e376.pdf	41244014-bb57-45aa-b666-4315f0c2e376	Primary	1	0.2	A	COAD	Colorectal Cancer	Colon Adenocarcinoma	Matched	Colon Adenocarcinoma	NO	YES	Female	WHITE	NOT HISPANIC OR LATINO	Yes	No	2008	6	3	2	1	Stage IV	0	YES	59	50	WITH TUMOR	YES	YES	YES	YES	84.1	158.5	[Not Available]	[Not Available]	[Not Available]	[Not Available]	76	Cecum	18	18	YES	G4
TCGA-G4-6315	TCGA-G4-6315-01	1	NO	1.7	TCGA-G4-6315.e940ab4d-6ff9-4bd2-abcf-fbfa40ca9f39.pdf	e940ab4d-6ff9-4bd2-abcf-fbfa40ca9f39	Primary	1	0.7	A	COAD	Colorectal Cancer	Colon Adenocarcinoma	Matched	Colon Adenocarcinoma	NO	YES	Male	WHITE	NOT HISPANIC OR LATINO	No	No	2008	6	3	1	1	Stage IV	0	YES	82	1	TUMOR FREE	NO	NO	YES	NO	58	170	[Not Available]	[Not Available]	[Not Available]	[Not Available]	66	Descending Colon	18.6	18.6	YES	G4
TCGA-G4-6317	TCGA-G4-6317-01	0.4	NO	1.3	TCGA-G4-6317.852f4165-5450-4ba2-9042-1ac863f0ca90.pdf	852f4165-5450-4ba2-9042-1ac863f0ca90	Primary	1	0.4	A	COAD	Colorectal Cancer	Colon Adenocarcinoma	Matched	Colon Adenocarcinoma	NO	YES	Female	WHITE	NOT HISPANIC OR LATINO	No	No	2008	6	3	2	NaN	Stage IIIC	0	YES	109	6	TUMOR FREE	[Not Available]	[Not Available]	YES	NO	95.3	162	[Not Available]	[Not Available]	[Not Available]	[Not Available]	51	Sigmoid Colon	18.7	18.7	YES	G4
TCGA-G4-6320	TCGA-G4-6320-01	1.1	NO	2	TCGA-G4-6320.c0c529da-076f-4843-8dfe-cadc1b651a71.pdf	c0c529da-076f-4843-8dfe-cadc1b651a71	Primary	1	0.3	A	COAD	Colorectal Cancer	Colon Adenocarcinoma	Matched	Colon Adenocarcinoma	NO	YES	Male	WHITE	NOT HISPANIC OR LATINO	No	No	2009	6	3	1	NaN	Stage III	0	YES	65	2	TUMOR FREE	YES	YES	NO	NO	139.7	193	[Not Available]	[Not Available]	[Not Available]	[Not Available]	73	Hepatic Flexure	18.3	18.3	YES	G4
TCGA-G4-6321	TCGA-G4-6321-01	1	NO	1	TCGA-G4-6321.9bd063bf-9893-40c8-8c56-0493a760e439.pdf	9bd063bf-9893-40c8-8c56-0493a760e439	Primary	1	0.4	A	COAD	Colorectal Cancer	Colon Adenocarcinoma	Matched	Colon Adenocarcinoma	NO	YES	Female	WHITE	NOT HISPANIC OR LATINO	Yes	No	2009	6	2	1	NaN	Stage III	0	YES	44	3	TUMOR FREE	NO	NO	NO	NO	100	178.2	[Not Available]	[Not Available]	[Not Available]	[Not Available]	60	Cecum	18	18	YES	G4
TCGA-G4-6322	TCGA-G4-6322-01	1	NO	1.2	TCGA-G4-6322.3e8f1c36-63d9-4f6e-8c16-b2e74f8fd138.pdf	3e8f1c36-63d9-4f6e-8c16-b2e74f8fd138	Primary	1	0.3	A	MACR	Colorectal Cancer	Mucinous Adenocarcinoma of the Colon and Rectum	Matched	Colon Mucinous Adenocarcinoma	NO	YES	Male	WHITE	NOT HISPANIC OR LATINO	No	No	2009	6	3	1	NaN	Stage IIIB	0	YES	26	2	TUMOR FREE	YES	YES	NO	NO	90.9	182	[Not Available]	[Not Available]	[Not Available]	[Not Available]	65	Descending Colon	18.6	18.6	YES	G4
TCGA-G4-6323	TCGA-G4-6323-01	0.6	NO	0.8	TCGA-G4-6323.895d1c1a-e173-4cd7-8170-b1d31aeef265.pdf	895d1c1a-e173-4cd7-8170-b1d31aeef265	Primary	1	0.1	A	COAD	Colorectal Cancer	Colon Adenocarcinoma	Matched	Colon Adenocarcinoma	NO	YES	Male	BLACK OR AFRICAN AMERICAN	NOT HISPANIC OR LATINO	No	No	2010	7	NaN	0	NaN	Stage IA	0	YES	24	0	TUMOR FREE	NO	NO	NO	NO	88.4	171.5	[Not Available]	[Not Available]	[Not Available]	[Not Available]	50	Cecum	18	18	YES	G4
TCGA-G4-6586	TCGA-G4-6586-01	0.6	NO	0.9	TCGA-G4-6586.6b0870c1-2a5a-403f-9a30-770a10928cba.pdf	6b0870c1-2a5a-403f-9a30-770a10928cba	Primary	1	0.3	A	COAD	Colorectal Cancer	Colon Adenocarcinoma	Matched	Colon Adenocarcinoma	NO	YES	Female	WHITE	NOT HISPANIC OR LATINO	Yes	No	2008	6	3	0	0	Stage IIA	0	YES	17	0	TUMOR FREE	YES	YES	NO	NO	63.2	152.1	[Not Available]	[Not Available]	[Not Available]	[Not Available]	73	Ascending Colon	18.2	18.2	YES	G4
TCGA-G4-6588	TCGA-G4-6588-01	0.9	NO	2	TCGA-G4-6588.282b7ffe-90f7-4976-ba97-537773193acd.pdf	282b7ffe-90f7-4976-ba97-537773193acd	Primary	1	0.5	A	COAD	Colorectal Cancer	Colon Adenocarcinoma	Matched	Colon Adenocarcinoma	NO	YES	Female	WHITE	NOT HISPANIC OR LATINO	Yes	No	2009	6	3	0	0	Stage IIA	0	NO	15	0	TUMOR FREE	NO	NO	NO	NO	57	166	[Not Available]	[Not Available]	[Not Available]	[Not Available]	58	Cecum	18	18	YES	G4
TCGA-G4-6625	TCGA-G4-6625-01	0.9	NO	1.2	TCGA-G4-6625.02b591ab-281b-45c1-a036-925cdc6cef73.pdf	02b591ab-281b-45c1-a036-925cdc6cef73	Primary	1	0.4	A	COAD	Colorectal Cancer	Colon Adenocarcinoma	Matched	Colon Adenocarcinoma	NO	YES	Female	WHITE	NOT HISPANIC OR LATINO	Yes	No	2004	5	3	0	0	Stage IIA	0	YES	18	0	WITH TUMOR	NO	NO	NO	NO	65.5	149	[Not Available]	[Not Available]	[Not Available]	[Not Available]	77	Sigmoid Colon	18.7	18.7	YES	G4
TCGA-G4-6627	TCGA-G4-6627-01	0.6	NO	1	TCGA-G4-6627.e8744b51-cced-496b-9746-9f06ff93a01e.pdf	e8744b51-cced-496b-9746-9f06ff93a01e	Primary	1	0.3	A	COAD	Colorectal Cancer	Colon Adenocarcinoma	Matched	Colon Adenocarcinoma	NO	YES	Male	WHITE	NOT HISPANIC OR LATINO	No	No	2007	6	3	0	0	Stage IIA	0	YES	16	0	[Not Available]	NO	NO	NO	NO	80	176	[Not Available]	[Not Available]	[Not Available]	[Not Available]	84	Ascending Colon	18.2	18.2	YES	G4
TCGA-G4-6628	TCGA-G4-6628-01	0.7	NO	1	TCGA-G4-6628.ccdb21ae-ab24-4afe-84b6-123b716f5c12.pdf	ccdb21ae-ab24-4afe-84b6-123b716f5c12	Primary	1	0.5	A	COAD	Colorectal Cancer	Colon Adenocarcinoma	Matched	Colon Adenocarcinoma	NO	YES	Male	WHITE	NOT HISPANIC OR LATINO	Yes	No	2006	6	2	0	0	Stage I	0	YES	16	0	[Not Available]	NO	NO	NO	NO	91	169	[Not Available]	[Not Available]	[Not Available]	[Not Available]	78	Cecum	18	18	YES	G4
TCGA-G5-6233	TCGA-G5-6233-01	NaN	[Not Available]	NaN	[Not Available]	[Not Available]	Primary	1	NaN	[Not Available]	READ	Colorectal Cancer	Rectal Adenocarcinoma	Matched	Rectal Adenocarcinoma	NO	YES	Male	WHITE	NOT HISPANIC OR LATINO	Yes	No	2009	6	3	2	0	[Discrepancy]	0	YES	72	27	WITH TUMOR	YES	YES	YES	NO	97.7	176.9	[Not Available]	[Not Available]	[Not Available]	[Not Available]	74	Sigmoid Colon	20	20.9	YES	G5
TCGA-G5-6235	TCGA-G5-6235-01	NaN	[Not Available]	NaN	[Not Available]	[Not Available]	Primary	1	NaN	[Not Available]	READ	Colorectal Cancer	Rectal Adenocarcinoma	Matched	Rectal Adenocarcinoma	NO	YES	Male	WHITE	NOT HISPANIC OR LATINO	Yes	No	2007	6	3	1	NaN	Stage IIIB	1	YES	13	1	WITH TUMOR	NO	NO	NO	NO	77.6	169	[Not Available]	[Not Available]	[Not Available]	[Not Available]	72	Rectosigmoid Junction	19	19.9	YES	G5
TCGA-G5-6641	TCGA-G5-6641-01	NaN	[Not Available]	NaN	[Not Available]	[Not Available]	Primary	1	NaN	[Not Available]	READ	Colorectal Cancer	Rectal Adenocarcinoma	Matched	Rectal Mucinous Adenocarcinoma	NO	YES	Male	WHITE	NOT HISPANIC OR LATINO	Yes	No	2009	6	1	1	NaN	Stage IIIA	0	YES	26	1	TUMOR FREE	NO	NO	NO	NO	118.6	189.3	[Not Available]	[Not Available]	[Not Available]	[Not Available]	67	Rectosigmoid Junction	19	19.9	YES	G5
TCGA-NH-A50T	TCGA-NH-A50T-01	NaN	NO	NaN	TCGA-NH-A50T.79B9D161-8397-455C-AC36-7DED2D211C95.pdf	79B9D161-8397-455C-AC36-7DED2D211C95	Primary	1	NaN	A	COAD	Colorectal Cancer	Colon Adenocarcinoma	Matched	Colon Adenocarcinoma	YES	NO	Female	BLACK OR AFRICAN AMERICAN	NOT HISPANIC OR LATINO	No	No	2012	7	3	0	NaN	Stage IIA	0	YES	10	0	TUMOR FREE	NO	NO	NO	NO	73.5	160.02	NO	NO	Complete Remission/Response	NO	68	Splenic Flexure	18.5	18.5	YES	NH
TCGA-NH-A50U	TCGA-NH-A50U-01	NaN	NO	NaN	TCGA-NH-A50U.ECEF5C94-4177-48A5-BB03-AA57BA9058A6.pdf	ECEF5C94-4177-48A5-BB03-AA57BA9058A6	Primary	1	NaN	A	MACR	Colorectal Cancer	Mucinous Adenocarcinoma of the Colon and Rectum	Matched	Colon Mucinous Adenocarcinoma	YES	NO	Male	BLACK OR AFRICAN AMERICAN	NOT HISPANIC OR LATINO	No	No	2012	7	4	0	1	Stage IVA	0	YES	17	0	WITH TUMOR	NO	NO	YES	NO	88.5	172.7	NO	YES	Partial Remission/Response	YES	42	Cecum	18	18	YES	NH
TCGA-NH-A50V	TCGA-NH-A50V-01	NaN	NO	NaN	TCGA-NH-A50V.A745029F-98FE-44AA-8006-A06CEB09F560.pdf	A745029F-98FE-44AA-8006-A06CEB09F560	Primary	1	NaN	A	COAD	Colorectal Cancer	Colon Adenocarcinoma	Matched	Colon Adenocarcinoma	YES	NO	Male	BLACK OR AFRICAN AMERICAN	NOT HISPANIC OR LATINO	No	No	2012	7	3	2	0	Stage IIIB	0	YES	35	4	TUMOR FREE	NO	NO	NO	NO	65.9	167.6	NO	YES	[Not Available]	NO	69	Cecum	18	18	YES	NH
TCGA-NH-A5IV	TCGA-NH-A5IV-01	NaN	NO	NaN	TCGA-NH-A5IV.F7280EE2-0A62-4DE5-8A20-17B6FBB51F41.pdf	F7280EE2-0A62-4DE5-8A20-17B6FBB51F41	Primary	1	NaN	A	COAD	Colorectal Cancer	Colon Adenocarcinoma	Matched	Colon Adenocarcinoma	YES	NO	Female	BLACK OR AFRICAN AMERICAN	NOT HISPANIC OR LATINO	No	No	2012	7	3	0	NaN	Stage IIA	0	YES	12	0	TUMOR FREE	NO	NO	NO	NO	49.5	158.5	NO	NO	Complete Remission/Response	NO	90	Transverse Colon	18.4	18.4	YES	NH
TCGA-NH-A6GA	TCGA-NH-A6GA-01	NaN	NO	NaN	TCGA-NH-A6GA.53BA96AA-B755-460C-83CF-ED5BCCD031F6.pdf	53BA96AA-B755-460C-83CF-ED5BCCD031F6	Primary	1	NaN	A	COAD	Colorectal Cancer	Colon Adenocarcinoma	Matched	Colon Adenocarcinoma	YES	NO	Male	BLACK OR AFRICAN AMERICAN	NOT HISPANIC OR LATINO	No	No	2013	7	4	2	NaN	Stage IIIC	0	YES	33	4	WITH TUMOR	YES	YES	YES	NO	92	162.6	NO	YES	Progressive Disease	YES	58	Ascending Colon	18.2	18.2	YES	NH
TCGA-NH-A6GB	TCGA-NH-A6GB-01	NaN	NO	NaN	TCGA-NH-A6GB.163923CC-A65E-4F0F-83CC-D0CA33C8F35E.pdf	163923CC-A65E-4F0F-83CC-D0CA33C8F35E	Primary	1	NaN	A	COAD	Colorectal Cancer	Colon Adenocarcinoma	Matched	Colon Adenocarcinoma	YES	NO	Female	BLACK OR AFRICAN AMERICAN	NOT HISPANIC OR LATINO	No	No	2013	7	3	2	NaN	Stage IIIC	0	YES	13	7	[Not Available]	NO	NO	YES	NO	83	167.6	NO	YES	[Not Applicable]	NO	71	Transverse Colon	18.4	18.4	YES	NH
TCGA-NH-A6GC	TCGA-NH-A6GC-01	NaN	NO	NaN	TCGA-NH-A6GC.B4D412AD-FD5C-4397-B56E-62F39A375751.pdf	B4D412AD-FD5C-4397-B56E-62F39A375751	Primary	1	NaN	A	MACR	Colorectal Cancer	Mucinous Adenocarcinoma of the Colon and Rectum	Matched	Colon Mucinous Adenocarcinoma	YES	NO	Female	BLACK OR AFRICAN AMERICAN	NOT HISPANIC OR LATINO	No	No	2013	7	4	1	1	Stage IVB	0	YES	19	3	[Not Available]	NO	NO	YES	NO	107	165.1	NO	NO	[Not Available]	NO	66	Descending Colon	18.6	18.6	YES	NH
TCGA-NH-A8F7	TCGA-NH-A8F7-01	NaN	NO	NaN	TCGA-NH-A8F7.4D9A2D24-529F-4CFE-8444-013FAAF696EC.pdf	4D9A2D24-529F-4CFE-8444-013FAAF696EC	Primary	1	NaN	A	COAD	Colorectal Cancer	Colon Adenocarcinoma	Matched	Colon Adenocarcinoma	YES	NO	Female	BLACK OR AFRICAN AMERICAN	NOT HISPANIC OR LATINO	Yes, History of Synchronous/Bilateral Malignancy	No	2013	7	3	0	NaN	Stage IIA	0	YES	18	0	WITH TUMOR	NO	NO	YES	NO	175.3	80.3	NO	YES	Partial Remission/Response	NO	53	Sigmoid Colon	18.7	18.7	YES	NH
TCGA-QG-A5YV	TCGA-QG-A5YV-01	NaN	NO	NaN	TCGA-QG-A5YV.DCBDBBD7-E408-4E5F-AF2B-95F4D01C7D5C.pdf	DCBDBBD7-E408-4E5F-AF2B-95F4D01C7D5C	Primary	1	NaN	A	COAD	Colorectal Cancer	Colon Adenocarcinoma	Matched	Colon Adenocarcinoma	NO	YES	Female	BLACK OR AFRICAN AMERICAN	NOT HISPANIC OR LATINO	No	No	2011	7	4	1	NaN	Stage IIIC	0	YES	33	1	TUMOR FREE	NO	NO	NO	NO	109.226	173	NO	YES	Complete Remission/Response	NO	64	Sigmoid Colon	18.7	18.7	YES	QG
TCGA-QG-A5YW	TCGA-QG-A5YW-01	NaN	NO	NaN	TCGA-QG-A5YW.7DB0BAEA-F194-4372-AF76-9CBEB0F9C956.pdf	7DB0BAEA-F194-4372-AF76-9CBEB0F9C956	Primary	1	NaN	A	MACR	Colorectal Cancer	Mucinous Adenocarcinoma of the Colon and Rectum	Matched	Colon Mucinous Adenocarcinoma	NO	YES	Female	BLACK OR AFRICAN AMERICAN	NOT HISPANIC OR LATINO	No	No	2011	7	3	2	NaN	Stage IIIC	0	YES	15	11	TUMOR FREE	NO	NO	NO	NO	84.37	170	NO	YES	Complete Remission/Response	NO	55	Cecum	18	18	YES	QG
TCGA-QG-A5YX	TCGA-QG-A5YX-01	NaN	NO	NaN	TCGA-QG-A5YX.D948972B-8F4F-4C2A-9072-7D4A7E1B58DE.pdf	D948972B-8F4F-4C2A-9072-7D4A7E1B58DE	Primary	1	NaN	A	COAD	Colorectal Cancer	Colon Adenocarcinoma	Matched	Colon Adenocarcinoma	NO	YES	Female	BLACK OR AFRICAN AMERICAN	NOT HISPANIC OR LATINO	No	No	2011	7	3	0	NaN	Stage IIA	0	YES	13	0	TUMOR FREE	YES	NO	NO	NO	68.49	163	NO	YES	Complete Remission/Response	NO	61	Sigmoid Colon	18.7	18.7	YES	QG
TCGA-QG-A5Z2	TCGA-QG-A5Z2-01	NaN	NO	NaN	TCGA-QG-A5Z2.E997748F-FB20-4CF3-8621-966181B7AF2E.pdf	E997748F-FB20-4CF3-8621-966181B7AF2E	Primary	1	NaN	A	COAD	Colorectal Cancer	Colon Adenocarcinoma	Matched	Colon Adenocarcinoma	NO	YES	Male	BLACK OR AFRICAN AMERICAN	NOT HISPANIC OR LATINO	No	No	2012	7	2	0	0	Stage I	0	YES	23	0	TUMOR FREE	NO	NO	NO	NO	97.5	183	NO	NO	Complete Remission/Response	NO	61	Cecum	18	18	YES	QG
TCGA-QL-A97D	TCGA-QL-A97D-01	NaN	NO	NaN	TCGA-QL-A97D.0433BF3F-FF22-4389-AEFF-60B092A69D88.pdf	0433BF3F-FF22-4389-AEFF-60B092A69D88	Primary	1	NaN	A	COAD	Colorectal Cancer	Colon Adenocarcinoma	Matched	Colon Adenocarcinoma	NO	YES	Female	BLACK OR AFRICAN AMERICAN	[Not Available]	No	No	2012	7	2	0	NaN	Stage I	NaN	YES	13	0	TUMOR FREE	[Not Available]	[Not Available]	[Not Available]	[Not Available]	NaN	NaN	NO	NO	Complete Remission/Response	NO	84	Cecum	18.2	18.2	YES	QL
TCGA-RU-A8FL	TCGA-RU-A8FL-01	NaN	NO	NaN	TCGA-RU-A8FL.92DF9BB6-DB3F-40A7-AE1E-8272C46B1968.pdf	92DF9BB6-DB3F-40A7-AE1E-8272C46B1968	Primary	1	NaN	A	COAD	Colorectal Cancer	Colon Adenocarcinoma	Matched	Colon Adenocarcinoma	NO	YES	Male	BLACK OR AFRICAN AMERICAN	NOT HISPANIC OR LATINO	No	No	2011	7	3	2	NaN	Stage IIIB	0	YES	21	5	WITH TUMOR	[Not Available]	[Not Available]	YES	NO	125	187.96	NO	YES	Partial Remission/Response	YES	51	Cecum	18	18	YES	RU
TCGA-SS-A7HO	TCGA-SS-A7HO-01	NaN	NO	NaN	TCGA-SS-A7HO.81FC9A66-472B-488F-BE20-BE2E74E5A0D6.pdf	81FC9A66-472B-488F-BE20-BE2E74E5A0D6	Primary	1	NaN	A	COAD	Colorectal Cancer	Colon Adenocarcinoma	Matched	Colon Adenocarcinoma	NO	YES	Female	BLACK OR AFRICAN AMERICAN	NOT HISPANIC OR LATINO	No	No	2010	7	4	0	0	Stage IIB	0	YES	25	0	WITH TUMOR	YES	YES	NO	NO	97.5	167	NO	YES	Complete Remission/Response	YES	44	Cecum	18	18	YES	SS
TCGA-T9-A92H	TCGA-T9-A92H-01	NaN	NO	NaN	TCGA-T9-A92H.AE058D5A-7249-44E5-87AA-663B07DA6A63.pdf	AE058D5A-7249-44E5-87AA-663B07DA6A63	Primary	1	NaN	A	COAD	Colorectal Cancer	Colon Adenocarcinoma	Matched	Colon Adenocarcinoma	YES	NO	Male	BLACK OR AFRICAN AMERICAN	NOT HISPANIC OR LATINO	No	No	2013	7	3	0	0	Stage IIA	0	YES	13	NaN	TUMOR FREE	NO	NO	NO	NO	63.9	180	NO	NO	Complete Remission/Response	NO	82	Sigmoid Colon	18.7	18.7	YES	T9
TCGA-WS-AB45	TCGA-WS-AB45-01	NaN	NO	NaN	TCGA-WS-AB45.E9A99C0B-87F4-4E91-A80F-7F9AABB84CBF.pdf	E9A99C0B-87F4-4E91-A80F-7F9AABB84CBF	Primary	1	NaN	A	MACR	Colorectal Cancer	Mucinous Adenocarcinoma of the Colon and Rectum	Matched	Colon Mucinous Adenocarcinoma	NO	YES	Female	BLACK OR AFRICAN AMERICAN	NOT HISPANIC OR LATINO	No	No	2008	6	3	0	NaN	Stage IIA	NaN	YES	13	0	TUMOR FREE	NO	NO	[Not Available]	[Not Available]	34	152	NO	NO	Complete Remission/Response	NO	52	Cecum	18	18	YES	WS
[truncated: 5 more columns]
