# Supplementary material for: Personalised Medicine for Colorectal Cancer Using Mechanism-Based Machine Learning Models
Source: Int J Mol Sci. 2021 Sep 15;22(18):9970. doi: 10.3390/ijms22189970 (PMC8467693; doi:10.3390/ijms22189970)
Supplement: Supplementary file 1 [file ijms-22-09970-s001.zip › ijms-1339236-supplementary/Supplementary File/Supplemental 2_TCGA Clinical Dataset Proteomics.txt]

PATIENT_ID	SAMPLE_ID	DAYS_TO_COLLECTION	SAMPLE_INITIAL_WEIGHT	SPECIMEN_SECOND_LONGEST_DIMENSION	IS_FFPE	LONGEST_DIMENSION	OCT_EMBEDDED	PATHOLOGY_REPORT_FILE_NAME	SAMPLE_TYPE	SAMPLE_TYPE_ID	SHORTEST_DIMENSION	VIAL_NUMBER	ONCOTREE_CODE	CANCER_TYPE	CANCER_TYPE_DETAILED	SOMATIC_STATUS	FORM_COMPLETION_DATE	HISTOLOGICAL_DIAGNOSIS	PROSPECTIVE_COLLECTION	RETROSPECTIVE_COLLECTION	SEX	RACE	ETHNICITY	HISTORY_OTHER_MALIGNANCY	HISTORY_NEOADJUVANT_TRTYN	INITIAL_PATHOLOGIC_DX_YEAR	AJCC_STAGING_EDITION	AJCC_TUMOR_PATHOLOGIC_PT	AJCC_NODES_PATHOLOGIC_PN	AJCC_METASTASIS_PATHOLOGIC_PM	AJCC_PATHOLOGIC_TUMOR_STAGE	RESIDUAL_TUMOR	LYMPH_NODES_EXAMINED	LYMPH_NODE_EXAMINED_COUNT	LYMPH_NODES_EXAMINED_HE_COUNT	TUMOR_STATUS	VASCULAR_INVASION_INDICATOR	LYMPHOVASCULAR_INVASION_INDICATOR	PERINEURAL_INVASION	KRAS_GENE_ANALYSIS_INDICATOR	KRAS_MUTATION	BRAF_GENE_ANALYSIS_INDICATOR	AGE	PRIMARY_SITE_PATIENT	ICD_10	ICD_O_3_HISTOLOGY	ICD_O_3_SITE	INFORMED_CONSENT_VERIFIED	TISSUE_SOURCE_SITE
TCGA-A6-3807	TCGA-A6-3807-01	[Not Available]	[Not Available]	0.8	NO	0.8	[Not Available]	TCGA-A6-3807.64b62c44-5f24-49db-bc69-f6fab36044a2.pdf	Primary	1	0.6	A	COAD	Colorectal Cancer	Colon Adenocarcinoma	Matched	10/26/10	Colon Adenocarcinoma	YES	NO	Female	WHITE	NOT HISPANIC OR LATINO	No	No	2009	NaN	3	2	0	Stage IIIC	0	YES	24	5	TUMOR FREE	YES	YES	[Not Available]	NO	[Not Available]	NO	53	Sigmoid Colon	18.7	8140/3	18.7	YES	A6
TCGA-A6-3808	TCGA-A6-3808-01	[Not Available]	[Not Available]	0.8	NO	1.4	[Not Available]	TCGA-A6-3808.e1505f65-72ef-438d-a5e1-93ed8bf6635d.pdf	Primary	1	0.5	A	COAD	Colorectal Cancer	Colon Adenocarcinoma	Matched	10/11/2010	Colon Adenocarcinoma	YES	NO	Male	WHITE	NOT HISPANIC OR LATINO	No	No	2009	NaN	3	0	0	Stage IIA	0	YES	24	0	TUMOR FREE	NO	NO	[Not Available]	NO	[Not Available]	NO	73	Cecum	18.9	8140/3	18.9	YES	A6
TCGA-A6-3810	TCGA-A6-3810-01	[Not Available]	[Not Available]	1	NO	2.2	[Not Available]	TCGA-A6-3810.d45c776b-26a5-406a-a4fe-f90896646611.pdf	Primary	1	0.5	A	COAD	Colorectal Cancer	Colon Adenocarcinoma	Matched	10/19/10	Colon Adenocarcinoma	YES	NO	Male	WHITE	NOT HISPANIC OR LATINO	No	No	2009	NaN	3	0	0	Stage IIA	0	YES	30	0	TUMOR FREE	NO	NO	[Not Available]	NO	[Not Available]	NO	62	Sigmoid Colon	18.9	8140/3	18.9	YES	A6
TCGA-AA-3518	TCGA-AA-3518-01	[Not Available]	[Not Available]	0.9	NO	1.2	[Not Available]	TCGA-AA-3518.da1e7681-76e1-456f-b8d1-ed08c844c122.pdf	Primary	1	0.6	A	COAD	Colorectal Cancer	Colon Adenocarcinoma	Matched	05/18/10	Colon Adenocarcinoma	NO	YES	Female	[Not Available]	[Not Available]	No	No	2007	6	3	0	0	Stage IIA	0	YES	27	0	WITH TUMOR	NO	NO	[Not Available]	NO	[Not Available]	NO	81	Cecum	18	8140/3	18	YES	AA
TCGA-AA-3525	TCGA-AA-3525-01	[Not Available]	[Not Available]	1	NO	1.1	[Not Available]	TCGA-AA-3525.a97997e2-b3d7-43bc-a519-2aa0ab3da2ca.pdf	Primary	1	0.9	A	COAD	Colorectal Cancer	Colon Adenocarcinoma	Matched	05/18/10	Colon Adenocarcinoma	NO	YES	Male	[Not Available]	[Not Available]	Yes	No	2007	6	3	1	0	Stage IIIB	0	YES	28	2	WITH TUMOR	NO	NO	[Not Available]	NO	[Not Available]	NO	90	Hepatic Flexure	18.2	8140/3	18.2	YES	AA
TCGA-AA-3526	TCGA-AA-3526-01	[Not Available]	[Not Available]	0.8	NO	0.9	[Not Available]	TCGA-AA-3526.7374ce91-8d9f-4ba3-867a-e326d2298077.pdf	Primary	1	0.5	A	COAD	Colorectal Cancer	Colon Adenocarcinoma	Matched	05/18/10	Colon Adenocarcinoma	NO	YES	Male	[Not Available]	[Not Available]	No	No	2007	6	2	0	0	Stage I	0	YES	17	0	WITH TUMOR	NO	NO	[Not Available]	NO	[Not Available]	NO	57	Sigmoid Colon	18.7	8140/3	18.7	YES	AA
TCGA-AA-3531	TCGA-AA-3531-01	[Not Available]	[Not Available]	1	NO	1.5	[Not Available]	TCGA-AA-3531.adf38d8c-1cde-4c59-b54e-d498e2a96ff2.pdf	Primary	1	0.4	A	COAD	Colorectal Cancer	Colon Adenocarcinoma	Matched	05/18/10	Colon Adenocarcinoma	NO	YES	Female	[Not Available]	[Not Available]	Yes	No	2007	6	3	0	0	Stage IIA	0	YES	37	0	WITH TUMOR	NO	NO	[Not Available]	NO	[Not Available]	NO	75	Sigmoid Colon	18.7	8140/3	18.7	YES	AA
TCGA-AA-3534	TCGA-AA-3534-01	[Not Available]	[Not Available]	0.6	NO	0.8	[Not Available]	TCGA-AA-3534.55d94e20-9f25-4e4e-a7c1-13a21d2620fc.pdf	Primary	1	0.5	A	COAD	Colorectal Cancer	Colon Adenocarcinoma	Matched	05/18/10	Colon Adenocarcinoma	NO	YES	Female	[Not Available]	[Not Available]	No	No	2007	6	3	0	0	Stage IIA	0	YES	36	0	WITH TUMOR	NO	YES	[Not Available]	NO	[Not Available]	NO	78	Ascending Colon	18.2	8140/3	18.2	YES	AA
TCGA-AA-3552	TCGA-AA-3552-01	[Not Available]	[Not Available]	0.9	NO	1	[Not Available]	TCGA-AA-3552.8e12a8a9-9717-4533-969f-1d9545de70f0.pdf	Primary	1	0.5	A	COAD	Colorectal Cancer	Colon Adenocarcinoma	Matched	05/18/10	Colon Adenocarcinoma	NO	YES	Male	[Not Available]	[Not Available]	Yes	No	2008	6	3	2	0	Stage IIIC	0	YES	20	10	WITH TUMOR	NO	YES	[Not Available]	NO	[Not Available]	NO	85	Cecum	18	8140/3	18	YES	AA
TCGA-AA-3554	TCGA-AA-3554-01	[Not Available]	[Not Available]	0.8	NO	1	[Not Available]	TCGA-AA-3554.3769be1d-4a1a-4279-a7e0-f4b828bcddc1.pdf	Primary	1	0.4	A	COAD	Colorectal Cancer	Colon Adenocarcinoma	Matched	05/18/10	Colon Adenocarcinoma	NO	YES	Female	[Not Available]	[Not Available]	Yes	Yes	2008	6	3	0	0	Stage IIA	0	YES	39	0	WITH TUMOR	NO	NO	[Not Available]	NO	[Not Available]	NO	62	Ascending Colon	18.2	8140/3	18.2	YES	AA
TCGA-AA-3558	TCGA-AA-3558-01	[Not Available]	[Not Available]	0.9	NO	1.4	[Not Available]	TCGA-AA-3558.ab0cefcc-b895-4d15-9a5f-844a9e8c4341.pdf	Primary	1	0.5	A	COAD	Colorectal Cancer	Colon Adenocarcinoma	Matched	05/18/10	Colon Adenocarcinoma	NO	YES	Male	[Not Available]	[Not Available]	No	No	2008	6	2	0	0	Stage I	2	YES	46	0	WITH TUMOR	NO	NO	[Not Available]	NO	[Not Available]	NO	70	Sigmoid Colon	18.7	8140/3	18.7	YES	AA
TCGA-AA-3561	TCGA-AA-3561-01	[Not Available]	[Not Available]	0.6	NO	1.1	[Not Available]	TCGA-AA-3561.6f8b8558-c90f-45fa-9a89-6f35b3c118a8.pdf	Primary	1	0.5	A	COAD	Colorectal Cancer	Colon Adenocarcinoma	Matched	05/18/10	Colon Adenocarcinoma	NO	YES	Male	[Not Available]	[Not Available]	No	No	2009	6	3	0	0	Stage IIA	0	YES	50	NaN	WITH TUMOR	NO	NO	[Not Available]	NO	[Not Available]	NO	72	Ascending Colon	18.9	8140/3	18.9	YES	AA
TCGA-AA-3664	TCGA-AA-3664-01	[Not Available]	[Not Available]	1	NO	1	[Not Available]	TCGA-AA-3664.c000f50b-58b6-4c7a-9859-43d199747cf0.pdf	Primary	1	0.6	A	COAD	Colorectal Cancer	Colon Adenocarcinoma	Matched	05/18/10	Colon Adenocarcinoma	NO	YES	Female	[Not Available]	[Not Available]	No	No	2005	5	3	0	0	Stage II	0	YES	22	0	WITH TUMOR	NO	NO	[Not Available]	NO	[Not Available]	NO	74	Cecum	18.2	8140/3	18.2	YES	AA
TCGA-AA-3672	TCGA-AA-3672-01	[Not Available]	[Not Available]	0.8	NO	1	[Not Available]	TCGA-AA-3672.72117ea9-8089-4922-9732-d532b6ac5d94.pdf	Primary	1	0.8	A	COAD	Colorectal Cancer	Colon Adenocarcinoma	Matched	05/18/10	Colon Adenocarcinoma	NO	YES	Female	[Not Available]	[Not Available]	Yes	No	2006	5	3	1	0	Stage III	0	YES	21	4	WITH TUMOR	NO	NO	[Not Available]	NO	[Not Available]	NO	90	Transverse Colon	18.4	8140/3	18.4	YES	AA
TCGA-AA-3684	TCGA-AA-3684-01	[Not Available]	[Not Available]	0.8	NO	1.8	[Not Available]	TCGA-AA-3684.2ff5db80-95db-4eb6-9b72-25c83c492653.pdf	Primary	1	0.8	A	MACR	Colorectal Cancer	Mucinous Adenocarcinoma of the Colon and Rectum	Matched	05/18/10	Colon Mucinous Adenocarcinoma	NO	YES	Female	[Not Available]	[Not Available]	No	No	2007	5	4	2	1	Stage IV	2	YES	10	9	WITH TUMOR	NO	YES	[Not Available]	NO	[Not Available]	NO	65	Cecum	18	8480/3	18	YES	AA
TCGA-AA-3695	TCGA-AA-3695-01	[Not Available]	[Not Available]	0.6	NO	1.3	[Not Available]	TCGA-AA-3695.2589f145-0f8d-4c7c-bdb8-a2c1843d1548.pdf	Primary	1	0.5	A	COAD	Colorectal Cancer	Colon Adenocarcinoma	Matched	05/18/10	Colon Adenocarcinoma	NO	YES	Female	[Not Available]	[Not Available]	No	No	2009	6	3	2	1	Stage IV	2	YES	33	6	WITH TUMOR	NO	YES	[Not Available]	NO	[Not Available]	NO	63	Cecum	18	8140/3	18	YES	AA
TCGA-AA-3710	TCGA-AA-3710-01	[Not Available]	[Not Available]	1	NO	1	[Not Available]	TCGA-AA-3710.cafe6b42-0750-48e0-80fe-3aacaa8fc9b3.pdf	Primary	1	0.4	A	COAD	Colorectal Cancer	Colon Adenocarcinoma	Matched	05/18/10	Colon Adenocarcinoma	NO	YES	Female	[Not Available]	[Not Available]	No	No	2008	6	3	0	0	Stage IIA	0	YES	20	0	WITH TUMOR	[Not Available]	YES	[Not Available]	NO	[Not Available]	NO	80	Hepatic Flexure	18.2	8140/3	18.2	YES	AA
TCGA-AA-3715	TCGA-AA-3715-01	[Not Available]	[Not Available]	1	NO	1	[Not Available]	TCGA-AA-3715.cc2f2e2c-fcc2-4d75-9589-a9ec31fbe3ac.pdf	Primary	1	0.5	A	COAD	Colorectal Cancer	Colon Adenocarcinoma	Matched	05/18/10	Colon Adenocarcinoma	NO	YES	Male	[Not Available]	[Not Available]	Yes	No	2006	5	3	0	0	Stage II	0	YES	12	0	WITH TUMOR	[Not Available]	YES	[Not Available]	NO	[Not Available]	NO	77	Ascending Colon	18.2	8560/3	18.2	YES	AA
TCGA-AA-3864	TCGA-AA-3864-01	[Not Available]	[Not Available]	0.9	NO	1.8	[Not Available]	TCGA-AA-3864.b44b2737-ea1f-4280-a3de-4e5fa43b8e93.pdf	Primary	1	0.5	A	COAD	Colorectal Cancer	Colon Adenocarcinoma	Matched	05/18/10	Colon Adenocarcinoma	NO	YES	Male	[Not Available]	[Not Available]	No	No	2005	5	3	0	0	Stage II	0	YES	21	0	[Discrepancy]	NO	NO	[Not Available]	NO	[Not Available]	NO	71	Cecum	18	8140/3	18	YES	AA
TCGA-AA-3986	TCGA-AA-3986-01	[Not Available]	[Not Available]	0.9	NO	1.2	[Not Available]	TCGA-AA-3986.5ca738d3-2a5e-4db2-a064-fe61a9cec8b3.pdf	Primary	1	0.9	A	COAD	Colorectal Cancer	Colon Adenocarcinoma	Matched	05/18/10	Colon Adenocarcinoma	NO	YES	Male	[Not Available]	[Not Available]	Yes	No	2007	5	2	0	0	Stage I	0	YES	27	0	WITH TUMOR	NO	NO	[Not Available]	NO	[Not Available]	NO	73	Transverse Colon	18.9	8140/3	18.9	YES	AA
TCGA-AA-A004	TCGA-AA-A004-01	385	210	[Not Available]	NO	[Not Available]	FALSE	TCGA-AA-A004.A4C2CE68-97FC-4EA6-AAD0-75F0B0EC3AD2.pdf	Primary	1	[Not Available]	A	COAD	Colorectal Cancer	Colon Adenocarcinoma	Matched	06/15/11	Colon Adenocarcinoma	NO	YES	Male	[Not Available]	[Not Available]	No	No	2009	6	3	0	0	Stage IIA	0	YES	32	0	[Discrepancy]	NO	NO	[Not Available]	NO	[Not Available]	NO	76	Sigmoid Colon	18.7	8140/3	18.7	YES	AA
TCGA-AA-A00A	TCGA-AA-A00A-01	326	300	[Not Available]	NO	[Not Available]	FALSE	TCGA-AA-A00A.8159A57E-D8E0-406E-9DAC-3E26E8EB1BA9.pdf	Primary	1	[Not Available]	A	COAD	Colorectal Cancer	Colon Adenocarcinoma	Matched	06/15/11	Colon Adenocarcinoma	NO	YES	Male	[Not Available]	[Not Available]	No	No	2009	6	3	0	0	Stage IIA	0	YES	34	0	WITH TUMOR	NO	NO	[Not Available]	NO	[Not Available]	NO	80	Ascending Colon	18.2	8140/3	18.2	YES	AA
TCGA-AA-A00E	TCGA-AA-A00E-01	843	310	[Not Available]	NO	[Not Available]	FALSE	TCGA-AA-A00E.B999FAB8-FBF9-405F-9E6F-81A6E2204363.pdf	Primary	1	[Not Available]	A	COAD	Colorectal Cancer	Colon Adenocarcinoma	Matched	06/15/11	Colon Adenocarcinoma	NO	YES	Male	[Not Available]	[Not Available]	No	No	2007	6	3	0	0	Stage IIA	0	YES	41	0	WITH TUMOR	NO	NO	[Not Available]	NO	[Not Available]	NO	65	Ascending Colon	18.2	8140/3	18.2	YES	AA
TCGA-AA-A00F	TCGA-AA-A00F-01	812	120	[Not Available]	NO	[Not Available]	FALSE	TCGA-AA-A00F.55E026EA-CC8D-4295-896D-0FFDACE323B0.pdf	Primary	1	[Not Available]	A	COAD	Colorectal Cancer	Colon Adenocarcinoma	Matched	06/15/11	Colon Adenocarcinoma	NO	YES	Male	[Not Available]	[Not Available]	No	No	2007	6	3	2	0	Stage IIIC	0	YES	25	7	WITH TUMOR	NO	YES	[Not Available]	NO	[Not Available]	NO	66	Sigmoid Colon	18.7	8140/3	18.7	YES	AA
TCGA-AA-A00J	TCGA-AA-A00J-01	326	520	[Not Available]	NO	[Not Available]	FALSE	TCGA-AA-A00J.A207E6D8-FF21-49FD-A84B-D941C85A8631.pdf	Primary	1	[Not Available]	A	MACR	Colorectal Cancer	Mucinous Adenocarcinoma of the Colon and Rectum	Matched	06/15/11	Colon Mucinous Adenocarcinoma	NO	YES	Male	[Not Available]	[Not Available]	No	No	2009	6	4	1	0	Stage IIIB	0	YES	24	2	WITH TUMOR	NO	YES	[Not Available]	NO	[Not Available]	NO	80	Ascending Colon	18.2	8480/3	18.2	YES	AA
TCGA-AA-A00K	TCGA-AA-A00K-01	326	260	[Not Available]	NO	[Not Available]	FALSE	TCGA-AA-A00K.28B20E9A-DFF6-400D-91FE-05285D277AC6.pdf	Primary	1	[Not Available]	A	COAD	Colorectal Cancer	Colon Adenocarcinoma	Matched	06/15/11	Colon Adenocarcinoma	NO	YES	Male	[Not Available]	[Not Available]	No	No	2009	6	3	0	0	Stage IIA	0	YES	55	0	WITH TUMOR	NO	NO	[Not Available]	NO	[Not Available]	NO	79	Sigmoid Colon	18.7	8140/3	18.7	YES	AA
TCGA-AA-A00O	TCGA-AA-A00O-01	599	130	[Not Available]	NO	[Not Available]	FALSE	TCGA-AA-A00O.D60FE415-7BE3-49B6-802C-EAF36A583E28.pdf	Primary	1	[Not Available]	A	COAD	Colorectal Cancer	Colon Adenocarcinoma	Matched	06/15/11	Colon Adenocarcinoma	NO	YES	Female	[Not Available]	[Not Available]	No	No	2008	6	3	2	0	Stage IIIC	0	YES	40	32	WITH TUMOR	NO	YES	[Not Available]	NO	[Not Available]	NO	83	Sigmoid Colon	18.7	8140/3	18.7	YES	AA
TCGA-AA-A00R	TCGA-AA-A00R-01	599	270	[Not Available]	NO	[Not Available]	FALSE	TCGA-AA-A00R.A4E3D45C-6471-4FBA-BC47-AF0FDC01E417.pdf	Primary	1	[Not Available]	A	COAD	Colorectal Cancer	Colon Adenocarcinoma	Matched	06/15/11	Colon Adenocarcinoma	NO	YES	Female	[Not Available]	[Not Available]	No	No	2008	6	2	0	0	Stage I	0	YES	27	0	WITH TUMOR	NO	NO	[Not Available]	NO	[Not Available]	NO	64	Cecum	18	8140/3	18	YES	AA
TCGA-AA-A00U	TCGA-AA-A00U-01	326	160	[Not Available]	NO	[Not Available]	FALSE	TCGA-AA-A00U.670DA42C-A894-45FC-9785-17BB52AE81F7.pdf	Primary	1	[Not Available]	A	COAD	Colorectal Cancer	Colon Adenocarcinoma	Matched	06/15/11	Colon Adenocarcinoma	NO	YES	Male	[Not Available]	[Not Available]	No	No	2009	6	3	1	0	Stage IIIB	0	YES	NaN	NaN	WITH TUMOR	NO	NO	[Not Available]	NO	[Not Available]	NO	50	Ascending Colon	18.2	8140/3	18.2	YES	AA
TCGA-AA-A010	TCGA-AA-A010-01	599	700	[Not Available]	NO	[Not Available]	FALSE	TCGA-AA-A010.7C26217F-5005-4D0F-9E8A-01E31908AB01.pdf	Primary	1	[Not Available]	A	COAD	Colorectal Cancer	Colon Adenocarcinoma	Matched	06/15/11	Colon Adenocarcinoma	NO	YES	Female	[Not Available]	[Not Available]	No	No	2008	6	4	0	0	Stage IIB	0	YES	45	0	WITH TUMOR	NO	NO	[Not Available]	NO	[Not Available]	NO	46	Transverse Colon	18.4	8140/3	18.4	YES	AA
TCGA-AA-A017	TCGA-AA-A017-01	265	250	[Not Available]	NO	[Not Available]	FALSE	TCGA-AA-A017.6DFB118D-B692-4957-B563-B3A91080038F.pdf	Primary	1	[Not Available]	A	COAD	Colorectal Cancer	Colon Adenocarcinoma	Matched	06/15/11	Colon Adenocarcinoma	NO	YES	Female	[Not Available]	[Not Available]	No	No	2009	6	3	0	0	Stage IIA	0	YES	18	0	WITH TUMOR	NO	YES	[Not Available]	NO	[Not Available]	NO	57	Sigmoid Colon	18.7	8140/3	18.7	YES	AA
TCGA-AA-A01C	TCGA-AA-A01C-01	234	220	[Not Available]	NO	[Not Available]	FALSE	TCGA-AA-A01C.DDD08E2A-031B-4488-B96B-74697603B470.pdf	Primary	1	[Not Available]	A	COAD	Colorectal Cancer	Colon Adenocarcinoma	Matched	06/15/11	Colon Adenocarcinoma	NO	YES	Male	[Not Available]	[Not Available]	No	No	2009	6	2	1	0	Stage IIIA	0	YES	31	3	WITH TUMOR	NO	YES	[Not Available]	NO	[Not Available]	NO	75	Ascending Colon	18.2	8140/3	18.2	YES	AA
TCGA-AA-A01D	TCGA-AA-A01D-01	234	360	[Not Available]	NO	[Not Available]	FALSE	TCGA-AA-A01D.B52F7D2A-2177-4A2A-A941-042D661D3F37.pdf	Primary	1	[Not Available]	A	MACR	Colorectal Cancer	Mucinous Adenocarcinoma of the Colon and Rectum	Matched	06/15/11	Colon Mucinous Adenocarcinoma	NO	YES	Female	[Not Available]	[Not Available]	No	No	2009	6	3	2	0	Stage IIIC	0	YES	12	12	WITH TUMOR	NO	YES	[Not Available]	NO	[Not Available]	NO	47	Sigmoid Colon	19	8480/3	19.9	YES	AA
TCGA-AA-A01F	TCGA-AA-A01F-01	204	270	[Not Available]	NO	[Not Available]	FALSE	TCGA-AA-A01F.6D0B0431-B2C4-41BE-9270-654790FA3170.pdf	Primary	1	[Not Available]	A	COAD	Colorectal Cancer	Colon Adenocarcinoma	Matched	06/15/11	Colon Adenocarcinoma	NO	YES	Male	[Not Available]	[Not Available]	No	No	2009	6	3	1	0	Stage IIIB	0	YES	30	2	WITH TUMOR	NO	YES	[Not Available]	NO	[Not Available]	NO	72	Sigmoid Colon	18.7	8140/3	18.7	YES	AA
TCGA-AA-A01I	TCGA-AA-A01I-01	173	220	[Not Available]	NO	[Not Available]	FALSE	TCGA-AA-A01I.51A15A40-E611-49C3-AB69-638871664D86.pdf	Primary	1	[Not Available]	A	COAD	Colorectal Cancer	Colon Adenocarcinoma	Matched	06/15/11	Colon Adenocarcinoma	NO	YES	Male	[Not Available]	[Not Available]	No	No	2009	6	2	0	0	Stage I	0	YES	36	0	WITH TUMOR	NO	NO	[Not Available]	NO	[Not Available]	NO	76	Sigmoid Colon	18.7	8140/3	18.7	YES	AA
TCGA-AA-A01K	TCGA-AA-A01K-01	173	140	[Not Available]	NO	[Not Available]	FALSE	TCGA-AA-A01K.0D66971E-D224-4536-A3BE-B138861D8E7D.pdf	Primary	1	[Not Available]	A	COAD	Colorectal Cancer	Colon Adenocarcinoma	Matched	06/15/11	Colon Adenocarcinoma	NO	YES	Female	[Not Available]	[Not Available]	No	No	2009	6	3	2	0	Stage IIIC	0	YES	35	4	WITH TUMOR	NO	YES	[Not Available]	NO	[Not Available]	NO	74	Sigmoid Colon	18.7	8140/3	18.7	YES	AA
TCGA-AA-A01P	TCGA-AA-A01P-01	2243	420	[Not Available]	NO	[Not Available]	FALSE	TCGA-AA-A01P.8547AC20-9066-452B-BB3D-AF6618445A79.pdf	Primary	1	[Not Available]	A	COAD	Colorectal Cancer	Colon Adenocarcinoma	Matched	06/15/11	Colon Adenocarcinoma	NO	YES	Female	[Not Available]	[Not Available]	No	No	2003	5	3	1	0	Stage III	0	YES	21	1	WITH TUMOR	[Not Available]	YES	[Not Available]	NO	[Not Available]	NO	80	Ascending Colon	18.2	8140/3	18.2	YES	AA
TCGA-AA-A01R	TCGA-AA-A01R-01	2181	920	[Not Available]	NO	[Not Available]	FALSE	TCGA-AA-A01R.DD52773D-8352-4DD1-84FC-8C9BABB9C5AB.pdf	Primary	1	[Not Available]	A	MACR	Colorectal Cancer	Mucinous Adenocarcinoma of the Colon and Rectum	Matched	06/15/11	Colon Mucinous Adenocarcinoma	NO	YES	Male	[Not Available]	[Not Available]	No	No	2004	5	3	2	0	Stage III	0	YES	19	9	WITH TUMOR	[Not Available]	YES	[Not Available]	NO	[Not Available]	NO	47	Ascending Colon	18.2	8480/3	18.2	YES	AA
TCGA-AA-A01S	TCGA-AA-A01S-01	2152	680	[Not Available]	NO	[Not Available]	FALSE	TCGA-AA-A01S.5A447FA7-E561-4F17-9A66-0CF944B2D8C3.pdf	Primary	1	[Not Available]	A	COAD	Colorectal Cancer	Colon Adenocarcinoma	Matched	06/15/11	Colon Adenocarcinoma	NO	YES	Female	[Not Available]	[Not Available]	No	No	2004	5	3	1	0	Stage III	0	YES	19	1	WITH TUMOR	[Not Available]	[Not Available]	[Not Available]	NO	[Not Available]	NO	47	Sigmoid Colon	18.7	8140/3	18.7	YES	AA
TCGA-AA-A01T	TCGA-AA-A01T-01	2152	270	[Not Available]	NO	[Not Available]	FALSE	TCGA-AA-A01T.7DBAA2D8-44FA-4726-94DC-3AFCFBFF15D5.pdf	Primary	1	[Not Available]	A	COAD	Colorectal Cancer	Colon Adenocarcinoma	Matched	06/15/11	Colon Adenocarcinoma	NO	YES	Female	[Not Available]	[Not Available]	No	No	2004	5	3	1	0	Stage III	0	YES	15	1	WITH TUMOR	[Not Available]	YES	[Not Available]	NO	[Not Available]	NO	63	Sigmoid Colon	18.7	8140/3	18.7	YES	AA
TCGA-AA-A01V	TCGA-AA-A01V-01	2091	310	[Not Available]	NO	[Not Available]	FALSE	TCGA-AA-A01V.C5348097-4824-490A-B2FF-F257BDC9C633.pdf	Primary	1	[Not Available]	A	COAD	Colorectal Cancer	Colon Adenocarcinoma	Matched	06/15/11	Colon Adenocarcinoma	NO	YES	Male	[Not Available]	[Not Available]	No	No	2004	5	2	0	0	Stage I	0	YES	15	0	WITH TUMOR	[Not Available]	[Not Available]	[Not Available]	NO	[Not Available]	NO	59	Cecum	18	8140/3	18	YES	AA
TCGA-AA-A01X	TCGA-AA-A01X-01	1907	530	[Not Available]	NO	[Not Available]	FALSE	TCGA-AA-A01X.1FD84A23-A23D-465B-9D2D-83928659BA60.pdf	Primary	1	[Not Available]	A	COAD	Colorectal Cancer	Colon Adenocarcinoma	Matched	06/15/11	Colon Adenocarcinoma	NO	YES	Female	[Not Available]	[Not Available]	No	No	2004	5	2	1	0	Stage III	NaN	YES	14	2	WITH TUMOR	[Not Available]	YES	[Not Available]	NO	[Not Available]	NO	80	Sigmoid Colon	18.7	8140/3	18.7	YES	AA
TCGA-AA-A01Z	TCGA-AA-A01Z-01	1877	210	[Not Available]	NO	[Not Available]	FALSE	TCGA-AA-A01Z.E8C798B9-30E0-40B0-93B3-49ABD6E7F29A.pdf	Primary	1	[Not Available]	A	COAD	Colorectal Cancer	Colon Adenocarcinoma	Matched	06/15/11	Colon Adenocarcinoma	NO	YES	Male	[Not Available]	[Not Available]	No	No	2004	5	3	0	0	Stage II	0	YES	12	0	WITH TUMOR	[Not Available]	YES	[Not Available]	NO	[Not Available]	NO	68	Ascending Colon	18.2	8140/3	18.2	YES	AA
TCGA-AA-A022	TCGA-AA-A022-01	1573	320	[Not Available]	NO	[Not Available]	FALSE	TCGA-AA-A022.E01892F7-39B5-4EC3-B8B7-733B5301AC50.pdf	Primary	1	[Not Available]	A	COAD	Colorectal Cancer	Colon Adenocarcinoma	Matched	06/15/11	Colon Adenocarcinoma	NO	YES	Female	[Not Available]	[Not Available]	No	No	2005	5	4	0	0	Stage II	0	YES	18	0	WITH TUMOR	YES	YES	[Not Available]	NO	[Not Available]	NO	88	Cecum	18	8140/3	18	YES	AA
TCGA-AA-A029	TCGA-AA-A029-01	1493	500	[Not Available]	NO	[Not Available]	FALSE	TCGA-AA-A029.132B76AD-5B42-4315-B96D-BD4D6BB1F33C.pdf	Primary	1	[Not Available]	A	COAD	Colorectal Cancer	Colon Adenocarcinoma	Matched	06/15/11	Colon Adenocarcinoma	NO	YES	Male	[Not Available]	[Not Available]	No	No	2006	5	3	0	0	Stage II	0	YES	27	0	WITH TUMOR	[Not Available]	[Not Available]	[Not Available]	NO	[Not Available]	NO	67	Cecum	18	8140/3	18	YES	AA
TCGA-AA-A02O	TCGA-AA-A02O-01	1827	370	[Not Available]	NO	[Not Available]	FALSE	TCGA-AA-A02O.AEB46243-5146-48F3-A59B-A9455C72F0F5.pdf	Primary	1	[Not Available]	A	COAD	Colorectal Cancer	Colon Adenocarcinoma	Matched	06/15/11	Colon Adenocarcinoma	NO	YES	Male	[Not Available]	[Not Available]	No	No	2005	6	3	0	0	Stage II	0	YES	18	0	WITH TUMOR	NO	YES	[Not Available]	NO	[Not Available]	NO	82	Transverse Colon	18.4	8140/3	18.4	YES	AA
TCGA-AA-A02Y	TCGA-AA-A02Y-01	1128	490	[Not Available]	NO	[Not Available]	FALSE	TCGA-AA-A02Y.214F632B-B4EE-41CE-A008-B249A9E80269.pdf	Primary	1	[Not Available]	A	COAD	Colorectal Cancer	Colon Adenocarcinoma	Matched	06/15/11	Colon Adenocarcinoma	NO	YES	Male	[Not Available]	[Not Available]	No	No	2007	6	2	0	0	Stage I	0	YES	18	0	[Discrepancy]	YES	YES	[Not Available]	NO	[Not Available]	NO	73	Cecum	18	8140/3	18	YES	AA
TCGA-AA-A03J	TCGA-AA-A03J-01	2193	700	[Not Available]	NO	[Not Available]	FALSE	TCGA-AA-A03J.DECA4002-D8E2-42A2-817C-BCDDA0DB5B7B.pdf	Primary	1	[Not Available]	A	COAD	Colorectal Cancer	Colon Adenocarcinoma	Matched	06/15/11	Colon Adenocarcinoma	NO	YES	Female	[Not Available]	[Not Available]	No	No	2004	5	2	0	0	Stage I	0	YES	34	0	[Discrepancy]	[Not Available]	[Not Available]	[Not Available]	NO	[Not Available]	NO	65	Sigmoid Colon	18.7	8140/3	18.7	YES	AA
TCGA-AF-2691	TCGA-AF-2691-01	[Not Available]	[Not Available]	[Not Available]	[Not Available]	[Not Available]	[Not Available]	[Not Available]	Primary	1	[Not Available]	[Not Available]	READ	Colorectal Cancer	Rectal Adenocarcinoma	Matched	10/28/10	Rectal Adenocarcinoma	YES	NO	Female	WHITE	NOT HISPANIC OR LATINO	No	No	2009	NaN	1	0	0	Stage I	0	YES	17	0	TUMOR FREE	NO	NO	[Not Available]	NO	[Not Available]	NO	48	Rectum	19	8140/3	19.9	YES	AF
TCGA-AF-2692	TCGA-AF-2692-01	[Not Available]	[Not Available]	[Not Available]	[Not Available]	[Not Available]	[Not Available]	[Not Available]	Primary	1	[Not Available]	[Not Available]	READ	Colorectal Cancer	Rectal Adenocarcinoma	Matched	11/10/2010	[Not Available]	YES	NO	Female	WHITE	NOT HISPANIC OR LATINO	No	No	2009	NaN	3	0	0	Stage IIA	0	YES	12	0	WITH TUMOR	NO	NO	[Not Available]	YES	YES	NO	54	[Not Available]	20	8140/3	20.9	YES	AF
TCGA-AF-3400	TCGA-AF-3400-01	[Not Available]	[Not Available]	[Not Available]	[Not Available]	[Not Available]	[Not Available]	[Not Available]	Primary	1	[Not Available]	[Not Available]	READ	Colorectal Cancer	Rectal Adenocarcinoma	Matched	11/01/2010	Rectal Mucinous Adenocarcinoma	YES	NO	Male	WHITE	NOT HISPANIC OR LATINO	No	No	2009	NaN	3	0	0	Stage IIA	0	YES	32	0	TUMOR FREE	NO	NO	[Not Available]	NO	[Not Available]	NO	54	Rectosigmoid Junction	19	8480/3	19.9	YES	AF
TCGA-AG-3580	TCGA-AG-3580-01	[Not Available]	[Not Available]	[Not Available]	[Not Available]	[Not Available]	[Not Available]	[Not Available]	Primary	1	[Not Available]	[Not Available]	READ	Colorectal Cancer	Rectal Adenocarcinoma	Matched	05/18/10	Rectal Adenocarcinoma	NO	YES	Male	[Not Available]	[Not Available]	Yes	No	2007	5	1	0	0	Stage I	0	YES	22	0	WITH TUMOR	NO	NO	[Not Available]	NO	[Not Available]	NO	67	Rectum	19	8140/3	19.9	YES	AG
TCGA-AG-3593	TCGA-AG-3593-01	[Not Available]	[Not Available]	[Not Available]	[Not Available]	[Not Available]	[Not Available]	[Not Available]	Primary	1	[Not Available]	[Not Available]	READ	Colorectal Cancer	Rectal Adenocarcinoma	Matched	05/18/10	Rectal Adenocarcinoma	NO	YES	Female	[Not Available]	[Not Available]	No	No	2007	6	3	0	0	Stage IIA	0	YES	38	0	WITH TUMOR	NO	NO	[Not Available]	NO	[Not Available]	NO	72	Rectum	19	8140/3	19.9	YES	AG
TCGA-AG-4007	TCGA-AG-4007-01	[Not Available]	[Not Available]	[Not Available]	[Not Available]	[Not Available]	[Not Available]	[Not Available]	Primary	1	[Not Available]	[Not Available]	READ	Colorectal Cancer	Rectal Adenocarcinoma	Matched	05/18/10	Rectal Adenocarcinoma	NO	YES	Male	[Not Available]	[Not Available]	No	No	2007	6	4	2	1	Stage IV	2	YES	34	5	WITH TUMOR	NO	YES	[Not Available]	NO	[Not Available]	NO	87	Rectum	18.9	8140/3	18.9	YES	AG
TCGA-AG-A002	TCGA-AG-A002-01	[Not Available]	[Not Available]	[Not Available]	[Not Available]	[Not Available]	[Not Available]	[Not Available]	Primary	1	[Not Available]	[Not Available]	READ	Colorectal Cancer	Rectal Adenocarcinoma	Matched	06/15/11	Rectal Adenocarcinoma	NO	YES	Male	[Not Available]	[Not Available]	No	No	2009	6	2	0	0	Stage I	0	YES	34	0	WITH TUMOR	[Not Available]	[Not Available]	[Not Available]	NO	[Not Available]	NO	35	Rectum	20	8140/3	20.9	YES	AG
TCGA-AG-A008	TCGA-AG-A008-01	[Not Available]	[Not Available]	[Not Available]	[Not Available]	[Not Available]	[Not Available]	[Not Available]	Primary	1	[Not Available]	[Not Available]	READ	Colorectal Cancer	Rectal Adenocarcinoma	Matched	06/15/11	Rectal Mucinous Adenocarcinoma	NO	YES	Female	[Not Available]	[Not Available]	No	No	2009	6	2	0	0	Stage I	0	YES	28	0	WITH TUMOR	NO	NO	[Not Available]	NO	[Not Available]	NO	50	Rectum	20	8480/3	20.9	YES	AG
TCGA-AG-A00C	TCGA-AG-A00C-01	[Not Available]	[Not Available]	[Not Available]	[Not Available]	[Not Available]	[Not Available]	[Not Available]	Primary	1	[Not Available]	[Not Available]	READ	Colorectal Cancer	Rectal Adenocarcinoma	Matched	06/15/11	Rectal Adenocarcinoma	NO	YES	Female	[Not Available]	[Not Available]	No	No	2007	6	3	1	0	Stage IIIB	0	YES	24	1	WITH TUMOR	NO	YES	[Not Available]	NO	[Not Available]	NO	49	Rectum	20	8140/3	20.9	YES	AG
TCGA-AG-A00H	TCGA-AG-A00H-01	[Not Available]	[Not Available]	[Not Available]	[Not Available]	[Not Available]	[Not Available]	[Not Available]	Primary	1	[Not Available]	[Not Available]	READ	Colorectal Cancer	Rectal Adenocarcinoma	Matched	06/15/11	Rectal Adenocarcinoma	NO	YES	Male	[Not Available]	[Not Available]	Yes	No	2008	6	3	0	0	Stage IIA	0	YES	32	0	WITH TUMOR	NO	NO	[Not Available]	NO	[Not Available]	NO	75	Rectum	20	8140/3	20.9	YES	AG
TCGA-AG-A00Y	TCGA-AG-A00Y-01	[Not Available]	[Not Available]	[Not Available]	[Not Available]	[Not Available]	[Not Available]	[Not Available]	Primary	1	[Not Available]	[Not Available]	READ	Colorectal Cancer	Rectal Adenocarcinoma	Matched	06/15/11	Rectal Adenocarcinoma	NO	YES	Male	[Not Available]	[Not Available]	No	No	2008	6	3	0	0	Stage IIA	0	YES	31	0	WITH TUMOR	NO	NO	[Not Available]	NO	[Not Available]	NO	68	Rectum	20	8140/3	20.9	YES	AG
TCGA-AG-A011	TCGA-AG-A011-01	[Not Available]	[Not Available]	[Not Available]	[Not Available]	[Not Available]	[Not Available]	[Not Available]	Primary	1	[Not Available]	[Not Available]	READ	Colorectal Cancer	Rectal Adenocarcinoma	Matched	06/15/11	Rectal Adenocarcinoma	NO	YES	Male	[Not Available]	[Not Available]	No	No	2009	6	3	0	0	Stage IIA	0	YES	14	0	WITH TUMOR	NO	NO	[Not Available]	NO	[Not Available]	NO	80	Rectum	20	8140/3	20.9	YES	AG
TCGA-AG-A014	TCGA-AG-A014-01	[Not Available]	[Not Available]	[Not Available]	[Not Available]	[Not Available]	[Not Available]	[Not Available]	Primary	1	[Not Available]	[Not Available]	READ	Colorectal Cancer	Rectal Adenocarcinoma	Matched	06/15/11	Rectal Adenocarcinoma	NO	YES	Male	[Not Available]	[Not Available]	Yes	No	2009	6	2	0	0	Stage I	0	YES	15	0	WITH TUMOR	NO	NO	[Not Available]	NO	[Not Available]	NO	86	Rectum	20	8140/3	20.9	YES	AG
TCGA-AG-A015	TCGA-AG-A015-01	[Not Available]	[Not Available]	[Not Available]	[Not Available]	[Not Available]	[Not Available]	[Not Available]	Primary	1	[Not Available]	[Not Available]	READ	Colorectal Cancer	Rectal Adenocarcinoma	Matched	06/15/11	Rectal Adenocarcinoma	NO	YES	Female	[Not Available]	[Not Available]	Yes	No	2009	6	1	0	0	Stage I	0	YES	18	0	WITH TUMOR	NO	NO	[Not Available]	NO	[Not Available]	NO	64	Rectum	20	8140/3	20.9	YES	AG
TCGA-AG-A016	TCGA-AG-A016-01	[Not Available]	[Not Available]	[Not Available]	[Not Available]	[Not Available]	[Not Available]	[Not Available]	Primary	1	[Not Available]	[Not Available]	READ	Colorectal Cancer	Rectal Adenocarcinoma	Matched	06/15/11	Rectal Adenocarcinoma	NO	YES	Male	[Not Available]	[Not Available]	No	No	2009	6	3	2	1	Stage IV	2	YES	19	4	WITH TUMOR	NO	YES	[Not Available]	NO	[Not Available]	NO	55	Rectum	20	8140/3	20.9	YES	AG
TCGA-AG-A01J	TCGA-AG-A01J-01	[Not Available]	[Not Available]	[Not Available]	[Not Available]	[Not Available]	[Not Available]	[Not Available]	Primary	1	[Not Available]	[Not Available]	READ	Colorectal Cancer	Rectal Adenocarcinoma	Matched	06/15/11	Rectal Adenocarcinoma	NO	YES	Female	[Not Available]	[Not Available]	No	No	2009	6	3	0	0	Stage IIA	0	YES	23	0	WITH TUMOR	NO	NO	[Not Available]	NO	[Not Available]	NO	59	Rectum	20	8140/3	20.9	YES	AG
TCGA-AG-A01L	TCGA-AG-A01L-01	[Not Available]	[Not Available]	[Not Available]	[Not Available]	[Not Available]	[Not Available]	[Not Available]	Primary	1	[Not Available]	[Not Available]	READ	Colorectal Cancer	Rectal Adenocarcinoma	Matched	06/15/11	Rectal Adenocarcinoma	NO	YES	Male	[Not Available]	[Not Available]	No	No	2009	6	3	1	0	Stage IIIB	0	YES	47	2	WITH TUMOR	NO	YES	[Not Available]	NO	[Not Available]	NO	58	Rectum	20	8140/3	20.9	YES	AG
TCGA-AG-A01N	TCGA-AG-A01N-01	[Not Available]	[Not Available]	[Not Available]	[Not Available]	[Not Available]	[Not Available]	[Not Available]	Primary	1	[Not Available]	[Not Available]	READ	Colorectal Cancer	Rectal Adenocarcinoma	Matched	06/15/11	Rectal Adenocarcinoma	NO	YES	Female	[Not Available]	[Not Available]	Yes	No	2009	6	2	0	1	Stage IV	2	YES	23	0	WITH TUMOR	NO	YES	[Not Available]	NO	[Not Available]	NO	68	Rectum	20	8140/3	20.9	YES	AG
TCGA-AG-A01W	TCGA-AG-A01W-01	[Not Available]	[Not Available]	[Not Available]	[Not Available]	[Not Available]	[Not Available]	[Not Available]	Primary	1	[Not Available]	[Not Available]	READ	Colorectal Cancer	Rectal Adenocarcinoma	Matched	06/15/11	Rectal Adenocarcinoma	NO	YES	Female	[Not Available]	[Not Available]	No	No	2004	5	3	0	0	Stage II	0	YES	20	0	WITH TUMOR	YES	YES	[Not Available]	NO	[Not Available]	NO	67	Rectum	20	8140/3	20.9	YES	AG
TCGA-AG-A01Y	TCGA-AG-A01Y-01	[Not Available]	[Not Available]	[Not Available]	[Not Available]	[Not Available]	[Not Available]	[Not Available]	Primary	1	[Not Available]	[Not Available]	READ	Colorectal Cancer	Rectal Adenocarcinoma	Matched	06/15/11	Rectal Adenocarcinoma	NO	YES	Female	[Not Available]	[Not Available]	No	No	2004	5	3	0	0	Stage II	0	YES	17	0	WITH TUMOR	[Not Available]	YES	[Not Available]	NO	[Not Available]	NO	49	Rectum	20	8140/3	20.9	YES	AG
TCGA-AG-A020	TCGA-AG-A020-01	[Not Available]	[Not Available]	[Not Available]	[Not Available]	[Not Available]	[Not Available]	[Not Available]	Primary	1	[Not Available]	[Not Available]	READ	Colorectal Cancer	Rectal Adenocarcinoma	Matched	06/15/11	Rectal Mucinous Adenocarcinoma	NO	YES	Female	[Not Available]	[Not Available]	No	No	2005	5	3	1	0	Stage III	0	YES	12	1	WITH TUMOR	[Not Available]	YES	[Not Available]	NO	[Not Available]	NO	57	Rectum	20	8480/3	20.9	YES	AG
TCGA-AG-A02N	TCGA-AG-A02N-01	[Not Available]	[Not Available]	[Not Available]	[Not Available]	[Not Available]	[Not Available]	[Not Available]	Primary	1	[Not Available]	[Not Available]	READ	Colorectal Cancer	Rectal Adenocarcinoma	Matched	06/15/11	Rectal Adenocarcinoma	NO	YES	Male	[Not Available]	[Not Available]	No	No	2005	5	3	0	0	Stage II	0	YES	12	0	WITH TUMOR	[Not Available]	YES	[Not Available]	NO	[Not Available]	NO	67	Rectum	20	8140/3	20.9	YES	AG
TCGA-AG-A02X	TCGA-AG-A02X-01	[Not Available]	[Not Available]	[Not Available]	[Not Available]	[Not Available]	[Not Available]	[Not Available]	Primary	1	[Not Available]	[Not Available]	READ	Colorectal Cancer	Rectal Adenocarcinoma	Matched	06/15/11	Rectal Adenocarcinoma	NO	YES	Male	[Not Available]	[Not Available]	No	No	2007	6	2	0	0	Stage I	0	YES	15	0	WITH TUMOR	YES	YES	[Not Available]	NO	[Not Available]	NO	77	Rectum	20	8140/3	20.9	YES	AG
TCGA-AG-A032	TCGA-AG-A032-01	[Not Available]	[Not Available]	[Not Available]	[Not Available]	[Not Available]	[Not Available]	[Not Available]	Primary	1	[Not Available]	[Not Available]	READ	Colorectal Cancer	Rectal Adenocarcinoma	Matched	06/15/11	Rectal Adenocarcinoma	NO	YES	Male	[Not Available]	[Not Available]	No	No	2007	6	3	1	0	Stage IIIB	0	YES	16	2	WITH TUMOR	YES	YES	[Not Available]	NO	[Not Available]	NO	68	Rectum	20	8140/3	20.9	YES	AG
TCGA-AG-A036	TCGA-AG-A036-01	[Not Available]	[Not Available]	[Not Available]	[Not Available]	[Not Available]	[Not Available]	[Not Available]	Primary	1	[Not Available]	[Not Available]	READ	Colorectal Cancer	Rectal Adenocarcinoma	Matched	06/15/11	Rectal Adenocarcinoma	NO	YES	Male	[Not Available]	[Not Available]	No	No	2002	5	3	2	0	Stage III	0	YES	30	18	WITH TUMOR	[Not Available]	[Not Available]	[Not Available]	NO	[Not Available]	NO	71	Rectum	20	8140/3	20.9	YES	AG
[truncated: 5 more columns]
