# Supplementary material for: Personalised Medicine for Colorectal Cancer Using Mechanism-Based Machine Learning Models
Source: Int J Mol Sci. 2021 Sep 15;22(18):9970. doi: 10.3390/ijms22189970 (PMC8467693; doi:10.3390/ijms22189970)
Supplement: Supplementary file 1 [file ijms-22-09970-s001.zip › ijms-1339236-supplementary/Supplementary File/Supplemental 3_Comprehensive list of all significant genes.xlsx]

## Sheet: Sheet1
Significnat Genes in each CRC STN:
WNT	TGFB	PI3K	TP53	MAPK
DVL3	TERT	EFNA1	BCL2	KRAS
VANGL2	TGFB1I1	KRAS	CDKN2A	CACNA1I
WNT6	PRKAR2A	EFNA4	MYC	PTPN5
TCF7L1	SNIP1	FLT4	TNFSF10	RASGRP3
CER1	ZEB1	MYB	PPM1D	RASGRP1
SOX17	ZFYVE9	LAMC3	BOK	CACNB3
NKD2	FOXH1	VEGFC	TP73	IL1A
DKK1	COPS5	BCL2	OTX2	CACNA1F
SFRP2	COL1A2	ITGA6	GADD45A	FAS
PLCB1	TGFBR2	PKN2	ATM	MKNK2
PRICKLE1	TAB1	COL4A6	BAX	TGFB2
MAPK8	TGFBR1	ANGPT4		CACNA1B
PRICKLE2	MAPK8	EIF4E		DUSP10
MYC	RUNX2	SPP1		RPS6KA5
WIF1	AKT1	VEGFA		FGF18
CAMK2B	MET	THBS2		NGF
WNT3A	MYC	GNG4		MAPKAPK2
LEF1	MAPK1	FGF18		AKT3
RHOA	APP	NGF		CASP3
MAPK10	SHC1	AKT3		CACNB1
CAMK2D	FOSB	LAMC1		FGF19
WNT3	PIK3R1	VTN		FGF7
FZD8	SNW1	FGF19		IL1B
SERPINF1	YAP1	GYS1		TGFBR2
FZD1	RHOA	COL1A2		CACNA2D1
NKD1	SP1	FGF7		MAPKAPK3
CXXC4	RBX1	THBS4		TAB1
PPP3CA	PPM1A	PPP2R2D		HRAS
PLCB3	PML	CHRM2		TGFBR1
CSNK1A1L	NEDD4L	IL2RB		MAPK8
PLCB2	CDC42	PCK1		PAK1
ROR2	RBL1	HRAS		CACNG7
PRKCB	CDK1	IL7R		AKT1
WNT2	MAP4K1	GNG3		MYC
SFRP1	TRAF6	GNG10		FGF13
WNT10A	RNF111	AKT1		MAPK1
GSK3B	KLF6	RELN		TGFB3
FRAT1	WWP1	MET		CACNA2D2
SENP2	KLF11	FLT1		NRAS
DKK4	TGIF1	MYC		NTF4
CTNNBIP1	EID2	PPP2R5D		PDGFRB
FZD7	HGS	PHLPP2		PDGFRB
WNT1	FN1	THBS3		HSPA1A
DKK2	DAB2	STK11		MAPK11
WNT16	SMAD7	PPP2R3A		GNG12
WNT2B	MEF2A	FGF13		PLA2G4A
NFATC4	PIK3R2	MAPK1		FGF3
NLK	CREBBP	LAMB2		FGF14
NOTUM	DCP1A	NRAS		MAPK10
CSNK2A3	SUMO1	LAMA5		IL1R2
WNT4	MAP2K4	CDC37		DUSP8
FZD5	HDAC1	COL9A3		NFKB1
DAAM1	ITGB4	LPAR4		ELK4
		NGFR		FGF1
		EFNA3		PPP3CA
		ITGA5		PPM1A
		NTF4		FGF21
		PDGFRB		DUSP4
		LAMC2		CDC42
		GNG12		HSPA1L
		CDKN1B		FGF5
		PIK3R1		MAP3K12
		CDK6		MAP3K5
		FGF3		DAG1
		FGF14		CACNA2D4
		IL2RA		FGF2
		LAMB3		CACNG1
		GH1		FASLG
		ITGA11		RELB
		INSR		CRKL
		EFNA5		MAP4K1
		LPAR1		CHUK
		PDPK1		TRAF6
		PPP2R2C		DUSP16
		ITGA7		FGF20
		GNG11		RAC3
		CREB3L4		PDGFB
		LPAR2		CACNG4
		NFKB1		CRK
		G6PC3		GADD45A
		GNGT2		DUSP2
		FGF1		FGF9
		SYK		DUSP7
		IRS1		RPS6KA4
		PIK3R6		FLNC
		DDIT4		MAP3K4
		FGF21		RELA
		ITGB5		FGF17
		TNR		PPM1B
		ANGPT2		CA2
		ITGB7		MAP3K13
		FGF5		FGFR4
		GNG7		CACNA1E
		PDGFRA		CDC25B
		GNB2		FLNB
		EPOR		DUSP6
		GNB1		NLK
		FGF2		CACNA1H
		COL6A2		HSPA6
		GNG2		RASA2
		IL3RA		RAP1A
		LAMA1		HSPA1B
		FASLG		PLA2G4D
		VEGFB		ARRB1
		COL4A2		RAPGEF2
		IFNAR2		RASA1
		GNG8		PRKACB
		GNB4		FGF11
		IL4R		MAP3K1
		EIF4E2		MAP2K4
		PGF		CACNA1G
		CHUK		PTPN7
		COL6A3		EGFR
		VWF
		CCNE1
		FGF20
		PRKAA2
		ITGB8
		PIK3CB
		PDGFB
		G6PC2
		ITGB6
		LAMA2
		PPP2R5B
		PRKAA1
		HSP90B1
		PKN1
		GSK3B
		IL6R
		COL4A3
		GNB3
		FGF9
		FLT3LG
		OSMR
		GNB5
		PRL
		COL4A1
		FLT3
		RELA
		FGF17
		ITGA10
		PIK3CA
		FN1
		FGFR4
		CREB1
		OSM
		CDK2
		CREB3
		PIK3R2
		G6PC
		PPP2CA
		TSC1
		FOXO3
		LPAR6
		FGF11
		IL7
		ITGB4
		COL4A4
		EGFR
