# Supplementary material for: Personalised Medicine for Colorectal Cancer Using Mechanism-Based Machine Learning Models
Source: Int J Mol Sci. 2021 Sep 15;22(18):9970. doi: 10.3390/ijms22189970 (PMC8467693; doi:10.3390/ijms22189970)
Supplement: Supplementary file 1 [file ijms-22-09970-s001.zip › ijms-1339236-supplementary/Supplementary File/Supplemental 4_Comprehensive list of all significant proteins.xlsx]

## Sheet: Sheet1
Significnat Protiens in each CRC STN:
WNT	TGFB	PI3K	TP53	MAPK
PRKCA	SMAD2	PPP2R1B	BAX	STK3
ROCK2	SPTBN1	EIF4E	BID	PRKCA
CSNK2A1	DAB2	PPP2R1A	TP53BP1	STK4
LRP1	MAP2K6	PRKCA	SUMO1	RRAS2
CSNK1A1	ITGB4	SYK	ATM	MAP2K6
GPC4	MTOR	PCK2		CRKL
	PDK1	RPS6		EGFR
	MAP2K1	EPHA2		MAP2K1
	ROCK1	ITGB4		CRK
	PPM1A	MTOR		HSPA2
	SKP1	EGFR		PPM1A
	TAB1	PPP2R5E		TAB1
	GRB2	ITGA3		TAOK2
	FN1	MAP2K1		GRB2
	CAV1	PCK1		CD14
		GNB1		RRAS
		LAMA5		FLNC
		PDPK1		CAMP
		PPP2CB		RPS6KA3
		VTN		HSPB1
		GNG5
		CDC37
		GRB2
		LAMA3
		COL6A1
		FN1
		PPP2R2A
		LAMB3
		EIF4E2
