# Supplementary material for: Personalised Medicine for Colorectal Cancer Using Mechanism-Based Machine Learning Models
Source: Int J Mol Sci. 2021 Sep 15;22(18):9970. doi: 10.3390/ijms22189970 (PMC8467693; doi:10.3390/ijms22189970)
Supplement: Supplementary file 1 [file ijms-22-09970-s001.zip › ijms-1339236-supplementary/Supplementary File/Supplemental 5_ Survival Analysis Transcriptomics Results.xlsx]

## Sheet: WNT
		WNT
Analysed Genes		Genes	Hazard Ratio	P-Value	Patient
APC		DVL3	2.81581	0.000258351	329
AXIN1		VANGL2	2.76928	0.00107523	329
CAMK2A		WNT6	2.31751	0.00134219	299
CAMK2B		TCF7L1	2.03239	0.00134566	329
CAMK2D		CER1	2.88714	0.00141642	147
CAMK2G		SOX17	2.1048	0.00158856	329
CCND1		NKD2	2.85977	0.00185248	329
CCND2		DKK1	1.9732	0.00215853	309
CCND3		SFRP2	1.85394	0.00393514	327
CER1		PLCB1	2.94361	0.00432474	329
CHD8		PRICKLE1	1.82292	0.00501462	329
CSNK1A1		MAPK8	0.549091	0.00518655	329
CSNK1A1L		PRICKLE2	1.81043	0.00537804	329
CSNK1E		MYC	0.553455	0.00552993	329
CSNK2A1		WIF1	2.46392	0.00645511	246
CSNK2A2		CAMK2B	1.9981	0.0066557	302
CSNK2A3		WNT3A	2.31375	0.00708548	243
CSNK2B		LEF1	1.97514	0.00865446	329
CTBP1		RHOA	0.479211	0.00947358	329
CTBP2		MAPK10	1.7294	0.00987531	329
CTNNB1		CAMK2D	0.551382	0.0105413	329
CTNNBIP1		WNT3	1.81408	0.0105505	328
CXXC4		FZD8	1.89131	0.0109349	329
Ca2+		SERPINF1	1.71161	0.0114178	329
DAAM1		FZD1	1.72511	0.0124441	329
DAAM2		NKD1	1.848	0.012507	329
DKK1		CXXC4	1.829	0.0133712	318
DKK2		PPP3CA	0.433526	0.0138637	329
DKK4		PLCB3	0.577244	0.0150238	329
DVL1		CSNK1A1L	0.470977	0.0154889	321
DVL2		PLCB2	1.69554	0.0210476	329
DVL3		ROR2	1.65106	0.0213524	329
FOSL1		PRKCB	0.588795	0.0215395	329
FRAT1		WNT2	0.547902	0.0225611	329
FRAT2		SFRP1	1.63863	0.0233336	322
FZD10		WNT10A	2.11704	0.0255574	328
FZD1		GSK3B	1.63968	0.026145	329
FZD2		FRAT1	0.614362	0.0264771	329
FZD3		SENP2	2.25351	0.0291685	329
FZD4		DKK4	1.74967	0.0295714	301
FZD5		CTNNBIP1	1.58376	0.0296736	329
FZD6		FZD7	2.04242	0.0340447	329
FZD7		WNT1	1.75329	0.0345627	244
FZD8		DKK2	1.81523	0.0359304	326
FZD9		WNT16	2.03668	0.0361988	276
GPC4		WNT2B	0.641714	0.0367991	329
GSK3B		NFATC4	1.5715	0.0370445	329
INVS		NLK	1.77842	0.0383052	329
JUN		NOTUM	1.5754	0.0407682	329
KREM1		CSNK2A3	0.486818	0.0409433	329
LEF1		WNT4	0.606026	0.0464038	329
LRP5		FZD5	0.657928	0.0481013	329
LRP6		DAAM1	1.7076	0.0482123	329
MAP3K7		NFATC3	1.58758	0.0502516	329
MAPK10		DVL2	1.5233	0.0507928	329
MAPK8		SFRP5	1.84879	0.0512142	229
MAPK9		WNT11	1.61265	0.0518339	329
MYC		GPC4	0.321803	0.0536829	329
NFATC1		FZD2	1.64768	0.0546471	329
NFATC2		WNT5B	0.574223	0.0568949	329
NFATC3		AXIN1	0.561859	0.0576626	329
NFATC4		PPP3R1	1.51593	0.0595392	329
NKD1		DAAM2	1.48198	0.0634266	329
NKD2		ROCK2	0.675605	0.0655382	329
NLK		JUN	0.619211	0.0693899	329
NOTUM		PLCB4	0.676556	0.0699496	329
PLAU		WNT7B	1.47249	0.0706325	326
PLCB1		WNT7A	1.62664	0.0733506	167
PLCB2		NFATC1	1.55348	0.0785439	329
PLCB3		PLAUR	1.52423	0.0786436	329
PLCB4		CTNNB1	0.636257	0.0817573	329
PORCN		NFATC2	0.693258	0.0842971	329
PPP3CA		TCF7	1.52831	0.0945726	329
PPP3CB		PPP3CB	1.92396	0.0968379	329
PPP3CC		LRP6	1.41887	0.0978879	329
PPP3R1		PPP3R2	2.57232	0.100118	53
PPP3R2		CAMK2G	1.6123	0.103631	329
PRICKLE1		APC	0.591288	0.103643	329
PRICKLE2		FZD6	1.67604	0.109947	329
PRKCA		CCND2	0.694938	0.1143	329
PRKCB		FZD10	1.44242	0.115504	329
PRKCG		PPP3CC	0.398644	0.117975	329
RAC1		LRP1	1.65272	0.119027	329
RHOA		MAP3K7	1.41507	0.125223	329
ROCK2		CSNK1E	1.54073	0.127702	329
ROR1		FZD9	1.38391	0.13456	314
ROR2		CSNK2B	1.37758	0.135876	329
RYK		FZD3	0.680436	0.136446	329
SENP2		DVL1	1.80246	0.163737	329
SERPINF1		CTBP1	0.718526	0.16941	329
SFRP1		FOSL1	0.748085	0.171551	329
SFRP2		CSNK2A1	0.680335	0.199679	329
SFRP4		CSNK2A2	1.28628	0.240754	329
SFRP5		CCND3	1.28088	0.242841	329
SOST		TCF7L2	0.586737	0.247132	329
SOX17		CAMK2A	NaN	NaN	NaN
TCF7		CCND1	NaN	NaN	NaN
TCF7L1		CHD8	NaN	NaN	NaN
TCF7L2		CSNK1A1	NaN	NaN	NaN
VANGL1		CTBP2	NaN	NaN	NaN
VANGL2		Ca2+	NaN	NaN	NaN
WIF1		FRAT2	NaN	NaN	NaN
WNT10A		FZD4	NaN	NaN	NaN
WNT10B		INVS	NaN	NaN	NaN
WNT11		KREM1	NaN	NaN	NaN
WNT16		LRP5	NaN	NaN	NaN
WNT1		MAPK9	NaN	NaN	NaN
WNT2		PLAU	NaN	NaN	NaN
WNT2B		PORCN	NaN	NaN	NaN
WNT3		PRKCA	NaN	NaN	NaN
WNT3A		PRKCG	NaN	NaN	NaN
WNT4		RAC1	NaN	NaN	NaN
WNT5A		ROR1	NaN	NaN	NaN
WNT5B		RYK	NaN	NaN	NaN
WNT6		SFRP4	NaN	NaN	NaN
WNT7A		SOST	NaN	NaN	NaN
WNT7B		VANGL1	NaN	NaN	NaN
PLAUR		WNT10B	NaN	NaN	NaN
LRP1		WNT5A	NaN	NaN	NaN

## Sheet: Apoptosis
		APOPTOSIS
Analysed Genes		Genes	Hazard Ratio	P-Value	Patient
AKT1		IRF1	0.407975	7.51339e-05	329
APAF1		CASP6	0.459062	0.000379226	329
BAD		BCL2	0.46108	0.00061212	329
BAK1		FAS	0.475816	0.000856716	329
BAX		BIRC3	0.511696	0.00166688	329
BBC3		CYCS	0.476401	0.00175268	329
BCL2		BAK1	0.422164	0.00177976	329
BCL2L11		CASP3	0.528028	0.00280689	329
BCL2L1		CASP1	0.412626	0.00322253	329
BCL2L2		DFFA	0.54111	0.00384623	329
BID		TNFRSF10B	0.441312	0.00507677	329
BIRC2		AKT1	0.37378	0.00534177	329
BIRC3		CDKN2A	1.81566	0.00536314	329
BIRC4		MYC	0.553455	0.00552993	329
BIRC5		CASP2	1.87217	0.00675348	329
BNIP3L		DFFB	0.569154	0.00789945	329
BOK		PIK3R1	0.475133	0.00866355	329
CASP10		TRAF3	0.555303	0.00872848	329
CASP11		TNFSF10	0.485067	0.00905117	329
CASP1		CASP10	0.399991	0.00934856	329
CASP2		MAPK10	1.7294	0.00987531	329
CASP3		GZMB	0.467842	0.0114259	329
CASP4		IRF7	1.82937	0.0116192	329
CASP6		NFKB1	0.502136	0.0126192	329
CASP7		BOK	0.579934	0.0128999	329
CASP8		TRAF1	2.06238	0.0129584	329
CASP9		LTA	0.589769	0.0141556	324
CDKN2A		TNFRSF1B	0.571359	0.0150035	329
CFLAR		FASLG	0.580442	0.0196961	324
CHUK		CHUK	0.565742	0.0206464	329
CRADD		TP73	0.607618	0.0236538	327
CYCS		CRADD	0.553897	0.0264839	329
DFFA		IRF5	2.1685	0.0280338	329
DFFB		RELA	0.623832	0.0322573	329
DIABLO		CASP7	0.632205	0.0332093	329
FADD		IRF2	0.595224	0.0381628	329
FAS		NFKBIE	1.56212	0.039331	329
FASLG		BAX	0.59168	0.040357	329
GZMB		MAP3K1	1.95685	0.046345	329
HELLS		NFKBIA	2.01914	0.0464963	329
HRK		MAP2K4	0.592361	0.0472926	329
IGF1		FADD	0.62113	0.0562392	329
IGF1R		NFKBIB	0.67348	0.0659673	329
IGF2		HRK	0.398938	0.0664883	86
IKBKB		TNFRSF25	0.651768	0.0666827	329
IKBKG		JUN	0.619211	0.0693899	329
IRF1		BCL2L2	1.46583	0.0715431	329
IRF2		CFLAR	0.53128	0.0722091	329
IRF3		IKBKB	0.627935	0.0782131	329
IRF4		MCL1	1.45284	0.0784533	329
IRF5		TNF	1.65985	0.0819699	327
IRF6		APAF1	0.503983	0.08251	329
IRF7		CASP9	0.547414	0.0866494	329
JUN		IGF1	1.48362	0.088911	327
LTA		BID	0.491719	0.0936539	329
MAP2K4		BAD	1.73538	0.118959	329
MAP3K1		BNIP3L	1.40182	0.127149	329
MAPK10		BCL2L1	0.717042	0.131297	329
MCL1		PRF1	1.52894	0.135225	329
MDM2		CASP4	1.36699	0.139573	329
MIR29A		IGF2	0.536649	0.141236	329
MIR29B1		IRF3	1.45212	0.149787	329
MIR29B2		BBC3	0.494045	0.171045	329
MYC		DIABLO	1.32691	0.181013	329
NFKB1		RIPK1	0.753006	0.181334	329
NFKBIA		BIRC5	0.759587	0.197792	329
NFKBIB		BIRC2	0.751415	0.211118	329
NFKBIE		BCL2L11	NaN	NaN	NaN
PIK3R1		BIRC4	NaN	NaN	NaN
PMAIP1		CASP11	NaN	NaN	NaN
PRF1		CASP8	NaN	NaN	NaN
RELA		HELLS	NaN	NaN	NaN
RIPK1		IGF1R	NaN	NaN	NaN
TNF		IKBKG	NaN	NaN	NaN
TNFRSF10B		IRF4	NaN	NaN	NaN
TNFRSF1A		IRF6	NaN	NaN	NaN
TNFRSF1B		MDM2	NaN	NaN	NaN
TNFRSF21		MIR29A	NaN	NaN	NaN
TNFRSF25		MIR29B1	NaN	NaN	NaN
TNFSF10		MIR29B2	NaN	NaN	NaN
TP53		PMAIP1	NaN	NaN	NaN
TP63		TNFRSF1A	NaN	NaN	NaN
TP73		TNFRSF21	NaN	NaN	NaN
TRADD		TP53	NaN	NaN	NaN
TRAF1		TP63	NaN	NaN	NaN
TRAF2		TRADD	NaN	NaN	NaN
TRAF3		TRAF2	NaN	NaN	NaN

## Sheet: TGFBeta
		TGF Beta
Analysed Genes		Genes	Hazard Ratio	P-Value	Patient
AKT1		TERT	2.87341	0.000152637	328
APP		TGFB1I1	2.2382	0.00107933	329
ATF2		PRKAR2A	0.460675	0.00138118	329
ATF3		SNIP1	0.468356	0.00180179	329
AXIN1		ZEB1	1.95525	0.00209955	329
BCAR1		ZFYVE9	0.519804	0.00212834	329
BTRC		FOXH1	2.90166	0.00268723	329
CAV1		COPS5	2.75307	0.00273016	329
CCNB2		COL1A2	1.87432	0.00327336	329
CCND1		TGFBR2	1.90276	0.00364006	329
CDC42		TAB1	0.543403	0.00401743	329
CDK1		TGFBR1	1.97952	0.00467488	329
CDKN1A		MAPK8	0.549091	0.00518655	329
CDKN2B		RUNX2	1.84983	0.00527617	329
CITED1		AKT1	0.37378	0.00534177	329
COL1A2		MET	2.16943	0.00540028	329
COPS5		MYC	0.553455	0.00552993	329
CREBBP		MAPK1	2.02329	0.00606141	329
CUL1		APP	2.42415	0.00607745	329
DAB2		SHC1	1.78611	0.00653767	329
DCP1A		FOSB	0.414952	0.0069446	329
E2F4		PIK3R1	0.475133	0.00866355	329
E2F5		SNW1	1.75161	0.00896667	329
EID2		YAP1	1.82568	0.00905066	329
EP300		RHOA	0.479211	0.00947358	329
ETS1		SP1	2.11313	0.0110485	329
FN1		RBX1	1.68055	0.013984	329
FOS		PPM1A	2.16408	0.0144098	329
FOSB		PML	0.509849	0.0150497	329
FOXH1		NEDD4L	0.511365	0.0150977	329
FOXP3		CDC42	0.48369	0.0156488	329
GRB2		RBL1	0.340855	0.0193874	329
HDAC1		CDK1	0.189933	0.020302	329
HGS		MAP4K1	0.568406	0.020464	329
ITCH		TRAF6	1.93089	0.0207415	329
ITGA2		RNF111	1.89613	0.0216642	329
ITGB1		KLF6	0.530761	0.0217031	329
ITGB3		WWP1	1.80046	0.0231804	329
ITGB4		KLF11	1.60591	0.0260412	329
JUN		TGIF1	0.543999	0.0277729	329
JUNB		EID2	0.554686	0.030465	329
JUND		HGS	1.58285	0.0317803	329
KLF10		FN1	1.64336	0.0338355	329
KLF11		DAB2	1.6954	0.0346355	329
KLF6		SMAD7	0.637453	0.0350588	329
LIMK2		MEF2A	1.55663	0.0385872	329
MAP2K1		PIK3R2	0.6449	0.0412246	329
MAP2K2		CREBBP	1.85047	0.0422111	329
MAP2K3		DCP1A	0.635572	0.0447119	329
MAP2K4		SUMO1	1.56652	0.0449542	329
MAP2K6		MAP2K4	0.592361	0.0472926	329
MAP3K7		HDAC1	0.63051	0.0475876	329
MAP4K1		ITGB4	0.433634	0.0480706	329
MAPK14		ITGB3	1.65034	0.0505872	329
MAPK1		SKI	1.59421	0.0513954	329
MAPK3		CAV1	1.54485	0.0531071	329
MAPK8		TNC	1.50854	0.0531111	329
MAPK9		CCNB2	0.656844	0.0537879	329
MEF2A		SMAD4	0.644695	0.0540493	329
MEF2C		SKIL	1.60338	0.0548871	329
MET		ITCH	0.639863	0.0560687	329
MMP12		PJA1	1.55793	0.0561267	329
MMP1		ATF3	0.66548	0.0566003	329
MTOR		AXIN1	0.561859	0.0576626	329
MYC		MAP2K6	2.63269	0.0585355	329
NEDD4L		KLF10	0.667591	0.058761	329
NEDD9		STRAP	0.513882	0.0590055	329
NUP153		MEF2C	1.49143	0.0602451	329
NUP214		SMURF2	1.60067	0.0605622	329
PAK2		E2F5	0.673146	0.0621977	329
PARD6A		PARD6A	0.674166	0.0628447	329
PDK1		MMP12	0.604504	0.0644285	328
PIAS1		PAK2	1.71376	0.0650457	329
PIAS2		CDKN1A	0.57733	0.067593	329
PIK3R1		JUN	0.619211	0.0693899	329
PIK3R2		UBE2I	0.493759	0.0736999	329
PJA1		STAMBPL1	0.522116	0.0794874	329
PML		PTK2	1.83949	0.083695	329
PPM1A		MAPK3	1.44058	0.0864873	329
PRKAR2A		CDKN2B	0.368757	0.0894323	329
PTK2		ITGA2	0.684031	0.0929815	329
RAC1		THBS1	1.46656	0.096734	329
RAF1		SIN3A	0.646372	0.0981948	329
RAS		PIAS2	0.694474	0.106141	329
RBL1		ETS1	1.47042	0.107546	329
RBL2		NUP153	0.648372	0.108032	329
RBX1		JUND	0.640319	0.108704	329
RHOA		FOS	0.715642	0.117368	329
RNF111		EP300	0.716897	0.122946	329
ROCK1		MAP3K7	1.41507	0.125223	329
RUNX2		TFDP1	1.3866	0.126041	329
S6K		TGFBR3	2.43488	0.129984	329
SHC1		LIMK2	1.46665	0.131446	329
SIK1		MAP2K1	0.723769	0.139608	329
SIN3A		SRC	0.721224	0.144369	329
SKI		NUP214	0.711155	0.149845	329
SKIL		CUL1	0.595105	0.162055	329
SKP1		ATF2	0.488828	0.162394	329
SMAD2		ZFYVE16	0.673238	0.174178	329
SMAD3		PDK1	0.751231	0.177746	329
SMAD4		SPTBN1	0.746457	0.193175	329
SMAD7		RAF1	1.34265	0.206609	329
SMURF1		E2F4	0.613432	0.218009	329
SMURF2		CITED1	1.37634	0.288281	327
SNIP1		SKP1	1.50397	0.335067	329
SNW1		ROCK1	0.816305	0.340162	329
SOS1		BCAR1	NaN	NaN	NaN
SP1		BTRC	NaN	NaN	NaN
SPTBN1		CCND1	NaN	NaN	NaN
SRC		FOXP3	NaN	NaN	NaN
STAMBPL1		GRB2	NaN	NaN	NaN
STRAP		ITGB1	NaN	NaN	NaN
SUMO1		JUNB	NaN	NaN	NaN
TAB1		MAP2K2	NaN	NaN	NaN
TERT		MAP2K3	NaN	NaN	NaN
TFDP1		MAPK14	NaN	NaN	NaN
TGFB1		MAPK9	NaN	NaN	NaN
TGFB1I1		MMP1	NaN	NaN	NaN
TGFBR1		MTOR	NaN	NaN	NaN
TGFBR2		NEDD9	NaN	NaN	NaN
TGFBR3		PIAS1	NaN	NaN	NaN
TGIF1		RAC1	NaN	NaN	NaN
THBS1		RAS	NaN	NaN	NaN
TNC		RBL2	NaN	NaN	NaN
TP53		S6K	NaN	NaN	NaN
TRAF6		SIK1	NaN	NaN	NaN
TRAP1		SMAD2	NaN	NaN	NaN
UBE2I		SMAD3	NaN	NaN	NaN
UCHL5		SMURF1	NaN	NaN	NaN
WWP1		SOS1	NaN	NaN	NaN
YAP1		TGFB1	NaN	NaN	NaN
ZEB1		TP53	NaN	NaN	NaN
ZEB2		TRAP1	NaN	NaN	NaN
ZFYVE16		UCHL5	NaN	NaN	NaN
ZFYVE9		ZEB2	NaN	NaN	NaN

## Sheet: PI3K-Akt
		PI3K-Akt
Analysed Genes		Genes	Hazard Ratio	P-Value	Patient
AKT1		EFNA1	3.28601	4.96009e-05	329
AKT2		KRAS	0.285324	0.000126791	329
AKT3		EFNA4	3.07392	0.000215378	329
AMP		FLT4	2.32805	0.000230349	329
ANGPT1		MYB	0.459631	0.000305619	329
ANGPT2		LAMC3	0.471393	0.000454608	329
ANGPT4		VEGFC	2.14538	0.000551014	329
ATF2		BCL2	0.46108	0.00061212	329
ATF4		ITGA6	0.390265	0.000957681	329
ATF6B		PKN2	0.39979	0.000964867	329
BAD		COL4A6	0.370022	0.0009834	314
BCL2		ANGPT4	7.17586	0.00116472	134
BCL2L11		EIF4E	0.478535	0.00139853	329
BCL2L1		SPP1	1.97305	0.00152619	329
BCR		VEGFA	2.5745	0.00171623	329
BDNF		THBS2	1.96978	0.00171691	329
BRCA1		GNG4	2.66243	0.00174243	329
C8orf44-SGK3		FGF18	2.47143	0.00187886	329
CASP9		NGF	2.47507	0.00196973	316
CCND1		AKT3	1.93437	0.00231491	329
CCND2		LAMC1	1.93443	0.00246385	329
CCND3		VTN	1.97342	0.00278489	299
CCNE1		FGF19	3.02555	0.0029878	301
CCNE2		GYS1	0.533173	0.00307433	329
CD19		COL1A2	1.87432	0.00327336	329
CDC37		FGF7	1.87033	0.00356226	329
CDK2		THBS4	1.85566	0.00391184	321
CDK4		PPP2R2D	1.86742	0.00398684	329
CDK6		CHRM2	2.29528	0.00400358	197
CDKN1A		IL2RB	0.546597	0.00433577	329
CDKN1B		PCK1	0.383552	0.00433679	329
CHAD		HRAS	0.443503	0.00436513	329
CHRM1		IL7R	0.483747	0.00443689	328
CHRM2		GNG3	2.00295	0.00499934	323
CHUK		GNG10	1.81779	0.00502558	329
COL1A1		AKT1	0.37378	0.00534177	329
COL1A2		RELN	1.84831	0.005373	315
COL2A1		MET	2.16943	0.00540028	329
COL4A1		FLT1	2.12203	0.0055137	329
COL4A2		MYC	0.553455	0.00552993	329
COL4A3		PPP2R5D	0.498914	0.00560074	329
COL4A4		PHLPP2	0.550269	0.00567318	329
COL4A5		THBS3	2.01209	0.00587173	329
COL4A6		STK11	0.503068	0.00588884	329
COL6A1		PPP2R3A	0.396955	0.00589968	329
COL6A2		FGF13	1.94799	0.00599006	328
COL6A3		MAPK1	2.02329	0.00606141	329
COL6A5		LAMB2	1.80539	0.00648484	329
COL6A6		NRAS	0.559519	0.00657263	329
COL9A1		LAMA5	2.48728	0.00670367	329
COL9A2		CDC37	0.551669	0.00676843	329
COL9A3		COL9A3	1.77708	0.00679247	329
COMP		LPAR4	1.9531	0.0069278	286
CREB1		NGFR	1.91822	0.0070366	329
CREB3		EFNA3	2.05766	0.00742448	329
CREB3L1		ITGA5	1.75972	0.00764597	329
CREB3L2		NTF4	2.27713	0.00767117	151
CREB3L3		PDGFRB	1.77406	0.00768607	329
CREB3L4		LAMC2	1.8658	0.00792249	329
CREB5		GNG12	0.451214	0.00811987	329
CSF1		CDKN1B	0.407847	0.00823356	329
CSF1R		PIK3R1	0.475133	0.00866355	329
CSF3		CDK6	2.69337	0.008818	329
CSF3R		FGF3	2.24379	0.00924032	157
CSH1		FGF14	1.7413	0.00932014	325
CSH2		IL2RA	0.518073	0.00948899	328
DDIT4		LAMB3	1.95818	0.00980256	329
EFNA1		GH1	7.54347	0.0103561	59
EFNA2		ITGA11	1.73349	0.0103653	329
EFNA3		INSR	0.547221	0.010505	329
EFNA4		EFNA5	2.49895	0.0105571	329
EFNA5		LPAR1	0.423395	0.0106253	329
EGF		PDPK1	0.551038	0.0114478	329
EGFR		PPP2R2C	1.86349	0.0115858	328
EIF4B		ITGA7	2.33956	0.0117089	329
EIF4E1B		GNG11	1.78383	0.0120844	329
EIF4E2		CREB3L4	1.80467	0.0122259	329
EIF4EBP1		LPAR2	0.500009	0.0125637	329
EIF4E		NFKB1	0.502136	0.0126192	329
EPHA2		G6PC3	0.511212	0.0132825	329
EPO		GNGT2	0.582706	0.0133717	329
EPOR		FGF1	1.69787	0.0133794	329
F2R		SYK	1.85037	0.0139708	329
FASLG		IRS1	1.80324	0.0142156	329
FGF10		PIK3R6	1.9664	0.0144386	329
FGF11		DDIT4	1.682	0.0145748	329
FGF12		FGF21	3.16221	0.0147219	93
FGF13		ITGB5	1.99401	0.0151232	329
FGF14		TNR	2.52878	0.01543	160
FGF17		ANGPT2	2.18661	0.015708	329
FGF18		ITGB7	0.443624	0.0158783	329
FGF19		FGF5	1.85829	0.0159033	253
FGF1		GNG7	1.68103	0.0160043	329
FGF20		PDGFRA	0.570866	0.0161529	329
FGF21		GNB2	1.72619	0.0166336	329
FGF22		EPOR	1.68455	0.0166857	329
FGF23		GNB1	2.14946	0.0175242	329
FGF2		FGF2	1.68179	0.0179193	329
FGF3		COL6A2	1.65335	0.0182922	329
FGF4		GNG2	0.529206	0.0189246	329
FGF5		IL3RA	1.65947	0.0192569	329
FGF6		LAMA1	0.610186	0.0196514	329
FGF7		FASLG	0.580442	0.0196961	324
FGF8		VEGFB	1.71264	0.0197561	329
FGF9		COL4A2	1.91336	0.0197724	329
FGFR1		IFNAR2	2.01307	0.019916	329
FGFR2		GNG8	5.92389	0.0199341	71
FGFR3		GNB4	1.65446	0.0199952	329
FGFR4		IL4R	0.584665	0.0200101	329
FLT1		EIF4E2	0.582076	0.0203672	329
FLT3		PGF	2.01689	0.0204617	329
FLT3LG		CHUK	0.565742	0.0206464	329
FLT4		COL6A3	1.63762	0.0209983	329
FN1		VWF	1.7259	0.0214411	329
FOXO3		CCNE1	0.562024	0.0216532	329
G6PC2		FGF20	2.41975	0.0218832	198
G6PC3		PRKAA2	1.65039	0.0219308	321
G6PC		ITGB8	1.85794	0.0221868	329
GH1		PIK3CB	0.427681	0.0230291	329
GH2		PDGFB	1.61906	0.0233387	329
GHR		G6PC2	2.09475	0.0237873	150
GNB1		ITGB6	1.64302	0.0243368	329
GNB2		LAMA2	1.643	0.0244493	329
GNB3		PPP2R5B	0.580239	0.0245753	329
GNB4		PRKAA1	1.65007	0.0247643	329
GNB5		HSP90B1	0.483568	0.0248163	329
GNG10		PKN1	1.66789	0.0249471	329
GNG11		GSK3B	1.63968	0.026145	329
GNG12		IL6R	0.360797	0.026805	329
GNG13		COL4A3	3.70513	0.0269793	291
GNG2		GNB3	1.75659	0.0292541	329
GNG3		FGF9	1.6237	0.0293841	323
GNG4		FLT3LG	1.96788	0.0295675	329
GNG5		OSMR	1.59335	0.029896	329
GNG7		GNB5	1.58647	0.0307139	329
GNG8		PRL	2.55328	0.0309513	177
GNGT1		COL4A1	1.8795	0.0310889	329
GNGT2		FLT3	0.521072	0.0311958	309
GRB2		RELA	0.623832	0.0322573	329
GSK3B		FGF17	1.64093	0.0323994	276
GYS1		ITGA10	1.62919	0.0328869	328
GYS2		PIK3CA	1.65292	0.0332728	329
HGF		FN1	1.64336	0.0338355	329
HRAS		FGFR4	1.70159	0.0363202	329
HSP90AA1		CREB1	2.1738	0.0369834	329
HSP90AB1		OSM	2.0742	0.0384626	329
HSP90B1		CDK2	0.627977	0.0387665	329
IBSP		CREB3	0.646893	0.0390293	329
IFNA10		PIK3R2	0.6449	0.0412246	329
IFNA13		G6PC	0.437945	0.0412527	99
IFNA14		PPP2CA	0.353762	0.0426217	329
IFNA16		TSC1	1.83426	0.0436401	329
IFNA17		FOXO3	0.629833	0.0447693	329
IFNA1		LPAR6	0.546408	0.0452009	329
IFNA21		FGF11	1.55704	0.0460976	329
IFNA2		IL7	0.654175	0.0462945	329
IFNA4		ITGB4	0.433634	0.0480706	329
IFNA5		COL4A4	1.63957	0.0481053	329
IFNA6		EGFR	0.658462	0.0488652	329
IFNA7		ITGB3	1.65034	0.0505872	329
IFNA8		FGF8	1.74621	0.0510528	202
IFNAR1		TNC	1.50854	0.0531111	329
IFNAR2		LAMA4	1.52108	0.0531604	329
IFNB1		TLR2	1.592	0.0534998	329
IGF1		PIK3CD	1.56826	0.0539659	329
IGF1R		F2R	1.51597	0.0555675	329
IGF2		IFNAR1	1.6751	0.0566359	329
IKBKB		PPP2CB	0.528623	0.0574875	329
IKBKG		TLR4	1.49844	0.0583224	329
IL2		PDGFA	1.67428	0.0596793	329
IL2RA		ITGA8	0.633787	0.061191	326
IL2RB		PRLR	6.52293	0.0622753	329
IL2RG		BRCA1	0.500039	0.0628783	329
IL3		CHAD	1.98399	0.0646292	326
IL3RA		LPAR5	1.63004	0.0646371	329
IL4		ITGA2B	0.658132	0.0647172	296
IL4R		PPP2R2A	0.665474	0.0655004	329
IL6		IL2	3.15659	0.067245	99
IL6R		CDKN1A	0.57733	0.067593	329
IL7		NTRK2	3.69615	0.0677224	328
IL7R		COL6A1	1.47403	0.0684943	329
INS		EGF	0.641341	0.0700183	307
INSR		CREB3L3	0.619621	0.070332	323
IRS1		PCK2	0.64515	0.0715943	329
ITGA10		CSF3R	1.64807	0.0727342	329
ITGA11		ANGPT1	1.50644	0.0728522	328
ITGA1		PKN3	1.47773	0.0735758	329
ITGA2B		AKT2	3.58735	0.0741048	329
ITGA2		NTF3	0.6231	0.0742015	323
ITGA3		GNGT1	1.68555	0.076827	203
ITGA4		GYS2	1.78171	0.0774499	155
ITGA5		IKBKB	0.627935	0.0782131	329
ITGA6		MCL1	1.45284	0.0784533	329
ITGA7		THEM4	0.681664	0.0788069	329
ITGA8		GNG5	0.668785	0.0820258	329
ITGA9		PTK2	1.83949	0.083695	329
ITGAV		MLST8	0.648093	0.0842353	329
ITGB1		IFNB1	2.0079	0.0862695	71
ITGB3		MAPK3	1.44058	0.0864873	329
ITGB4		CASP9	0.547414	0.0866494	329
ITGB5		FGF4	0.396331	0.08767	72
ITGB6		IGF1	1.48362	0.088911	327
ITGB7		COL4A5	0.677032	0.0923003	329
ITGB8		ITGA1	1.47813	0.0928581	329
JAK3		ITGA2	0.684031	0.0929815	329
KIT		THBS1	1.46656	0.096734	329
KRAS		FGFR2	0.66194	0.0992672	329
LAMA1		KIT	0.706396	0.100898	329
LAMA2		PIK3R3	1.69709	0.101835	329
LAMA3		CREB5	2.59824	0.104181	329
LAMA4		TCL1A	0.592948	0.105427	253
LAMA5		COL9A1	1.50139	0.106352	319
LAMB1		IL2RG	1.48471	0.108026	329
LAMB2		PPP2R5A	1.46231	0.112192	329
LAMB3		EIF4EBP1	0.572883	0.113731	329
LAMB4		CCND2	0.694938	0.1143	329
LAMC1		RPS6KB2	0.556729	0.114422	329
LAMC2		LPAR3	1.53959	0.115169	280
LAMC3		RHEB	1.85327	0.117105	329
LPAR1		BAD	1.73538	0.118959	329
LPAR2		ITGA4	1.45026	0.120672	329
LPAR3		PDGFD	0.62772	0.120955	329
LPAR4		SGK1	1.5916	0.121706	329
LPAR5		PHLPP1	0.454555	0.123546	329
LPAR6		CSF1	0.667832	0.126192	329
MAP2K1		IBSP	1.51401	0.128658	293
MAP2K2		CD19	0.706614	0.130081	311
MAPK1		BCL2L1	0.717042	0.131297	329
MAPK3		CCNE2	1.69758	0.132448	329
MCL1		JAK3	1.69412	0.134197	329
MDM2		SGK3	0.668175	0.135119	329
MET		PIK3R5	1.56302	0.137462	329
MLST8		COL6A5	1.49789	0.137672	232
MTOR		MAP2K1	0.723769	0.139608	329
MYB		IGF2	0.536649	0.141236	329
MYC		ATF4	1.42226	0.151246	329
Mtcp1		FGF23	0.505503	0.154614	139
NFKB1		FGF10	2.09674	0.156244	238
NGF		CSF1R	0.670597	0.159244	329
NGFR		ATF2	0.488828	0.162394	329
NOS3		TNN	0.659502	0.166661	323
NRAS		PIK3CG	1.45909	0.173301	329
NTF3		CREB3L1	2.19331	0.181289	329
NTF4		PPP2R3C	0.609042	0.181399	329
NTRK1		GHR	1.74799	0.186934	329
NTRK2		EPHA2	2.55579	0.189664	329
OSM		RAF1	1.34265	0.206609	329
OSMR		PIK3AP1	0.757381	0.232808	329
PCK1		BCR	0.777126	0.232915	329
PCK2		PPP2R1A	1.2821	0.239261	329
PDGFA		CCND3	1.28088	0.242841	329
PDGFB		COL6A6	1.32747	0.247616	280
PDGFC		IL6	1.79762	0.252447	329
PDGFD		EPO	1.60541	0.310362	209
PDGFRA		FGFR3	1.26174	0.324199	329
PDGFRB		TCL1B	1.40977	0.407473	87
PDPK1		FGF22	1.21023	0.766617	41
PGF		AMP	NaN	NaN	NaN
PHLPP1		ATF6B	NaN	NaN	NaN
PHLPP2		BCL2L11	NaN	NaN	NaN
PIK3AP1		BDNF	NaN	NaN	NaN
PIK3CA		C8orf44-SGK3	NaN	NaN	NaN
PIK3CB		CCND1	NaN	NaN	NaN
PIK3CD		CDK4	NaN	NaN	NaN
PIK3CG		CHRM1	NaN	NaN	NaN
PIK3R1		COL1A1	NaN	NaN	NaN
PIK3R2		COL2A1	NaN	NaN	NaN
PIK3R3		COL9A2	NaN	NaN	NaN
PIK3R5		COMP	NaN	NaN	NaN
PIK3R6		CREB3L2	NaN	NaN	NaN
PIP2		CSF3	NaN	NaN	NaN
PIP3		CSH1	NaN	NaN	NaN
PKN1		CSH2	NaN	NaN	NaN
PKN2		EFNA2	NaN	NaN	NaN
PKN3		EIF4B	NaN	NaN	NaN
PPP2CA		EIF4E1B	NaN	NaN	NaN
PPP2CB		FGF12	NaN	NaN	NaN
PPP2R1A		FGF6	NaN	NaN	NaN
PPP2R1B		FGFR1	NaN	NaN	NaN
PPP2R2A		GH2	NaN	NaN	NaN
PPP2R2B		GNG13	NaN	NaN	NaN
PPP2R2C		GRB2	NaN	NaN	NaN
PPP2R2D		HGF	NaN	NaN	NaN
PPP2R3A		HSP90AA1	NaN	NaN	NaN
PPP2R3B		HSP90AB1	NaN	NaN	NaN
PPP2R3C		IFNA10	NaN	NaN	NaN
PPP2R5A		IFNA13	1.0819e+07	NaN	25
PPP2R5B		IFNA14	NaN	NaN	NaN
PPP2R5C		IFNA16	NaN	NaN	NaN
PPP2R5D		IFNA17	NaN	NaN	NaN
PPP2R5E		IFNA1	NaN	NaN	NaN
PRKAA1		IFNA21	1.14809e+07	NaN	33
PRKAA2		IFNA2	NaN	NaN	NaN
PRKCA		IFNA4	NaN	NaN	NaN
PRL		IFNA5	NaN	NaN	NaN
PRLR		IFNA6	NaN	NaN	NaN
PTEN		IFNA7	NaN	NaN	NaN
PTK2		IFNA8	NaN	NaN	NaN
RAC1		IGF1R	NaN	NaN	NaN
RAF1		IKBKG	NaN	NaN	NaN
RBL2		IL3	NaN	NaN	NaN
RELA		IL4	1.33789e+06	NaN	37
RELN		INS	NaN	NaN	NaN
RHEB		ITGA3	NaN	NaN	NaN
RPS6		ITGA9	NaN	NaN	NaN
RPS6KB1		ITGAV	NaN	NaN	NaN
RPS6KB2		ITGB1	NaN	NaN	NaN
RPTOR		LAMA3	NaN	NaN	NaN
SGK1		LAMB1	NaN	NaN	NaN
SGK2		LAMB4	NaN	NaN	NaN
SGK3		MAP2K2	NaN	NaN	NaN
SOS1		MDM2	NaN	NaN	NaN
SOS2		MTOR	NaN	NaN	NaN
SPP1		Mtcp1	NaN	NaN	NaN
STK11		NOS3	NaN	NaN	NaN
SYK		NTRK1	NaN	NaN	NaN
TCL1A		PDGFC	NaN	NaN	NaN
TCL1B		PIP2	NaN	NaN	NaN
TEK		PIP3	NaN	NaN	NaN
TGFA		PPP2R1B	NaN	NaN	NaN
THBS1		PPP2R2B	NaN	NaN	NaN
THBS2		PPP2R3B	NaN	NaN	NaN
THBS3		PPP2R5C	NaN	NaN	NaN
THBS4		PPP2R5E	NaN	NaN	NaN
THEM4		PRKCA	NaN	NaN	NaN
TLR2		PTEN	NaN	NaN	NaN
TLR4		RAC1	NaN	NaN	NaN
TNC		RBL2	NaN	NaN	NaN
TNN		RPS6	NaN	NaN	NaN
TNR		RPS6KB1	NaN	NaN	NaN
TNXB		RPTOR	NaN	NaN	NaN
TP53		SGK2	NaN	NaN	NaN
TSC1		SOS1	NaN	NaN	NaN
TSC2		SOS2	NaN	NaN	NaN
VEGFA		TEK	NaN	NaN	NaN
VEGFB		TGFA	NaN	NaN	NaN
VEGFC		TNXB	NaN	NaN	NaN
VEGFD		TP53	NaN	NaN	NaN
VTN		TSC2	NaN	NaN	NaN
VWF		VEGFD	NaN	NaN	NaN

## Sheet: TP53
		TP53
Analysed Genes		Genes	Hazard Ratio	P-Value	Patient
ABL1		BCL2	0.46108	0.00061212	329
ATM		CDKN2A	1.81566	0.00536314	329
BAX		MYC	0.553455	0.00552993	329
BBC3		TNFSF10	0.485067	0.00905117	329
BCL2		PPM1D	0.57071	0.0123156	329
BID		BOK	0.579934	0.0128999	329
BOK		TP73	0.607618	0.0236538	327
CDKN1A		OTX2	0.19599	0.0251451	43
CDKN2A		GADD45A	1.62578	0.0275024	329
GADD45A		ATM	1.55545	0.0370957	329
IGFBP-3		BAX	0.59168	0.040357	329
MDM2		WSB1	1.74349	0.0646046	329
MYC		CDKN1A	0.57733	0.067593	329
OTX2		BID	0.491719	0.0936539	329
PMAIP1		BBC3	0.494045	0.171045	329
SUMO-1		SIAH1	1.50806	0.243738	329
TNFSF10		ABL1	NaN	NaN	NaN
TP53		IGFBP-3	NaN	NaN	NaN
TP63		MDM2	NaN	NaN	NaN
TP73		PMAIP1	NaN	NaN	NaN
WSB1		SUMO-1	NaN	NaN	NaN
CHEK2		TP53	NaN	NaN	NaN
PPM1D		TP63	NaN	NaN	NaN
SIAH1		CHEK2	NaN	NaN	NaN
HIPK2		HIPK2	NaN	NaN	NaN

## Sheet: MAPK
		MAPK
Analysed Genes		Genes	Hazard Ratio	P-Value	Patient
LRRK2		KRAS	0.285324	0.000126791	329
RELA		CACNA1I	2.76852	0.000209673	313
TGFBR2		PTPN5	2.43845	0.000282786	292
PRKCG		RASGRP3	2.64578	0.000508127	329
TGFB1		RASGRP1	0.346206	0.000641608	329
MAPK8IP2		CACNB3	2.44405	0.000748191	329
MAP2K6		IL1A	0.426369	0.000828102	328
NTF4		CACNA1F	2.26877	0.000845813	319
IL1R2		FAS	0.475816	0.000856716	329
HSPB1		MKNK2	0.222387	0.00109673	329
SOS1		TGFB2	2.03681	0.00110253	329
FGF18		CACNA1B	3.71735	0.00117158	257
PRKACB		DUSP10	2.36873	0.00140303	329
FGFR4		RPS6KA5	0.492157	0.00155919	329
IL1B		FGF18	2.47143	0.00187886	329
FGFR2		NGF	2.47507	0.00196973	316
TNF		MAPKAPK2	1.91839	0.00207064	329
NGF		AKT3	1.93437	0.00231491	329
FLNC		CASP3	0.528028	0.00280689	329
RELB		CACNB1	1.94602	0.0028692	329
MAP4K4		FGF19	3.02555	0.0029878	301
RPS6KA5		FGF7	1.87033	0.00356226	329
MAP3K7		IL1B	0.52633	0.00362418	329
FGF9		TGFBR2	1.90276	0.00364006	329
RAF1		CACNA2D1	1.88412	0.00384816	316
PPP3CC		MAPKAPK3	0.496277	0.00396021	329
PPM1A		TAB1	0.543403	0.00401743	329
PAK2		HRAS	0.443503	0.00436513	329
RAC2		TGFBR1	1.97952	0.00467488	329
PPM1B		MAPK8	0.549091	0.00518655	329
CACNA1B		PAK1	0.545759	0.00523863	329
NF1		CACNG7	2.82722	0.00529077	111
NFATC1		AKT1	0.37378	0.00534177	329
JUN		MYC	0.553455	0.00552993	329
MAP4K1		FGF13	1.94799	0.00599006	328
CACNA2D4		MAPK1	2.02329	0.00606141	329
CACNA1C		TGFB3	1.81039	0.00607577	329
DUSP9		CACNA2D2	0.562716	0.0065097	329
MEF2C		NRAS	0.559519	0.00657263	329
BRAF		NTF4	2.27713	0.00767117	151
PPP3R2		PDGFRB	1.77406	0.00768607	329
IL1R1		PDGFRB	1.77406	0.00768607	329
GADD45A		HSPA1A	1.75585	0.00771893	329
MRAS		MAPK11	1.75894	0.00772999	329
TNFRSF1A		GNG12	0.451214	0.00811987	329
CACNG2		PLA2G4A	2.19949	0.00873739	329
FGF4		FGF3	2.24379	0.00924032	157
FGF4		FGF14	1.7413	0.00932014	325
CACNA1D		MAPK10	1.7294	0.00987531	329
ARRB2		IL1R2	0.362763	0.0101282	329
DUSP6		DUSP8	0.534849	0.0123804	329
FGF3		NFKB1	0.502136	0.0126192	329
MAP3K12		ELK4	2.0705	0.0129345	329
GNA12		FGF1	1.69787	0.0133794	329
IRF6		PPP3CA	0.433526	0.0138637	329
DUSP8		PPM1A	2.16408	0.0144098	329
CD14		FGF21	3.16221	0.0147219	93
DUSP3		DUSP4	0.575107	0.0155312	329
FGF21		CDC42	0.48369	0.0156488	329
CACNG8		HSPA1L	2.25419	0.0158505	329
RASGRP4		FGF5	1.85829	0.0159033	253
RASGRP4		MAP3K12	1.67383	0.0161949	329
CACNA2D2		MAP3K5	0.477486	0.0173836	329
GNG12		DAG1	0.566481	0.0176896	329
TP53		CACNA2D4	1.99569	0.0178003	329
CACNG4		FGF2	1.68179	0.0179193	329
GRB2		CACNG1	2.67245	0.0195645	100
RRAS		FASLG	0.580442	0.0196961	324
CDC25B		RELB	0.533396	0.0198361	329
NFKB1		CRKL	0.599298	0.0201903	329
AKT3		MAP4K1	0.568406	0.020464	329
CAMP		CHUK	0.565742	0.0206464	329
CACNA1A		TRAF6	1.93089	0.0207415	329
FGFR1		DUSP16	0.577744	0.0218433	329
MAP3K4		FGF20	2.41975	0.0218832	198
FGF8		RAC3	1.65837	0.02285	329
FAS		PDGFB	1.61906	0.0233387	329
FGF5		CACNG4	2.6085	0.0237261	310
FLNB		CRK	0.20401	0.0262721	329
PLA2G4A		GADD45A	1.62578	0.0275024	329
ARRB1		DUSP2	1.66677	0.02827	329
MAP3K6		FGF9	1.6237	0.0293841	323
CACNA1S		DUSP7	2.07748	0.0297023	329
TAOK3		RPS6KA4	0.463645	0.0298683	329
DUSP16		FLNC	1.60982	0.0303999	329
MAPK7		MAP3K4	0.615651	0.0305473	329
PPP3CA		RELA	0.623832	0.0322573	329
FASLG		FGF17	1.64093	0.0323994	276
HRAS		PPM1B	0.593534	0.0341251	329
FLNA		CA2	0.64119	0.0357502	329
AKT2		MAP3K13	0.586708	0.0358022	329
PPP5C		FGFR4	1.70159	0.0363202	329
CACNG5		CACNA1E	1.75737	0.0376275	318
PTPN7		CDC25B	0.344742	0.037751	329
RPS6KA3		FLNB	0.481549	0.0378135	329
RAP1A		DUSP6	1.82794	0.038186	329
CASP3		NLK	1.77842	0.0383052	329
RASA1		CACNA1H	1.7082	0.0386738	329
HSPA6		HSPA6	1.57151	0.039057	329
PAK1		RASA2	1.78905	0.0405455	329
FGF23		RAP1A	0.502453	0.0405478	329
MAPKAPK5		HSPA1B	2.36123	0.0421221	329
MAP3K2		PLA2G4D	1.54584	0.0426331	319
PDGFA		ARRB1	0.648081	0.0431435	329
MAPK13		RAPGEF2	0.563639	0.0439525	329
MAP3K11		RASA1	0.508913	0.0447928	329
HSPA1L		PRKACB	0.589336	0.044986	329
MAP4K3		FGF11	1.55704	0.0460976	329
NFATC3		MAP3K1	1.95685	0.046345	329
PTPRR		MAP2K4	0.592361	0.0472926	329
MAPK14		CACNA1G	2.02364	0.0476291	305
RASGRP1		PTPN7	1.58565	0.047893	329
STMN1		EGFR	0.658462	0.0488652	329
RAC1		NFATC3	1.58758	0.0502516	329
CACNB4		FGF8	1.74621	0.0510528	202
TAOK1		CD14	1.58825	0.0513425	329
PLA2G4C		ECSIT	0.56222	0.0554558	329
FGF17		CACNB4	0.512218	0.0582306	328
NTF3		MAX	1.54386	0.0585173	329
EGFR		MAP2K6	2.63269	0.0585355	329
TAB1		DAXX	1.60018	0.0595247	329
MAPK8IP3		PPP3R1	1.51593	0.0595392	329
RRAS2		PDGFA	1.67428	0.0596793	329
CDC42		MAP2K5	0.514441	0.059764	329
TGFB2		IL1R1	1.49585	0.0598235	329
RAP1B		MEF2C	1.49143	0.0602451	329
FGF20		MKNK1	1.87737	0.0606195	329
CRK		MAP3K11	0.625626	0.0609031	329
MAP3K1		CACNA2D3	1.60254	0.0639452	306
MAP2K4		CACNA1S	2.64769	0.063964	165
RPS6KA4		HSPA2	0.426133	0.0640907	329
RASGRP3		PAK2	1.71376	0.0650457	329
ECSIT		NTRK2	3.69615	0.0677224	328
DDIT3		MAPK8IP1	1.90431	0.0687935	329
MAP2K2		JUN	0.619211	0.0693899	329
PRKACG		EGF	0.641341	0.0700183	307
FGFR3		AKT2	3.58735	0.0741048	329
ATF4		NTF3	0.6231	0.0742015	323
CACNG1		CACNA1A	0.494975	0.0746657	323
PRKACA		RASGRP2	1.61358	0.077197	329
MAPK3		NFKB2	0.283249	0.0779201	329
FGF11		SRF	1.69745	0.0779438	329
NTRK1		IKBKB	0.627935	0.0782131	329
CACNA1I		NFATC1	1.55348	0.0785439	329
PDGFRB		PLA2G4F	0.598607	0.0791066	329
PDGFRB		CACNG6	0.392664	0.0803898	132
DUSP10		TNF	1.65985	0.0819699	327
FOS		PRKCD	1.54065	0.084482	329
TAB2		MAPK3	1.44058	0.0864873	329
FGF12		MAP4K3	1.49772	0.0870384	329
CHUK		FGF4	0.396331	0.08767	72
PRKCD		FGF4	0.396331	0.08767	72
FGF22		BRAF	1.48619	0.0877776	329
TGFBR1		MAPK7	0.664532	0.0913977	329
PLA2G4B		RRAS	0.459538	0.0914624	329
MAPK1		PPP3CB	1.92396	0.0968379	329
KRAS		ARRB2	0.305411	0.0973107	329
FGF2		FGFR2	0.66194	0.0992672	329
STK3		PPP3R2	2.57232	0.100118	53
HSPA1A		CACNA1D	0.705518	0.100399	329
CACNA1G		ARAF	2.10029	0.107465	329
STK4		JUND	0.640319	0.108704	329
CACNA2D3		DUSP9	0.646655	0.111564	293
AKT1		CACNA1C	1.46616	0.114044	329
CACNG7		FOS	0.715642	0.117368	329
IL1A		PPP3CC	0.398644	0.117975	329
TAOK2		MAPKAPK5	0.716901	0.118484	329
MAPK12		PRKACA	1.38862	0.122602	329
MAPK8		MAP3K7	1.41507	0.125223	329
ELK1		NF1	0.72815	0.132969	329
FGF14		MAPK13	1.39784	0.134601	329
ARAF		CAMP	1.51216	0.138059	198
MAPKAPK3		DUSP3	1.61558	0.138137	329
DAG1		MAP4K2	1.3769	0.139579	329
FGF1		MAP2K1	0.723769	0.139608	329
NLK		STMN1	0.723462	0.14064	329
FGF10		ATF4	1.42226	0.151246	329
CACNB3		FGF23	0.505503	0.154614	139
MAP2K5		PPP5C	0.659523	0.154624	329
PPP3R1		FGF10	2.09674	0.156244	238
CACNA1E		ATF2	0.488828	0.162394	329
DAXX		RAP1B	0.740466	0.16789	329
MAPK9		MAP3K14	0.747481	0.171582	329
JUND		ELK1	1.39552	0.181692	329
CACNG3		RASGRP4	0.547439	0.190732	327
PLA2G4D		RASGRP4	0.547439	0.190732	327
TRAF2		CACNG8	2.5798	0.196835	135
CACNA2D1		MAP3K6	0.744779	0.196968	329
TRAF6		RAF1	1.34265	0.206609	329
RAPGEF2		TAOK3	0.772829	0.221951	329
FGF13		PRKACG	1.69647	0.23179	110
MAP2K1		PTPRR	0.684864	0.240689	329
PRKCA		RRAS2	0.656543	0.285822	329
RASGRF1		CACNB2	1.32999	0.301674	329
MAP4K2		FGFR3	1.26174	0.324199	329
NRAS		DUSP1	0.81226	0.342455	329
DUSP4		FGF22	1.21023	0.766617	41
EGF		LRRK2	NaN	NaN	NaN
CACNB1		PRKCG	NaN	NaN	NaN
ATF2		TGFB1	NaN	NaN	NaN
MAX		MAPK8IP2	NaN	NaN	NaN
FGF7		HSPB1	NaN	NaN	NaN
ELK4		SOS1	NaN	NaN	NaN
MAPT		MAP4K4	NaN	NaN	NaN
MAP3K8		RAC2	NaN	NaN	NaN
HSPA2		MRAS	NaN	NaN	NaN
MAP3K13		TNFRSF1A	NaN	NaN	NaN
TGFB3		CACNG2	1.64081e-09	NaN	9
MAP2K3		GNA12	NaN	NaN	NaN
MAPKAPK2		IRF6	NaN	NaN	NaN
PDGFB		TP53	NaN	NaN	NaN
RASGRF2		GRB2	NaN	NaN	NaN
NR4A1		FGFR1	NaN	NaN	NaN
CA2		FLNA	NaN	NaN	NaN
MAPK8IP1		CACNG5	0.0555556	NaN	21
DUSP1		RPS6KA3	NaN	NaN	NaN
FGF19		MAP3K2	NaN	NaN	NaN
MYC		MAPK14	NaN	NaN	NaN
DUSP2		RAC1	NaN	NaN	NaN
RASGRP2		TAOK1	NaN	NaN	NaN
PLA2G4E		PLA2G4C	NaN	NaN	NaN
CACNG6		MAPK8IP3	NaN	NaN	NaN
CRKL		DDIT3	NaN	NaN	NaN
MAP3K14		MAP2K2	NaN	NaN	NaN
MKNK2		NTRK1	NaN	NaN	NaN
MKNK1		TAB2	NaN	NaN	NaN
FGF6		FGF12	NaN	NaN	NaN
CACNB2		PLA2G4B	NaN	NaN	NaN
MAP2K7		STK3	NaN	NaN	NaN
SRF		STK4	NaN	NaN	NaN
MAP3K20		TAOK2	NaN	NaN	NaN
SOS2		MAPK12	NaN	NaN	NaN
RAC3		MAPK9	NaN	NaN	NaN
RASA2		CACNG3	7.95105e-10	NaN	23
CACNA1H		TRAF2	NaN	NaN	NaN
MAP3K5		PRKCA	NaN	NaN	NaN
NTRK2		RASGRF1	NaN	NaN	NaN
NFKB2		MAPT	NaN	NaN	NaN
CACNA1F		MAP3K8	NaN	NaN	NaN
PTPN5		MAP2K3	NaN	NaN	NaN
MAPK11		RASGRF2	NaN	NaN	NaN
BDNF		NR4A1	NaN	NaN	NaN
IKBKB		PLA2G4E	NaN	NaN	NaN
HSPA8		FGF6	1.16294e+07	NaN	7
MAPK10		MAP2K7	NaN	NaN	NaN
PPP3CB		MAP3K20	NaN	NaN	NaN
DUSP7		SOS2	NaN	NaN	NaN
PLA2G4F		BDNF	NaN	NaN	NaN
IKBKG		HSPA8	NaN	NaN	NaN
FGF16		IKBKG	NaN	NaN	NaN
HSPA1B		FGF16	NaN	NaN	NaN
PPP5D1		PPP5D1	NaN	NaN	NaN

## Sheet: Cell Cycle
		Cell Cycle
Analysed Genes		Genes	Hazard Ratio	P-Value	Patient
ABL1		TGFB2	2.03681	0.00110253	329
ANAPC10		ORC1	0.513008	0.00205774	329
ANAPC11		FZR1	0.520053	0.00209185	329
ANAPC13		PTTG2	0.391077	0.00238653	268
ANAPC1		CDC7	0.341562	0.00255188	329
ANAPC2		CDKN2A	1.81566	0.00536314	329
ANAPC4		MYC	0.553455	0.00552993	329
ANAPC5		TGFB3	1.81039	0.00607577	329
ANAPC7		CCNA1	2.25647	0.00663151	208
ATM		CDC27	0.463875	0.00683943	329
ATR		CCNA2	0.536753	0.00689373	329
BUB1		ANAPC13	2.05112	0.00789959	329
BUB3		CDC25C	0.567906	0.00792167	329
CC14A		PRKDC	0.555015	0.00798201	329
CC14B		CDKN1B	0.407847	0.00823356	329
CCNA1		CDK6	2.69337	0.008818	329
CCNA2		CCNB1	0.553942	0.0113316	329
CCNB1		SMC1A	0.49699	0.0137142	329
CCNB2		RBX1	1.68055	0.013984	329
CCNB3		YWHAH	1.87027	0.0154752	329
CCND1		MCM6	0.598453	0.0155929	329
CCND2		MCM4	0.599437	0.0159008	329
CCND3		CCNH	0.431186	0.016984	329
CCNE1		BUB3	1.8939	0.0178485	329
CCNE2		CDC16	1.68207	0.0185444	329
CCNH		RBL1	0.340855	0.0193874	329
CDC16		CDK1	0.189933	0.020302	329
CDC20		WEE1	0.537046	0.0203377	329
CDC23		ESPL1	0.611314	0.0213737	329
CDC25A		CCNE1	0.562024	0.0216532	329
CDC25B		RAD21	1.66826	0.0221893	329
CDC25C		MCM3	2.02485	0.0232755	329
CDC27		ANAPC10	0.463086	0.0233317	329
CDC45		TFDP2	0.40305	0.0240422	329
CDC6		TTK	0.616935	0.0241369	329
CDC7		MCM5	0.620814	0.0246396	329
CDK1		CDC23	0.571456	0.0253355	329
CDK2		GSK3B	1.63968	0.026145	329
CDK4		GADD45A	1.62578	0.0275024	329
CDK6		STAG2	1.61606	0.0284197	329
CDK7		E2F3	4.47256	0.0362309	329
CDKN1A		STAG1	1.65434	0.0365039	329
CDKN1B		ATM	1.55545	0.0370957	329
CDKN1C		CDC25B	0.344742	0.037751	329
CDKN2A		YWHAQ	0.459994	0.0384035	329
CDKN2B		CDK2	0.627977	0.0387665	329
CDKN2C		ANAPC4	0.486994	0.0435407	329
CDKN2D		ORC6	1.86936	0.0441278	329
CHK1		HDAC1	0.63051	0.0475876	329
CHK2		MAD2L2	1.55885	0.0496692	329
CUL1		E2F2	0.532341	0.0506514	329
DBF4A		RB1	0.547227	0.0522014	329
E2F1		PCNA	0.52148	0.052512	329
E2F2		CCNB2	0.656844	0.0537879	329
E2F3		SMAD4	0.644695	0.0540493	329
E2F4		MCM7	0.666936	0.055551	329
E2F5		E2F5	0.673146	0.0621977	329
EP300		PLK1	0.662742	0.0626983	329
ESPL1		CDKN1A	0.57733	0.067593	329
FZR1		CDC25A	0.67941	0.069645	329
GADD45A		CDC20	0.630139	0.0714109	329
GADD45B		CDC6	1.7458	0.0726643	329
GADD45G		CDC45	1.7454	0.0734143	329
GSK3B		ANAPC11	1.65997	0.073851	329
HDAC1		MAD1L1	0.351645	0.0752027	329
HDAC2		HDAC2	1.45059	0.0842332	329
MAD1L1		MCM2	0.651837	0.0864293	329
MAD2L2		CDKN2B	0.368757	0.0894323	329
MCM2		SMC3	1.58187	0.090568	329
MCM3		E2F1	0.711102	0.109335	329
MCM4		SFN	0.531815	0.109962	329
MCM5		ORC4	1.40358	0.111225	329
MCM6		CCND2	0.694938	0.1143	329
MCM7		PTTG1	0.4847	0.119137	329
MD1L1		EP300	0.716897	0.122946	329
MDM2		TFDP1	1.3866	0.126041	329
MYC		CCNE2	1.69758	0.132448	329
ORC1		PKMYT1	0.719489	0.135059	329
ORC2		ORC5	0.72657	0.136647	329
ORC3		ANAPC2	1.36391	0.143338	329
ORC4		ANAPC7	0.560141	0.145434	329
ORC5		WEE2	2.308	0.158276	212
ORC6		CDKN2D	1.50278	0.161993	329
P53		CUL1	0.595105	0.162055	329
PCNA		GADD45G	0.695291	0.18885	329
PKMYT1		ATR	0.594541	0.189541	329
PLK1		CCNB3	0.631175	0.192131	325
PRKDC		E2F4	0.613432	0.218009	329
PTTG1		ORC3	2.4017	0.221175	329
PTTG2		CCND3	1.28088	0.242841	329
RAD21		SKP1	1.50397	0.335067	329
RB1		ORC2	1.54693	0.394061	329
RBL1		ABL1	NaN	NaN	NaN
RBL2		ANAPC1	NaN	NaN	NaN
RBX1		ANAPC5	NaN	NaN	NaN
SFN		BUB1	NaN	NaN	NaN
SKP1		CC14A	NaN	NaN	NaN
SKP2		CC14B	NaN	NaN	NaN
SKP2		CCND1	NaN	NaN	NaN
SMAD2		CDK4	NaN	NaN	NaN
SMAD3		CDK7	NaN	NaN	NaN
SMAD4		CDKN1C	NaN	NaN	NaN
SMC1A		CDKN2C	NaN	NaN	NaN
SMC1B		CHK1	NaN	NaN	NaN
SMC3		CHK2	NaN	NaN	NaN
STAG1		DBF4A	NaN	NaN	NaN
STAG2		GADD45B	NaN	NaN	NaN
TFDP1		MD1L1	NaN	NaN	NaN
TFDP2		MDM2	NaN	NaN	NaN
TGFB1		P53	NaN	NaN	NaN
TGFB2		RBL2	NaN	NaN	NaN
TGFB3		SKP2	NaN	NaN	NaN
TTK		SKP2	NaN	NaN	NaN
WEE1		SMAD2	NaN	NaN	NaN
WEE2		SMAD3	NaN	NaN	NaN
YWHAB		SMC1B	NaN	NaN	NaN
YWHAE		TGFB1	NaN	NaN	NaN
YWHAG		YWHAB	NaN	NaN	NaN
YWHAH		YWHAE	NaN	NaN	NaN
YWHAQ		YWHAG	NaN	NaN	NaN
YWHAZ		YWHAZ	NaN	NaN	NaN
ZBTB17		ZBTB17	NaN	NaN	NaN

## Sheet: mTOR
		Mtor
Analysed Genes		Genes	Hazard Ratio	P-Value	Patient
ADP		RRAGD	2.11571	0.000508131	329
AKT1S1		EIF4E	0.478535	0.00139853	329
AKT1S1		EIF4E	0.478535	0.00139853	329
ATP		LAMTOR5	0.438659	0.00832459	329
EEF2K		RRAGB	1.88987	0.0109652	329
EIF4B		AKT1S1	0.590894	0.0176536	329
EIF4E		AKT1S1	0.590894	0.0176536	329
EIF4EBP1		AKT1S1	0.590894	0.0176536	329
EIF4E		TSC1	1.83426	0.0436401	329
EIF4G1		EIF4G1	0.666548	0.0555588	329
GDP		EIF4G1	0.666548	0.0555588	329
GTP		MLST8	0.648093	0.0842353	329
L-Arg		LAMTOR2	1.41361	0.10772	329
LAMTOR1		EIF4EBP1	0.572883	0.113731	329
LAMTOR2		RHEB	1.85327	0.117105	329
LAMTOR3		RRAGC	1.55181	0.133115	329
LAMTOR4		SLC38A9	0.343862	0.135922	329
LAMTOR5		SLC38A9	0.343862	0.135922	329
MLST8		SLC38A9	0.343862	0.135922	329
MTOR		LAMTOR1	0.501094	0.177795	329
RHEB		ADP	NaN	NaN	NaN
RPS6KB1		ATP	NaN	NaN	NaN
RPS6		EEF2K	NaN	NaN	NaN
RRAGA		EIF4B	NaN	NaN	NaN
RRAGB		GDP	NaN	NaN	NaN
RRAGC		GTP	NaN	NaN	NaN
RRAGD		L-Arg	NaN	NaN	NaN
SLC38A9		LAMTOR3	NaN	NaN	NaN
SLC38A9		LAMTOR4	NaN	NaN	NaN
TSC1		MTOR	NaN	NaN	NaN
TSC2		RPS6KB1	NaN	NaN	NaN
TSC2		RPS6	NaN	NaN	NaN
YWHAB		RRAGA	NaN	NaN	NaN
YWHAB		TSC2	NaN	NaN	NaN
SLC38A9		TSC2	NaN	NaN	NaN
YWHAB		YWHAB	NaN	NaN	NaN
mTORC1		YWHAB	NaN	NaN	NaN
p-5S-RPS6		YWHAB	NaN	NaN	NaN
EIF4G1		mTORC1	NaN	NaN	NaN
AKT1S1		p-5S-RPS6	NaN	NaN	NaN
EEF2K		EEF2K	NaN	NaN	NaN
RPS6KB1		RPS6KB1	NaN	NaN	NaN
EIF4B		EIF4B	NaN	NaN	NaN
RPTOR		RPTOR	NaN	NaN	NaN
p-S939,S1130,T1462-TSC2		p-S939,S1130,T1462-TSC2	NaN	NaN	NaN
p-S939,S1130,T1462-TSC2		p-S939,S1130,T1462-TSC2	NaN	NaN	NaN
p-T246-AKT1S1		p-T246-AKT1S1	NaN	NaN	NaN
p-T308,S473-AKT1		p-T308,S473-AKT1	NaN	NaN	NaN
p-T309,S474-AKT2		p-T309,S474-AKT2	NaN	NaN	NaN
p-T37,T46-EIF4EBP1		p-T37,T46-EIF4EBP1	NaN	NaN	NaN
p-T37,T46-EIF4EBP1		p-T37,T46-EIF4EBP1	NaN	NaN	NaN

## Sheet: SIGNIFICANT
WNT	TGFB	PI3K	TP53	MAPK		Total Number of Genes Analysed					WNT	TGFB	PI3K	TP53	MAPK		Total Number of Genes Significant
APC	AKT1	AKT1	ABL1	LRRK2		872					DVL3	TERT	EFNA1	BCL2	KRAS		389
AXIN1	APP	AKT2	ATM	RELA							VANGL2	TGFB1I1	KRAS	CDKN2A	CACNA1I
CAMK2A	ATF2	AKT3	BAX	TGFBR2							WNT6	PRKAR2A	EFNA4	MYC	PTPN5
CAMK2B	ATF3	AMP	BBC3	PRKCG							TCF7L1	SNIP1	FLT4	TNFSF10	RASGRP3
CAMK2D	AXIN1	ANGPT1	BCL2	TGFB1							CER1	ZEB1	MYB	PPM1D	RASGRP1
CAMK2G	BCAR1	ANGPT2	BID	MAPK8IP2							SOX17	ZFYVE9	LAMC3	BOK	CACNB3
CCND1	BTRC	ANGPT4	BOK	MAP2K6							NKD2	FOXH1	VEGFC	TP73	IL1A
CCND2	CAV1	ATF2	CDKN1A	NTF4							DKK1	COPS5	BCL2	OTX2	CACNA1F
CCND3	CCNB2	ATF4	CDKN2A	IL1R2							SFRP2	COL1A2	ITGA6	GADD45A	FAS
CER1	CCND1	ATF6B	GADD45A	HSPB1							PLCB1	TGFBR2	PKN2	ATM	MKNK2
CHD8	CDC42	BAD	IGFBP3	SOS1							PRICKLE1	TAB1	COL4A6	BAX	TGFB2
CSNK1A1	CDK1	BCL2	MDM2	FGF18							MAPK8	TGFBR1	ANGPT4		CACNA1B
CSNK1A1L	CDKN1A	BCL2L11	MYC	PRKACB							PRICKLE2	MAPK8	EIF4E		DUSP10
CSNK1E	CDKN2B	BCL2L1	OTX2	FGFR4							MYC	RUNX2	SPP1		RPS6KA5
CSNK2A1	CITED1	BCR	PMAIP1	IL1B							WIF1	AKT1	VEGFA		FGF18
CSNK2A2	COL1A2	BDNF	SUMO1	FGFR2							CAMK2B	MET	THBS2		NGF
CSNK2A3	COPS5	BRCA1	TNFSF10	TNF							WNT3A	MYC	GNG4		MAPKAPK2
CSNK2B	CREBBP	C8orf44-SGK3	TP53	NGF							LEF1	MAPK1	FGF18		AKT3
CTBP1	CUL1	CASP9	TP63	FLNC							RHOA	APP	NGF		CASP3
CTBP2	DAB2	CCND1	TP73	RELB							MAPK10	SHC1	AKT3		CACNB1
CTNNB1	DCP1A	CCND2	TP53BP1	MAP4K4							CAMK2D	FOSB	LAMC1		FGF19
CTNNBIP1	E2F4	CCND3	WSB1	RPS6KA5							WNT3	PIK3R1	VTN		FGF7
CXXC4	E2F5	CCNE1	CHEK2	MAP3K7							FZD8	SNW1	FGF19		IL1B
Ca2+	EID2	CCNE2	PPM1D	FGF9							SERPINF1	YAP1	GYS1		TGFBR2
DAAM1	EP300	CD19	SIAH1	RAF1							FZD1	RHOA	COL1A2		CACNA2D1
DAAM2	ETS1	CDC37	HIPK2	PPP3CC							NKD1	SP1	FGF7		MAPKAPK3
DKK1	FN1	CDK2		PPM1A							CXXC4	RBX1	THBS4		TAB1
DKK2	FOS	CDK4		PAK2							PPP3CA	PPM1A	PPP2R2D		HRAS
DKK4	FOSB	CDK6		RAC2							PLCB3	PML	CHRM2		TGFBR1
DVL1	FOXH1	CDKN1A		PPM1B							CSNK1A1L	NEDD4L	IL2RB		MAPK8
DVL2	FOXP3	CDKN1B		CACNA1B							PLCB2	CDC42	PCK1		PAK1
DVL3	GRB2	CHAD		NF1							ROR2	RBL1	HRAS		CACNG7
FOSL1	HDAC1	CHRM1		NFATC1							PRKCB	CDK1	IL7R		AKT1
FRAT1	HGS	CHRM2		JUN							WNT2	MAP4K1	GNG3		MYC
FRAT2	ITCH	CHUK		MAP4K1							SFRP1	TRAF6	GNG10		FGF13
FZD10	ITGA2	COL1A1		CACNA2D4							WNT10A	RNF111	AKT1		MAPK1
FZD1	ITGB1	COL1A2		CACNA1C							GSK3B	KLF6	RELN		TGFB3
FZD2	ITGB3	COL2A1		DUSP9							FRAT1	WWP1	MET		CACNA2D2
FZD3	ITGB4	COL4A1		MEF2C							SENP2	KLF11	FLT1		NRAS
FZD4	JUN	COL4A2		BRAF							DKK4	TGIF1	MYC		NTF4
FZD5	JUNB	COL4A3		PPP3R2							CTNNBIP1	EID2	PPP2R5D		PDGFRB
FZD6	JUND	COL4A4		IL1R1							FZD7	HGS	PHLPP2		PDGFRB
FZD7	KLF10	COL4A5		GADD45A							WNT1	FN1	THBS3		HSPA1A
FZD8	KLF11	COL4A6		MRAS							DKK2	DAB2	STK11		MAPK11
FZD9	KLF6	COL6A1		TNFRSF1A							WNT16	SMAD7	PPP2R3A		GNG12
GPC4	LIMK2	COL6A2		CACNG2							WNT2B	MEF2A	FGF13		PLA2G4A
GSK3B	MAP2K1	COL6A3		FGF4							NFATC4	PIK3R2	MAPK1		FGF3
INVS	MAP2K2	COL6A5		FGF4							NLK	CREBBP	LAMB2		FGF14
JUN	MAP2K3	COL6A6		CACNA1D							NOTUM	DCP1A	NRAS		MAPK10
KREM1	MAP2K4	COL9A1		ARRB2							CSNK2A3	SUMO1	LAMA5		IL1R2
LEF1	MAP2K6	COL9A2		DUSP6							WNT4	MAP2K4	CDC37		DUSP8
LRP5	MAP3K7	COL9A3		FGF3							FZD5	HDAC1	COL9A3		NFKB1
LRP6	MAP4K1	COMP		MAP3K12							DAAM1	ITGB4	LPAR4		ELK4
MAP3K7	MAPK14	CREB1		GNA12									NGFR		FGF1
MAPK10	MAPK1	CREB3		IRF6									EFNA3		PPP3CA
MAPK8	MAPK3	CREB3L1		DUSP8									ITGA5		PPM1A
MAPK9	MAPK8	CREB3L2		CD14									NTF4		FGF21
MYC	MAPK9	CREB3L3		DUSP3									PDGFRB		DUSP4
NFATC1	MEF2A	CREB3L4		FGF21									LAMC2		CDC42
NFATC2	MEF2C	CREB5		CACNG8									GNG12		HSPA1L
NFATC3	MET	CSF1		RASGRP4									CDKN1B		FGF5
NFATC4	MMP12	CSF1R		RASGRP4									PIK3R1		MAP3K12
NKD1	MMP1	CSF3		CACNA2D2									CDK6		MAP3K5
NKD2	MTOR	CSF3R		GNG12									FGF3		DAG1
NLK	MYC	CSH1		TP53									FGF14		CACNA2D4
NOTUM	NEDD4L	CSH2		CACNG4									IL2RA		FGF2
PLAU	NEDD9	DDIT4		GRB2									LAMB3		CACNG1
PLCB1	NUP153	EFNA1		RRAS									GH1		FASLG
PLCB2	NUP214	EFNA2		CDC25B									ITGA11		RELB
PLCB3	PAK2	EFNA3		NFKB1									INSR		CRKL
PLCB4	PARD6A	EFNA4		AKT3									EFNA5		MAP4K1
PORCN	PDK1	EFNA5		CAMP									LPAR1		CHUK
PPP3CA	PIAS1	EGF		CACNA1A									PDPK1		TRAF6
PPP3CB	PIAS2	EGFR		FGFR1									PPP2R2C		DUSP16
PPP3CC	PIK3R1	EIF4B		MAP3K4									ITGA7		FGF20
PPP3R1	PIK3R2	EIF4E1B		FGF8									GNG11		RAC3
PPP3R2	PJA1	EIF4E2		FAS									CREB3L4		PDGFB
PRICKLE1	PML	EIF4EBP1		FGF5									LPAR2		CACNG4
PRICKLE2	PPM1A	EIF4E		FLNB									NFKB1		CRK
PRKCA	PRKAR2A	EPHA2		PLA2G4A									G6PC3		GADD45A
PRKCB	PTK2	EPO		ARRB1									GNGT2		DUSP2
PRKCG	RAC1	EPOR		MAP3K6									FGF1		FGF9
RAC1	RAF1	F2R		CACNA1S									SYK		DUSP7
RHOA	RAS	FASLG		TAOK3									IRS1		RPS6KA4
ROCK2	RBL1	FGF10		DUSP16									PIK3R6		FLNC
ROR1	RBL2	FGF11		MAPK7									DDIT4		MAP3K4
ROR2	RBX1	FGF12		PPP3CA									FGF21		RELA
RYK	RHOA	FGF13		FASLG									ITGB5		FGF17
SENP2	RNF111	FGF14		HRAS									TNR		PPM1B
SERPINF1	ROCK1	FGF17		FLNA									ANGPT2		CA2
SFRP1	RUNX2	FGF18		AKT2									ITGB7		MAP3K13
SFRP2	S6K	FGF19		PPP5C									FGF5		FGFR4
SFRP4	SHC1	FGF1		CACNG5									GNG7		CACNA1E
SFRP5	SIK1	FGF20		PTPN7									PDGFRA		CDC25B
SOST	SIN3A	FGF21		RPS6KA3									GNB2		FLNB
SOX17	SKI	FGF22		RAP1A									EPOR		DUSP6
TCF7	SKIL	FGF23		CASP3									GNB1		NLK
TCF7L1	SKP1	FGF2		RASA1									FGF2		CACNA1H
TCF7L2	SMAD2	FGF3		HSPA6									COL6A2		HSPA6
VANGL1	SMAD3	FGF4		PAK1									GNG2		RASA2
VANGL2	SMAD4	FGF5		FGF23									IL3RA		RAP1A
WIF1	SMAD7	FGF6		MAPKAPK5									LAMA1		HSPA1B
WNT10A	SMURF1	FGF7		MAP3K2									FASLG		PLA2G4D
WNT10B	SMURF2	FGF8		PDGFA									VEGFB		ARRB1
WNT11	SNIP1	FGF9		MAPK13									COL4A2		RAPGEF2
WNT16	SNW1	FGFR1		MAP3K11									IFNAR2		RASA1
WNT1	SOS1	FGFR2		HSPA1L									GNG8		PRKACB
WNT2	SP1	FGFR3		MAP4K3									GNB4		FGF11
WNT2B	SPTBN1	FGFR4		NFATC3									IL4R		MAP3K1
WNT3	SRC	FLT1		PTPRR									EIF4E2		MAP2K4
WNT3A	STAMBPL1	FLT3		MAPK14									PGF		CACNA1G
WNT4	STRAP	FLT3LG		RASGRP1									CHUK		PTPN7
WNT5A	SUMO1	FLT4		STMN1									COL6A3		EGFR
WNT5B	TAB1	FN1		RAC1									VWF
WNT6	TERT	FOXO3		CACNB4									CCNE1
WNT7A	TFDP1	G6PC2		TAOK1									FGF20
WNT7B	TGFB1	G6PC3		PLA2G4C									PRKAA2
PLAUR	TGFB1I1	G6PC		FGF17									ITGB8
LRP1	TGFBR1	GH1		NTF3									PIK3CB
	TGFBR2	GH2		EGFR									PDGFB
	TGFBR3	GHR		TAB1									G6PC2
	TGIF1	GNB1		MAPK8IP3									ITGB6
	THBS1	GNB2		RRAS2									LAMA2
	TNC	GNB3		CDC42									PPP2R5B
	TP53	GNB4		TGFB2									PRKAA1
	TRAF6	GNB5		RAP1B									HSP90B1
	TRAP1	GNG10		FGF20									PKN1
	UBE2I	GNG11		CRK									GSK3B
	UCHL5	GNG12		MAP3K1									IL6R
	WWP1	GNG13		MAP2K4									COL4A3
	YAP1	GNG2		RPS6KA4									GNB3
	ZEB1	GNG3		RASGRP3									FGF9
	ZEB2	GNG4		ECSIT									FLT3LG
	ZFYVE16	GNG5		DDIT3									OSMR
	ZFYVE9	GNG7		MAP2K2									GNB5
		GNG8		PRKACG									PRL
		GNGT1		FGFR3									COL4A1
		GNGT2		ATF4									FLT3
		GRB2		CACNG1									RELA
		GSK3B		PRKACA									FGF17
		GYS1		MAPK3									ITGA10
		GYS2		FGF11									PIK3CA
		HGF		NTRK1									FN1
		HRAS		CACNA1I									FGFR4
		HSP90AA1		PDGFRB									CREB1
		HSP90AB1		PDGFRB									OSM
		HSP90B1		DUSP10									CDK2
		IBSP		FOS									CREB3
		IFNA10		TAB2									PIK3R2
		IFNA13		FGF12									G6PC
		IFNA14		CHUK									PPP2CA
		IFNA16		PRKCD									TSC1
		IFNA17		FGF22									FOXO3
		IFNA1		TGFBR1									LPAR6
		IFNA21		PLA2G4B									FGF11
		IFNA2		MAPK1									IL7
		IFNA4		KRAS									ITGB4
		IFNA5		FGF2									COL4A4
		IFNA6		STK3									EGFR
		IFNA7		HSPA1A
		IFNA8		CACNA1G
		IFNAR1		STK4
		IFNAR2		CACNA2D3
		IFNB1		AKT1
		IGF1		CACNG7
		IGF1R		IL1A
		IGF2		TAOK2
		IKBKB		MAPK12
		IKBKG		MAPK8
		IL2		ELK1
		IL2RA		FGF14
		IL2RB		ARAF
		IL2RG		MAPKAPK3
		IL3		DAG1
		IL3RA		FGF1
		IL4		NLK
		IL4R		FGF10
		IL6		CACNB3
		IL6R		MAP2K5
		IL7		PPP3R1
		IL7R		CACNA1E
		INS		DAXX
		INSR		MAPK9
		IRS1		JUND
		ITGA10		CACNG3
		ITGA11		PLA2G4D
		ITGA1		TRAF2
		ITGA2B		CACNA2D1
		ITGA2		TRAF6
		ITGA3		RAPGEF2
		ITGA4		FGF13
		ITGA5		MAP2K1
		ITGA6		PRKCA
		ITGA7		RASGRF1
		ITGA8		MAP4K2
		ITGA9		NRAS
		ITGAV		DUSP4
		ITGB1		EGF
		ITGB3		CACNB1
		ITGB4		ATF2
		ITGB5		MAX
		ITGB6		FGF7
		ITGB7		ELK4
		ITGB8		MAPT
		JAK3		MAP3K8
		KIT		HSPA2
		KRAS		MAP3K13
		LAMA1		TGFB3
		LAMA2		MAP2K3
		LAMA3		MAPKAPK2
		LAMA4		PDGFB
		LAMA5		RASGRF2
		LAMB1		NR4A1
		LAMB2		CA2
		LAMB3		MAPK8IP1
		LAMB4		DUSP1
		LAMC1		FGF19
		LAMC2		MYC
		LAMC3		DUSP2
		LPAR1		RASGRP2
		LPAR2		PLA2G4E
		LPAR3		CACNG6
		LPAR4		CRKL
		LPAR5		MAP3K14
		LPAR6		MKNK2
		MAP2K1		MKNK1
		MAP2K2		FGF6
		MAPK1		CACNB2
		MAPK3		MAP2K7
		MCL1		SRF
		MDM2		MAP3K20
		MET		SOS2
		MLST8		RAC3
		MTOR		RASA2
		MYB		CACNA1H
		MYC		MAP3K5
		Mtcp1		NTRK2
		NFKB1		NFKB2
		NGF		CACNA1F
		NGFR		PTPN5
		NOS3		MAPK11
		NRAS		BDNF
		NTF3		IKBKB
		NTF4		HSPA8
		NTRK1		MAPK10
		NTRK2		PPP3CB
		OSM		DUSP7
		OSMR		PLA2G4F
		PCK1		IKBKG
		PCK2		FGF16
		PDGFA		HSPA1B
		PDGFB		PPP5D1
		PDGFC
		PDGFD
		PDGFRA
		PDGFRB
		PDPK1
		PGF
		PHLPP1
		PHLPP2
		PIK3AP1
		PIK3CA
		PIK3CB
		PIK3CD
		PIK3CG
		PIK3R1
		PIK3R2
		PIK3R3
		PIK3R5
		PIK3R6
		PIP2
		PIP3
		PKN1
		PKN2
		PKN3
		PPP2CA
		PPP2CB
		PPP2R1A
		PPP2R1B
		PPP2R2A
		PPP2R2B
		PPP2R2C
		PPP2R2D
		PPP2R3A
		PPP2R3B
		PPP2R3C
		PPP2R5A
		PPP2R5B
		PPP2R5C
		PPP2R5D
		PPP2R5E
		PRKAA1
		PRKAA2
		PRKCA
		PRL
		PRLR
		PTEN
		PTK2
		RAC1
		RAF1
		RBL2
		RELA
		RELN
		RHEB
		RPS6
		RPS6KB1
		RPS6KB2
		RPTOR
		SGK1
		SGK2
		SGK3
		SOS1
		SOS2
		SPP1
		STK11
		SYK
		TCL1A
		TCL1B
		TEK
		TGFA
		THBS1
		THBS2
		THBS3
		THBS4
		THEM4
		TLR2
		TLR4
		TNC
		TNN
		TNR
		TNXB
		TP53
		TSC1
		TSC2
		VEGFA
		VEGFB
		VEGFC
		VEGFD
		VTN
		VWF
