# Supplementary material for: Personalised Medicine for Colorectal Cancer Using Mechanism-Based Machine Learning Models
Source: Int J Mol Sci. 2021 Sep 15;22(18):9970. doi: 10.3390/ijms22189970 (PMC8467693; doi:10.3390/ijms22189970)
Supplement: Supplementary file 1 [file ijms-22-09970-s001.zip › ijms-1339236-supplementary/Supplementary File/Supplemental 6_ Survival Analysis Proteomics Results.xlsx]

## Sheet: APOPTOSIS
		APOPTOSIS
Analysed Proteins		Genes	Hazard Ratio	P-Value	Patient
AKT1		BAX	10.8648	6.53672e-05	71
APAF1		CASP10	9.21599	0.0017477	48
BAD		CASP1	5.28939	0.00401236	69
BAK1		RIPK1	0.185874	0.00931264	61
BAX		CASP6	3.78121	0.0270114	67
BBC3		BID	0.264983	0.027277	67
BCL2		CASP8	4.02048	0.0274738	56
BCL2L11		DIABLO	3.63983	0.0399285	61
BCL2L1		CASP7	0.287205	0.041427	45
BCL2L2		DFFA	0.232161	0.0633908	71
BID		CYCS	3.2513	0.074567	73
BIRC2		CASP3	3.28483	0.0751029	64
BIRC3		NFKB1	2.62763	0.0997307	71
BIRC4		CHUK	6.07433	0.120655	25
BIRC5		TRADD	3.17661	0.133221	40
BNIP3L		MAP2K4	0.374789	0.137515	61
BOK		RELA	2.44468	0.14008	65
CASP10		BCL2L2	0.350715	0.176998	66
CASP11		IKBKB	0.227492	0.228478	15
CASP1		APAF1	0.440336	0.24651	55
CASP2		IRF3	2.33232	0.271301	31
CASP3		IGF2	3.57478	0.275707	12
CASP4		TRAF2	1.80698	0.347172	60
CASP6		FAS	2.50868	0.359686	17
CASP7		PIK3R1	0.457497	0.370225	34
CASP8		IKBKG	0.306186	0.405057	20
CASP9		CASP4	2.47761	0.460169	12
CDKN2A		BAK1	0.587239	0.565745	15
CFLAR		IRF6	0.707107	0.809221	11
CHUK		NFKBIB	1.02109	1	14
CRADD		AKT1	NaN	NaN	NaN
CYCS		BAD	NaN	NaN	NaN
DFFA		BBC3	NaN	NaN	NaN
DFFB		BCL2	NaN	NaN	NaN
DIABLO		BCL2L11	NaN	NaN	NaN
FADD		BCL2L1	NaN	NaN	NaN
FAS		BIRC2	NaN	NaN	NaN
FASLG		BIRC3	NaN	NaN	NaN
GZMB		BIRC4	NaN	NaN	NaN
HELLS		BIRC5	NaN	NaN	NaN
HRK		BNIP3L	NaN	NaN	NaN
IGF1		BOK	NaN	NaN	NaN
IGF1R		CASP11	NaN	NaN	NaN
IGF2		CASP2	NaN	NaN	NaN
IKBKB		CASP9	NaN	NaN	NaN
IKBKG		CDKN2A	NaN	NaN	NaN
IRF1		CFLAR	NaN	NaN	NaN
IRF2		CRADD	NaN	NaN	NaN
IRF3		DFFB	NaN	NaN	NaN
IRF4		FADD	NaN	NaN	NaN
IRF5		FASLG	NaN	NaN	NaN
IRF6		GZMB	NaN	NaN	NaN
IRF7		HELLS	NaN	NaN	NaN
JUN		HRK	NaN	NaN	NaN
LTA		IGF1	NaN	NaN	NaN
MAP2K4		IGF1R	NaN	NaN	NaN
MAP3K1		IRF1	NaN	NaN	NaN
MAPK10		IRF2	NaN	NaN	NaN
MCL1		IRF4	NaN	NaN	NaN
MDM2		IRF5	NaN	NaN	NaN
MIR29A		IRF7	NaN	NaN	NaN
MIR29B1		JUN	NaN	NaN	NaN
MIR29B2		LTA	NaN	NaN	NaN
MYC		MAP3K1	NaN	NaN	NaN
NFKB1		MAPK10	NaN	NaN	NaN
NFKBIA		MCL1	NaN	NaN	NaN
NFKBIB		MDM2	NaN	NaN	NaN
NFKBIE		MIR29A	NaN	NaN	NaN
PIK3R1		MIR29B1	NaN	NaN	NaN
PMAIP1		MIR29B2	NaN	NaN	NaN
PRF1		MYC	NaN	NaN	NaN
RELA		NFKBIA	NaN	NaN	NaN
RIPK1		NFKBIE	NaN	NaN	NaN
TNF		PMAIP1	NaN	NaN	NaN
TNFRSF10B		PRF1	NaN	NaN	NaN
TNFRSF1A		TNF	NaN	NaN	NaN
TNFRSF1B		TNFRSF10B	NaN	NaN	NaN
TNFRSF21		TNFRSF1A	NaN	NaN	NaN
TNFRSF25		TNFRSF1B	NaN	NaN	NaN
TNFSF10		TNFRSF21	NaN	NaN	NaN
TP53		TNFRSF25	NaN	NaN	NaN
TP63		TNFSF10	NaN	NaN	NaN
TP73		TP53	NaN	NaN	NaN
TRADD		TP63	NaN	NaN	NaN
TRAF1		TP73	NaN	NaN	NaN
TRAF2		TRAF1	NaN	NaN	NaN
TRAF3		TRAF3	NaN	NaN	NaN

## Sheet: WNT
		WNT
Analysed Proteins		Genes	Hazard Ratio	P-Value	Patient
APC		PRKCA	0.155731	0.00161474	63
AXIN1		ROCK2	5.78096	0.00178194	71
CAMK2A		CSNK2A1	5.68235	0.00182997	73
CAMK2B		LRP1	0.259405	0.0262115	72
CAMK2D		CSNK1A1	0.284601	0.0371486	72
CAMK2G		GPC4	0.251236	0.0457808	50
CCND1		GSK3B	4.81635	0.0545502	41
CCND2		CTBP2	4.38736	0.0563528	73
CCND3		RAC1	0.226681	0.0592647	73
CER1		CTNNB1	2.67859	0.0842229	73
CHD8		CSNK2A2	0.275778	0.0993321	69
CSNK1A1		RHOA	0.323581	0.145958	73
CSNK1A1L		PLCB4	5.86463	0.148693	26
CSNK1E		CTBP1	0.38819	0.151663	73
CSNK2A1		PPP3CA	0.412068	0.178356	73
CSNK2A2		CSNK2B	0.351326	0.195639	61
CSNK2A3		MAPK8	0.484197	0.230043	71
CSNK2B		CAMK2G	0.524147	0.246884	73
CTBP1		PPP3CB	0.416231	0.255509	73
CTBP2		SERPINF1	1.87596	0.260351	73
CTNNB1		SFRP4	0.418037	0.300789	22
CTNNBIP1		PLCB3	0.502684	0.305901	71
CXXC4		CAMK2D	0.504843	0.374423	73
Ca2+		MAPK9	0.426773	0.414061	72
DAAM1		PPP3R1	2.4305	0.46925	17
DAAM2		SFRP2	0.971411	0.977033	10
DKK1		WNT5A	1.02109	1	14
DKK2		APC	NaN	NaN	NaN
DKK4		AXIN1	NaN	NaN	NaN
DVL1		CAMK2A	NaN	NaN	NaN
DVL2		CAMK2B	NaN	NaN	NaN
DVL3		CCND1	NaN	NaN	NaN
FOSL1		CCND2	NaN	NaN	NaN
FRAT1		CCND3	NaN	NaN	NaN
FRAT2		CER1	NaN	NaN	NaN
FZD10		CHD8	NaN	NaN	NaN
FZD1		CSNK1A1L	NaN	NaN	NaN
FZD2		CSNK1E	NaN	NaN	NaN
FZD3		CSNK2A3	NaN	NaN	NaN
FZD4		CTNNBIP1	NaN	NaN	NaN
FZD5		CXXC4	NaN	NaN	NaN
FZD6		Ca2+	NaN	NaN	NaN
FZD7		DAAM1	NaN	NaN	NaN
FZD8		DAAM2	NaN	NaN	NaN
FZD9		DKK1	NaN	NaN	NaN
GPC4		DKK2	NaN	NaN	NaN
GSK3B		DKK4	NaN	NaN	NaN
INVS		DVL1	NaN	NaN	NaN
JUN		DVL2	NaN	NaN	NaN
KREM1		DVL3	NaN	NaN	NaN
LEF1		FOSL1	NaN	NaN	NaN
LRP5		FRAT1	NaN	NaN	NaN
LRP6		FRAT2	NaN	NaN	NaN
MAP3K7		FZD10	NaN	NaN	NaN
MAPK10		FZD1	NaN	NaN	NaN
MAPK8		FZD2	NaN	NaN	NaN
MAPK9		FZD3	NaN	NaN	NaN
MYC		FZD4	NaN	NaN	NaN
NFATC1		FZD5	NaN	NaN	NaN
NFATC2		FZD6	NaN	NaN	NaN
NFATC3		FZD7	NaN	NaN	NaN
NFATC4		FZD8	NaN	NaN	NaN
NKD1		FZD9	NaN	NaN	NaN
NKD2		INVS	NaN	NaN	NaN
NLK		JUN	NaN	NaN	NaN
NOTUM		KREM1	NaN	NaN	NaN
PLAU		LEF1	NaN	NaN	NaN
PLCB1		LRP5	NaN	NaN	NaN
PLCB2		LRP6	NaN	NaN	NaN
PLCB3		MAP3K7	NaN	NaN	NaN
PLCB4		MAPK10	NaN	NaN	NaN
PORCN		MYC	NaN	NaN	NaN
PPP3CA		NFATC1	NaN	NaN	NaN
PPP3CB		NFATC2	NaN	NaN	NaN
PPP3CC		NFATC3	NaN	NaN	NaN
PPP3R1		NFATC4	NaN	NaN	NaN
PPP3R2		NKD1	NaN	NaN	NaN
PRICKLE1		NKD2	NaN	NaN	NaN
PRICKLE2		NLK	NaN	NaN	NaN
PRKCA		NOTUM	NaN	NaN	NaN
PRKCB		PLAU	NaN	NaN	NaN
PRKCG		PLCB1	NaN	NaN	NaN
RAC1		PLCB2	NaN	NaN	NaN
RHOA		PORCN	NaN	NaN	NaN
ROCK2		PPP3CC	NaN	NaN	NaN
ROR1		PPP3R2	NaN	NaN	NaN
ROR2		PRICKLE1	NaN	NaN	NaN
RYK		PRICKLE2	NaN	NaN	NaN
SENP2		PRKCB	NaN	NaN	NaN
SERPINF1		PRKCG	NaN	NaN	NaN
SFRP1		ROR1	NaN	NaN	NaN
SFRP2		ROR2	NaN	NaN	NaN
SFRP4		RYK	NaN	NaN	NaN
SFRP5		SENP2	NaN	NaN	NaN
SOST		SFRP1	NaN	NaN	NaN
SOX17		SFRP5	NaN	NaN	NaN
TCF7		SOST	NaN	NaN	NaN
TCF7L1		SOX17	NaN	NaN	NaN
TCF7L2		TCF7	NaN	NaN	NaN
VANGL1		TCF7L1	NaN	NaN	NaN
VANGL2		TCF7L2	NaN	NaN	NaN
WIF1		VANGL1	NaN	NaN	NaN
WNT10A		VANGL2	NaN	NaN	NaN
WNT10B		WIF1	NaN	NaN	NaN
WNT11		WNT10A	NaN	NaN	NaN
WNT16		WNT10B	NaN	NaN	NaN
WNT1		WNT11	NaN	NaN	NaN
WNT2		WNT16	NaN	NaN	NaN
WNT2B		WNT1	NaN	NaN	NaN
WNT3		WNT2	NaN	NaN	NaN
WNT3A		WNT2B	NaN	NaN	NaN
WNT4		WNT3	NaN	NaN	NaN
WNT5A		WNT3A	NaN	NaN	NaN
WNT5B		WNT4	NaN	NaN	NaN
WNT6		WNT5B	NaN	NaN	NaN
WNT7A		WNT6	NaN	NaN	NaN
WNT7B		WNT7A	NaN	NaN	NaN
PLAUR		WNT7B	NaN	NaN	NaN
LRP1		PLAUR	NaN	NaN	NaN

## Sheet: TGF Beta
		TGF Beta
Analysed Proteins		Genes	Hazard Ratio	P-Value	Patient
AKT1		SMAD2	10.4343	0.000629955	67
APP		SPTBN1	5.83182	0.00159752	73
ATF2		DAB2	5.71028	0.00780317	60
ATF3		MAP2K6	0.127411	0.0123013	43
AXIN1		ITGB4	4.49315	0.0129116	72
BCAR1		MTOR	5.33441	0.0137431	55
BTRC		PDK1	5.68064	0.0166346	49
CAV1		MAP2K1	0.245135	0.0195015	71
CCNB2		ROCK1	0.24717	0.0204151	71
CCND1		PPM1A	11.8788	0.0222892	47
CDC42		SKP1	4.69528	0.0227366	71
CDK1		TAB1	0.123336	0.0235465	27
CDKN1A		GRB2	0.190011	0.0333643	72
CDKN2B		FN1	0.308601	0.0365425	73
CITED1		CAV1	0.267417	0.0375335	65
COL1A2		RAC1	0.226681	0.0592647	73
COPS5		UCHL5	3.58294	0.0618596	64
CREBBP		PRKAR2A	3.48332	0.0624243	73
CUL1		PAK2	2.7449	0.0704311	73
DAB2		TRAP1	2.80398	0.070855	73
DCP1A		CUL1	0.304921	0.0752455	70
E2F4		SNW1	0.244976	0.075352	62
E2F5		ITGB1	0.383842	0.0853177	73
EID2		UBE2I	2.65045	0.0876113	72
EP300		TGFB1I1	0.366007	0.104143	70
ETS1		MAPK1	0.287534	0.108402	73
FN1		TNC	0.410057	0.109428	73
FOS		MAP2K3	2.62454	0.115922	70
FOSB		ZFYVE16	5.83826	0.116575	26
FOXH1		SMAD3	0.416327	0.12463	65
FOXP3		COPS5	0.165971	0.124652	62
GRB2		CREBBP	0.154379	0.128685	28
HDAC1		HDAC1	2.74582	0.130521	70
HGS		MAP2K2	0.30961	0.130786	71
ITCH		ITCH	0.386812	0.131237	53
ITGA2		PTK2	0.314126	0.135235	63
ITGB1		MAP2K4	0.374789	0.137515	61
ITGB3		RHOA	0.323581	0.145958	73
ITGB4		STRAP	0.323581	0.145958	73
JUN		COL1A2	0.446793	0.157892	73
JUNB		ITGA2	0.394236	0.15842	72
JUND		DCP1A	4.55603	0.161435	25
KLF10		SRC	2.22303	0.165808	73
KLF11		PML	2.23243	0.181586	73
KLF6		CDC42	0.363648	0.189026	73
LIMK2		THBS1	2.04223	0.200201	73
MAP2K1		MMP12	3.19639	0.203197	24
MAP2K2		SP1	0.412709	0.216717	47
MAP2K3		MAPK8	0.484197	0.230043	71
MAP2K4		CDK1	1.97791	0.232249	73
MAP2K6		SIN3A	2.22625	0.234186	45
MAP3K7		APP	0.390378	0.234216	47
MAP4K1		NUP214	1.99104	0.246379	66
MAPK14		NUP153	2.04426	0.254369	58
MAPK1		MAPK3	0.551505	0.286486	73
MAPK3		MAPK14	2.88328	0.309552	72
MAPK8		BCAR1	0.501137	0.34429	36
MAPK9		MET	0.359839	0.354185	31
MEF2A		NEDD4L	0.491965	0.356294	30
MEF2C		SHC1	0.481393	0.362801	50
MET		SUMO1	2.89098	0.366961	19
MMP12		PIK3R1	0.457497	0.370225	34
MMP1		HGS	0.527983	0.411952	72
MTOR		MAPK9	0.426773	0.414061	72
MYC		ITGB3	2.5167	0.457015	34
NEDD4L		YAP1	0.481078	0.514576	29
NEDD9		STAMBPL1	2	0.624043	11
NUP153		PIAS2	3.82349e-09	0.998203	12
NUP214		MMP1	9.24154e+07	0.998373	17
PAK2		SMAD4	2.18666e+08	0.998964	10
PARD6A		E2F4	1.02029	1	11
PDK1		AKT1	NaN	NaN	NaN
PIAS1		ATF2	NaN	NaN	NaN
PIAS2		ATF3	NaN	NaN	NaN
PIK3R1		AXIN1	NaN	NaN	NaN
PIK3R2		BTRC	NaN	NaN	NaN
PJA1		CCNB2	NaN	NaN	NaN
PML		CCND1	NaN	NaN	NaN
PPM1A		CDKN1A	NaN	NaN	NaN
PRKAR2A		CDKN2B	NaN	NaN	NaN
PTK2		CITED1	NaN	NaN	NaN
RAC1		E2F5	NaN	NaN	NaN
RAF1		EID2	NaN	NaN	NaN
RAS		EP300	NaN	NaN	NaN
RBL1		ETS1	NaN	NaN	NaN
RBL2		FOS	NaN	NaN	NaN
RBX1		FOSB	NaN	NaN	NaN
RHOA		FOXH1	NaN	NaN	NaN
RNF111		FOXP3	NaN	NaN	NaN
ROCK1		JUN	NaN	NaN	NaN
RUNX2		JUNB	NaN	NaN	NaN
S6K		JUND	NaN	NaN	NaN
SHC1		KLF10	NaN	NaN	NaN
SIK1		KLF11	NaN	NaN	NaN
SIN3A		KLF6	NaN	NaN	NaN
SKI		LIMK2	NaN	NaN	NaN
SKIL		MAP3K7	NaN	NaN	NaN
SKP1		MAP4K1	NaN	NaN	NaN
SMAD2		MEF2A	NaN	NaN	NaN
SMAD3		MEF2C	NaN	NaN	NaN
SMAD4		MYC	NaN	NaN	NaN
SMAD7		NEDD9	NaN	NaN	NaN
SMURF1		PARD6A	NaN	NaN	NaN
SMURF2		PIAS1	NaN	NaN	NaN
SNIP1		PIK3R2	NaN	NaN	NaN
SNW1		PJA1	NaN	NaN	NaN
SOS1		RAF1	NaN	NaN	NaN
SP1		RAS	NaN	NaN	NaN
SPTBN1		RBL1	NaN	NaN	NaN
SRC		RBL2	NaN	NaN	NaN
STAMBPL1		RBX1	NaN	NaN	NaN
STRAP		RNF111	NaN	NaN	NaN
SUMO1		RUNX2	NaN	NaN	NaN
TAB1		S6K	NaN	NaN	NaN
TERT		SIK1	NaN	NaN	NaN
TFDP1		SKI	NaN	NaN	NaN
TGFB1		SKIL	NaN	NaN	NaN
TGFB1I1		SMAD7	NaN	NaN	NaN
TGFBR1		SMURF1	NaN	NaN	NaN
TGFBR2		SMURF2	NaN	NaN	NaN
TGFBR3		SNIP1	NaN	NaN	NaN
TGIF1		SOS1	NaN	NaN	NaN
THBS1		TERT	NaN	NaN	NaN
TNC		TFDP1	NaN	NaN	NaN
TP53		TGFB1	NaN	NaN	NaN
TRAF6		TGFBR1	NaN	NaN	NaN
TRAP1		TGFBR2	NaN	NaN	NaN
UBE2I		TGFBR3	NaN	NaN	NaN
UCHL5		TGIF1	NaN	NaN	NaN
WWP1		TP53	NaN	NaN	NaN
YAP1		TRAF6	NaN	NaN	NaN
ZEB1		WWP1	NaN	NaN	NaN
ZEB2		ZEB1	NaN	NaN	NaN
ZFYVE16		ZEB2	NaN	NaN	NaN
ZFYVE9		ZFYVE9	NaN	NaN	NaN

## Sheet: PI3K Akt
Analysed Proteins		PI3K-AKT
AKT1		Genes	Hazard Ratio	P-Value	Patient
AKT2		PPP2R1B	6.80499	0.000826283	73
AKT3		EIF4E	7.62845	0.00083206	73
AMP		PPP2R1A	7.62845	0.00083206	73
ANGPT1		PRKCA	0.155731	0.00161474	63
ANGPT2		SYK	9.04328	0.00245868	46
ANGPT4		PCK2	6.90243	0.00444089	73
ATF2		RPS6	0.168303	0.00903488	73
ATF4		EPHA2	4.31774	0.0126972	61
ATF6B		ITGB4	4.49315	0.0129116	72
BAD		MTOR	5.33441	0.0137431	55
BCL2		EGFR	5.31686	0.0156538	59
BCL2L11		PPP2R5E	6.63746	0.0160898	67
BCL2L1		ITGA3	0.169135	0.0170369	40
BCR		MAP2K1	0.245135	0.0195015	71
BDNF		PCK1	4.71437	0.0228264	70
BRCA1		GNB1	3.53748	0.02327	73
C8orf44-SGK3		LAMA5	0.232148	0.0237818	68
CASP9		PDPK1	7.86031	0.024409	30
CCND1		PPP2CB	3.59064	0.0252302	73
CCND2		VTN	3.82544	0.0261236	73
CCND3		GNG5	0.283016	0.0273009	58
CCNE1		CDC37	0.267788	0.0287876	73
CCNE2		GRB2	0.190011	0.0333643	72
CD19		LAMA3	4.23622	0.0354503	51
CDC37		COL6A1	0.283746	0.0363571	73
CDK2		FN1	0.308601	0.0365425	73
CDK4		PPP2R2A	3.20486	0.0427465	73
CDK6		LAMB3	4.34339	0.0450914	45
CDKN1A		EIF4E2	5.09149	0.0479894	36
CDKN1B		LAMA4	0.277978	0.0524467	73
CHAD		GSK3B	4.81635	0.0545502	41
CHRM1		COL4A2	0.285206	0.057116	73
CHRM2		RAC1	0.226681	0.0592647	73
CHUK		LAMC1	0.332028	0.0678549	73
COL1A1		COL2A1	0.247519	0.0698969	66
COL1A2		GNB2	0.305574	0.0721268	73
COL2A1		CDK6	2.96144	0.073774	72
COL4A1		GYS1	3.5403	0.0743351	51
COL4A2		LAMB1	0.367739	0.0745233	73
COL4A3		ITGB1	0.383842	0.0853177	73
COL4A4		NRAS	5.97229	0.0874088	71
COL4A5		HSP90AA1	0.327166	0.0912856	73
COL4A6		PKN2	3.97707	0.091337	34
COL6A1		COL6A3	3.71294	0.092385	73
COL6A2		PRKAA1	2.7715	0.0969544	71
COL6A3		NFKB1	2.62763	0.0997307	71
COL6A5		ITGAV	0.398566	0.10714	73
COL6A6		HSP90B1	0.346958	0.108187	73
COL9A1		MAPK1	0.287534	0.108402	73
COL9A2		TNC	0.410057	0.109428	73
COL9A3		PKN1	0.203699	0.115228	22
COMP		PPP2R5D	0.386405	0.115323	73
CREB1		CHUK	6.07433	0.120655	25
CREB3		ITGA6	2.36852	0.123293	73
CREB3L1		MAP2K2	0.30961	0.130786	71
CREB3L2		COL4A1	0.432787	0.132976	72
CREB3L3		PTK2	0.314126	0.135235	63
CREB3L4		GNG12	2.70062	0.136735	73
CREB5		LAMC2	0.346846	0.137556	43
CSF1		RELA	2.44468	0.14008	65
CSF1R		ITGA1	0.40068	0.14009	71
CSF3		KRAS	3.0761	0.147241	73
CSF3R		COL1A2	0.446793	0.157892	73
CSH1		ITGA2	0.394236	0.15842	72
CSH2		GNB4	2.18192	0.171358	73
DDIT4		VWF	0.361537	0.185941	71
EFNA1		CDK2	2.10411	0.192201	73
EFNA2		COMP	0.299845	0.193943	29
EFNA3		CDK4	2.17722	0.196787	72
EFNA4		THBS1	2.04223	0.200201	73
EFNA5		HSP90AB1	0.490654	0.201564	73
EGF		PDGFRB	0.344003	0.203053	38
EGFR		RHEB	0.253433	0.204353	53
EIF4B		RPTOR	3.58269	0.204521	31
EIF4E1B		COL6A2	0.497682	0.211494	73
EIF4E2		TNXB	0.339588	0.214448	38
EIF4EBP1		ITGB5	0.476228	0.223879	69
EIF4E		THBS2	2.69854	0.225177	47
EPHA2		COL1A1	3.51426	0.228188	73
EPO		IKBKB	0.227492	0.228478	15
EPOR		EIF4B	0.39734	0.23099	64
F2R		PPP2R5A	2.17974	0.244373	63
FASLG		CREB1	0.40673	0.25065	49
FGF10		IGF2	3.57478	0.275707	12
FGF11		PTEN	0.283974	0.279341	31
FGF12		ITGA11	0.339792	0.281043	19
FGF13		LAMB2	0.434322	0.283051	65
FGF14		MAPK3	0.551505	0.286486	73
FGF17		ITGA5	0.361644	0.347884	52
FGF18		PPP2R5C	0.562846	0.349422	71
FGF19		MET	0.359839	0.354185	31
FGF1		ITGA2B	0.320629	0.354832	19
FGF20		PIK3R1	0.457497	0.370225	34
FGF21		IKBKG	0.306186	0.405057	20
FGF22		THBS4	2.07292	0.426288	26
FGF23		ITGB3	2.5167	0.457015	34
FGF2		BCR	2.30278	0.497655	17
FGF3		ITGA7	1.67332	0.716916	15
FGF4		PIK3AP1	0.747514	0.813804	11
FGF5		LAMA2	1.20933e+07	0.998327	25
FGF6		AKT1	NaN	NaN	NaN
FGF7		AKT2	NaN	NaN	NaN
FGF8		AKT3	NaN	NaN	NaN
FGF9		AMP	NaN	NaN	NaN
FGFR1		ANGPT1	NaN	NaN	NaN
FGFR2		ANGPT2	NaN	NaN	NaN
FGFR3		ANGPT4	NaN	NaN	NaN
FGFR4		ATF2	NaN	NaN	NaN
FLT1		ATF4	NaN	NaN	NaN
FLT3		ATF6B	NaN	NaN	NaN
FLT3LG		BAD	NaN	NaN	NaN
FLT4		BCL2	NaN	NaN	NaN
FN1		BCL2L11	NaN	NaN	NaN
FOXO3		BCL2L1	NaN	NaN	NaN
G6PC2		BDNF	NaN	NaN	NaN
G6PC3		BRCA1	NaN	NaN	NaN
G6PC		C8orf44-SGK3	NaN	NaN	NaN
GH1		CASP9	NaN	NaN	NaN
GH2		CCND1	NaN	NaN	NaN
GHR		CCND2	NaN	NaN	NaN
GNB1		CCND3	NaN	NaN	NaN
GNB2		CCNE1	NaN	NaN	NaN
GNB3		CCNE2	NaN	NaN	NaN
GNB4		CD19	NaN	NaN	NaN
GNB5		CDKN1A	NaN	NaN	NaN
GNG10		CDKN1B	NaN	NaN	NaN
GNG11		CHAD	NaN	NaN	NaN
GNG12		CHRM1	NaN	NaN	NaN
GNG13		CHRM2	NaN	NaN	NaN
GNG2		COL4A3	NaN	NaN	NaN
GNG3		COL4A4	NaN	NaN	NaN
GNG4		COL4A5	NaN	NaN	NaN
GNG5		COL4A6	NaN	NaN	NaN
GNG7		COL6A5	NaN	NaN	NaN
GNG8		COL6A6	NaN	NaN	NaN
GNGT1		COL9A1	NaN	NaN	NaN
GNGT2		COL9A2	NaN	NaN	NaN
GRB2		COL9A3	NaN	NaN	NaN
GSK3B		CREB3	NaN	NaN	NaN
GYS1		CREB3L1	NaN	NaN	NaN
GYS2		CREB3L2	NaN	NaN	NaN
HGF		CREB3L3	NaN	NaN	NaN
HRAS		CREB3L4	NaN	NaN	NaN
HSP90AA1		CREB5	NaN	NaN	NaN
HSP90AB1		CSF1	NaN	NaN	NaN
HSP90B1		CSF1R	NaN	NaN	NaN
IBSP		CSF3	NaN	NaN	NaN
IFNA10		CSF3R	NaN	NaN	NaN
IFNA13		CSH1	NaN	NaN	NaN
IFNA14		CSH2	NaN	NaN	NaN
IFNA16		DDIT4	NaN	NaN	NaN
IFNA17		EFNA1	NaN	NaN	NaN
IFNA1		EFNA2	NaN	NaN	NaN
IFNA21		EFNA3	NaN	NaN	NaN
IFNA2		EFNA4	NaN	NaN	NaN
IFNA4		EFNA5	NaN	NaN	NaN
IFNA5		EGF	NaN	NaN	NaN
IFNA6		EIF4E1B	NaN	NaN	NaN
IFNA7		EIF4EBP1	NaN	NaN	NaN
IFNA8		EPO	NaN	NaN	NaN
IFNAR1		EPOR	NaN	NaN	NaN
IFNAR2		F2R	NaN	NaN	NaN
IFNB1		FASLG	NaN	NaN	NaN
IGF1		FGF10	NaN	NaN	NaN
IGF1R		FGF11	NaN	NaN	NaN
IGF2		FGF12	NaN	NaN	NaN
IKBKB		FGF13	NaN	NaN	NaN
IKBKG		FGF14	NaN	NaN	NaN
IL2		FGF17	NaN	NaN	NaN
IL2RA		FGF18	NaN	NaN	NaN
IL2RB		FGF19	NaN	NaN	NaN
IL2RG		FGF1	NaN	NaN	NaN
IL3		FGF20	NaN	NaN	NaN
IL3RA		FGF21	NaN	NaN	NaN
IL4		FGF22	NaN	NaN	NaN
IL4R		FGF23	NaN	NaN	NaN
IL6		FGF2	NaN	NaN	NaN
IL6R		FGF3	NaN	NaN	NaN
IL7		FGF4	NaN	NaN	NaN
IL7R		FGF5	NaN	NaN	NaN
INS		FGF6	NaN	NaN	NaN
INSR		FGF7	NaN	NaN	NaN
IRS1		FGF8	NaN	NaN	NaN
ITGA10		FGF9	NaN	NaN	NaN
ITGA11		FGFR1	NaN	NaN	NaN
ITGA1		FGFR2	NaN	NaN	NaN
ITGA2B		FGFR3	NaN	NaN	NaN
ITGA2		FGFR4	NaN	NaN	NaN
ITGA3		FLT1	NaN	NaN	NaN
ITGA4		FLT3	NaN	NaN	NaN
ITGA5		FLT3LG	NaN	NaN	NaN
ITGA6		FLT4	NaN	NaN	NaN
ITGA7		FOXO3	NaN	NaN	NaN
ITGA8		G6PC2	NaN	NaN	NaN
ITGA9		G6PC3	NaN	NaN	NaN
ITGAV		G6PC	NaN	NaN	NaN
ITGB1		GH1	NaN	NaN	NaN
ITGB3		GH2	NaN	NaN	NaN
ITGB4		GHR	NaN	NaN	NaN
ITGB5		GNB3	NaN	NaN	NaN
ITGB6		GNB5	NaN	NaN	NaN
ITGB7		GNG10	NaN	NaN	NaN
ITGB8		GNG11	NaN	NaN	NaN
JAK3		GNG13	NaN	NaN	NaN
KIT		GNG2	NaN	NaN	NaN
KRAS		GNG3	NaN	NaN	NaN
LAMA1		GNG4	NaN	NaN	NaN
LAMA2		GNG7	NaN	NaN	NaN
LAMA3		GNG8	NaN	NaN	NaN
LAMA4		GNGT1	NaN	NaN	NaN
LAMA5		GNGT2	NaN	NaN	NaN
LAMB1		GYS2	NaN	NaN	NaN
LAMB2		HGF	NaN	NaN	NaN
LAMB3		HRAS	NaN	NaN	NaN
LAMB4		IBSP	NaN	NaN	NaN
LAMC1		IFNA10	NaN	NaN	NaN
LAMC2		IFNA13	NaN	NaN	NaN
LAMC3		IFNA14	NaN	NaN	NaN
LPAR1		IFNA16	NaN	NaN	NaN
LPAR2		IFNA17	NaN	NaN	NaN
LPAR3		IFNA1	NaN	NaN	NaN
LPAR4		IFNA21	NaN	NaN	NaN
LPAR5		IFNA2	NaN	NaN	NaN
LPAR6		IFNA4	NaN	NaN	NaN
MAP2K1		IFNA5	NaN	NaN	NaN
MAP2K2		IFNA6	NaN	NaN	NaN
MAPK1		IFNA7	NaN	NaN	NaN
MAPK3		IFNA8	NaN	NaN	NaN
MCL1		IFNAR1	NaN	NaN	NaN
MDM2		IFNAR2	NaN	NaN	NaN
MET		IFNB1	NaN	NaN	NaN
MLST8		IGF1	NaN	NaN	NaN
MTOR		IGF1R	NaN	NaN	NaN
MYB		IL2	NaN	NaN	NaN
MYC		IL2RA	NaN	NaN	NaN
Mtcp1		IL2RB	NaN	NaN	NaN
NFKB1		IL2RG	NaN	NaN	NaN
NGF		IL3	NaN	NaN	NaN
NGFR		IL3RA	NaN	NaN	NaN
NOS3		IL4	NaN	NaN	NaN
NRAS		IL4R	NaN	NaN	NaN
NTF3		IL6	NaN	NaN	NaN
NTF4		IL6R	NaN	NaN	NaN
NTRK1		IL7	NaN	NaN	NaN
NTRK2		IL7R	NaN	NaN	NaN
OSM		INS	NaN	NaN	NaN
OSMR		INSR	NaN	NaN	NaN
PCK1		IRS1	NaN	NaN	NaN
PCK2		ITGA10	NaN	NaN	NaN
PDGFA		ITGA4	NaN	NaN	NaN
PDGFB		ITGA8	NaN	NaN	NaN
PDGFC		ITGA9	NaN	NaN	NaN
PDGFD		ITGB6	NaN	NaN	NaN
PDGFRA		ITGB7	NaN	NaN	NaN
PDGFRB		ITGB8	NaN	NaN	NaN
PDPK1		JAK3	NaN	NaN	NaN
PGF		KIT	NaN	NaN	NaN
PHLPP1		LAMA1	NaN	NaN	NaN
PHLPP2		LAMB4	NaN	NaN	NaN
PIK3AP1		LAMC3	NaN	NaN	NaN
PIK3CA		LPAR1	NaN	NaN	NaN
PIK3CB		LPAR2	NaN	NaN	NaN
PIK3CD		LPAR3	NaN	NaN	NaN
PIK3CG		LPAR4	NaN	NaN	NaN
PIK3R1		LPAR5	NaN	NaN	NaN
PIK3R2		LPAR6	NaN	NaN	NaN
PIK3R3		MCL1	NaN	NaN	NaN
PIK3R5		MDM2	NaN	NaN	NaN
PIK3R6		MLST8	NaN	NaN	NaN
PIP2		MYB	NaN	NaN	NaN
PIP3		MYC	NaN	NaN	NaN
PKN1		Mtcp1	NaN	NaN	NaN
PKN2		NGF	NaN	NaN	NaN
PKN3		NGFR	NaN	NaN	NaN
PPP2CA		NOS3	NaN	NaN	NaN
PPP2CB		NTF3	NaN	NaN	NaN
PPP2R1A		NTF4	NaN	NaN	NaN
PPP2R1B		NTRK1	NaN	NaN	NaN
PPP2R2A		NTRK2	NaN	NaN	NaN
PPP2R2B		OSM	NaN	NaN	NaN
PPP2R2C		OSMR	NaN	NaN	NaN
PPP2R2D		PDGFA	NaN	NaN	NaN
PPP2R3A		PDGFB	NaN	NaN	NaN
PPP2R3B		PDGFC	NaN	NaN	NaN
PPP2R3C		PDGFD	NaN	NaN	NaN
PPP2R5A		PDGFRA	NaN	NaN	NaN
PPP2R5B		PGF	NaN	NaN	NaN
PPP2R5C		PHLPP1	NaN	NaN	NaN
PPP2R5D		PHLPP2	NaN	NaN	NaN
PPP2R5E		PIK3CA	NaN	NaN	NaN
PRKAA1		PIK3CB	NaN	NaN	NaN
PRKAA2		PIK3CD	NaN	NaN	NaN
PRKCA		PIK3CG	NaN	NaN	NaN
PRL		PIK3R2	NaN	NaN	NaN
PRLR		PIK3R3	NaN	NaN	NaN
PTEN		PIK3R5	NaN	NaN	NaN
PTK2		PIK3R6	NaN	NaN	NaN
RAC1		PIP2	NaN	NaN	NaN
RAF1		PIP3	NaN	NaN	NaN
RBL2		PKN3	NaN	NaN	NaN
RELA		PPP2CA	NaN	NaN	NaN
RELN		PPP2R2B	NaN	NaN	NaN
RHEB		PPP2R2C	NaN	NaN	NaN
RPS6		PPP2R2D	NaN	NaN	NaN
RPS6KB1		PPP2R3A	NaN	NaN	NaN
RPS6KB2		PPP2R3B	NaN	NaN	NaN
RPTOR		PPP2R3C	NaN	NaN	NaN
SGK1		PPP2R5B	NaN	NaN	NaN
SGK2		PRKAA2	NaN	NaN	NaN
SGK3		PRL	NaN	NaN	NaN
SOS1		PRLR	NaN	NaN	NaN
SOS2		RAF1	NaN	NaN	NaN
SPP1		RBL2	NaN	NaN	NaN
STK11		RELN	NaN	NaN	NaN
SYK		RPS6KB1	NaN	NaN	NaN
TCL1A		RPS6KB2	NaN	NaN	NaN
TCL1B		SGK1	NaN	NaN	NaN
TEK		SGK2	NaN	NaN	NaN
TGFA		SGK3	NaN	NaN	NaN
THBS1		SOS1	NaN	NaN	NaN
THBS2		SOS2	NaN	NaN	NaN
THBS3		SPP1	NaN	NaN	NaN
THBS4		STK11	NaN	NaN	NaN
THEM4		TCL1A	NaN	NaN	NaN
TLR2		TCL1B	NaN	NaN	NaN
TLR4		TEK	NaN	NaN	NaN
TNC		TGFA	NaN	NaN	NaN
TNN		THBS3	NaN	NaN	NaN
TNR		THEM4	NaN	NaN	NaN
TNXB		TLR2	NaN	NaN	NaN
TP53		TLR4	NaN	NaN	NaN
TSC1		TNN	NaN	NaN	NaN
TSC2		TNR	NaN	NaN	NaN
VEGFA		TP53	NaN	NaN	NaN
VEGFB		TSC1	NaN	NaN	NaN
VEGFC		TSC2	NaN	NaN	NaN
VEGFD		VEGFA	NaN	NaN	NaN
VTN		VEGFB	NaN	NaN	NaN
VWF		VEGFC	NaN	NaN	NaN
		VEGFD	NaN	NaN	NaN

## Sheet: TP53
		TP53
Analysed Proteins		Genes	Hazard Ratio	P-Value	Patient
'ABL1'		'BAX'	10.8648	6.53672e-05	71
'ATM'		'BID'	0.264983	0.027277	67
'BAX'		'TP53BP1'	2.27228	0.183132	64
'BBC3'		'SUMO1'	2.89098	0.366961	19
'BCL2'		'ATM'	2.30278	0.497655	10
'BID'		'ABL1'	NaN	NaN	NaN
'BOK'		'BBC3'	NaN	NaN	NaN
'CDKN1A'		'BCL2'	NaN	NaN	NaN
'CDKN2A'		'BOK'	NaN	NaN	NaN
'GADD45A'		'CDKN1A'	NaN	NaN	NaN
'IGFBP3'		'CDKN2A'	NaN	NaN	NaN
'MDM2'		'GADD45A'	NaN	NaN	NaN
'MYC'		'IGFBP3'	NaN	NaN	NaN
'OTX2'		'MDM2'	NaN	NaN	NaN
'PMAIP1'		'MYC'	NaN	NaN	NaN
'SUMO1'		'OTX2'	NaN	NaN	NaN
'TNFSF10'		'PMAIP1'	NaN	NaN	NaN
'TP53'		'TNFSF10'	NaN	NaN	NaN
'TP63'		'TP53'	NaN	NaN	NaN
'TP73'		'TP63'	NaN	NaN	NaN
'TP53BP1'		'TP73'	NaN	NaN	NaN
'WSB1'		'WSB1'	NaN	NaN	NaN
'CHEK2'		'CHEK2'	NaN	NaN	NaN
'PPM1D'		'PPM1D'	NaN	NaN	NaN
'SIAH1'		'SIAH1'	NaN	NaN	NaN
'HIPK2'		'HIPK2'	NaN	NaN	NaN

## Sheet: MAPK
		MAPK
Analysed Proteins		Proteins	Hazard Ratio	P-Value	#patients
LRRK2		STK3	8.65426	0.000868919	65
RELA		PRKCA	0.155731	0.00161474	63
TGFBR2		STK4	8.97578	0.00173314	67
PRKCG		RRAS2	0.169134	0.00673044	63
TGFB1		MAP2K6	0.127411	0.0123013	43
MAPK8IP2		CRKL	4.60903	0.0149886	71
MAP2K6		EGFR	5.31686	0.0156538	59
NTF4		MAP2K1	0.245135	0.0195015	71
IL1R2		CRK	4.6422	0.0212146	72
HSPB1		HSPA2	0.219897	0.0217437	73
SOS1		PPM1A	11.8788	0.0222892	47
FGF18		TAB1	0.123336	0.0235465	27
PRKACB		TAOK2	0.197366	0.0266959	41
FGFR4		GRB2	0.190011	0.0333643	72
IL1B		CD14	3.58237	0.0340799	72
FGFR2		RRAS	0.191867	0.0344835	71
TNF		FLNC	0.306854	0.0383385	73
NGF		CAMP	0.275642	0.0400699	46
FLNC		RPS6KA3	0.258972	0.0406808	73
RELB		HSPB1	4.93503	0.0421568	73
MAP4K4		PAK1	3.00136	0.0542132	73
RPS6KA5		PRKCD	0.27853	0.0568491	70
MAP3K7		RAP1B	2.86434	0.0586567	73
FGF9		RAC1	0.226681	0.0592647	73
RAF1		RAP1A	0.237075	0.0665482	73
PPP3CC		RPS6KA4	0.317601	0.0680071	53
PPM1A		PAK2	2.7449	0.0704311	73
PAK2		ECSIT	7.0516	0.0747176	43
RAC2		CASP3	3.28483	0.0751029	64
PPM1B		DUSP3	3.18492	0.0843044	72
CACNA1B		NRAS	5.97229	0.0874088	71
NF1		PPM1B	6.45886	0.0900317	50
NFATC1		NFKB1	2.62763	0.0997307	71
JUN		STMN1	0.379025	0.106956	71
MAP4K1		MAPK1	0.287534	0.108402	73
CACNA2D4		PRKACA	0.190998	0.112098	71
CACNA1C		RAC2	0.286544	0.112763	73
DUSP9		MAP2K3	2.62454	0.115922	70
MEF2C		CHUK	6.07433	0.120655	25
BRAF		MAP2K2	0.30961	0.130786	71
PPP3R2		RPS6KA5	3.23901	0.131353	40
IL1R1		PPP5C	2.69819	0.132294	73
GADD45A		GNG12	2.70062	0.136735	73
MRAS		MAP2K4	0.374789	0.137515	61
TNFRSF1A		RELA	2.44468	0.14008	65
CACNG2		HSPA6	0.323581	0.145958	73
FGF4		HSPA8	0.323581	0.145958	73
FGF4		KRAS	3.0761	0.147241	73
CACNA1D		DAG1	0.269728	0.155117	32
ARRB2		CA2	0.230705	0.159554	73
DUSP6		TAOK3	2.64935	0.159619	58
FGF3		PRKACB	0.459498	0.173487	72
MAP3K12		PPP3CA	0.412068	0.178356	73
GNA12		PLA2G4A	4.45297	0.182852	32
IRF6		MAPK13	0.476484	0.182959	73
DUSP8		HSPA1A	0.469939	0.18552	73
CD14		CDC42	0.363648	0.189026	73
DUSP3		PDGFRB	0.344003	0.203053	38
FGF21		PDGFRB	0.344003	0.203053	38
CACNG8		IKBKB	0.227492	0.228478	15
RASGRP4		ARAF	0.365356	0.229927	41
RASGRP4		MAPK8	0.484197	0.230043	71
CACNA2D2		PPP3CB	0.416231	0.255509	73
GNG12		MAPK3	0.551505	0.286486	73
TP53		FLNB	1.88492	0.293242	73
CACNG4		HSPA1L	0.45559	0.306816	73
GRB2		MAPK14	2.88328	0.309552	72
RRAS		NFKB2	0.438808	0.315093	41
CDC25B		TRAF2	1.80698	0.347172	60
NFKB1		RASA1	2.76319	0.354907	33
AKT3		MAP4K4	3.66667	0.358236	26
CAMP		FAS	2.50868	0.359686	17
CACNA1A		MAPKAPK2	0.441081	0.370276	40
FGFR1		NF1	2.70874	0.388344	40
MAP3K4		IKBKG	0.306186	0.405057	20
FGF8		MAPK9	0.426773	0.414061	72
FAS		PPP3R1	2.4305	0.46925	17
FGF5		ARRB1	2.00935	0.545866	17
FLNB		IRF6	0.707107	0.809221	11
PLA2G4A		ARRB2	0.942809	0.967276	12
ARRB1		LRRK2	NaN	NaN	NaN
MAP3K6		TGFBR2	NaN	NaN	NaN
CACNA1S		PRKCG	NaN	NaN	NaN
TAOK3		TGFB1	NaN	NaN	NaN
DUSP16		MAPK8IP2	NaN	NaN	NaN
MAPK7		NTF4	NaN	NaN	NaN
PPP3CA		IL1R2	NaN	NaN	NaN
FASLG		SOS1	NaN	NaN	NaN
HRAS		FGF18	NaN	NaN	NaN
FLNA		FGFR4	NaN	NaN	NaN
AKT2		IL1B	NaN	NaN	NaN
PPP5C		FGFR2	NaN	NaN	NaN
CACNG5		TNF	NaN	NaN	NaN
PTPN7		NGF	NaN	NaN	NaN
RPS6KA3		RELB	NaN	NaN	NaN
RAP1A		MAP3K7	NaN	NaN	NaN
CASP3		FGF9	NaN	NaN	NaN
RASA1		RAF1	NaN	NaN	NaN
HSPA6		PPP3CC	NaN	NaN	NaN
PAK1		CACNA1B	NaN	NaN	NaN
FGF23		NFATC1	NaN	NaN	NaN
MAPKAPK5		JUN	NaN	NaN	NaN
MAP3K2		MAP4K1	NaN	NaN	NaN
PDGFA		CACNA2D4	NaN	NaN	NaN
MAPK13		CACNA1C	NaN	NaN	NaN
MAP3K11		DUSP9	NaN	NaN	NaN
HSPA1L		MEF2C	NaN	NaN	NaN
MAP4K3		BRAF	NaN	NaN	NaN
NFATC3		PPP3R2	NaN	NaN	NaN
PTPRR		IL1R1	NaN	NaN	NaN
MAPK14		GADD45A	NaN	NaN	NaN
RASGRP1		MRAS	NaN	NaN	NaN
STMN1		TNFRSF1A	NaN	NaN	NaN
RAC1		CACNG2	NaN	NaN	NaN
CACNB4		FGF4	NaN	NaN	NaN
TAOK1		FGF4	NaN	NaN	NaN
PLA2G4C		CACNA1D	NaN	NaN	NaN
FGF17		DUSP6	NaN	NaN	NaN
NTF3		FGF3	NaN	NaN	NaN
EGFR		MAP3K12	NaN	NaN	NaN
TAB1		GNA12	NaN	NaN	NaN
MAPK8IP3		DUSP8	NaN	NaN	NaN
RRAS2		FGF21	NaN	NaN	NaN
CDC42		CACNG8	NaN	NaN	NaN
TGFB2		RASGRP4	NaN	NaN	NaN
RAP1B		RASGRP4	NaN	NaN	NaN
FGF20		CACNA2D2	NaN	NaN	NaN
CRK		TP53	NaN	NaN	NaN
MAP3K1		CACNG4	NaN	NaN	NaN
MAP2K4		CDC25B	NaN	NaN	NaN
RPS6KA4		AKT3	NaN	NaN	NaN
RASGRP3		CACNA1A	NaN	NaN	NaN
ECSIT		FGFR1	NaN	NaN	NaN
DDIT3		MAP3K4	NaN	NaN	NaN
MAP2K2		FGF8	NaN	NaN	NaN
PRKACG		FGF5	NaN	NaN	NaN
FGFR3		MAP3K6	NaN	NaN	NaN
ATF4		CACNA1S	NaN	NaN	NaN
CACNG1		DUSP16	NaN	NaN	NaN
PRKACA		MAPK7	NaN	NaN	NaN
MAPK3		FASLG	NaN	NaN	NaN
FGF11		HRAS	NaN	NaN	NaN
NTRK1		FLNA	NaN	NaN	NaN
CACNA1I		AKT2	NaN	NaN	NaN
PDGFRB		CACNG5	NaN	NaN	NaN
PDGFRB		PTPN7	NaN	NaN	NaN
DUSP10		FGF23	NaN	NaN	NaN
FOS		MAPKAPK5	NaN	NaN	NaN
TAB2		MAP3K2	NaN	NaN	NaN
FGF12		PDGFA	NaN	NaN	NaN
CHUK		MAP3K11	NaN	NaN	NaN
PRKCD		MAP4K3	NaN	NaN	NaN
FGF22		NFATC3	NaN	NaN	NaN
TGFBR1		PTPRR	NaN	NaN	NaN
PLA2G4B		RASGRP1	NaN	NaN	NaN
MAPK1		CACNB4	NaN	NaN	NaN
KRAS		TAOK1	NaN	NaN	NaN
FGF2		PLA2G4C	NaN	NaN	NaN
STK3		FGF17	NaN	NaN	NaN
HSPA1A		NTF3	NaN	NaN	NaN
CACNA1G		MAPK8IP3	NaN	NaN	NaN
STK4		TGFB2	NaN	NaN	NaN
CACNA2D3		FGF20	NaN	NaN	NaN
AKT1		MAP3K1	NaN	NaN	NaN
CACNG7		RASGRP3	NaN	NaN	NaN
IL1A		DDIT3	NaN	NaN	NaN
TAOK2		PRKACG	NaN	NaN	NaN
MAPK12		FGFR3	NaN	NaN	NaN
MAPK8		ATF4	NaN	NaN	NaN
ELK1		CACNG1	NaN	NaN	NaN
FGF14		FGF11	NaN	NaN	NaN
ARAF		NTRK1	NaN	NaN	NaN
MAPKAPK3		CACNA1I	NaN	NaN	NaN
DAG1		DUSP10	NaN	NaN	NaN
FGF1		FOS	NaN	NaN	NaN
NLK		TAB2	NaN	NaN	NaN
FGF10		FGF12	NaN	NaN	NaN
CACNB3		FGF22	NaN	NaN	NaN
MAP2K5		TGFBR1	NaN	NaN	NaN
PPP3R1		PLA2G4B	NaN	NaN	NaN
CACNA1E		FGF2	NaN	NaN	NaN
DAXX		CACNA1G	NaN	NaN	NaN
MAPK9		CACNA2D3	NaN	NaN	NaN
JUND		AKT1	NaN	NaN	NaN
CACNG3		CACNG7	NaN	NaN	NaN
PLA2G4D		IL1A	NaN	NaN	NaN
TRAF2		MAPK12	NaN	NaN	NaN
CACNA2D1		ELK1	NaN	NaN	NaN
TRAF6		FGF14	NaN	NaN	NaN
RAPGEF2		MAPKAPK3	NaN	NaN	NaN
FGF13		FGF1	NaN	NaN	NaN
MAP2K1		NLK	NaN	NaN	NaN
PRKCA		FGF10	NaN	NaN	NaN
RASGRF1		CACNB3	NaN	NaN	NaN
MAP4K2		MAP2K5	NaN	NaN	NaN
NRAS		CACNA1E	NaN	NaN	NaN
DUSP4		DAXX	NaN	NaN	NaN
EGF		JUND	NaN	NaN	NaN
CACNB1		CACNG3	NaN	NaN	NaN
ATF2		PLA2G4D	NaN	NaN	NaN
MAX		CACNA2D1	NaN	NaN	NaN
FGF7		TRAF6	NaN	NaN	NaN
ELK4		RAPGEF2	NaN	NaN	NaN
MAPT		FGF13	NaN	NaN	NaN
MAP3K8		RASGRF1	NaN	NaN	NaN
HSPA2		MAP4K2	NaN	NaN	NaN
MAP3K13		DUSP4	NaN	NaN	NaN
TGFB3		EGF	NaN	NaN	NaN
MAP2K3		CACNB1	NaN	NaN	NaN
MAPKAPK2		ATF2	NaN	NaN	NaN
PDGFB		MAX	NaN	NaN	NaN
RASGRF2		FGF7	NaN	NaN	NaN
NR4A1		ELK4	NaN	NaN	NaN
CA2		MAPT	NaN	NaN	NaN
MAPK8IP1		MAP3K8	NaN	NaN	NaN
DUSP1		MAP3K13	NaN	NaN	NaN
FGF19		TGFB3	NaN	NaN	NaN
MYC		PDGFB	NaN	NaN	NaN
DUSP2		RASGRF2	NaN	NaN	NaN
RASGRP2		NR4A1	NaN	NaN	NaN
PLA2G4E		MAPK8IP1	NaN	NaN	NaN
CACNG6		DUSP1	NaN	NaN	NaN
CRKL		FGF19	NaN	NaN	NaN
MAP3K14		MYC	NaN	NaN	NaN
MKNK2		DUSP2	NaN	NaN	NaN
MKNK1		RASGRP2	NaN	NaN	NaN
FGF6		PLA2G4E	NaN	NaN	NaN
CACNB2		CACNG6	NaN	NaN	NaN
MAP2K7		MAP3K14	NaN	NaN	NaN
SRF		MKNK2	NaN	NaN	NaN
MAP3K20		MKNK1	NaN	NaN	NaN
SOS2		FGF6	NaN	NaN	NaN
RAC3		CACNB2	NaN	NaN	NaN
RASA2		MAP2K7	NaN	NaN	NaN
CACNA1H		SRF	NaN	NaN	NaN
MAP3K5		MAP3K20	NaN	NaN	NaN
NTRK2		SOS2	NaN	NaN	NaN
NFKB2		RAC3	NaN	NaN	NaN
CACNA1F		RASA2	NaN	NaN	NaN
PTPN5		CACNA1H	NaN	NaN	NaN
MAPK11		MAP3K5	NaN	NaN	NaN
BDNF		NTRK2	NaN	NaN	NaN
IKBKB		CACNA1F	NaN	NaN	NaN
HSPA8		PTPN5	NaN	NaN	NaN
MAPK10		MAPK11	NaN	NaN	NaN
PPP3CB		BDNF	NaN	NaN	NaN
DUSP7		MAPK10	NaN	NaN	NaN
PLA2G4F		DUSP7	NaN	NaN	NaN
IKBKG		PLA2G4F	NaN	NaN	NaN
FGF16		FGF16	NaN	NaN	NaN
HSPA1B		HSPA1B	NaN	NaN	NaN
PPP5D1		PPP5D1	NaN	NaN	NaN

## Sheet: Cell Cycle
		Cell Cycle
Analysed Proteins		Proteins	Hazard Ratio	P-Value	#patients
ABL1		SMAD2	10.4343	0.000629955	67
ANAPC10		CDK7	40.4962	0.00281127	46
ANAPC11		SFN	4.7187	0.0120127	73
ANAPC13		RAD21	0.195299	0.0133856	71
ANAPC1		SKP1	4.69528	0.0227366	71
ANAPC2		STAG1	0.14326	0.0335209	50
ANAPC4		ORC2	6.56979	0.0399046	31
ANAPC5		YWHAQ	3.09922	0.0473512	73
ANAPC7		YWHAZ	3.07746	0.0488024	73
ATM		MAD1L1	0.174928	0.0498028	26
ATR		GSK3B	4.81635	0.0545502	41
BUB1		ORC3	3.21922	0.0630093	62
BUB3		CDK6	2.96144	0.073774	72
CC14A		YWHAE	2.70154	0.0749855	73
CC14B		SMC3	0.355552	0.075209	72
CCNA1		CUL1	0.304921	0.0752455	70
CCNA2		CDC27	0.141852	0.075685	38
CCNB1		CDC23	7.71403	0.0771737	26
CCNB2		MCM3	3.13324	0.083025	71
CCNB3		ORC5	0.301103	0.101314	34
CCND1		SMAD3	0.416327	0.12463	65
CCND2		MCM4	0.368404	0.130255	71
CCND3		HDAC1	2.74582	0.130521	70
CCNE1		BUB3	2.63029	0.14292	73
CCNE2		RB1	4.58076	0.165017	42
CCNH		STAG2	2.3707	0.173334	68
CDC16		SMC1A	0.247462	0.180068	73
CDC20		MCM6	0.421625	0.19054	68
CDC23		CDK2	2.10411	0.192201	73
CDC25A		ORC4	0.335155	0.192811	37
CDC25B		CDK4	2.17722	0.196787	72
CDC25C		PRKDC	2.24915	0.218961	73
CDC27		YWHAG	2.57533	0.222833	73
CDC45		CDK1	1.97791	0.232249	73
CDC6		YWHAH	1.92599	0.239759	73
CDC7		HDAC2	0.463123	0.248623	71
CDK1		MCM5	0.547571	0.292908	71
CDK2		MCM7	0.452607	0.304036	72
CDK4		YWHAB	0.52728	0.331047	73
CDK6		MCM2	1.71176	0.347635	71
CDK7		ATM	2.30278	0.497655	10
CDKN1A		CCNB1	0.571429	0.69232	19
CDKN1B		CDC16	1.05193e-08	0.997704	23
CDKN1C		TTK	1.24312e-08	0.998381	16
CDKN2A		SMAD4	2.18666e+08	0.998964	10
CDKN2B		E2F4	1.02029	1	11
CDKN2C		ABL1	NaN	NaN	NaN
CDKN2D		ANAPC10	NaN	NaN	NaN
CHK1		ANAPC11	NaN	NaN	NaN
CHK2		ANAPC13	NaN	NaN	NaN
CUL1		ANAPC1	NaN	NaN	NaN
DBF4A		ANAPC2	NaN	NaN	NaN
E2F1		ANAPC4	NaN	NaN	NaN
E2F2		ANAPC5	NaN	NaN	NaN
E2F3		ANAPC7	NaN	NaN	NaN
E2F4		ATR	NaN	NaN	NaN
E2F5		BUB1	NaN	NaN	NaN
EP300		CC14A	NaN	NaN	NaN
ESPL1		CC14B	NaN	NaN	NaN
FZR1		CCNA1	NaN	NaN	NaN
GADD45A		CCNA2	NaN	NaN	NaN
GADD45B		CCNB2	NaN	NaN	NaN
GADD45G		CCNB3	NaN	NaN	NaN
GSK3B		CCND1	NaN	NaN	NaN
HDAC1		CCND2	NaN	NaN	NaN
HDAC2		CCND3	NaN	NaN	NaN
MAD1L1		CCNE1	NaN	NaN	NaN
MAD2L2		CCNE2	NaN	NaN	NaN
MCM2		CCNH	NaN	NaN	NaN
MCM3		CDC20	NaN	NaN	NaN
MCM4		CDC25A	NaN	NaN	NaN
MCM5		CDC25B	NaN	NaN	NaN
MCM6		CDC25C	NaN	NaN	NaN
MCM7		CDC45	NaN	NaN	NaN
MD1L1		CDC6	NaN	NaN	NaN
MDM2		CDC7	NaN	NaN	NaN
MYC		CDKN1A	NaN	NaN	NaN
ORC1		CDKN1B	NaN	NaN	NaN
ORC2		CDKN1C	NaN	NaN	NaN
ORC3		CDKN2A	NaN	NaN	NaN
ORC4		CDKN2B	NaN	NaN	NaN
ORC5		CDKN2C	NaN	NaN	NaN
ORC6		CDKN2D	NaN	NaN	NaN
P53		CHK1	NaN	NaN	NaN
PCNA		CHK2	NaN	NaN	NaN
PKMYT1		DBF4A	NaN	NaN	NaN
PLK1		E2F1	NaN	NaN	NaN
PRKDC		E2F2	NaN	NaN	NaN
PTTG1		E2F3	NaN	NaN	NaN
PTTG2		E2F5	NaN	NaN	NaN
RAD21		EP300	NaN	NaN	NaN
RB1		ESPL1	NaN	NaN	NaN
RBL1		FZR1	NaN	NaN	NaN
RBL2		GADD45A	NaN	NaN	NaN
RBX1		GADD45B	NaN	NaN	NaN
SFN		GADD45G	NaN	NaN	NaN
SKP1		MAD2L2	NaN	NaN	NaN
SKP2		MD1L1	NaN	NaN	NaN
SKP2		MDM2	NaN	NaN	NaN
SMAD2		MYC	NaN	NaN	NaN
SMAD3		ORC1	NaN	NaN	NaN
SMAD4		ORC6	NaN	NaN	NaN
SMC1A		P53	NaN	NaN	NaN
SMC1B		PCNA	NaN	NaN	NaN
SMC3		PKMYT1	NaN	NaN	NaN
STAG1		PLK1	NaN	NaN	NaN
STAG2		PTTG1	NaN	NaN	NaN
TFDP1		PTTG2	NaN	NaN	NaN
TFDP2		RBL1	NaN	NaN	NaN
TGFB1		RBL2	NaN	NaN	NaN
TGFB2		RBX1	NaN	NaN	NaN
TGFB3		SKP2	NaN	NaN	NaN
TTK		SKP2	NaN	NaN	NaN
WEE1		SMC1B	NaN	NaN	NaN
WEE2		TFDP1	NaN	NaN	NaN
YWHAB		TFDP2	NaN	NaN	NaN
YWHAE		TGFB1	NaN	NaN	NaN
YWHAG		TGFB2	NaN	NaN	NaN
YWHAH		TGFB3	NaN	NaN	NaN
YWHAQ		WEE1	NaN	NaN	NaN
YWHAZ		WEE2	NaN	NaN	NaN
ZBTB17		ZBTB17	NaN	NaN	NaN

## Sheet: mTOR
		mTOR
Analysed Proteins		Proteins	Hazard Ratio	P-Value	#patients
ADP		EIF4E	7.62845	0.00083206	73
AKT1S1		LAMTOR1	4.65141	0.00716929	72
AKT1S1		RPS6	0.168303	0.00903488	73
ATP		LAMTOR2	0.122185	0.0110097	73
EEF2K		MTOR	5.33441	0.0137431	55
EIF4B		RRAGA	6.96289	0.0937881	20
EIF4E		EIF4G1	0.417367	0.14716	73
EIF4EBP1		EIF4G1	0.417367	0.14716	73
EIF4E		RHEB	0.253433	0.204353	53
EIF4G1		RPTOR	3.58269	0.204521	31
GDP		EIF4B	0.39734	0.23099	64
GTP		EIF4B	0.39734	0.23099	64
L-Arg		LAMTOR3	1.84744	0.325999	65
LAMTOR1		YWHAB	0.52728	0.331047	73
LAMTOR2		YWHAB	0.52728	0.331047	73
LAMTOR3		YWHAB	0.52728	0.331047	73
LAMTOR4		LAMTOR5	0.453088	0.387557	32
LAMTOR5		RRAGC	2.76964	0.405635	26
MLST8		ADP	NaN	NaN	NaN
MTOR		AKT1S1	NaN	NaN	NaN
RHEB		AKT1S1	NaN	NaN	NaN
RPS6KB1		ATP	NaN	NaN	NaN
RPS6		EEF2K	NaN	NaN	NaN
RRAGA		EIF4EBP1	NaN	NaN	NaN
RRAGB		GDP	NaN	NaN	NaN
RRAGC		GTP	NaN	NaN	NaN
RRAGD		L-Arg	NaN	NaN	NaN
SLC38A9		LAMTOR4	NaN	NaN	NaN
SLC38A9		MLST8	NaN	NaN	NaN
TSC1		RPS6KB1	NaN	NaN	NaN
TSC2		RRAGB	NaN	NaN	NaN
TSC2		RRAGD	NaN	NaN	NaN
YWHAB		SLC38A9	NaN	NaN	NaN
YWHAB		SLC38A9	NaN	NaN	NaN
SLC38A9		TSC1	NaN	NaN	NaN
YWHAB		TSC2	NaN	NaN	NaN
mTORC1		TSC2	NaN	NaN	NaN
p-5S-RPS6		SLC38A9	NaN	NaN	NaN
EIF4G1		mTORC1	NaN	NaN	NaN
AKT1S1		p-5S-RPS6	NaN	NaN	NaN
EEF2K		AKT1S1	NaN	NaN	NaN
RPS6KB1		EEF2K	NaN	NaN	NaN
EIF4B		RPS6KB1	NaN	NaN	NaN
RPTOR		p-S939,S1130,T1462-TSC2	NaN	NaN	NaN
p-S939,S1130,T1462-TSC2		p-S939,S1130,T1462-TSC2	NaN	NaN	NaN
p-S939,S1130,T1462-TSC2		p-T246-AKT1S1	NaN	NaN	NaN
p-T246-AKT1S1		p-T308,S473-AKT1	NaN	NaN	NaN
p-T308,S473-AKT1		p-T309,S474-AKT2	NaN	NaN	NaN
p-T309,S474-AKT2		p-T37,T46-EIF4EBP1	NaN	NaN	NaN
p-T37,T46-EIF4EBP1		p-T37,T46-EIF4EBP1	NaN	NaN	NaN
p-T37,T46-EIF4EBP1

## Sheet: SIGNIFICANT
WNT	TGFB	PI3K	TP53	MAPK		Total Number of Genes Analysed					WNT	TGFB	PI3K	TP53	MAPK		Total Number of Genes Significant
PRKCA	SMAD2	PPP2R1B	BAX	STK3		284					PRKCA	SMAD2	PPP2R1B	BAX	STK3		75
ROCK2	SPTBN1	EIF4E	BID	PRKCA							ROCK2	SPTBN1	EIF4E	BID	PRKCA
CSNK2A1	DAB2	PPP2R1A	TP53BP1	STK4							CSNK2A1	DAB2	PPP2R1A	TP53BP1	STK4
LRP1	MAP2K6	PRKCA	SUMO1	RRAS2							LRP1	MAP2K6	PRKCA	SUMO1	RRAS2
CSNK1A1	ITGB4	SYK	ATM	MAP2K6							CSNK1A1	ITGB4	SYK	ATM	MAP2K6
GPC4	MTOR	PCK2		CRKL							GPC4	MTOR	PCK2		CRKL
GSK3B	PDK1	RPS6		EGFR								PDK1	RPS6		EGFR
CTBP2	MAP2K1	EPHA2		MAP2K1								MAP2K1	EPHA2		MAP2K1
RAC1	ROCK1	ITGB4		CRK								ROCK1	ITGB4		CRK
CTNNB1	PPM1A	MTOR		HSPA2								PPM1A	MTOR		HSPA2
CSNK2A2	SKP1	EGFR		PPM1A								SKP1	EGFR		PPM1A
RHOA	TAB1	PPP2R5E		TAB1								TAB1	PPP2R5E		TAB1
PLCB4	GRB2	ITGA3		TAOK2								GRB2	ITGA3		TAOK2
CTBP1	FN1	MAP2K1		GRB2								FN1	MAP2K1		GRB2
PPP3CA	CAV1	PCK1		CD14								CAV1	PCK1		CD14
CSNK2B	RAC1	GNB1		RRAS									GNB1		RRAS
MAPK8	UCHL5	LAMA5		FLNC									LAMA5		FLNC
CAMK2G	PRKAR2A	PDPK1		CAMP									PDPK1		CAMP
PPP3CB	PAK2	PPP2CB		RPS6KA3									PPP2CB		RPS6KA3
SERPINF1	TRAP1	VTN		HSPB1									VTN		HSPB1
SFRP4	CUL1	GNG5		PAK1									GNG5
PLCB3	SNW1	CDC37		PRKCD									CDC37
CAMK2D	ITGB1	GRB2		RAP1B									GRB2
MAPK9	UBE2I	LAMA3		RAC1									LAMA3
PPP3R1	TGFB1I1	COL6A1		RAP1A									COL6A1
SFRP2	MAPK1	FN1		RPS6KA4									FN1
WNT5A	TNC	PPP2R2A		PAK2									PPP2R2A
	MAP2K3	LAMB3		ECSIT									LAMB3
	ZFYVE16	EIF4E2		CASP3									EIF4E2
	SMAD3	LAMA4		DUSP3
	COPS5	GSK3B		NRAS
	CREBBP	COL4A2		PPM1B
	HDAC1	RAC1		NFKB1
	MAP2K2	LAMC1		STMN1
	ITCH	COL2A1		MAPK1
	PTK2	GNB2		PRKACA
	MAP2K4	CDK6		RAC2
	RHOA	GYS1		MAP2K3
	STRAP	LAMB1		CHUK
	COL1A2	ITGB1		MAP2K2
	ITGA2	NRAS		RPS6KA5
	DCP1A	HSP90AA1		PPP5C
	SRC	PKN2		GNG12
	PML	COL6A3		MAP2K4
	CDC42	PRKAA1		RELA
	THBS1	NFKB1		HSPA6
	MMP12	ITGAV		HSPA8
	SP1	HSP90B1		KRAS
	MAPK8	MAPK1		DAG1
	CDK1	TNC		CA2
	SIN3A	PKN1		TAOK3
	APP	PPP2R5D		PRKACB
	NUP214	CHUK		PPP3CA
	NUP153	ITGA6		PLA2G4A
	MAPK3	MAP2K2		MAPK13
	MAPK14	COL4A1		HSPA1A
	BCAR1	PTK2		CDC42
	MET	GNG12		PDGFRB
	NEDD4L	LAMC2		PDGFRB
	SHC1	RELA		IKBKB
	SUMO1	ITGA1		ARAF
	PIK3R1	KRAS		MAPK8
	HGS	COL1A2		PPP3CB
	MAPK9	ITGA2		MAPK3
	ITGB3	GNB4		FLNB
	YAP1	VWF		HSPA1L
	STAMBPL1	CDK2		MAPK14
	PIAS2	COMP		NFKB2
	MMP1	CDK4		TRAF2
	SMAD4	THBS1		RASA1
	E2F4	HSP90AB1		MAP4K4
		PDGFRB		FAS
		RHEB		MAPKAPK2
		RPTOR		NF1
		COL6A2		IKBKG
		TNXB		MAPK9
		ITGB5		PPP3R1
		THBS2		ARRB1
		COL1A1		IRF6
		IKBKB		ARRB2
		EIF4B
		PPP2R5A
		CREB1
		IGF2
		PTEN
		ITGA11
		LAMB2
		MAPK3
		ITGA5
		PPP2R5C
		MET
		ITGA2B
		PIK3R1
		IKBKG
		THBS4
		ITGB3
		BCR
		ITGA7
		PIK3AP1
		LAMA2
