# Supplementary material for: Personalised Medicine for Colorectal Cancer Using Mechanism-Based Machine Learning Models
Source: Int J Mol Sci. 2021 Sep 15;22(18):9970. doi: 10.3390/ijms22189970 (PMC8467693; doi:10.3390/ijms22189970)
Supplement: Supplementary file 1 [file ijms-22-09970-s001.zip › ijms-1339236-supplementary/Supplementary File/Supplemental 7_Raw TCGA Legacy Transcriptomics.csv]

Symbol "TCGA-3L-AA1B-01" "TCGA-4N-A93T-01" "TCGA-4T-AA8H-01" "TCGA-5M-AAT4-01" "TCGA-5M-AAT5-01" "TCGA-5M-AAT6-01" "TCGA-5M-AATA-01" "TCGA-5M-AATE-01" "TCGA-A6-2675-01" "TCGA-A6-2682-01" "TCGA-A6-2684-01" "TCGA-A6-2685-01" "TCGA-A6-2686-01" "TCGA-A6-4105-01" "TCGA-A6-5656-01" "TCGA-A6-5657-01" "TCGA-A6-5659-01" "TCGA-A6-5660-01" "TCGA-A6-5661-01" "TCGA-A6-5662-01" "TCGA-A6-5664-01" "TCGA-A6-5665-…
LOC100130426 0.5174 0 0 0 0 0 0 0 0 0 0 0 0 0 0 0 0 0 0 0 0 0 0 0 0 0 0 0 0 0 0 0 0 0 0 0 0 0 0 0 0 0 0 0 0 0 0 0 0 0 0 0 0.4581 0 0 0 0 0 0 0 0 0 0 0 0 0 0 0 0 0 0 0 0 0 0 0 0 0 0 0.3831 0 0 0 0 0 0 0 0 0 0 0 0.4125 0 0 0 0 0 0 0 0 0 0 0 0.6893 0 0 0 0 0 0 0 0 0.4101 0 0 0 0 0 0 0 0 0 0 0 0 0 0 0 0 0 0 0 0 0 0 0.4921 0 0 0 0 0 0 0 0 0 0 0 0 0 0 0 0 0 0 0.3531 0 0 0 0 0 0 0 0 0 0 0 0 0 0 0 0 0 0 …
UBE2Q2P3 18.0851 4.4315 9.8995 7.9174 12.2565 3.9637 7.2366 11.629 7.617 5.415 6.1904 5.3939 40.3901 6.6487 13.7389 11.0147 8.5186 15.1074 9.5987 10.4026 13.763 9.1192 4.9363 3.9173 11.0488 5.5661 8.1062 3.7767 4.1361 14.1703 31.2876 5.1431 11.1528 17.7095 4.5313 7.231 19.219 10.9756 17.3589 11.8706 3.0928 9.2992 21.4744 18.3885 15.9863 0.4886 3.5241 24.9832 11.1159 9.655 5.8084 6.4283 3.6967 7.6…
UBE2Q2P3 15.764 4.2767 11.3032 18.7608 20.8826 15.0672 11.4513 6.906 6.4086 4.3649 10.9665 0 22.0185 10.2678 10.0442 10.0034 2.1297 6.3703 1.8673 7.3463 3.5166 4.0154 6.7804 10.0731 15.7194 3.4918 12.3552 6.0649 8.7162 12.2592 21.0125 6.8899 11.8815 31.4348 12.1206 6.9924 10.9343 11.9799 9.0961 5.8743 4.3898 6.2167 14.1974 4.3464 7.9135 6.3524 2.2452 7.7206 10.6232 6.9761 15.4313 4.2429 13.2524 5…
LOC149767 144.4004 142.6609 143.1987 146.1876 262.5109 228.2519 124.2346 240.7145 178.4221 245.7444 307.9613 158.656 89.0639 209.0068 259.5796 106.784 210.2017 260.1847 219.0581 371.2987 224.0047 270.2215 296.7193 304.1908 123.7337 236.9429 220.566 168.1316 191.9614 324.3075 150.0566 320.6909 257.9332 169.4164 182.2329 251.6999 226.09 175.6337 279.1402 118.5841 132.9459 280.4448 256.0285 305.9579…
TIMM23 774.6615 1185.2927 888.3202 1280.5508 1299.8431 945.6358 999.2048 606.849 860.4181 1126.7533 1325.7163 1027.0817 747.9278 977.0601 1067.4779 916.8751 980.0696 1168.3849 1178.5422 1146.7532 846.2347 1288.6006 1073.8665 660.9433 812.738 572.9167 780.5834 895.5867 609.9021 713.8501 858.4868 1088.0155 616.4799 569.548 788.1923 628.5845 1016.3124 699.187 1015.873 609.9815 793.772 565.8133 759.8…
MOXD2 0 0 0 0 0 0 0 0 0 0 0 0 0 0 0 0 0 0 0 0 0 0 0 0 0 0 0 0 0 0 0 0 0 0 0 0 0 0 0 0 0 0 0 0 0 0 0 0 0 0 0 0 0 0 0 0 0 0 0 0 0 0 0 0 0 0 0 0 0 0 0 0 0 0 0 0 0 0 0 0 0 0 0 0 0 0 0 0 0 0 0 0 0 0 0 0 0 0 0 0 0 0 0 0 0 0 0 0 0 0 0 0 0 0 0 0 0 0 0 0 0 0 0 0 0 0 0 0 0 0 0 0 0 0 0 0 0 0 0 0 0 0 0 0 0 0 0 0 0 0 0 0 0 0 0 0 0 0 0 0 0 0 0 0 0 0 0 0 0 0 0 0 0 0 0 0 0 0 0 0 0 0 0 0 0 0 0 0 0 0 0 0 0 0 0 0 0…
LOC155060 441.9729 522.0126 288.0643 379.5181 279.4564 204.7456 358.2505 590.3735 170.4653 127.1394 126.1262 202.7194 183.8128 150.1986 459.6239 142.5573 125.6499 146.0481 24.57 114.2857 75.6567 83.4987 101.3754 104.2925 152.3018 130.4348 226.8176 102.1067 94.64 152.7319 228.6534 325.6672 187.2055 254.4976 58.0295 102.7759 224.9135 73.649 222.6631 250.2773 175.216 607.189 401.9025 371.782 375.189…
RNU12-2P 1.9342 0.4838 2.9245 2.1515 0.9892 1.3125 0.3976 2.0594 0 1.5442 1.3911 0.4495 0.4876 0.5126 0 0.6092 0.4259 0.4296 0 0.4329 0 0.4691 0.5094 0 1.8461 0.4529 0.4354 0 0 0.5083 1.2756 0.3882 1.6752 1.3164 0 0.4588 0 0 1.7637 1.1091 0.6235 1.0344 0 1.3373 0.3794 0 0 1.6559 0.4831 0.4495 1.3004 0.4268 0.4581 1.3908 0 1.519 0 0 0 0 0 0.3861 0.4556 1.8692 0.4292 0.3976 0.429 0 0 0 0 0 0 1.423 …
SSX9 0 0 0 0 0 0 0 0 0 0 0 0 0 0 0 0 0 0 0 0 0 0 0 0 0 0 0 0 0 0 0 0 0 0 0 0 0 0 0 0 0 1.0344 0 0 0 0 0 0 0 0 0 0 0 0 0 0 0 0 0 0 0 0 0 0 0 0 0 0 0 0 0 0 0 0 0 0 0 0 0 0 0 0 0 0 0 0 0 0 0 0 0 0 0 0 0 0 0 0 0 0 0 0 0 0 0 0 0 0 0 0 0 0 0 0 0 0 0 0 0 0 0 0 0 0 0 0 0 0 0 0 0 0 0 0 0 0 0 0 0 0 0 0 0 0 0 0 0 0 0 0 0 0 0 0 0 0 0 0 0 0 0 0 0 0 0 0 0 0 0 0 0 0 0 0 0 0 0 0 0 0 0 0 0 0 0 0 0 0 0 0 0 0 0 0 0…
LOC317712 0 0 0 0 0 0 0 0 0 0 0 0 0 0 0 0 0 0 0 0 0 0 0 0 0 0 0 0 0 0 0 0 0 0 0 0 0 0 0 0 0 0 0 0 0 0 0 0 0 0 0 0 0 0 0 0 0 0 0 0 0 0 0 0 0 0 0 0 0 0 0 0 0 0 0 0 0 0 0 0 0 0 0 0 0 0 0 0 0 0 0 0 0 0 0 0 0 0 0 0 0 0 0 0 0 0 0 0 0 0 0 0 0 0 0 0 0 0 0 0 0 0 0 0 0 0 0 0 0 0 0 0 0 0 0 0 0 0 0 0 0 0 0 0 0 0 0 0 0 0 0 0 0 0 0 0 0 0 0 0 0 0 0 0 0 0 0 0 0 0 0 0 0 0 0 0 0 0 0 0 0 0 0 0 0 0 0 0 0 0 0 0 0 0 0…
CXORF67 0.4836 0 0 0 0 1.3125 0 0 0 0.5147 0.4637 0 0.4876 0 0 0 0 0 0.819 0 0.467 0 0 0 0.4615 0 0 0 0.5842 0 0.6378 0 0 0 0 0.4588 0 0 0 0.3697 0.6235 0 0 0 0 0 0 0 0 0 0 0 0 0 0.4831 0 0 0 0 0 0 0 0 0 0 0 0 0 0.8171 0 0 0 0.4723 0 0 0 0 0 0 0 26.3942 0.4628 0.4328 0.3314 0 0 0 0 0 0 0 0 0 0 0 0.3823 0.4535 0 0 0.7438 0 0 0 0 0.4423 0 0 0 0 0 0 0 0 1.2005 0 0 0 0 0 0.4644 0 0 173.6294 0 0 0 0 0…
EFCAB8 2.4178 2.419 2.9245 2.1515 8.903 4.5937 10.338 2.7459 2.1578 0.5147 1.3911 0.4495 3.413 1.0252 1.1062 0.9138 2.1297 0.8591 0.819 0 0.467 0 0.5094 235.2941 0.4615 2.2645 0.4354 0.6151 0 3.0496 1.9134 2.329 2.5128 2.6327 0 0.9176 1.4829 0.4782 0.4409 4.0665 2.4942 1.0344 27.3484 1.3373 2.2762 0.9773 1.9231 1.6559 0.4831 0.899 0.4335 1.2805 0 0 1.4493 1.0127 0 0.4023 1.4507 1.2384 0 0.7721 0.…
SRP14P1 2.9014 2.9028 3.6556 1.2909 3.4623 3.2812 0.7952 0 3.2367 10.8094 10.6651 9.8888 6.8259 5.6389 3.3186 4.8738 3.8334 9.4502 4.914 8.2251 6.5382 3.2837 5.6037 2.1198 6.4613 2.7174 6.5303 6.7661 4.6736 2.033 4.1457 2.329 4.6068 0.8776 2.0184 8.2588 2.4716 6.6954 5.291 5.915 8.1061 5.172 4.7562 4.012 4.5524 11.2389 8.6539 1.2419 4.3478 5.8434 5.635 4.2685 7.7874 4.1725 3.3816 2.5316 4.3956 0.…
LOC391343 0 0 0 0 0 0.6562 0 0 0 0 0 0 0 0 0 0 0 0 0 0 0 0 0 0 0 0 0 0 0 0 0 0 0 0 0 0 0 0 0 0.3697 1.2471 0 0 0 0.3794 0 0 0 0 0 0 0 0 0 0 0 0 0 0 0 0 0 0 0 0 0 0 0 0.4085 0 0 0 0 0.3557 0 0 4.7067 0 0 0 0 0 0 0 0 0 0 0 0 0 0 0 0 0 0 0 0 0 0 1.4875 0 0 0.4921 0 0 0 2.9295 0 0 0 0 0 0 0 0 0 0 0 0 0 0 0 0.5018 0 0 0 0 0 0 0 0 0 0 0.4219 0 0 0 0 0 0 0 0 0 0 0 0 0 0 0 0 0 0.3917 0 0 0 0 0 0.9868 0 0…
TRIM75P 0.4836 0 0 0.8606 0 0 0 0.6865 0.5394 0 0 0 0.9751 0 0.5531 0.3046 0 0 0 0 0 0 0 0 0 0 0 0 0 0 0.3189 0.7763 0 0 0.5046 0 0.4943 0 0 0 0 0 0 0 0 0 0 0.414 0 0 0 0 0 0 0 0 0 0 0 0 0 0 0 0.9346 0 0 0 0 0 0 0 0 0 0 0 0.351 0 0 0 0 0 0 0 0 0 0 0 0 0 0.4509 0.3774 0 0 0 0 0 0 0 0.6477 0 0 0 0 0.3191 0 0 0 0 0 0 0 0 0.3943 0 0 0 0 0 0 1.8575 0 0 0 0 0 0 0 0 0 0 0 0 0 0 0.3657 0.4921 0 0 0 0 0 0…
SPATA31B1P 0 0 0 0 0 0 0 0 0 0 0 0 0 0 0 0 0 0 0 0 0 0 0 0 0 0 0 0 0 0 0 0 0 0 0 0 0 0 0 0 0 0 0 0 0 0 0 0 0 0 0 0 0 0 0 0 0 0 0 0 0 0 0 0 0 0 0 0 0 0 0 0 0 0 0 0 0 0 0 0 0 0 0 0 0 0 0 0 0 0 0 0 0 0 0 0 0 0 0 0 0 0 0 0 0 0 0 0 0 0 0 0 0 0 0 0 0 0 0 0 0 0 0 0 0 0 0 0 0 0 0 0 0 0 0 0 0 0 0 0 0 0 0 0 0 0 0 0 0 0 0 0 0 0 0 0 0 0 0 0 0 0 0 0 0 0 0 0 0 0 0 0 0 0 0 0 0 0 0 0 0 0 0 0 0 0 0 0 0 0 0 0 0 0 …
LOC286106 0 0 0 0 0 0 0 0 0 0 0 0 0 0 0 0 0 0 0 0 0 0 0 0 0 0 0 0 0 0 0 0 0 0 0 0 0 0 0 0 0 0 0 0 0 0 0 0 0 0 0 0 0 0 0 0 0 0 0 0 0 0 0 0 0 0 0 0 0 0 0 0 0 0 0 0 0.6724 0 0 0 0 0 0 0 0 0 0 0 0 0 0 0 0 0 0 0 0 0 0 0 0 0 0 0 0 0 0 0 0 0 0 0 0 0 0 0 0 0 0 0 0 0 0 0 0 0 0 0 0 0 0 0 0 0 0 0 0 0 0 0 0 0 0 0 0 0 0 0 0 0 0 0 0 0 0 0 0 0 0 0 0 0 0 0 0 0 0 0 0 0 0 0 0 0 0 0 0 0 0 0 0 0 0 0 0 0 0 0 0 0 0 0 …
SDR16C6P 0 0 0 0 0 0 0 0 0 0 0 0 0 0 0 0 0 0 0 0 0 0 0 0 0 0 0 0 0 0 0 0 0 0 0 0 0 0 0 0 0 0 0 0 0 0 0 0 0 0 0 0 0 0 0 0 0 0 0 0 0 0 0 0 0 0 0 0 0 0 0 0 0 0 0 0 0 0 0 0 0 0 0 0 0 0 0 0 0 0 0 0 0 0 0 0 0 0 0 0 0 0 0 0 0 0 0 0 0 0 0 0 0 0 0 0 0 0 0 0 0 0 0 0 0 0 0 0 0 0 0 0 0 0 0 0 0 0 0 0 0 0 0 0 0 0 0 0 0 0 0 0 0 0 0 0 0 0 0 0 0 0 0 0 0 0 0 0 0 0 0 0 0 0 0 0 0 0 0 0 0 0 0 0 0 0 0 0 0 0 0 0 0 0 0 …
LOC553137 0 0 0 0 0 0 0 0 0 0 0 0 0 0 1.6593 0.9138 0 0.4296 0 0 0 0 0 0 0 0 0 0 0 0 0.3189 0 0 0 0 0 0.4943 0 0.4409 0.3697 0 0 0 0 0 0 0.4808 0 0 0 0 0.4268 0 0 0 0 0 0 0 0 0.8433 0 0 0 0 0 0 0 0.8171 2.5993 0 0 0 0 0.5269 0.351 0 0.5165 0 0 0.4257 0 0.4328 0 0 0 0 0 0 0 0 0 0 0 1.2669 0.3823 0.4535 0 0.3239 1.1157 0 0 1.4764 0.6382 0 0 1.1718 0 0 0 0 0 2.3659 2.401 0 0 0.4241 0 0.7686 0.9288 0…
KIAA1618 416.3443 181.4224 391.8845 413.5112 271.5426 693.6412 602.7833 530.6497 486.0418 161.6266 189.1893 191.4822 206.7284 475.7145 223.4513 356.3933 213.8179 295.9622 414.4144 320.3463 492.2358 98.9788 177.7891 454.902 836.737 924.8188 543.7527 218.3608 781.6562 732.1474 749.422 622.6104 714.899 1039.491 564.6525 722.6428 275.828 665.2319 356.261 1131.2384 409.0451 760.2793 609.9881 548.3116 …
LOC645851 15.9574 20.8031 13.1603 12.4785 10.8815 20.9995 22.2664 20.5944 11.3284 10.2947 12.5199 4.9444 13.1643 10.7651 11.0619 10.0521 5.963 5.1546 7.371 8.658 7.0053 4.2218 6.1131 1.6958 12.4611 2.2645 5.6596 7.9963 5.842 12.4524 13.3939 5.8224 10.0513 18.4291 1.0092 3.6706 12.3579 3.8259 5.7319 18.4843 17.4592 21.7223 33.2937 8.0241 15.1745 3.4205 8.6539 10.7632 9.6618 10.7877 8.6693 7.6833 7…
RGPD7 0 0 0 0 1.4838 2.6249 14.7117 48.3969 2.4383 0 0 1.798 0 57.8239 2.4226 0 2.1297 0 0 12.5541 9.4478 0 0 0 23.6622 0 0 1.0272 2.3368 0 25.3847 29.4537 14.8299 0 0 0 0 0 0 0 14.3415 50.6853 2.3781 4.012 10.2428 0 0 17.6021 30.7391 0 1.3004 0 0 5.0997 0 28.8304 0 0 3.3849 0 2.7237 120.6729 0 6.0748 0 19.8695 15.444 4.4865 1.7771 9.0308 0 0 0 5.6919 38.3051 14.0154 4.7067 22.7221 17.0565 0 0 1.…
HSPB1P1 287.234 552.4915 219.3383 60.6713 125.1371 193.5896 148.7078 173.6796 78.2198 521.4258 484.5658 654.905 1473.9152 212.7387 321.3496 377.716 362.8941 189.0034 146.6011 346.3203 231.1734 234.5469 109.0168 128.0339 209.9919 204.7101 53.9835 271.2594 405.433 31.5121 133.6203 164.9685 258.4023 179.4647 203.8602 386.786 60.8008 95.648 288.8007 178.9279 308.6545 250.3232 124.8514 385.1555 250.37…
PPBPL1 0 0 0 0 0 0 0 0 0 0 0 0 0 0 0 0 0 0 0 0 0 0 0 0 0 0 0 0 0 0 0 0 0 0 0 0 0 0 0 0 0 0 0 0 0 0 0 0 0 0 0 0 0 0 0 0 0 0 0 0 0 0 0 0 0 0 0 0 0 0 0 0 0 0 0 0 0 0 0 0 0 0 0 0 0 0 0 0 0 0 0 0 0 0 0 0 0 0 0 0 0 0 0 0 0 0 0 0 0 0 0 0 0 0 0 0 0 0 0 0 0 0 0 0 0 0 0 0 0 0 0 0 0 0 0 0 0 0 0 0 0 0 0 0 0 0 0 0 0 0 0 0 0 0 0 0 0 0 0 0 0 0 0 0 0 0 0 0 0 0 0 0 0 0 0 0 0 0 0 0 0 0 0 0 0 0 0 0 0 0 0 0 0 0 0 0 …
LOC594835 0 0 0 0 0 0 0 0 0 0 0 0 0 0 0 0 0 0 0 0 0 0 0 0 0 0 0 0 0 0 0 0 0 0 0 0 0 0 0 0 0 0 0 0 0 0 0 0 0 0 0 0 0 0 0 0 0 0 0 0 0 0 0 0 0 0 0 0 0 0 0 0 0 0 0 0 0 0 0 0 0 0 0 0 0 0 0 0 0 0 0 1.2131 0 0 0 0 0 0 0 0 0 0 0 0 0 0 0 0.7156 0 0 0 0 0 0 0 0 0 0 0 0 0 0 0.5018 0 0 0 0 0 0 0 0 0 0 0 0 0 0 0 0 0 0 0 0 0 0 0 0 0 0 0 0 0 0 0 0 0 0 0 0 0 0 0 0 0 0 0 0 0 0 0 0 0 0 0 0 0 0 0 0 0 0 0 0 1.4427 0…
ANKRD20A20P 0 0 0 0.4303 0 0 0.3976 0.6865 0.5394 0 0 0.899 0 0 2.7655 0 0.8519 0 0 0 0.467 0.4691 0 0.8479 0.4615 0 0 0 0 2.033 0.6378 0 0 0 0 0 0 0 1.3228 3.3272 0.6235 0 0 0 0 0 0.4808 0 1.4493 0 0 0.8537 0 0 0.4831 0 0 0 0.4836 0 0 1.9303 0 0 0.4292 0.7953 0 0 0 0.7427 0 0 0 0.3557 2.1076 0.351 0 0 0 0.7663 0.8514 0 0 0.6628 0.4163 0 1.2563 0 0.5603 0 0 0.4044 0.5143 0 0.4223 0.3823 0 0 0.647…
TMPRSS11E2 0.9671 0 1.4623 1.2909 0.9892 40.0304 1.1928 0 0.5394 0.5147 0.4637 4.9444 0.9751 1.0252 0 0.6092 0 0.4296 0 0.4329 27.087 1.4073 0 0 0 0 0 0.6151 32.1309 0.5083 0.3189 0 0.4188 0 0 0 0.4943 0 0 0.3697 0 0 0 0 0 0 0.4808 0 0.9662 0.899 10.4031 0 0 1.3908 0.9662 963.038 0.5495 0 0 0 1.6865 0 0 0.9346 0 20.279 0 0 0 4.0847 1.5361 0 0.9446 0.3557 0 0 0 0.5165 19.4932 0 2.5543 0.4628 0 0.3…
LOC100132347 1033.8491 1817.6101 719.4297 879.9484 934.8187 605.0494 800.7952 924.6896 579.9056 1001.1582 1245.4963 1106.1917 682.5939 926.823 959.0708 1203.2081 1012.4404 1055.4124 478.2965 802.5974 700.9924 1109.4067 690.27 800 908.2728 682.5181 970.8315 1011.2256 779.9036 506.4803 741.7683 1240.951 857.2924 776.2176 955.2163 436.7974 1284.7257 719.2731 661.3757 681.3309 632.274 673.3902 797.85…
EFCAB12 0 1.4514 0.7311 1.7212 1.4838 3.9374 3.1809 0.6865 1.0789 1.0295 0.9274 1.798 3.9005 1.0252 0.5531 5.1784 0 1.7182 2.457 0.4329 3.7361 3.7528 0 0.424 0 0 0.4354 8.6114 0 0.5083 2.5512 0.7763 3.7692 0.8776 3.0276 1.3765 1.4829 16.2602 2.2046 5.1756 1.2471 2.0688 5.9453 2.6747 1.8968 0.4886 0.4808 0.414 1.4493 10.7877 1.3004 0 2.7485 0.4636 1.4493 0.5063 0 0.8045 0 0.6192 0.4216 2.3164 2.27…
LOC147680 22.147 171.2675 20.998 6.4587 14.8384 49.8017 21.4195 9.6107 22.1173 27.7957 38.8951 31.4642 75.9581 25.1185 9.2865 33.0441 7.2408 25.4682 9.6888 9.5195 21.5435 7.5055 8.1508 7.6312 22.1991 18.1159 10.4484 35.6758 38.5161 6.7929 18.1775 8.5395 38.53 8.2448 19.6796 30.9566 21.7004 102.2143 25.9303 19.793 78.4731 11.3783 13.4958 20.0602 47.242 32.749 19.2309 20.6986 31.401 48.9763 23.6065…
A1CF 220.9865 100.6289 174.0084 151.463 255.7149 0 180.1193 106.4045 152.6635 252.2198 71.8734 124.9579 149.1955 173.2667 274.8894 103.5673 195.0769 85.4811 69.6151 207.3593 263.3975 15.011 322.4656 182.7239 318.9108 190.2174 299.5211 132.2467 78.8667 191.6137 192.9363 230.5677 190.9748 125.9324 130.6926 30.741 114.1869 112.8647 161.8166 201.4787 84.1785 74.4763 28.5375 108.325 111.912 225.7543 2…
RBFOX1 2.4178 10.1597 0.7311 1.7212 2.4731 3.2812 0.3976 7.5513 10.2495 0 0.4637 27.4188 0 1.5379 1.1062 0.3046 13.6298 6.4433 1.638 0.4329 1.8681 0.4691 0 1.2719 8.7689 0.4529 8.2717 4.3057 1.7526 6.8615 5.1024 1.5526 2.094 0 0 12.3882 0 0 3.0864 14.0481 0 2.0688 2.3781 9.3614 2.2762 0 2.4039 0 76.8116 8.5403 0.8669 6.4027 0 0 11.1111 4.0506 0 3.6203 1.4507 2.4768 0.8433 6.5631 0.4556 1.4019 9.4…
GGACT 177.4081 371.3643 295.6754 127.4828 105.9412 90.1274 194.0596 160.3894 126.8726 177.5318 123.2513 122.4947 92.6524 95.635 122.7987 150.7087 110.1205 242.4828 58.5667 210.039 120.6865 170.9331 175.9348 54.7875 224.0868 185.1676 113.8311 215.9434 158.6739 101.7408 177.3419 114.36 294.834 169.1224 154.4746 89.4884 152.2837 151.913 270.9921 170.1368 191.1101 298.7742 139.6076 189.5018 154.6168 …
A2ML1 0.4836 0.4838 36.5564 6.8847 0.9892 2.6249 0.3976 1.373 0 0 0 0 9.2638 1.0252 0.5531 0.3046 0 0.8591 1.638 0.4329 0 0 0 0 2.3076 0.4529 0 0.6151 0 0.2541 14.0317 0 0 0 0 0.9176 0 0.4782 0 0 0.6235 0 0 0 0.3794 0 0.9615 0.8279 0.4831 0.4495 0.4335 0.8537 0 0.4636 3.8647 1.0127 0.5495 0 0 0.6192 53.1253 0.3861 0 0 0 0 0 4.668 0.4085 1.4853 0 0 0 0 0.5269 0 0 0 0 0.3831 2.1286 0 0 0.9942 1.665…
A2M 15911.4507 1494.3251 1333.5697 2424.2599 2398.3391 7231.6529 8478.2783 4059.8405 11420.6069 3860.4761 7959.8019 15178.7437 6142.7889 4901.1508 2104.4801 11686.5841 5831.8399 7097.0533 2399.6724 3876.6147 14666.1389 1509.0746 1938.3546 5563.0949 6293.2918 11957.8714 3247.7057 8416.4047 8021.0136 4753.2402 15788.8607 3647.9379 30072.5997 1893.3567 3056.3795 16211.0071 4780.0198 10063.5725 12239…
P1 118.9555 22.2545 16.0848 75.7315 41.5475 161.434 141.1531 78.9453 308.5637 222.3652 232.777 395.9996 459.7757 168.6531 88.4956 408.1769 70.7047 99.2268 185.9132 57.5758 424.5184 36.5893 60.6215 199.2581 108.4574 238.6775 55.7249 136.5524 605.2286 48.0305 212.3894 49.6846 591.3517 116.2791 134.2248 492.3148 54.869 654.7107 149.4709 203.6969 689.6401 112.7489 147.4435 247.4089 353.1866 100.1724 …
A4GNT 0 0.4838 0 0.4303 0 3.2812 0 0 0 0.5147 0.9274 0.899 0 1.0252 0.5531 0 0 0 0 0 0.934 0 0 0 0 0 0 0.6151 0 0 0.3189 0 0.8376 0 0.5046 0 0.9886 2.3912 1.7637 1.4787 0.6235 0 2.3781 0 1.8968 0 0 0 0 0 0.4335 0.8537 0 0 0 1.519 0.5495 0.4023 0 0 0 0 0 0 0.4292 0.3976 0.858 0 0 0 0 0 0 2.1345 1.0538 0 0.6724 0 0 0 1.2771 0.9256 0 0 0 0 0 0 1.1206 0 0.3774 0.4044 0 0 0 0.3823 0.907 0 0.9716 0 0 0…
NPSR1-AS1 0 3.8703 0 3.8726 0 0 1.1928 0 1.6183 2.0589 2.7822 0.899 15.1146 0 0 1.523 0.4259 0 19.656 0 0 4.2218 0 0 1.3846 0 0.4354 0 0 0.2541 0 1.5526 0 0 2.523 0 5.9318 4.7824 0 0 5.6119 0 0 1.3373 0.3794 0.9773 0 0 0 0 1.7339 0 0.4581 0 0 0 0 0 0 0 0 0 4.1002 0 1.7167 24.6529 0 0 10.2135 0 0.512 0.591 0.4723 0 0 0.351 0 4.6488 6.3353 0 0.4257 0 0 1.3256 0 0 3.7688 0 0.5603 0 0.3774 0.8087 2.5…
AAAS 910.5416 881.9545 1000.9139 1056.7986 1153.4376 853.7628 963.4195 701.5834 762.7782 993.4371 919.052 630.6327 705.9971 1084.711 849.5575 749.949 692.9914 615.5498 746.1097 1104.7619 1290.8348 818.5686 930.2089 1052.2523 720.4338 709.692 781.0187 976.7799 960.4206 748.9199 663.6371 885.0073 1017.6945 605.9675 1057.1465 763.4779 1394.4637 690.1004 630.9524 716.8207 974.5999 707.5252 859.6908 5…
LOC391856 0.4836 0 0 1.7212 0 0.6562 0 0 0 0 0 0 0 0.5126 0.5531 0.3046 0.8519 0 0.819 0 0.467 0.4691 0 0 0 0 0 0 9.3472 0 0 0 0 0 0 0 0 0 0 0.3697 0 0 0 0 0 0.4886 0 0 0 0 0 0 0 0.9272 1.4493 1.0127 0 0 0 0 0 0 0 0.4673 0.8584 8.3502 0 0 0 0 1.0241 0.591 0.4723 0 0 0 0.6724 1.0331 0 0 76.2026 0.4628 0 0 0 1.6322 0.6281 0 0 0 0 0.4044 0 0 0 0.7646 0 0 0.3239 0.3719 0 0 0 0.6382 0 0 0 0.2385 0.417…
AACS 1216.1509 922.5931 1446.9018 1173.8382 864.5836 935.136 1330.4175 637.7407 884.1537 1223.0086 1143.0188 684.1218 1126.2799 1176.4706 905.4204 825.1876 888.4942 884.0206 958.231 585.7143 1512.6678 1258.1095 919.0015 876.3116 1306.1036 811.1413 1000.4354 1874.827 872.2068 951.2071 1420.3938 1626.395 788.6085 913.9974 859.8461 1036.9351 1313.8903 1279.7704 992.0635 876.8946 934.6931 503.7497 32…
AADACL2 0 0 0 0 0 0 0 0 0 0 0 0.4495 0 0 1.1062 0 0 0 0 0 2.8021 0 0 0 0 0 0 0 0 0.2541 0 0 0 0 0 0 0 0 0.8818 0 0 0 1.1891 0 0 0 0 0 0 0 0 0 0 0 0 0 0 0 0 0 0 0 0 0 0 0.3976 0 0 0 0 0 0 0 0 0 0 0 0 0 0.3831 0 4.1652 0 0 0 0 0 0 0 0 0.3774 0 0 0 0 0 0.4535 0 0 0 0 0 0 0.3191 0 0 0 0 0.4175 0 0 0 0 0 0 0 0 0 0 0 0 0 0 0 0 0 0 0 0 0 0 0.5095 0 0 0 0 0 0 0 0.5337 0 0 0 0 0 0 0 0 0 0 0 0 0 0 0 0 0 0.…
LOC649285 0 0.4838 0 0 0 0 0 0 0 0 0 0 0 0 0 0 0 0 0 0 0 0 0 0 0 0 0 0 0 0 0 0 0 0 0 0 0 0 0.8818 0 0 0 0 0 0.3794 0 0 0 0 0 0 0 0 0 0 0 0 0 0 0 0 0 0 0 0 0 0 0 0 0 0 0 0 0 0 0 0 0.5165 0 0 0 0 0 0 0 0 0 0 0 0 0 0 0 0 0 0.7646 0 0 0 1.1157 0 0 0 0.3191 0 0 0 0 0 0 0 0 0 6.6026 0 0 0 0 0 0 0 0 0 0 0 0 0 0.9498 0 0 0 0 0 0 0 0 0 0 0 0 0 0 0 0 0 0 0 0 0 0 3.6371 0 0 0.8478 0 0 0 2.3026 0 0 0 0 0 0 0…
AADACL4 0 0 0 0 0 0 0 0 0 1.0295 0.4637 0.4495 0 0 0 0 0.4259 0 0 0 0 0 0 0 0.4615 0 0 0.6151 0 0 0.3189 0 0.4188 0 0 0 0 0 0 0 0 0 0 0 0 0 0 0 0 0 0 0 0 0 0 0 0 0 0 0 0 0 0 0.4673 0 0 0 0 0 0 0 0.591 0 0 1.0538 0 0 0 0 0 0 0 0 0 0 0.5441 0 0 0 0 0 0 0 0 0 0 0.4535 0 0 0 0.4423 0 0 0 0 0 0 0 0 0 0 0 0 0.6002 0 0 0 0 0 0 0 0 0 0 0 0 0 0 0 0 0 0.5095 0 0 0.3657 0 0 0 0 0 0 0 0 0 0 0 0 0 0 0 0 0 0 0…
AADAC 5.3191 1.9352 0 1.2909 5.4407 45.9365 16.3022 8.9243 1.6183 65.3713 0 658.501 79.961 7.1767 9.9558 87.1184 20.0188 0.8591 76.1671 28.5714 9.8074 0.4691 10.1885 5.5114 1.3846 0.4529 1.7414 2.4604 3.5052 3.5578 19.772 0 5.4445 0 29.7717 2.7529 0.4943 0.4782 53.351 0.7394 1.2471 1.0344 41.6171 394.5169 1.1381 25.4096 3.3654 1.2419 3.8647 22.0249 12.5705 14.086 0.9162 5.5633 2.8986 32.4051 16.4…
AADAT 257.2534 96.7586 155.7302 158.3477 350.6806 316.9619 227.833 162.6959 162.913 173.9802 74.1919 81.8069 41.4432 312.7002 56.4159 183.375 230.0033 129.2955 276.8223 118.6147 320.8406 203.1176 101.8849 162.3741 137.5332 68.3877 43.0997 252.8064 74.1931 215.2478 159.7704 86.5599 138.2054 53.0935 192.7589 96.8112 265.9417 167.8623 81.1287 67.2828 96.0258 78.6139 152.1998 48.1444 114.9469 204.742…
AAGAB 1353.9652 599.9032 1076.2201 993.5456 1651.513 1728.5251 1972.9622 915.0789 709.3729 1391.8415 1215.3559 1073.379 1617.7474 1532.7438 1218.4735 1414.6073 1323.7967 1195.0172 1818.1818 71.8615 1047.519 1891.386 1191.5436 972.549 1120.5723 971.9203 1260.7749 1209.9031 899.6641 1728.0813 1429.9609 1062.3969 857.2924 1121.5445 1256.4652 1633.4022 1628.2748 1137.7331 1014.9912 1476.8946 1183.487…
DKFZp686K16132 750.9671 508.4664 433.5588 790.4475 752.8011 701.5161 516.8986 435.2288 1241.8071 2301.8916 543.4556 730.4191 431.9844 617.7111 1756.6372 689.6363 1749.3028 375 551.1876 489.1775 615.0613 414.6789 266.9384 1340.5405 761.9707 886.3225 620.3744 424.4195 621.0019 995.6798 803.6355 461.1354 717.8306 558.1395 544.4683 674.4666 292.1404 582.0182 568.3422 1378.9279 746.3827 479.9586 1225.…
AAMP 3002.4178 4293.6623 2618.1685 4158.3477 3465.7536 3202.4307 3392.4453 3267.6486 2793.2569 2561.3177 3090.5558 2819.6427 2437.3476 2740.4844 4712.9425 2759.7635 2984.9316 2990.5498 2544.6355 3256.71 2448.1027 3438.4572 3256.7499 4284.0488 2620.0531 3028.0797 3365.6944 3176.9952 3475.9749 2034.3075 2719.9235 2747.7923 3108.3656 3012.7249 2772.8018 2595.5494 4309.9357 2578.1923 2864.6384 2177.0…
AANAT 0.4836 0.4838 0.7311 0.8606 0.4946 0.6562 0.7952 0 0 0.5147 0 0.899 3.9005 0 0 2.1323 0 0.8591 0 0.4329 0 0.4691 0 0 0 0.9058 0 0 0.5842 0.2541 0.9567 0.3882 0 0 0 0 1.4829 1.4347 0.4409 0.3697 0 0 0 0 0 0 0.4808 0.8279 1.4493 0.899 1.3004 0.4268 0.4581 1.3908 0.4831 1.0127 0.5495 0 0.9671 0.6192 0 1.1582 2.7335 0 0 0 0.429 0 0.4085 0 0.512 0.591 0 0.7115 0.5269 1.404 0.6724 0 0 0.3831 3.40…
LOC221410 465.6625 501.5433 394.6628 724.4019 676.5416 719.1557 575.6859 499.758 391.617 311.929 422.4254 305.6523 350.0293 510.05 478.3794 562.215 500.4275 315.262 353.7838 372.7056 467.0076 489.7292 360.6673 354.849 495.6409 546.6395 534.6104 479.1635 474.935 702.8996 456.6659 502.2766 641.5412 480.4432 457.1717 555.5861 651.0035 608.307 328.8933 463.9445 516.2885 394.104 1143.8526 418.5891 466…
AARSD1 944.8743 1151.4272 981.9046 617.9002 829.4661 851.1378 845.328 713.94 442.886 574.9582 332.9361 396.8985 826.9137 514.6738 709.6239 513.8765 554.1376 801.5464 575.7576 658.0087 685.1138 596.2182 1039.7351 438.7917 561.2092 331.0688 436.6565 533.9074 708.6315 718.1703 448.0587 504.6094 465.2916 216.7617 658.5089 500.5735 647.5531 662.8407 651.2346 412.5693 559.9429 683.7342 444.7087 502.841…
AARS 3488.3946 3055.1524 2012.0636 4054.6472 4445.0874 4431.5603 2033.002 4511.5518 2890.8968 2503.1527 3261.1972 2686.1445 3477.8157 3981.5456 2494.469 3094.5295 3338.0292 2231.5292 3127.7641 3423.3766 3906.5966 1833.6875 1849.7198 5627.133 3248.6443 4099.1848 3618.633 2648.0086 4626.8439 2742.8208 4154.0301 3342.067 3703.4865 2989.9079 4374.4166 4009.6352 3826.001 4281.6834 4415.7848 1777.8189 …
AASDHPPT 663.4429 538.9453 507.4027 695.7831 682.5363 743.5152 631.4115 696.0915 750.3709 891.005 728.0079 640.5214 705.9971 825.3236 784.292 750.5582 961.7545 885.3093 823.9148 937.6234 601.9848 719.5898 1274.0703 1098.4632 890.2735 711.9565 649.9782 600.3383 692.8582 1094.2821 501.3155 567.8797 566.2234 794.208 690.299 580.8672 566.4854 568.0966 626.9841 475.0462 695.252 1056.1159 882.283 556.3…
AASDH 292.0696 73.0527 191.5555 243.9759 123.1586 132.5596 146.3221 135.9232 176.3992 216.7031 127.0536 189.6842 357.3866 196.8474 174.2257 203.7839 411.0244 237.543 272.7273 170.5628 228.8383 168.8738 307.1829 183.5718 252.4518 184.3297 255.9861 143.9336 136.7022 212.7065 174.121 172.3435 189.2995 192.6283 139.7755 145.4462 331.1913 171.2099 214.2857 209.9815 171.4747 231.7042 261.5933 136.4092 …
AASS 369.4391 213.3527 221.5317 19.3632 49.4613 196.2145 50.8946 166.8148 80.3776 83.9017 77.9015 112.8217 151.6333 212.7387 204.0929 87.423 80.5012 59.7079 33.579 71.4286 179.8015 20.171 21.9052 86.0625 79.8431 197.0109 72.7035 124.8654 56.083 79.0343 170.2942 53.1781 270.5476 79.4208 15.1381 241.3398 129.5106 256.8149 274.6914 181.5157 221.9818 78.6139 237.8121 278.1678 167.2989 12.2161 37.0194…
AATF 2103.4816 1739.7194 1574.8492 2016.3511 2074.9017 1999.5505 1557.4553 2191.2467 1868.6446 1066.5294 892.6212 914.7095 1333.9834 1743.432 1778.208 1706.4233 1994.2137 2568.7285 1709.2547 1482.2511 1338.0035 1303.6116 2084.055 2450.8744 1703.4729 1720.5616 1706.5738 1281.2548 1907.4047 1883.6086 853.7033 1554.5852 1609.0462 2004.8267 1658.635 1500.8029 1693.0302 1533.2377 1639.7707 1007.3937 1…
LOC100292717 42.0696 111.3111 510.5392 179.8623 77.1596 60.3737 491.992 51.4861 72.8254 111.1826 45.4796 95.7411 266.3237 110.7266 14.9336 200.7865 56.223 50.6873 103.1941 331.6017 313.8354 241.8835 15.7922 115.7393 339.6792 13.587 501.5237 20.2983 182.8538 48.0305 194.5308 39.9806 365.7753 457.6569 238.6779 145.905 336.3322 276.4228 401.6755 112.3845 448.0541 73.535 85.6124 177.8669 76.2519 325.…
NPD009 599.1296 499.7581 391.8845 89.0706 380.3574 150.9342 254.0755 817.5986 556.1699 525.029 319.0251 498.0335 83.8615 682.8143 1308.6283 217.1867 652.9538 2048.11 138.4111 2612.1212 351.1967 91.0042 531.839 887.7583 696.4348 1442.4819 1439.2686 669.2296 702.2053 855.1461 376.6244 415.3324 676.369 2136.9022 189.7313 1258.0867 123.0845 380.2009 742.5044 297.2274 361.6558 557.5381 305.5886 534.93…
PRO2543 67.795 5.3217 34.363 3.012 3.4623 7.8748 15.507 4.1189 10.7889 5.1473 10.2014 44.4994 34.6173 12.303 19.3584 12.1844 3.8334 3.0069 99.9181 9.0909 11.2084 38.4657 4.5848 2.5437 3.6922 0.4529 5.6596 13.5322 1.7526 7.6239 19.4531 4.2698 9.6325 8.7758 3.0276 3.6706 5.4375 6.2171 27.3369 131.2384 3.7413 13.4471 8.3234 32.0963 41.7299 2.4432 9.1347 14.5552 12.0773 8.0908 6.0685 24.7572 3.2066 6…
ABCA11P 124.734 165.1621 94.257 106.7384 121.1307 73.4262 235.7097 90.231 71.644 67.3736 36.8455 52.1542 127.5037 88.689 170.7467 57.9855 54.728 79.7165 66.1016 140.9957 58.5312 38.5314 124.0958 57.6619 73.631 101.404 112.168 92.0929 80.6952 84.6074 76.2656 41.1412 108.0138 156.6477 27.9854 79.7064 96.7326 61.7408 62.9056 72.2255 54.2733 50.737 80.6778 125.3494 74.4158 101.2963 104.4572 112.8195 …
ICR5 1.9342 0 75.3062 0 70.2351 455.4276 15.1093 0.6865 0.5394 23.163 6.9555 0.4495 6.3384 0 0 9.1383 0.4259 0 361.9984 0 226.9702 502.3994 4.0754 0 57.2286 0 0.8707 5.5359 0 3.3037 468.4685 0 0.8376 0 1.5138 0 6.4261 0.9565 0.4409 1.8484 1.2471 0 1.1891 0 0.7587 0.9773 7.2116 1.6559 0.9662 7.6413 8.2358 2.1342 240.9528 1.3908 6.2802 6.0759 21.978 112.2285 3.8685 1.2384 0.4216 13.5123 66.9704 171…
ABCA13 44.971 29.0276 13.8914 21.9449 5.9354 23.6245 19.4831 28.1457 6.4734 9.78 18.0843 5.8434 19.0151 46.6487 20.4646 3.6553 33.2227 5.1546 46.683 6.0606 35.9603 7.0364 1.0188 7.2072 23.5376 18.1159 18.7201 17.2228 15.7733 21.3469 19.772 8.1514 6.7009 3.5103 1.0092 1.3765 4.4488 4.3042 12.7866 35.1201 8.7296 9.3095 24.9703 76.2287 2.2762 0.9773 15.3847 5.3816 37.6812 16.1816 15.6047 10.6712 28.…
ABCA17P 6.7698 6.2893 2.1934 0.8606 3.9569 0.6562 0 83.0642 0.5394 2.0589 1.3911 3.5959 122.3793 0.5126 4.4248 3.3507 5.1112 7.732 2.457 11.2554 0.467 3.2837 1.0188 1.2719 0 4.0761 1.3061 0 0.5842 1.7789 13.075 0.7763 31.8291 0.4388 98.3979 3.2117 2.4716 1.913 0 1.4787 0 47.5821 8.3234 4.012 1.5175 175.4238 0.4808 1.2419 0 1.3485 4.3346 6.8296 0.4581 0 2.8986 8.1013 0 1.609 7.7369 4.3344 4.6379 0…
TGD 778.9313 228.8195 414.4983 111.4458 124.6425 662.1419 126.839 172.9932 1037.8962 506.9978 578.233 913.8105 632.3111 507.9995 382.1681 412.4232 184.0026 384.0034 193.2842 185.2554 641.6579 245.336 316.3525 361.6322 1196.6863 485.0317 865.037 457.6349 324.2296 616.7675 655.6071 118.001 1174.7293 541.0268 144.8215 897.9032 589.7182 1096.1167 645.0441 811.7745 934.6931 171.7093 233.0559 514.878 1…
ABCA2 632.0116 2794.8718 1548.5286 2719.0189 1071.3319 1267.1913 3062.0278 406.3966 857.7208 1455.1538 1526.9618 1234.7455 2115.5534 536.7166 1797.5664 1456.948 426.358 1033.0756 1031.941 3128.1385 1065.2656 1937.8263 469.6893 1351.5633 1342.5637 1817.029 2693.9486 2047.6703 1566.8176 576.6201 1856.3342 2863.8525 1736.3627 3154.8925 1549.1359 623.9963 2435.4918 2199.4261 1283.5097 1893.9002 1489.…
ABCA3 153.2882 241.4127 200.329 105.852 15.8276 90.5605 60.4374 320.5865 236.8173 30.3693 137.255 398.6965 787.4208 29.7322 37.6106 858.39 77.0937 32.646 61.4251 166.6667 203.6194 356.0422 18.3393 103.4446 58.1516 65.2174 30.0392 94.7255 53.7462 61.4994 1237.9813 36.8753 598.0526 28.9601 2403.9359 166.552 38.5566 811.5734 467.3721 177.0795 88.5433 64.1324 1305.5886 65.5299 313.3536 805.7768 38.94…
STGD1 10.1547 0 13.1603 0.8606 0.4946 223.1202 2.3857 0.6865 1.0789 7.721 3.7096 3.1464 0.9751 4.101 0.5531 0.3046 2.9815 1.7182 0.819 0.8658 23.8179 0 1.0188 3.3916 0.923 2.2645 0.8707 2.4604 1.1684 3.5578 1.5945 2.329 18.4274 0 2.0184 3.6706 0.4943 4.3042 2.6455 63.2163 3.7413 2.0688 0 1.3373 1.5175 1.4659 1.9231 4.5537 2.8986 4.9444 3.9012 1.2805 2.2904 8.8085 1.4493 1.519 191.7582 14.4811 0.9…
HSA275973 886.7505 851.9594 693.1091 209.9828 372.9382 196.8707 390.0596 264.9816 427.7815 332.0036 334.7909 383.8634 436.8601 206.5872 797.5664 95.0382 105.6311 233.2474 253.8903 417.7489 250.7881 343.8457 266.4289 185.6916 528.4412 142.2101 247.7144 410.8873 224.3318 443.9644 335.4859 339.2528 132.3422 387.0118 150.3721 112.8699 177.4592 137.7331 354.0564 1389.6488 351.679 424.1014 256.8371 540…
ABCA6 18.8588 0.9676 13.1603 0.4303 3.4623 41.3429 3.5785 3.4324 30.209 15.9568 42.1966 80.908 20.4778 10.7651 3.3186 18.5812 8.0927 3.866 4.095 3.0303 41.5645 0.4691 3.0565 9.7509 3.6922 9.9638 1.7414 7.3812 16.9417 9.1487 45.922 2.329 60.7266 2.6327 0.5046 65.6114 6.4261 46.3893 61.2875 74.3068 74.8253 5.172 8.3234 30.7589 264.0364 1.4659 6.7308 17.8008 2.4155 4.0454 2.1673 19.635 3.2066 9.7357…
ABCA7 276.5957 944.8476 1198.3184 228.0551 215.1567 742.8589 654.8708 321.273 385.1652 426.7147 156.7304 445.4433 524.6221 331.6673 233.9602 274.1487 258.1148 134.8797 180.9992 523.3766 199.4162 393.1006 110.0357 190.779 496.1348 238.2246 383.5438 554.8209 100.482 173.0623 1145.1806 546.1426 228.2484 479.5963 205.374 408.8094 902.1256 316.1167 302.4691 753.0499 238.194 218.257 803.805 603.1428 58…
ABCA8 52.2244 4.8379 0.7311 0.8606 12.3653 51.8426 3.9761 5.4918 126.2306 7.2063 66.7727 297.112 15.1146 21.0176 7.1903 96.5613 20.0188 1.7182 3.276 11.6883 114.8862 0.9382 1.5283 11.8707 19.3839 5.8877 12.6252 5.5359 16.3575 13.4689 101.73 2.329 390.3256 0.4388 0.5046 39.4586 1.4829 2.8694 135.3616 158.5952 0.6235 11.3783 10.7015 18.7228 396.0546 0.4886 4.3269 7.8655 0.4831 22.4744 4.7681 58.478…
ABCA9 22.2437 2.9028 20.4716 0.4303 3.4623 41.3429 7.1571 3.4324 14.5651 9.78 32.9227 70.5697 22.4281 6.6641 3.8717 11.2706 10.6483 0.4296 4.095 5.1948 13.0765 1.4073 2.5471 6.3593 3.2306 2.2645 1.3061 9.2265 14.0207 5.3367 24.5555 1.1645 100.9318 9.2146 1.5138 22.941 3.4602 13.869 67.4603 37.7079 8.7296 6.2064 3.5672 64.1926 164.264 0 5.7693 12.8331 7.2464 3.5959 2.1673 18.3545 2.2904 3.7089 3.8…
ABCB10 495.648 703.9187 644.1236 562.8227 543.5797 532.8635 772.167 972.0568 566.4194 613.0485 647.7879 539.8359 353.4861 700.7561 675.3319 603.1271 780.3075 1038.6598 1173.6282 680.5195 538.9375 925.9911 858.38 822.8935 703.8191 765.3986 889.421 498.8467 459.7634 947.141 832.6557 763.901 634.4885 1154.8925 459.1901 703.8312 578.349 439.5026 576.2787 554.5287 544.9778 695.1125 500.5945 349.0471 5…
PFIC2 1.4507 1.4514 1.4623 2.1515 0 0 0 0 2.6972 0.5147 0.9274 3.5959 0.9751 2.0505 0.5531 0.9138 0 0 16.38 0 0.467 1.8764 0 0.8479 1.3846 0 2.1768 1.2302 0 6.8615 14.6695 1.5526 0.4188 1.3164 0 0.4588 0.4943 0.4782 0.8818 50.2773 0.6235 0 0 0 0.7587 0 3.8462 1.2419 0.9662 2.6969 1.3004 4.2685 0.4581 0 0.4831 0 0 1.609 0.4836 4.3344 1.2649 16.9869 0 1.4019 0 9.5431 2.145 2.0747 1.6342 0.7427 1.02…
ABCB1 5558.9942 21.2869 405.7759 328.7435 606.8902 704.7972 116.1034 188.0957 956.4396 1559.6448 308.36 1130.9136 142.8571 1860.3101 2153.7611 1556.86 1082.2933 893.9003 200.6552 681.8182 1018.5639 197.9576 24.4524 1240.0636 575.5163 2989.5833 598.6069 1165.6159 3405.287 695.8069 423.8221 697.9136 764.3179 751.2067 34.8177 138.5639 1708.8482 121.9512 158.7302 1252.8651 1596.2737 1528.8337 3813.31…
ABCB4 95.7447 7.2569 3.6556 6.8847 11.8707 13.781 11.9284 13.0431 27.5118 43.2377 19.0117 31.0147 14.627 39.9846 80.1991 63.6634 16.6113 17.1821 7.371 83.5498 58.3771 7.9746 2.0377 33.4923 18.4608 36.2319 11.7545 25.8342 68.3511 7.6239 40.1818 10.0922 63.2395 26.3273 5.5506 16.9764 25.2101 46.3893 5.291 60.9982 51.7542 54.8229 30.9156 85.5901 58.8012 9.7729 24.0386 9.9353 5.7971 42.7014 33.8102 3…
ABCB5 0 0 0 0 0 0 0 0.6865 9.71 0 5.1007 4.9444 0.9751 1.0252 0.5531 1.523 2.1297 0.4296 0 0.4329 25.6859 0 0 0.424 0 0 0 0 0.5842 0 0 0 18.8462 0 1.0092 10.0941 0.4943 1.4347 7.0547 4.0665 0 0 0 1.3373 10.6222 0.4886 0 0 0 0.4495 0.4335 0.4268 0 0 0 0.5063 1.6484 0 0 0.6192 0 0.3861 3.1891 0 0 1.5905 0.429 0.5187 2.8598 0 0.512 1.773 6.6119 1.423 12.1185 0.702 2.0171 0.5165 0 0.3831 8.94 21.2889…
ABCB6 367.7466 708.2874 235.1526 406.2349 414.916 376.6597 1409.9563 886.9469 218.1794 346.8228 587.405 235.8377 279.0297 215.9682 721.8473 338.9727 283.0318 319.6907 581.3432 393.2208 359.5236 638.901 350.1426 279.6184 248.5566 388.2563 303.4697 489.1527 446.5605 218.1245 597.3435 447.7555 560.49 572.2027 392.88 249.3462 170.8453 576.3319 564.7134 506.7505 352.7328 473.5868 357.8478 672.5242 396…
ABCB7 433.2689 347.8471 480.3509 760.7573 453.5602 391.1165 410.7356 690.5997 539.9865 776.2193 1117.979 515.1141 764.5051 429.5784 721.2389 671.9689 1087.4044 547.2509 550.3686 419.4805 459.0776 696.6042 1420.2751 781.77 751.8172 356.4312 484.5451 328.4638 432.8903 654.1296 382.6836 456.0893 571.6679 344.0105 458.6855 422.1152 597.6273 447.6327 753.9683 361.9224 352.9261 814.0678 714.6254 335.67…
ABCB8 1015.9574 1034.3493 1011.8808 1136.4028 953.1193 794.0453 825.8449 979.6081 796.7633 920.8596 785.9703 1215.4175 753.7786 919.1337 1199.115 1018.0055 766.2517 582.0447 570.0246 601.7316 613.1932 1044.6718 632.705 729.6237 550.1327 1085.1449 636.9177 699.9846 1135.0957 538.5006 987.0047 1202.9112 765.9931 842.4748 581.3044 865.7949 1103.3119 1074.1272 805.1146 930.1294 1007.0242 752.0041 780…
ABCB9 132.1712 127.8713 76.476 174.247 136.7061 118.5162 209.7773 96.7526 108.4235 93.553 82.7796 198.2785 120.4193 187.8406 102.9314 109.9062 46.5714 95.1031 94.2834 73.0216 253.721 110.4857 93.8003 136.6317 103.5191 96.7482 129.2773 112.994 176.2524 188.1728 188.5641 146.7404 196.8715 174.3572 127.0443 124.7442 162.6001 154.5146 64.0344 118.122 118.2427 119.2035 43.3413 183.1093 96.4795 81.1787…
ABCC10 930.8511 1030.479 907.3296 845.525 1554.5688 759.9211 1124.4533 1208.2062 972.6231 613.0485 831.4128 633.7791 387.1282 822.7605 607.854 785.5883 765.3998 567.8694 598.6896 781.8182 798.1319 597.6254 522.6694 757.6047 827.0451 799.3659 825.8598 988.4669 706.2947 957.3062 825.002 1378.36 677.2066 1222.466 613.5991 878.6419 514.5823 703.0129 897.7072 736.0444 736.406 837.8588 1869.2033 1186.2…
EWWD 3.3849 1.4514 2.9245 1.2909 2.4731 2.6249 9.1451 0 1.6183 7.2063 4.1733 2.2474 0 2.0505 0.5531 1.8277 0.8519 1.2887 2.457 1.7316 3.2691 0 2.0377 1.6958 1.8461 4.9819 0.8707 1.8453 4.6736 1.7789 3.8268 1.5526 0 2.6327 0.5046 0.9176 2.9659 1.913 1.7637 0.7394 1.8706 4.1376 1.1891 2.6747 1.1381 0.4886 5.2885 3.3118 0.9662 17.5301 3.9012 1.2805 4.5809 10.1994 0 2.5316 3.8462 6.0338 0.9671 0.6192…
ABCC12 0 0 0 0 0 0 0 0 0 0 0 0 0 0.5126 0 0 0 0 0 0 0 0 0 0 0 0 0 0 0 0 0 0 0 0 0 0 0 0 0 0 0 0 0 0 0 0 0 0 0 0 0 0 0 0 0 0 0 0 0 0 0 0 0 0 0 0 0 0 0 0 0 0 0 0 0 0 0 0 0 0 0 0 0 0 0 0 0 0 0 0 0.3774 0 0 0 0 0 0 0 0 0 0 0 0 0 0 0 0 0 0 0.5269 0 0.4373 0 0 0 0 0 0 0 0 0 0 32.1164 0 0 0 0 0 0 0 0 0 0 0 0 0 0 0 0 0 0 0 0 0 0 0 0 0 0.3918 0 0 0 0 0 0 0 0 0.3289 0 0 0 0 0 0 0 0 0 0 0 0 0 0 0 0 0 0 0 0 …
ABCC13 8.7041 53.2172 19.7404 12.4785 7.4192 0.6562 3.5785 9.6107 33.4457 9.2652 0.9274 22.0249 1.9503 13.3282 5.531 3.3507 1.2778 4.7251 36.855 1.2987 1.8681 9.851 1.0188 10.5988 23.9991 6.7935 22.2029 23.3738 0.5842 38.6277 41.1385 38.4279 0 0 2.0184 0.9176 11.3693 1.4347 16.7549 135.305 16.8357 4.1376 0 0 6.8285 13.6821 19.2309 0.414 23.6715 18.429 27.3083 23.4767 6.8713 1.8544 26.57 20.2532 4…
ABCC1 2090.9091 1075.4717 1473.9536 1935.8864 2138.7068 1955.5827 1602.7833 2640.8916 2395.6844 1267.2758 1297.8943 2089.673 1207.7036 2405.7414 2678.0973 1842.8884 2526.2028 2358.2474 710.0737 1374.8918 2775.9486 830.765 1398.8793 3555.2729 3092.6503 1491.3949 3806.7044 2205.1361 3248.1379 2007.878 2008.7698 1390.7812 2082.7139 2158.8416 2325.7222 2662.9961 1438.9521 1810.6169 2097.4427 1560.073…
ABCC2 73.0174 6.2893 12.4292 17.642 73.6973 19.6871 580.9145 140.7286 45.853 125.5952 3.7096 7.6413 68.2594 488.5301 134.4027 17.6674 60.9083 31.3574 10.647 237.6623 23.8179 9.3819 741.7219 9.7509 26.7682 175.7246 90.9882 44.9024 435.8113 11.4358 47.5165 22.9015 140.2994 1226.8539 6.0553 41.2939 45.9713 4.7824 85.097 16.6359 154.639 51.7197 8.3234 140.4213 21.2443 46.91 45.1925 27.3221 2.8986 903…
ABCC3 3111.2186 9266.0861 6923.0488 4594.2341 2280.6608 729.078 4883.499 3715.9205 3715.1719 2765.1525 1629.903 3657.9391 1441.2482 899.1414 1998.3407 3734.2098 1666.672 2628.4364 1966.421 590.0433 2808.6398 2632.5542 1888.4361 1769.5813 4215.0687 2067.029 2247.2791 4062.7403 1906.2363 3859.4663 8789.6038 2522.2707 1526.1229 5212.3738 3979.8158 1594.4024 830.4498 1274.988 3717.8131 8431.0536 3122…
ABCC4 750 159.6517 119.905 907.4871 615.7932 456.0839 555.4672 1210.9521 555.6305 323.7679 541.6008 345.2073 354.4612 1009.3554 837.3894 368.5777 758.5849 656.3574 611.7936 993.9394 564.1565 144.95 1370.3515 1329.0938 597.6693 487.3188 565.9556 674.1504 188.6958 1813.2147 928.0077 671.1305 1013.9252 629.6621 215.4661 763.4779 288.6802 256.8149 566.5785 471.719 381.6092 740.6258 481.5696 362.4206 …
ABCC5 814.3133 1687.9536 1597.5142 1090.7917 799.7893 857.044 745.5268 910.96 718.004 550.7657 1085.9838 620.7439 496.3432 484.9417 1079.0929 474.5818 706.6212 531.3574 307.9443 498.7013 504.3783 313.8237 620.4789 778.8023 1294.1041 495.0181 756.2037 611.4101 490.7259 657.1792 729.0122 595.8273 822.5317 507.24 312.8548 712.0899 388.5319 395.0263 953.7037 1211.0906 738.2766 851.3059 1328.1807 517.…
ABCC6P1 5.3191 11.1272 38.7498 27.1084 24.7307 2.6249 47.7137 13.7296 29.1301 62.7976 8.8103 22.0249 22.4281 51.775 89.0487 0.6092 19.5929 43.3849 8.19 139.3939 23.3508 4.2218 30.056 38.5798 56.3055 10.4167 79.2338 28.9097 26.8731 15.756 13.075 46.9675 54.0258 29.8376 53.9927 13.7646 64.7553 11.4778 58.2011 34.0111 64.8486 2.0688 22.5922 56.1685 28.4522 16.614 50.0002 10.7632 18.8406 80.009 65.01…
ABCC6P2 33.3656 67.731 43.8677 39.5869 63.8051 15.7497 49.3042 53.5455 56.1025 28.8251 14.8384 44.9489 42.9059 68.6915 84.6239 11.8798 55.7971 70.0172 5.733 181.3853 28.955 11.7273 49.9236 66.5607 35.9986 34.4203 144.9717 37.5211 25.1205 35.5781 29.658 64.4347 67.0087 49.5832 30.2763 20.1881 62.7781 49.2587 58.2011 44.732 60.4838 24.8254 36.8609 30.7589 35.6601 78.1833 80.2888 26.4942 22.7053 49.…
PXE 109.7679 243.8316 238.3477 103.2702 142.9432 24.2807 236.5805 180.5444 434.2549 116.3299 37.5596 138.892 94.1004 230.6805 319.6903 32.2886 255.5592 189.8625 23.751 282.684 102.7437 17.8256 228.2221 218.336 309.6804 89.221 358.2934 169.1527 289.7619 92.5032 125.9667 252.3047 275.5732 201.4041 55.5065 47.2585 299.0608 87.5179 339.5062 204.0665 360.4087 163.4342 85.6124 173.8549 87.6328 273.6416…
ABCC8 14.0232 8.7083 0 2.1515 2.4731 0 3.5785 0 2.6972 3.6031 1.3911 5.3939 0 1.0252 0.5531 2.4369 0.4259 0.8591 0 0.8658 5.6042 0 1.0188 0.8479 0.4615 0 0.4354 2.4604 0.5842 2.2872 4.7835 0 5.4445 4.3879 3.0276 0 2.9659 20.5643 0.8818 12.1996 1.2471 1.0344 0 4.012 3.7936 6.3524 1.4423 0.8279 0.9662 1.798 0.4335 0.8537 0.9162 0 0.9662 0.5063 2.1978 0.4023 0 0 3.7947 2.7025 0.4556 2.3364 0 0.3976 …
ABCC9 41.5861 3.3866 2.1934 16.7814 7.4192 174.5587 42.5447 13.7296 70.6676 96.2553 79.2926 246.7693 80.4486 49.7245 14.9336 105.6996 49.834 21.0481 10.647 47.619 118.1553 10.3201 51.9613 39.0037 29.9988 70.6522 15.6726 22.7587 99.8978 31.0038 143.8252 35.3227 534.3943 21.0619 31.7901 154.1638 36.5793 218.0775 141.9753 275.0462 448.3284 36.2038 28.5375 64.1926 491.2747 17.5912 30.2886 119.6377 4.…
ABCD1 606.383 428.6405 337.781 537.4355 201.8021 322.2118 489.8608 539.5739 546.9993 379.8739 1032.6583 486.3468 332.5207 497.2446 451.8805 422.4936 508.5628 484.1065 203.1122 327.2727 365.6743 267.3834 541.0087 589.2952 610.1304 467.8442 563.3435 508.6883 570.7609 234.3075 795.0251 396.7006 920.1131 536.2001 1420.9663 636.3845 231.3396 548.5414 464.7266 347.8743 362.9028 291.699 353.151 665.998 …
ABCD2 7.7369 2.419 1.4623 1.7212 1.9785 10.4998 5.169 2.0594 3.2367 5.6621 14.8384 24.2724 24.8659 15.8913 1.1062 18.8858 2.9815 3.0069 4.914 4.7619 11.2084 9.851 1.0188 5.0874 11.538 11.3225 4.3535 18.453 1.1684 5.5909 17.2208 1.9408 26.3847 1.7552 1.5138 14.2234 11.8636 13.869 38.3598 32.902 7.4825 2.0688 1.1891 14.7108 45.1442 1.9546 7.6923 9.1074 8.2126 13.0352 7.3689 5.1222 6.4132 6.4905 4.3…
ABCD3 1235.9768 632.3174 1642.113 664.3718 799.7893 995.5097 1074.7515 1297.4487 1567.6332 1884.4422 1717.5422 781.6609 1243.296 1217.4805 1262.7212 1304.0339 1515.8921 1143.9003 1978.706 692.6407 1258.1436 2039.6197 2110.5451 1474.9338 1787.0082 1232.337 1491.946 1654.6209 1108.8068 2239.8983 1989.3168 1792.5279 717.4118 978.4993 1623.8173 853.4067 1149.7776 1149.6891 1154.321 1926.4325 1315.678…
ABCD4 1071.0832 473.6333 481.8132 661.3597 358.0998 523.6762 456.8588 429.737 525.9609 775.1898 658.9167 631.9811 1434.9098 353.1975 330.1991 509.0027 335.6344 516.7526 609.3366 298.2684 590.3094 430.6281 451.35 329.4118 639.6677 278.5326 212.451 430.5705 324.8138 441.9314 541.8162 230.5677 420.0607 472.5757 564.6525 427.1622 780.524 688.6657 366.843 548.6137 569.9196 324.7996 432.8181 885.3226 6…
ABCE1 1591.3926 901.79 1745.9331 1707.8313 2297.9722 2362.4489 2323.2604 1861.0494 1473.7694 2015.6994 1537.1632 1405.1017 1672.8425 2413.9434 2031.5265 2311.0735 3313.7511 2624.5704 3324.3243 2384.8485 1748.9784 3194.9976 3530.8202 1976.4706 2011.3073 2187.5 2061.3844 1626.9414 1476.267 4353.4943 1530.7343 1512.2756 1685.6874 2053.971 1595.0549 1398.9447 2351.4582 1251.076 1835.097 1597.7819 189…
ABCF1 1873.7911 1511.8529 1608.4811 2162.2203 2687.2327 1618.9337 2350.2982 2014.1346 2296.9656 1262.6432 1633.1489 1174.0645 854.2175 1927.9764 1943.5841 2494.4485 2592.2223 2248.7113 1943.4889 1788.3117 2314.0689 2026.485 1583.2909 2146.8998 2005.769 3120.471 1956.465 1960.9411 2510.8807 3071.9187 1632.1454 2195.4391 2307.6118 2053.971 2591.1442 2049.5526 2460.2076 1567.671 1811.7284 2365.2495 …
ABCF2 2026.1122 1122.8834 1601.9009 2296.0413 2010.1074 1981.8321 2029.4235 2239.9868 1830.3439 1509.7156 1610.4277 1602.4272 1917.1136 1867.9995 1938.0531 2675.082 2438.0349 1772.3368 1465.1925 1628.5714 1274.9562 1444.8088 1980.1325 2144.7801 1220.7223 2212.4094 1984.7627 1155.1592 1331.9702 2157.5604 1363.948 2132.9452 1570.5162 1825.8008 1253.9422 1662.3079 1741.4731 1051.6499 1385.3616 1182.…
ABCF3 921.6634 1379.2937 1129.5924 1327.0224 1160.3622 1004.697 1322.8628 1101.8017 987.1881 833.3548 941.3096 826.1602 1233.057 725.362 1031.5265 1114.8713 1019.6813 926.9759 907.4529 941.1255 922.8255 1072.3483 818.1355 1195.5485 1200.8769 1000.9058 1037.8755 1065.9696 1248.43 737.7382 941.0827 1182.3387 1194.4299 953.4884 1042.0083 1063.0879 1290.1631 1267.8144 1110.2293 901.2939 909.1278 1071…
ABCG1 1289.6518 833.0914 1036.7392 448.7952 258.6826 314.9932 293.0417 748.2641 1448.4154 816.3685 437.2684 1285.9872 750.3657 601.3072 1007.1903 495.5999 419.969 457.9038 142.5061 280.0866 569.7607 349.4748 339.786 756.3328 1756.5478 1266.3043 1815.4114 1513.7629 1129.8379 632.5286 874.7509 343.9107 600.1466 706.889 295.6982 750.1721 510.6278 1720.7078 1064.3739 1916.451 499.4591 203.7755 246.13…
ABCG2 49.323 5.3217 5.1179 7.7453 24.236 67.5923 43.7376 13.7296 69.5887 24.7072 34.7774 90.7967 87.7621 15.8913 4.4248 38.0762 14.0558 19.3299 281.7363 32.9004 36.8943 9.851 32.6032 16.5342 19.8454 27.6268 7.8363 7.9963 40.8938 102.6684 279.6779 10.4803 30.9915 1.3164 43.9006 16.0587 4.9432 17.2166 23.8095 96.1183 50.5071 12.4127 20.214 24.0722 33.3839 14.6594 27.404 28.978 12.0773 57.984 142.17…
ABCG4 3.3849 1.9352 1.4623 2.1515 2.4731 4.5937 5.5666 3.4324 3.7761 4.1179 4.1733 4.9444 2.4378 4.6136 0.5531 3.9599 2.1297 0.8591 4.095 0 6.0712 1.4073 1.0188 1.6958 0.923 2.2645 2.1768 1.2302 2.3368 1.2706 4.7835 2.7171 10.0513 2.1939 1.0092 3.6706 2.9659 9.0866 3.5273 4.4362 14.9651 5.172 5.9453 4.012 3.4143 2.4432 1.4423 4.9677 0.9662 2.2474 1.3004 2.5611 1.3743 2.7816 2.8986 5.0633 2.1978 1…
ABCG5 2.9014 26.6086 0.7311 3.012 3.4623 13.781 0.7952 47.3672 1.0789 1.5442 1.8548 5.8434 119.4539 5.1262 0 0.6092 9.7964 0.4296 35.217 0.4329 1.8681 66.1422 2.0377 8.903 1.8461 0 2.1768 3.6906 3.5052 19.8221 81.3203 0.7763 1.2564 0.4388 15.1381 14.6823 2.4716 1.913 0.4409 4.0665 0.6235 3.1032 1.1891 1.3373 5.6904 0.4886 10.577 2.0699 14.9758 11.6867 9.9697 2.5611 47.6409 1.3908 33.3333 2.0253 3…
LOC115232 0.4836 12.0948 1.4623 1.2909 1.9785 4.5937 0.3976 26.7728 0.5394 0 0.9274 1.798 58.9956 1.5379 0 0 2.5556 0 26.208 0 0.467 22.0474 0 0.8479 3.2306 0 3.9182 3.0755 0 11.1817 125.3289 0 1.6752 0 6.5599 7.8 0.9886 0 0.4409 2.9575 0 0 1.1891 0 4.9317 1.9546 5.7693 1.2419 4.3478 4.4949 7.8024 2.1342 24.2785 0.9272 29.9517 2.5316 0 26.1464 0.4836 4.9536 1.2649 10.8099 6.8337 0.9346 3.0043 0 3…
ABHD10 524.6615 510.4015 713.5807 701.3769 536.1605 638.5174 431.8091 556.0494 420.7687 764.3804 501.7226 455.7815 910.7752 592.5926 477.8761 624.7544 611.2124 625.8591 723.9967 667.5325 584.2382 939.5948 1037.6974 499.841 452.7518 502.2645 400.9578 623.097 553.8192 569.5044 552.34 668.8016 659.198 372.093 701.4003 394.1271 794.8591 711.6212 550.2646 554.8983 548.0955 755.1073 356.7182 366.4326 4…
ABHD11 1692.94 2526.3667 3577.4082 2523.2358 1880.5188 1202.224 1349.9006 1552.8195 1635.6035 2044.5245 2086.1832 2373.3004 2874.6953 1069.8449 2903.208 2058.2475 1650.0606 2431.2715 1370.1884 1195.2381 1153.5318 3520.5487 1251.1462 1547.8537 1055.4979 1164.8551 1644.3187 1310.7796 1764.8605 1128.3355 916.5271 2162.8336 839.2838 1132.5143 1439.1321 647.855 3754.3253 1497.8479 1957.231 2709.7967 1…
ABHD12B 44.4874 1.4514 372.8752 604.9914 86.5573 472.4898 0 2.7459 0.5394 0 21.7939 0.4495 2.4378 4.6136 1.6593 0.3046 0 15.8935 3.276 0 11.6754 0.4691 78.4513 0.424 281.5276 0 0.8707 19.0681 0 16.7726 17.5397 479.3789 0.8376 0 0 3.6706 369.7479 1.4347 0.4409 5.5453 472.0231 0 0 0 39.8331 0 3.8462 118.8097 1.9324 7.6413 752.9275 0.8537 2.7485 0.9272 28.9855 118.481 0 0.8045 1.9342 7.4303 0.4216 1…
C20orf22 1760.1547 2054.6686 1555.8399 2260.7573 3366.3364 1445.6875 1427.833 3954.1294 3558.7323 2302.9211 1121.2249 1223.5083 1989.7611 3024.4778 2775.4425 1193.4606 3160.4156 2845.3608 1131.8591 1114.7186 1405.2539 1145.9961 529.2919 4470.5882 2404.9844 3018.5688 3957.771 1678.6099 5298.671 1291.2325 1626.7241 1597.671 1265.6266 2243.0891 1454.7748 1450.3326 1646.0702 1397.8957 2408.2892 1271.…
ABHD13 621.8569 550.0726 624.3831 309.3804 497.0861 553.2068 355.0696 707.7617 377.6129 657.8304 776.2326 436.004 329.5953 581.3149 620.0221 465.4436 662.7502 780.9278 343.1613 1326.8398 488.9667 595.7491 852.2669 487.9703 636.8986 846.9203 544.6234 455.1745 949.3209 886.6582 757.7135 706.065 453.9839 609.0391 346.6633 673.0902 583.2921 422.286 715.6085 537.1534 559.9429 713.7316 445.8977 1084.58…
ABHD14A 263.5397 208.031 361.9375 142.5344 110.7933 247.5125 186.4811 88.556 117.7829 363.1141 363.7072 193.7296 225.256 145.585 86.8363 211.125 119.0224 130.5842 278.3702 139.8268 317.1045 250.6602 173.2043 132.2734 207.7582 96.4674 107.5316 196.7338 126.4495 180.4778 150.012 54.7307 241.2313 90.5222 206.3832 145.4462 320.3164 499.4692 127.575 125.3235 180.2043 92.061 227.8954 117.6864 189.302 2…
ABHD14B 1945.8414 3872.2787 4273.4418 1589.9312 2299.456 3701.1699 1754.2744 2097.1988 1602.6972 2757.4315 1542.2639 2745.9265 842.0283 1063.1808 3394.9115 1873.9586 2075.9927 2017.6117 2678.1327 3291.342 1532.7496 1758.1634 4014.7733 1524.9603 3034.4987 1779.8913 3569.4384 2961.0949 1055.6448 1285.8958 1743.4426 2833.5759 1722.9609 2178.1483 1204.491 770.3602 4269.4019 1676.2315 3380.5115 1434.7…
ABHD15 457.9304 549.5888 380.9176 466.4372 436.2487 356.336 482.7038 378.9374 474.174 346.4162 262.4538 413.5296 309.1175 467.5125 423.1195 459.656 288.356 499.5704 361.9984 300 325.0438 344.3148 271.5232 476.0996 638.7447 440.2174 462.7775 632.3235 349.3501 592.122 456.0313 330.7132 354.3084 515.577 489.971 462.4914 281.7598 313.7255 375.2205 378.5582 382.2327 235.8417 346.0166 473.4203 365.3263…
ABHD1 10.6383 3.8703 2.1934 44.3201 3.4623 6.5624 3.1809 15.1026 2.1578 7.721 5.1007 5.8434 23.4032 4.101 4.4248 2.4369 16.6113 5.5842 0.819 4.329 3.7361 1.8764 7.1319 5.5114 1.8461 1.3587 1.3061 7.3812 4.6736 13.9771 7.0159 0.3882 5.4445 14.48 5.5506 1.3765 4.9432 10.5213 4.4092 3.6969 1.8706 1.0344 14.2687 5.3494 5.6904 2.4432 12.9808 28.15 2.8986 4.9444 2.1673 0.8537 5.497 11.5902 5.7971 6.582…
LOC654057 16021.2766 9465.4088 11183.3303 4595.0947 2971.6352 3617.1717 2281.5109 3209.2977 6054.2144 8357.2256 14040.3511 14497.8087 1970.746 3405.3569 3370.5752 5486.9338 4112.7996 2165.8076 6582.3096 6672.7273 6371.045 3904.2673 5676.0061 3820.2438 4939.1946 4144.4746 4976.9264 4047.3628 10746.8965 8985.7687 11377.1825 4538.3794 3601.7171 4530.9346 9541.0622 8325.7628 4743.9446 5567.671 4160.0…
ABHD3 360.2515 489.1147 757.4484 358.864 288.3594 698.2349 681.9085 512.1147 681.8611 456.0546 465.0904 610.8552 938.079 793.0283 292.5885 370.4053 271.3187 456.6151 1348.8943 316.8831 694.4542 936.3111 375.9552 536.725 798.4308 734.6014 422.7253 1383.3615 509.4202 1110.5464 1013.7926 452.984 249.1886 573.4971 1113.1576 576.7378 1278.7939 549.9761 338.6243 1689.464 690.2637 287.5614 219.9762 398.…
ABHD4 414.8936 320.7547 333.3943 470.7401 134.5347 588.6435 371.3718 237.5224 571.2744 750.4826 484.1021 596.022 2432.9595 348.0713 260.5088 636.025 402.9317 572.5945 510.2375 508.2251 496.439 452.2064 349.9745 788.1293 607.8228 420.7428 181.1058 712.9017 616.9125 197.4587 961.8114 182.8239 738.7708 234.3133 771.5403 715.7605 402.3727 958.8714 397.2663 559.3346 669.6867 277.2175 428.0618 1059.177…
ABHD5 302.7079 277.2134 522.7564 260.327 334.853 540.7383 295.0298 279.3977 345.2461 545.6183 582.4063 429.2617 356.8991 416.7628 272.1239 417.6198 356.5051 356.0997 565.9296 244.1558 459.5447 454.0828 334.6918 249.2846 315.2186 368.2065 474.0966 452.7141 197.4587 609.1487 494.9374 352.4503 343.4195 272.9267 397.1238 390.9153 482.9461 493.5438 443.5626 703.8817 480.1292 324.7996 380.4994 183.2163…
ABHD6 246.6151 257.3778 476.6953 352.8399 328.9177 110.9038 322.4652 228.5981 343.0883 394.8012 348.2382 362.2879 210.629 284.506 191.3717 303.6958 297.7265 196.3058 280.9173 235.0649 287.6824 256.5943 343.352 195.4425 369.2166 316.5761 367.8711 231.893 171.7541 398.9835 527.7844 137.0209 219.4535 237.8236 250.7884 251.8926 397.9239 231.9464 309.5238 450.647 349.8084 347.5562 197.3841 96.2889 276…
ABHD8 95.2611 131.1079 48.9856 72.2892 51.9344 111.5601 137.1769 76.8858 72.2859 101.4027 127.981 177.0986 214.5295 139.9462 31.5265 155.3509 60.9083 66.5808 17.199 234.632 169.9942 75.5241 17.8299 69.9523 118.1493 92.3913 109.273 135.3222 120.9289 49.047 206.3302 51.6254 254.633 75.9105 31.2855 191.3283 78.5961 358.2018 122.575 87.2458 140.921 35.1694 85.6124 29.4216 176.4036 157.8326 81.7312 10…
ABI1 1495.7495 1659.8936 1746.1963 1398.5413 1447.3268 1189.8605 1135.8767 1857.823 1928.3129 1959.2022 2206.6986 1670.6956 3455.9532 2119.3643 1725.7467 1352.01 1624.7262 2185.7088 2030.2048 2476.6753 1672.4343 2489.8746 2124.9261 1526.9104 1731.5196 1460.154 1593.7788 1685.2161 1530.4513 1436.8945 1752.0402 1593.5022 1516.4904 1411.7069 1593.1071 1583.6476 1554.7009 1401.5925 1899.5811 1712.547…
ABI2 973.8878 647.3149 372.144 759.4664 802.2624 1002.7283 812.326 1063.3587 604.1807 634.1526 559.2214 537.5885 411.9941 794.0536 1054.2035 730.1494 714.288 553.6942 511.0565 1200.8658 881.2609 589.1818 817.6261 928.4579 598.5924 1008.6051 862.4293 621.8668 690.5214 1013.2147 995.6151 603.5905 1178.0965 1455.9017 629.2418 1179.6284 396.9352 647.5371 804.2328 610.3512 941.5521 1262.9946 688.4661 …
FLJ21551 184.236 44.509 11.698 12.4785 22.7522 141.0907 28.6282 46.6807 236.8173 111.6973 185.016 347.0053 83.8615 52.2876 230.0885 183.0704 135.8723 32.2165 27.027 31.6017 664.5651 22.5165 16.811 42.3953 164.3014 201.9928 28.2978 306.9353 34.4677 37.6112 195.4875 100.5337 627.7877 14.9188 15.1381 220.6928 15.3238 68.8666 316.1376 364.1405 180.8279 28.963 41.6171 129.7225 682.0941 15.148 62.5003 …
ABI3 181.8182 55.1524 40.9432 61.9621 66.2781 346.4925 223.4592 61.7833 213.0816 119.4184 270.3367 319.5865 327.6451 271.6904 60.8407 194.0364 94.131 92.7835 85.1761 81.8182 199.4162 108.3607 36.6786 98.3572 229.8373 384.9638 116.2386 234.9685 175.2592 80.305 229.2912 82.6783 381.9495 58.7977 152.8952 367.5155 423.6283 313.2473 224.4268 291.6821 468.9054 41.3757 85.6124 156.4694 292.868 192.5264 …
LOC116063 2750 2937.5907 2112.9592 2717.2978 2237.6294 2000.2067 2219.8807 2237.9274 3001.4835 2146.9566 2669.0532 2633.5543 1966.8454 3077.278 2231.1947 3365.0229 2740.4466 2467.7835 1444.7174 2317.316 3100.0584 1457.4743 1420.2751 2212.6126 3578.6316 3244.5652 2232.9125 3254.4979 2372.4259 2726.5565 2677.1905 2393.0131 3753.3243 2426.5029 2872.7135 2936.4533 1806.7227 2837.3984 2454.5855 2641.4…
ABL2 493.2302 490.566 357.5215 694.4923 725.5973 803.2326 801.5905 845.7443 655.9676 475.0997 377.9149 543.4318 415.8947 529.0273 596.2389 684.4579 622.2867 531.3574 305.4873 511.6883 879.3929 196.5503 443.7086 636.354 530.2873 576.5399 490.64 319.8524 527.5303 917.1537 621.5419 619.8933 1072.5578 843.3523 370.8843 937.8298 344.0435 503.5868 610.2293 774.8614 960.2584 644.4272 977.4078 552.3236 8…
ABLIM1 4310.4449 5148.5244 7011.5153 3987.0912 4031.5909 3512.8302 2653.2803 2616.8648 2655.1585 2401.7501 4082.4086 2096.4153 1957.5817 2212.4824 2608.4071 3332.125 2093.8818 3879.2955 5348.0753 3987.4459 4570.6947 3494.2794 3329.0881 1730.1537 4773.5087 1970.5616 3183.2825 6216.2079 3502.2638 3673.6976 5509.3678 2936.4386 2524.9712 3867.9245 4623.6912 2974.0766 2527.9288 4871.8317 4147.7072 558…
ABLIM2 891.1992 378.3261 318.0406 386.833 484.2262 263.1506 204.7714 505.9363 779.501 389.6538 478.074 539.3864 60.4583 144.0472 1605.6416 392.3372 263.6519 675.6873 204.7502 1387.8788 253.1232 190.4521 482.9343 255.2199 978.8854 566.1232 1685.2416 308.1655 366.876 333.9263 215.8973 531.0044 288.975 1440.5441 183.676 494.6089 126.5447 385.4615 1357.1429 262.4769 155.2626 473.7523 204.5184 1762.62…
ABLIM3 204.0619 163.522 122.0983 176.42 53.9128 188.9959 62.8231 93.3614 125.6912 97.2848 349.6293 586.5828 162.3598 86.1207 35.9513 462.3975 73.2603 54.5533 103.1941 43.29 259.1944 32.8366 25.4712 64.4409 78.92 120.471 34.828 38.1362 167.6647 56.4168 459.5392 26.0068 422.1547 35.5419 102.9393 233.5398 20.7612 367.2884 283.9506 336.414 396.5742 341.3499 102.2592 240.7222 269.7269 43.9781 84.135 9…
ABO 226.7892 773.1011 940.2303 138.1239 105.3526 26.2494 234.9901 65.9022 761.6993 525.029 815.1834 160.4675 13.6519 41.5225 472.3451 403.6078 86.8901 26.6323 325.1433 77.0563 137.303 104.6079 185.9399 69.1044 725.049 11.7754 124.5102 697.5242 358.6972 387.8018 759.308 310.1407 15.077 232.5581 76.6999 49.5526 141.8685 103.7781 431.6578 249.9076 122.8382 457.202 152.1998 48.1444 184.7496 254.0958 …
AOC1 5703.0948 8986.4538 6012.7947 3082.1859 3897.0562 29.5306 1955.4672 5848.1299 7978.9616 10629.7774 789.2162 3098.3257 1878.5958 1880.8151 5110.6195 1624.4833 2809.0217 3673.5395 2589.6806 2477.0563 2796.9644 2335.1487 4269.4855 4068.6804 6627.8989 3394.0217 3960.8185 3527.6026 9441.7993 3551.4612 7427.5692 6804.852 2197.0474 5387.8894 2438.249 2005.047 2280.2768 3952.176 3134.4797 11125.6932…
ABRA 1.4507 0.9676 0.7311 0 0.9892 0.6562 0.7952 0 0 0.5147 1.3911 3.1464 0 0 1.6593 3.9599 0.4259 1.7182 0 0 1.8681 0.4691 0 0 0 0.9058 0 0 0.5842 0.2541 2.2323 0 2.5128 0.4388 0 1.3765 0 0 0.8818 1.1091 0 0 0 4.012 1.1381 0 0.9615 0.8279 0 0.899 0.4335 0.4268 0.4581 0 0.4831 0 0 0 2.4178 0 0 0.3861 0 1.4019 0 0.3976 0 1.556 1.6342 0 0.512 0 2.8337 0 0.5269 0 0 0.5165 0.4873 0.3831 4.6828 8.7932…
ABR 4616.5377 7231.7368 6874.7944 4627.3666 3125.9544 3268.7105 3957.0577 2747.2961 3976.8038 3863.0807 2970.4577 2814.6983 3481.2287 3794.438 2697.4558 2448.4524 2054.6961 3779.6392 3450.4505 4120.3463 4323.6427 3809.5104 1558.3291 2473.3439 3800.1615 3075.6341 3103.6134 4842.0729 4731.9994 3576.1118 4718.4884 6835.5167 4472.8301 7780.1667 3248.6439 4724.9369 3618.8828 3725.4902 2755.291 5116.82…
ABT1 742.2631 893.0818 719.4297 821.4286 1264.2309 937.761 805.169 654.9027 852.3264 1148.3722 1037.2953 1113.833 996.587 1161.0919 879.4248 884.5864 1077.1821 1200.6014 643.7346 1161.4719 911.15 924.1147 1267.4478 792.3688 821.9684 1197.4638 786.6783 768.8759 1005.988 499.1105 605.9157 991.7516 793.2154 926.7222 703.9233 547.3733 1119.6243 718.3166 625.2205 627.7264 596.732 967.158 1438.7634 862…
ABTB1 456.9632 1696.178 864.193 524.957 249.285 1016.5093 225.0497 202.5118 621.9825 441.1273 488.2754 704.7983 1199.4149 310.1371 594.0265 477.0187 349.6902 583.3333 384.1114 753.2468 371.7455 722.8735 312.2771 543.5082 446.2905 351.4493 358.7288 602.7987 800.3505 168.7421 495.5752 404.852 533.1379 544.5371 335.562 519.3852 278.2996 1525.5858 530.4233 754.5287 475.1408 478.9242 544.5898 544.2996…
ABTB2 119.9226 177.0682 206.178 476.3339 258.6826 183.746 310.1392 394.04 644.6392 164.715 535.5727 717.384 435.3974 440.3435 79.646 669.8366 548.1745 454.4674 361.1794 813.4199 297.0228 269.2598 424.3505 346.3699 259.8362 275.3623 264.2577 361.6792 667.1535 314.3583 340.5884 161.475 256.3082 150.9434 174.5932 791.4659 309.9357 183.1659 242.5044 293.1608 122.2147 825.4461 1395.9572 633.9017 316.3…
ACAA1 826.8859 2149.0082 1776.6405 765.9208 1124.2555 831.4508 2379.7217 1142.304 1045.4484 1165.3584 2396.398 1229.3516 634.8123 699.2182 1104.5354 1297.3325 914.902 1033.0756 1399.6724 1095.671 1372.0957 1197.1273 772.7967 677.0535 923.0414 595.5616 1290.8141 1389.5125 2106.616 1029.2249 1418.7993 909.4614 716.993 890.7416 840.1665 753.8426 1095.4029 1127.2119 1179.8942 1726.0628 1230.8767 1802…
LOC147548 1742.2631 1708.2729 2933.2846 1504.3029 1983.8929 2906.4684 2876.3419 1579.5923 2105.4619 3560.4169 2588.3695 2457.3548 3243.296 2844.0343 1773.7832 2247.7147 1617.2639 3121.134 3079.4431 1501.7316 5468.3012 3869.5544 1631.1768 2171.0652 2756.6632 1820.6522 2041.3583 4577.5796 4291.5145 4213.9771 2731.0851 2054.9248 1982.6196 3540.588 3455.0271 1969.7178 805.7341 1025.825 2199.7354 4746…
ACACA 1876.2089 1889.6952 2184.6098 2995.2668 2396.4002 1684.5573 2274.7515 2366.2993 1835.1989 1228.6707 1194.9531 927.7447 895.6607 1620.4024 1748.8938 1929.093 2252.3285 1939.0034 1914.0049 1099.1342 1803.6194 1287.6624 1356.597 1477.0535 2397.1386 1823.8225 1913.3653 2493.6183 1454.0675 2956.798 1658.2955 2861.5235 1482.5673 2978.9381 1928.5985 2027.9881 1412.259 963.1755 1838.6243 1070.2403 …
ACACB 628.1431 656.507 97.9711 401.0327 252.2527 184.4023 270.7753 287.6355 513.0142 182.7307 292.1306 718.7324 179.9122 244.5213 750 334.766 285.8004 281.7869 130.2211 230.7359 615.5283 189.983 134.9975 384.9497 326.2951 208.3333 352.1985 239.8893 336.4977 326.5565 872.8374 716.5454 751.3349 449.3199 248.77 370.7272 351.9525 315.1602 861.1111 596.3031 224.476 486.165 137.931 375.794 990.8953 29.…
ACAD10 618.472 767.2956 1137.6348 704.389 594.0303 554.5192 537.1769 359.0295 592.3129 585.2529 334.7909 682.3239 456.3627 428.0405 757.1903 372.5376 396.1168 761.1684 417.6904 233.3333 731.8155 460.181 622.5166 663.911 670.1281 352.3551 741.4018 549.2849 838.9076 447.014 628.2389 888.5007 477.4369 492.76 388.0409 352.8332 1073.1587 473.4577 498.2363 591.8669 679.6634 440.6517 487.5149 468.0709 4…
ACAD11 369.9226 359.8839 370.6818 553.2315 203.7806 324.1805 270.7157 304.7975 142.2953 353.6224 260.599 200.0225 301.2969 215.8144 365.0442 202.4375 183.926 243.0713 186.7322 130.1775 199.8085 238.7687 297.4376 249.7085 217.5147 83.0208 118.4153 178.3792 116.1268 193.6468 300.4066 191.3013 253.3054 153.5761 76.1953 131.6816 272.3035 158.7757 275.5203 144.1774 372.256 348.5906 636.1474 244.7342 4…
ACAD8 501.9342 523.464 513.2517 478.9157 488.6777 523.6762 497.4155 525.8443 589.6156 407.1548 495.6946 454.8826 516.3335 392.6695 477.323 388.9865 391.0056 445.0172 393.9394 322.9437 395.0963 583.0835 423.3316 553.6831 513.6726 279.8913 493.6874 574.5041 358.113 576.6201 417.444 360.2135 324.1545 405.8798 379.4626 256.022 705.8824 364.8972 436.5079 489.0943 341.7023 686.8373 494.6492 477.4323 45…
ACAD9 831.4362 1497.8084 1040.3729 1166.1317 954.1185 831.5492 739.8887 832.4197 705.5914 751.5429 895.5332 741.2069 950.3462 658.2084 985.8518 951.3295 731.3253 433.8488 481.5725 810.3853 907.4092 843.4306 755.9959 1176.0466 815.0317 810.6839 828.0322 914.6425 988.4446 973.8221 724.8441 1119.837 970.3654 691.0794 973.8665 521.6701 1243.6629 811.0952 917.9718 636.2107 805.7004 1230.8973 859.6552 …
ACADL 0 1.4514 0 0.4303 1.9785 23.6245 0 0 1.0789 0 0.4637 5.8434 0 0 0 2.7415 1.2778 0 0 0.4329 2.3351 0 0.5094 0 0 0.9058 0 0.6151 0.5842 0 1.5945 0 0.8376 0 0 0 0 38.7374 15.873 0 0.6235 0 0 0 10.6222 0.4886 0.4808 0 0.4831 0 0 0.4268 0 0 0.4831 1.0127 0 0 0.4836 0 0 0 0.4556 0 0 0 0.858 0.5187 0 0 0 0 0.4723 0.3557 8.4303 0.351 0.6724 0 0.4873 0 2.5543 12.4957 0 0.3314 0 0 0.6281 0 3.3618 0.4…
ACADM 595.7447 286.4054 924.8766 383.821 262.6395 908.2303 641.7495 645.9784 635.4686 1002.7024 1152.7565 588.8302 830.8142 565.4236 775.9956 262.2689 836.9564 800.6873 699.4267 722.5108 1179.6848 1458.8816 2176.7702 514.2554 1046.2675 564.3116 792.3378 1037.0598 765.8829 959.8475 660.4481 1057.739 549.0525 818.3414 654.9767 486.3501 2289.1745 703.0129 757.9365 827.3567 1392.3747 1416.0848 252.08…
LOC654185 439.0716 713.1108 1001.645 1051.6351 375.4113 444.9279 358.6481 563.6007 745.5158 689.7439 779.0148 585.6838 449.0492 605.4082 631.6372 454.4776 644.0092 920.5326 1113.8411 435.4978 662.23 957.8895 1016.811 554.955 739.3562 586.5036 613.4088 787.3289 259.3837 639.136 422.2275 892.3823 551.5653 469.5042 493.5032 269.3278 927.3356 340.5069 477.5132 500.9242 596.732 347.5562 222.3543 217.9…
ACADS 889.7485 1672.956 1083.5313 532.7022 452.0763 428.522 513.3201 345.9863 664.5988 1394.4151 1811.6732 1043.2633 1247.6841 488.0174 619.469 317.0987 284.5226 801.9759 1493.0385 269.2641 1410.3911 923.1765 523.1788 425.6492 1461.1746 510.4167 773.6178 1969.5525 687.0162 680.8132 1380.2121 1423.3867 617.7364 450.1975 1234.7673 397.3388 4588.2353 582.0182 709.8765 1502.403 1127.9918 252.392 181.…
ACADVL 5635.3627 6237.0537 11702.4018 5613.1411 3643.8143 4347.549 4789.6501 3652.0709 3654.7161 7409.0696 4612.4169 3880.4225 10376.3432 4688.4327 4961.8252 2967.1935 2420.5717 2811.4261 3720.7207 5125.5325 6043.6474 4759.8944 3291.9002 2792.5766 4402.9076 2366.8478 2587.2747 5815.765 6955.414 2779.4155 5984.2047 2882.0689 4412.0574 4659.9166 3763.3253 2875.4164 11779.4612 4333.3046 3688.254 945…
ACAN 290.1354 65.312 52.6412 211.704 307.6493 67.5923 581.3121 327.4513 309.6426 187.878 349.1656 104.2814 36.5675 425.99 64.7124 220.5374 239.3738 255.5842 88.4521 55.8442 375.4816 111.6443 80.489 196.2904 65.0744 461.9565 259.4689 124.2503 369.2128 214.2313 274.5755 295.3906 355.9837 121.9833 718.5568 246.3868 5.4375 366.3319 91.2698 335.305 661.5806 129.2992 338.8823 151.12 131.6388 46.4213 12…
ACAP1 161.0251 73.0527 29.9762 19.3632 46.4936 273.6503 142.7435 15.7891 99.7977 57.6502 122.8803 141.5889 344.7099 165.5773 27.1018 329.5876 27.2596 24.4845 38.493 29.0043 162.0549 113.5207 5.6037 25.0132 209.9919 163.9493 75.751 271.8745 47.32 40.9149 184.3259 40.7569 255.8894 98.7275 46.9282 213.8105 306.4755 264.4668 134.0388 750.8318 207.0167 29.9974 17.8359 69.542 456.7527 64.0126 127.4045 …
ACAP2 858.3172 797.7746 1352.5864 839.9312 590.0734 993.541 1000.3976 862.2199 1049.2245 1001.1582 1155.075 973.5925 1500.2438 751.5058 941.9248 758.1734 866.7717 897.7663 1493.8575 836.7965 934.9679 1148.8106 1046.3576 1161.6322 1386.8697 1095.5616 958.6417 878.3638 1001.3144 1462.0076 1356.6133 1293.7409 1206.1564 1137.3409 999.6215 1027.7587 874.9382 880.44 1074.0741 1554.5287 1298.2195 1470.9…
ACAP3 698.0609 656.9908 740.4496 656.8244 765.4829 1428.9928 1519.2366 1108.0624 653.3136 644.5966 1229.3642 863.724 593.0668 681.379 984.9613 636.0615 425.9916 320.4854 411.9656 827.2857 568.8593 363.5477 247.1065 292.9942 624.1098 332.9167 883.892 914.0397 649.6802 456.1626 976.162 794.36 500.89 1147.9816 818.4887 549.2361 718.7988 728.3883 580.2734 1212.0148 701.0323 530.6439 772.0333 579.0705…
ACAT1 1063.3462 1251.5723 866.3864 2143.7177 1712.845 1552.6539 861.6302 1323.535 886.3115 1993.5658 1395.7349 1059.8944 1110.6777 1239.0106 1577.4336 843.7688 1514.6143 608.2474 1735.4627 956.71 930.7647 1634.7917 2747.8349 1462.2152 849.6596 577.4457 1104.9195 963.8628 670.6587 1941.0419 639.7194 1261.9117 930.1644 745.9412 394.0961 635.008 2057.3406 951.6978 911.3757 1025.878 1098.6853 1236.10…
ACAT2 452.5532 814.8815 792.2062 1263.2487 1708.3341 589.5688 664.1789 436.8901 639.1477 1258.8805 1380.7342 743.8544 468.1814 781.0073 841.2777 508.3235 1341.8392 983.5954 1399.0008 871.7273 741.4081 775.4026 1280.6775 1426.2554 1074.6648 934.615 1284.8803 1153.5722 881.9337 1335.4638 707.4161 1259.9709 478.3583 558.4555 738.0043 1095.9165 1858.176 516.3176 1365.9568 755.9076 699.2489 862.6843 9…
ACBD3 1127.6596 983.0672 1347.4685 992.2547 1012.9675 1137.2566 1342.7435 1158.0931 1272.0162 1304.8514 1190.7798 1151.5901 1640.6631 1111.88 1095.1327 1107.5607 1187.9244 1573.0241 2227.6822 1507.7922 1381.4361 1690.6139 1357.1065 1271.0122 1616.707 1150.3623 1319.5472 1140.3967 1123.4117 1623.3799 2019.6125 1365.9389 1139.5665 1802.545 1730.7935 1603.12 1379.1399 1237.2071 1162.2575 1789.2791 1…
ACBD4 271.2766 508.4664 271.2484 256.8847 142.9432 140.4345 197.6143 195.647 168.3075 274.8681 131.6906 277.3345 222.3306 115.3403 240.5973 135.8559 112.872 219.5017 131.8591 296.5368 131.2318 216.2522 162.5064 189.9311 303.6806 104.1667 169.3513 283.5614 273.9886 101.906 241.4096 148.2775 216.5218 250.1097 83.7643 95.8936 282.2541 241.033 263.6684 230.6839 186.4398 109.6457 89.1795 203.2765 248.…
ACBD5 857.8337 618.7712 1383.2937 979.7762 630.137 880.0122 786.8787 795.6312 1134.9966 1057.2642 985.361 1239.6899 3454.4125 995.0019 587.9425 864.4822 683.195 1015.4639 1669.1237 1165.368 1197.4314 2448.2003 2086.6021 569.3694 1387.7928 1198.3696 1204.1794 1372.9048 646.7066 898.8564 1884.0788 1193.2072 883.2583 1168.0562 2197.5527 902.0418 1304.4983 1158.7757 1035.2734 1018.1146 1074.367 449.9…
ACBD6 499.0329 646.8312 487.6622 708.2616 758.7364 629.3301 574.5527 765.4261 363.5873 497.748 525.835 374.4241 356.4115 556.709 537.6106 783.7606 557.1191 645.6186 436.5274 590.9091 516.0537 575.1089 610.2904 499.841 446.752 412.5906 380.4963 482.239 307.8721 332.6557 536.3948 410.6744 693.1211 722.6854 450.1072 502.4088 398.4182 453.8498 595.2381 280.5915 428.375 469.6147 720.5707 349.0471 446.…
ACBD7 50.7737 45.9603 28.514 43.4596 28.6876 204.0893 23.8569 59.7238 31.8274 167.2886 30.6042 20.227 250.1219 133.2821 70.7965 12.7936 42.1673 53.2646 45.045 97.4026 79.8599 55.8222 115.1299 25.0132 42.9214 34.8732 61.8198 127.941 19.8627 81.3215 65.0562 50.8491 117.2652 55.2874 66.1032 39.4586 114.1869 49.2587 107.1429 53.2348 88.5433 108.6113 74.9108 13.3735 134.2944 174.9352 40.8656 167.6583 …
LOC654199 23.2108 1.4514 0.7311 7.315 6.43 1.9687 0.7952 74.1399 59.3392 7.2063 2.7822 7.6413 0.9751 0.5126 16.5929 0.3046 1.2778 68.7285 0 5.1948 1.8681 2.3455 0.5094 3.8156 4.1537 1.3587 10.4484 1.8453 11.6839 64.803 7.9726 23.6778 7.1197 1.7552 80.2321 22.4822 0.9886 1.913 8.8183 7.024 0 4.1376 0 106.9876 1.8968 9.7729 26.4424 19.0427 0 101.5844 1.3004 2.1342 1.3743 15.299 3.8647 10.1266 0.549…
ASIC1 435.6867 370.1016 322.4273 796.4716 361.0675 317.6181 1654.8708 715.313 208.2266 191.9959 165.5407 104.2814 129.6928 183.5192 316.9248 501.6921 372.6905 365.5498 191.6462 531.6017 304.028 265.038 430.4636 390.885 164.7629 413.9493 219.852 124.2503 569.5925 335.7052 228.9723 191.7516 561.1978 677.4901 225.0536 103.2347 345.0321 442.8503 157.8483 123.8447 132.1914 1414.016 551.7241 390.5048 4…
ASIC3 6.7698 60.4741 106.0135 20.2238 7.9138 17.7184 15.9046 4.8054 2.1578 15.442 1.8548 5.3939 12.6767 4.101 15.4867 11.8798 2.9815 1.2887 13.104 0.8658 1.8681 4.2218 1.0188 1.2719 4.1537 2.2645 0.8707 6.7661 1.1684 1.7789 16.2641 2.7171 4.188 21.5007 12.1105 7.3411 15.8181 5.7389 4.4092 28.4658 41.7775 5.172 16.6468 4.012 10.6222 38.603 3.3654 7.8655 5.314 4.0454 2.6008 10.2444 1.3743 16.2262 0…
ASIC4 1.9342 0 8.0424 3.8726 1.4838 0 13.1213 2.7459 0.5394 2.0589 0.9274 12.5857 2.9254 2.0505 0.5531 0.3046 0.4259 5.1546 0.819 47.1861 3.7361 0.9382 10.1885 0.424 0 0.9058 0 0 8.1788 0.2541 9.2482 0.3882 2.094 1.3164 0.5046 1.8353 0.4943 3.3477 2.2046 0.7394 2.4942 1.0344 0 4.012 2.2762 0.4886 1.9231 2.0699 2.8986 0 4.7681 2.5611 2.7485 0 0.4831 1.519 0.5495 1.2068 0.9671 0.6192 1.6865 2.3164 …
ASIC5 0 0 0 0 0 1.3125 0.7952 0 0 0 0 0 0.9751 0 0 0 0 0 0 0 0 0 0 0 0 0 0 0 0.5842 0 0 0 0 0 0 0 0 0 0 0 0 0 0 0 0 0.9773 0 0 0 0 0 0 0 0 0 0 0 0 0 0 0 0 0 0 0 0.7953 0 0 0.4085 0 0 0.591 0 0 0 0 0 0 0 0 0 0 0 0 0 0 0 0 1.1206 0 0 0 0.5143 0 0 0.3823 0.4535 0.4883 0 0 0.4423 0 0 0 0 0 0 0 0 0 0 0 0 0 0 0 0.4241 0 0 0 0 0 0 0 0 0 0 0 0 0 0 0 0 0 0 0 0.8317 0 0 0 0 0 0 0 0 0 0 0 0 0 0 0 0 0 0 0 1.…
ACCSL 0 0 0 0 0 0 0 0 0 0 0 0 0.9751 0 0 0.3046 0 0 0 0 0 0 0 0 0.4615 0 0 0 0 0 0 0 0 0 0 0 0 0 0 0 0 0 0 0 0 0.4886 0 0 0 0 0 0 0 0 0 0 0 0 0 0 0 0 0 0 0 0 0 0 0 0 0 0.591 0 0 0 0 0 0 0 0 0 0 0.4328 0 0 0 1.2563 0 0 0 0 0 0 0 0 0 0 0 0 0 0 0 0 0 0 0 0 0 0 0 0 0 0 0 0 0 0 0.3551 0 0 0 0 0 0 0 0 0.4095 0 0 0 0 0 0 0 0 0 0 0 0 0 0 0 0 0 0 0 0 0 0 0 0 0.3917 0 0 0 0 0 0 0 0 0 0 0 0 0 0 0 0 0 0 0 0 …
ACCS 240.8124 320.7547 96.5089 119.191 87.0519 113.5288 244.5328 174.3661 115.4417 185.8191 74.6556 187.4368 72.1599 62.54 110.0664 101.435 71.5566 70.0172 74.5291 154.9784 85.9311 126.6553 105.9603 64.8649 160.1477 67.029 97.5185 179.6094 165.3279 71.9187 180.4991 46.1912 100.513 228.1703 12.6151 37.1645 112.7039 84.1703 255.7319 226.9871 67.3428 232.7386 97.503 116.349 223.824 119.2296 188.9432…
ACD 481.6248 896.4683 266.1305 632.5301 593.041 773.0458 448.9066 608.9085 542.1443 404.5811 417.7931 671.0866 727.9376 605.9208 780.9735 639.9849 516.6555 315.7216 547.0925 558.4416 338.5873 644.0657 326.541 779.6502 311.065 568.3877 774.0531 429.3403 587.7026 331.1309 310.2926 500.7278 464.0352 550.2413 625.205 648.7727 367.2763 467.2406 576.7196 259.1497 331.7256 399.2759 701.5458 405.2156 454…
DKFZP434A014 980.6576 119.4969 820.3254 1898.4509 3756.5861 23.6245 1119.6819 1086.6991 1294.1335 1177.1973 451.6431 373.0756 120.4291 1031.3982 2594.5796 1299.1602 3044.988 2131.4433 3570.8436 147.619 1710.683 135.099 1675.4967 5694.9656 3093.5733 1284.4203 2494.1228 422.5742 929.4582 2116.3914 419.9952 2279.2819 1372.8405 24.5722 116.059 206.0106 680.178 25.825 1013.2275 495.7486 953.3994 172.7…
ASAH3 0 0 0 0 0 0 0.3976 0 0 0.5147 0 0.899 0 0 0 0.9138 1.2778 0 0 0 0.467 0 0 0 0 0 0 1.2302 0 0.2541 0.3189 0 0 0 0 0.4588 0 0 0 2.5878 0 0 0 0 0.7587 0 0 0 0 0 0 0 0 0 0 0.5063 0 0 1.4507 0.6192 0 0 0 0 0 0 0 0 0.4085 0 0 0 0.4723 0 0.5269 0.351 0 0 0.4873 0.3831 0 0 0 0 0.4163 0 0 0 0 0 0.3774 0.4044 0 0.6408 0 0 0 0 0.3239 0.3719 0.4423 0 0 0 0 0 0 0 0 0 0.5212 0 0 0.6002 0 0 0.4241 0 0.384…
ACER2 62.3791 94.8234 84.0797 94.2341 26.7091 85.9669 196.0239 17.8485 112.7444 86.4754 25.5035 156.8716 395.9044 24.6059 49.2257 76.7616 34.0746 84.622 28.665 158.4416 102.2767 60.5131 51.9613 98.7811 196.1463 71.1051 40.0522 151.9299 137.8706 93.5197 170.2942 32.9937 30.5727 83.3699 198.8142 22.941 38.0623 45.4328 80.2469 127.5416 27.436 51.7197 64.2093 66.8673 70.9408 94.7973 60.5772 59.6118 2…
ACER3 246.6151 208.5148 290.9889 343.8038 284.4025 326.8054 182.1074 358.343 348.4828 461.2019 380.6971 338.465 409.5563 384.4675 193.031 286.3331 278.5595 266.323 576.5766 245.4545 333.4501 281.4563 252.6745 312.0297 329.0643 327.4457 243.3609 194.3718 255.2943 421.0928 547.5564 380.0097 297.3511 178.1483 382.9948 301.9041 260.9985 466.2841 285.7143 600 340.4552 346.5219 239.0012 235.3728 328.52…
LOC654142 1630.0774 5838.4132 1506.8543 582.1859 1089.6325 1455.531 1306.5606 628.8164 1101.5509 423.1116 530.9357 786.1557 875.1828 606.946 1184.7345 699.0792 985.1808 508.1615 1537.2645 1543.7229 1426.7367 442.3554 1553.2348 385.3736 2477.4432 1213.3152 1047.8886 1962.7864 426.4641 715.8831 1120.944 975.0607 1272.7463 955.2435 675.6654 1506.3088 1470.5882 1624.5815 941.7989 1131.2384 1418.5635 …
ACEE 80.2708 258.8292 184.9753 191.4802 118.2125 55.78 133.5984 57.6644 320.971 124.5657 81.6111 618.047 332.5207 221.4533 436.3938 100.2166 114.1498 505.5842 62.2441 239.8268 79.8599 1012.3043 52.4707 439.6396 125.0721 114.5833 319.5472 43.0571 406.0172 163.1512 270.4297 341.9699 428.8556 17.9903 227.5766 253.2691 66.2383 1329.0292 41.4462 359.3346 91.661 24.8254 95.1249 72.2166 161.9879 10.2616…
ACIN1 4038.2012 2304.7896 3260.0987 3132.5301 2645.1906 3722.8257 2170.5765 2587.3461 2785.1652 2082.6149 2878.6453 2146.7581 2150.1706 2572.344 2214.6018 3024.4693 2579.8702 2199.3127 2623.2596 1822.0779 3553.0648 3101.1788 2100.866 3118.177 3035.8832 1903.0797 1894.6452 2697.8318 2148.0941 3125.2859 3484.015 2317.3217 2687.8861 2057.4814 2339.3465 2827.7128 3974.2956 2764.7059 2277.7778 3796.30…
ACLY 3763.5397 2392.3561 4057.7591 5884.6816 5318.0795 3984.0075 6240.9543 5226.8647 5219.1504 3222.7513 2086.6469 2954.9388 3588.0059 4715.6222 4204.646 4875.5822 5036.6461 4537.8007 4627.3546 4708.2251 3998.5989 3421.5699 5508.9149 5587.7054 5231.3373 5062.5 4497.1702 4190.0661 6020.739 6294.7903 3708.8416 6326.2494 4248.351 6867.9245 4799.7982 5499.4265 5173.0104 3780.4878 4808.2011 3552.3105 …
ACMSD 0 0 0 0 0.4946 0 0 0.6865 0 0 0 0 0 0 0 0 0 0 2.457 0 0 0 0 0 0 0 0 0 0 0 0.6378 0 0.4188 0 1.0092 0 0 0 0 0 0 0 0 1.3373 0 0 0.9615 0 0 0 0.8669 0 0 0 0 4.0506 0 0 0 0 0 0 0 0 0 0 0 0 0 1.114 0 0 0 0 0 0.351 0 0 1.462 0 0 0 0 0 0.4163 0 0 0 0 0 0 0 0 0 0 0 0 0 0 47.2295 0.4423 0.4778 0 0.6382 0 0 0 0 0 0 0 0 0 1.2005 0.4088 0 0 0.3551 1.5373 0 0 0 0.5018 127.0425 0 0 1.6382 0 0 0 0 0 0 0 0…
SDHAF3 414.8936 227.8665 402.1203 300.3442 258.188 357.6485 267.1968 350.7917 218.4761 685.1113 388.1163 266.0973 895.6607 328.5916 383.8496 371.3192 542.2115 364.2612 199.0172 96.1039 191.944 401.5443 519.6128 142.4483 294.9117 245.9239 222.4641 284.1765 66.0143 299.8729 203.1412 148.6657 136.949 151.821 188.7221 130.3051 434.5032 189.8613 257.4956 323.1054 289.3246 244.1169 231.8668 187.2284 24…
IREB1 1006.7698 1331.882 840.0658 1681.1532 1306.2731 1313.1278 932.8032 1577.5329 1021.1733 1415.5192 1652.6243 1041.0158 1316.9186 1131.3597 1056.4159 1446.5913 1639.8383 893.4708 1256.3473 891.342 1551.4302 1400.714 1481.406 758.8765 1487.0197 1661.6848 1307.7928 1522.3743 858.7703 1005.845 1288.0491 1154.0029 1311.2763 1108.3809 2046.1713 1188.8048 2435.4918 1522.7164 1738.0952 1255.0832 1282…
LOC115645 3022.587 2905.2298 4621.444 2943.7952 5470.8011 3322.804 2412.3101 3620.4104 3735.9245 3330.0322 4117.1583 3977.2604 3609.5319 2211.5289 3801.8529 1871.6893 2503.0491 2827.9467 3820.4095 2173.7013 3178.4612 4711.6199 4133.7697 3844.0742 5744.6175 2866.798 6880.936 4925.9726 3201.1684 2865.3164 4296.5638 3492.8443 3134.0509 3497.6174 5061.7838 2244.4735 5231.3 3811.8604 5235.8333 3796.40…
ACOT11 856.4555 788.9308 1035.5036 356.5749 1298.4532 152.2467 1300.5129 1049.8007 575.3688 656.3531 670.8848 345.7152 384.1931 535.5171 886.5874 404.5886 470.6549 449.3127 573.9967 482.8961 690.9515 812.0576 615.3846 526.1261 1029.3804 553.5734 1248.916 863.9028 582.4449 777.8551 1252.08 958.9791 511.2805 924.9057 596.9926 435.1549 899.8814 593.1325 961.4638 819.2237 485.1924 761.7067 845.0535 5…
ACOT12 0 0 0 0 0 0 0 0.6865 0 0.5147 0.4637 0 0 0 0 0 0 0 0 0 0 0 0 0 0 0 0 0 0 0 0 0 0 0 0 0 0.4943 0 0 0 0 0 0 0 0 0 0 0 0 0 0.4335 0 0 0 0 0 0 0 0 0 0 0 0 0 0 0 0 0 0 0 1.0241 0 0 0.3557 0 0.351 0 0 0 0 0 0 0 0 0 0 0 0 0 0 0 0 0 0 0 0 0 0 0 0 0 0 0 0 0 0 0 0 0 0 0 0 0.3943 0 0 0 0 0 0.3843 0 0 0 0 0 0 0 0 0 0 0 0 0 0 0 0 0.4921 0 0 0 0.5337 0 0 0 0 0 0 0 0 0 0 0 0 0 0 0 0 0 0 0 0 0 0 0 0 0 0 0…
ACOT13 771.3685 1184.9782 736.1872 1008.2659 762.4411 750.4909 473.9404 327.822 616.4855 1274.8887 602.1599 706.4704 559.4198 584.6264 1058.208 675.3531 1241.66 527.6546 972.6536 531.9524 696.1074 860.5853 595.0942 890.5522 1110.4004 732.6313 1002.0157 893.0893 615.6039 467.7459 500.8212 1108.2775 683.5682 279.2672 294.4266 340.3166 935.6154 615.9158 636.7769 772.207 660.1402 770.0026 1145.0416 5…
LOC145480 243.9362 109.3372 259.5504 531.4587 125.1371 205.4018 176.1431 170.2472 261.6318 458.1135 303.723 689.9652 1189.176 316.8012 226.7699 285.7239 447.2286 435.1375 305.4873 266.2338 309.6322 273.4817 338.7672 326.4441 283.8352 153.5326 103.1781 453.9443 236.6 551.2071 216.854 163.4158 537.3259 57.0426 339.5988 267.9514 972.3183 342.4199 131.3933 305.3604 341.7023 105.5081 546.9679 292.8786…
ACOT2 258.4816 132.0755 229.5741 332.5688 112.2772 150.9342 111.7296 173.6796 236.2778 353.6224 263.8449 398.247 925.4022 235.2941 147.1239 248.8661 288.356 300.6873 175.2662 242.4242 259.6614 172.1574 259.297 309.9099 314.2956 119.1123 106.6609 327.8487 247.6997 512.0712 257.9925 124.2115 376.9239 74.1553 246.247 201.4223 618.3885 275.4663 109.3474 231.0536 210.1345 149.9871 228.2996 287.5293 31…
ACOT4 70.5996 82.7286 48.2544 24.5267 22.7522 97.7791 48.9066 59.0373 56.6419 79.7838 65.3816 33.7117 137.4939 78.4314 46.4602 56.962 25.5559 56.2715 40.95 120.3463 25.2189 127.5935 83.5456 93.2697 67.8435 46.6486 34.3927 52.8987 23.9521 176.6201 73.0288 43.474 106.3763 31.154 133.2156 47.2585 104.7949 71.2578 59.5238 92.4214 50.5071 55.8573 80.8561 163.1561 39.0744 215.9814 51.4426 45.1229 38.16…
ACOT6 0.4836 0 0.7311 0.4303 1.4838 0.6562 0.3976 1.373 0.5394 0 0.9274 0.4495 1.9503 0 0 0 0.8519 0 0.819 0.4329 0 0.9382 0 0.424 0 0 0 0 0.5842 0.2541 0.6378 0 0 0 0 1.3765 1.4829 0 0.8818 0.3697 0 0 1.1891 0 1.5175 0.4886 0.9615 0.8279 0.4831 0.899 0 0 0.4581 0.4636 0 0 0 0.4023 1.4507 1.2384 0 0 0.9112 0.9346 0.4292 0 0.429 0 0 0.3713 1.0241 0.591 0 0.3557 1.5807 0.351 2.6895 0 0 0.7663 0 2.3…
ACOT7 816.7311 674.8911 983.3668 1719.8795 1526.3759 1808.5859 2319.6819 1498.5876 1263.9245 1136.5333 1571.4769 1749.41 1973.1838 1831.6032 1414.2699 2047.5861 1408.9831 1017.1821 1728.0917 815.1515 1368.3596 1553.1694 823.2298 1240.0636 740.2792 1751.3587 1550.283 1423.9582 1288.1554 819.8221 1309.0967 2424.4541 1197.3615 1028.5213 2383.7517 1304.4276 2190.3114 1280.2487 1175.485 1370.7948 1316…
ACOT8 528.472 683.7784 320.3948 503.4208 748.0478 341.8135 622.2107 853.5153 837.0708 692.7139 534.6499 685.7355 811.3944 870.496 1004.8783 286.5615 718.2918 798.3376 277.1253 1083.8831 275.9603 369.4817 459.5925 908.956 587.9312 905.8514 1056.5346 326.8338 877.4529 562.892 491.4965 1452.5182 649.2514 646.2791 349.6253 477.917 463.9595 398.3405 880.4101 404.5656 390.0644 874.9315 852.5565 1107.64…
ACOT9 532.882 707.3053 775.7266 1299.4836 604.9118 507.9265 519.2843 793.5718 723.938 1433.0202 1731.9169 1325.9917 879.5709 919.1337 851.2168 1183.7131 1666.672 1030.4983 592.1376 722.5108 614.5943 925.9911 1159.9592 878.8553 513.6726 452.4457 673.0518 496.3863 741.9308 552.4778 523.0009 759.2431 702.3348 518.2097 420.3356 600.5965 543.7469 703.9694 907.8483 645.1017 813.1019 835.79 355.5291 676…
ACOX1 2549.6615 4441.703 3690.2285 1700.3916 2263.3048 1239.8132 1589.2644 1988.3298 2713.6777 2279.9485 1222.4922 1842.171 2428.7957 2528.9402 1838.0863 1105.2548 1748.6426 1720.3651 2579.0336 1861.1818 1701.2306 1773.925 2816.0978 2476.2904 3247.7212 2307.6585 2857.8624 2500.3844 2149.6305 2945.6163 2564.4519 1879.3828 1658.8001 2408.0474 1469.913 1715.7146 1154.9382 942.6112 2217.1076 3169.689…
ACOX2 795.9381 215.7716 287.3332 419.5353 317.047 24.937 438.9662 166.8148 115.9811 646.5062 610.692 305.2028 525.5973 250.1602 243.3628 85.8999 462.5622 375.4296 57.3301 1470.5628 337.1862 75.5241 462.5573 228.0869 142.6099 545.2899 304.31 755.3437 244.1945 155.2732 189.4284 597.7681 188.4619 115.4015 75.1861 109.6582 725.1607 62.1712 291.0053 250.2773 568.6725 375.4849 884.6611 199.2645 318.664…
ACOX3 479.6905 394.775 402.8514 481.9277 252.7473 241.4948 441.3519 400.2183 478.4895 343.3278 287.4936 312.8441 125.7923 269.1273 316.9248 333.5476 281.967 504.7251 450.4505 291.7749 286.7484 282.8635 325.0127 418.442 459.2131 456.9746 639.0945 331.5393 463.8528 249.8094 442.6373 385.444 314.9408 307.1523 239.1825 346.4097 444.8838 394.5481 455.0265 440.2957 337.9611 248.2545 186.6825 248.7462 2…
ACOXL 1.9342 8.2245 0 13.3391 3.4623 7.8748 14.7117 0.6865 4.3156 1.0295 0.4637 1.3485 1.9503 4.101 0.5531 2.4369 0 0.4296 0.819 0.4329 2.8021 5.6291 2.5471 0.8479 3.6922 1.8116 0.8707 7.9963 0 4.0661 1.2756 0.7763 3.3504 21.9394 0 2.2941 20.7612 5.2606 6.1728 7.7634 0 5.172 0 0 5.6904 4.8865 1.9231 3.7257 2.4155 1.798 1.3004 2.1342 5.9551 2.318 2.4155 11.6456 1.6484 0.8045 3.8685 1.8576 0.8433 4…
ACP1 2357.3501 2002.419 1706.4522 3036.5749 2480.979 2057.9555 2793.2406 2375.2235 1484.5583 2407.9269 2132.5531 1712.1025 3431.4968 2961.4251 2248.8938 1715.5616 2830.3183 2593.2131 2618.3456 2969.697 1727.0286 2969.8326 3886.9078 1976.0466 1925.4644 2570.6522 2021.3322 1949.8693 1695.341 2121.2198 2056.9242 1835.2256 1585.5931 3026.3273 1963.4162 1966.5061 2530.4004 1519.847 2124.3386 1511.6451…
LOC96117 778.53 680.2129 449.6436 537.8657 538.139 952.1981 701.3917 650.7838 1145.2461 707.2449 762.3216 1018.0919 794.7343 679.2259 311.3938 581.1952 503.8776 611.6838 646.1916 674.026 1089.5505 605.6 419.7657 551.1394 780.893 906.7029 536.3518 874.6732 1413.1737 633.7992 801.4032 329.5488 1111.5066 659.4998 932.5091 1320.4864 1559.0707 1517.4558 901.6755 1007.7634 1188.4757 682.6998 740.7848 1…
ACP5 426.9826 72.5689 117.7116 167.3838 155.8031 1380.7201 910.5368 466.1205 1903.1693 1756.2733 1476.8823 1988.9875 3342.2721 1135.9733 1129.4248 571.4477 511.1184 852.2337 358.7224 673.5931 1030.7064 497.7085 405.5018 881.823 744.8944 1911.6848 398.781 990.9273 1389.8058 368.7421 728.0555 385.444 2874.254 1020.6231 579.7906 3215.4164 4530.4004 1993.3046 582.8924 807.3937 3137.0519 336.1779 631.…
LOC116107 559.4778 553.9429 508.8649 729.346 433.7756 347.1487 568.1909 551.2441 217.9366 492.6007 360.7581 255.3096 517.7962 221.4533 397.677 265.6196 263.6519 348.7973 339.8853 561.039 367.5423 480.8211 611.8186 399.3641 422.2915 242.3007 297.7797 702.445 249.4523 461.2452 412.6604 227.4624 334.2058 602.4572 356.2508 172.5166 445.3782 265.9015 429.8942 422.5508 288.0775 624.7737 399.5244 338.34…
PXYLP1 444.8743 356.0716 399.9269 520.654 271.5426 421.3034 400.3976 475.7312 418.6109 413.8464 407.5917 298.4605 454.9 401.8967 357.3009 537.3314 448.5064 359.5361 455.3645 242.4242 442.265 286.6163 283.7494 423.5294 491.9811 185.2355 338.2673 527.1413 363.3708 591.3596 336.7615 268.9956 654.1723 445.3708 412.7665 321.6334 393.475 374.462 391.0935 263.2163 299.3013 199.638 420.9275 363.7579 433.…
ACPP 89.4584 30.479 261.0126 87.7797 85.0734 10.4998 11.9284 15.1026 34.5246 229.5715 51.4706 38.656 297.4159 16.9166 21.5708 55.7436 37.9079 165.8076 31.122 20.7792 313.3684 368.2386 34.6409 91.15 109.8419 33.0616 32.6513 163.0017 37.3886 218.0432 178.9046 58.2242 20.9402 8.7758 93.3518 34.4116 87.4938 200.3826 59.0829 316.451 173.9689 64.1324 26.1593 191.2404 132.0182 87.9562 241.8281 66.2354 2…
ACPT 0.9671 0.4838 0.7311 0.8606 0.9892 0.6562 0 0 0 0.5147 0 0 1.4627 0.5126 1.1062 0.6092 0 0.8591 0 0 0.467 0 0.5094 0 0 0 0 0 0 0.2541 0.6378 0.7763 0 0 0 0.9176 0.4943 0 0 0 0 0 0 1.3373 0.3794 0.4886 0 0 0.4831 0.4495 0 0 0 0 0.4831 0 0 0.4023 0 0 0.4216 0 0.4556 0.9346 0.4292 0.3976 0 0 0 0.3713 0.512 0 0.4723 0 0 0 0 0.5165 0 0.3831 0 0.9256 0.4328 0 0 0 0.6281 0 0.5603 0.4509 0 0 1.0286 …
ACRBP 71.5667 40.1548 67.2638 11.1876 7.4192 35.4367 34.5924 30.2052 42.0769 24.7072 15.3021 55.7366 50.2194 22.0428 38.7168 10.3567 86.0383 30.9278 27.846 13.4199 28.955 10.7892 14.7733 37.7318 29.9988 13.587 13.9312 39.3664 24.5363 20.3304 68.883 12.8093 64.4959 24.1334 5.5506 31.6586 56.8463 175.9923 31.746 51.0166 31.8008 11.3783 47.5624 46.8071 47.4203 30.296 87.5004 52.5743 44.9275 62.0294 …
NAAR1 29.9807 31.4465 24.8583 17.642 45.999 26.2494 23.8569 72.767 11.3284 18.0157 31.9953 22.0249 57.0453 29.7322 34.292 16.1443 31.093 12.0275 12.285 13.8528 7.4723 7.9746 15.7922 9.327 19.3839 4.0761 24.3796 16.6077 8.763 14.7395 20.0909 14.7501 16.7522 18.8679 2.0184 9.6352 10.3806 6.2171 19.4004 25.1386 6.2354 31.0318 8.3234 30.7589 27.3141 3.4205 25.4809 21.5265 13.5266 25.1714 33.3768 13.6…
ACRV1 0.4836 1.9352 0.7311 4.3029 4.9461 5.2499 1.9881 3.4324 0.5394 1.5442 0.9274 0.899 2.9254 4.101 2.7655 1.523 2.1297 0.8591 0.819 0.4329 0.934 3.7528 1.5283 1.2719 1.8461 0.4529 1.3061 1.8453 2.3368 1.0165 1.5945 0.7763 1.6752 0.4388 0.5046 0.9176 0 1.913 1.7637 1.4787 0.6235 1.0344 0 0 0.7587 1.9546 0 2.0699 0.9662 1.3485 1.7339 0.8537 0 1.3908 0.9662 0.5063 1.6484 2.0113 2.4178 3.096 1.686…
ACR 1.4507 9.6759 0.7311 1.7212 1.4838 1.3125 3.5785 2.0594 2.1578 5.1473 0.9274 0.4495 9.2638 2.5631 6.0841 3.3507 6.8149 7.3024 0 1.7316 5.1372 0.4691 0.5094 4.6635 3.2306 2.2645 3.0475 7.9963 1.7526 1.2706 1.9134 2.329 8.3761 3.0715 1.5138 2.7529 1.9773 2.3912 3.5273 3.6969 0.6235 1.0344 3.5672 1.3373 2.6555 2.4432 0 7.8655 0.9662 4.9444 3.0343 1.7074 1.3743 1.3908 0.4831 1.0127 0 2.0113 2.417…
ACSBG1 5.3191 1.9352 10.9669 1.7212 4.9461 4.5937 4.3738 2.7459 3.2367 4.6326 8.3466 14.3836 9.7513 4.101 6.6372 4.2645 3.8334 3.4364 4.095 5.6277 5.6042 6.5673 17.8299 5.5114 6.4613 1.8116 6.5303 3.0755 5.842 4.8285 10.2049 7.7632 21.7778 3.9491 7.0645 5.9647 7.909 5.7389 3.5273 4.8059 5.6119 1.0344 1.1891 6.6867 3.0349 3.4205 3.8462 4.5537 1.9324 4.0454 5.635 4.2685 1.3743 1.3908 4.3478 5.0633 …
ACSBG2 0.9671 2.9028 0.7311 0 1.9785 0.6562 1.6302 2.7459 0.5394 5.1473 1.3911 0 0.9751 0 3.3186 0 5.5371 0.4296 0 0 0 0.4691 0 0 0.923 0.9058 1.3061 0 0 1.7789 0.6378 0.7763 0.4188 0 1.5138 0.9176 5.9318 0 0.8818 0 0.6235 2.0688 4.7562 0 1.5175 0 0.9615 0.8279 0 1.3485 3.0343 1.7074 0 1.8544 1.4493 5.0633 1.0989 0 0.9671 0.6192 1.2649 0.7721 0.9112 0.9346 0.8584 5.5668 0.858 2.0747 1.2256 3.342 …
ACSF2 338.0077 1291.7271 565.8929 630.809 175.093 251.9945 542.3459 571.8385 1549.8314 570.8403 364.004 705.2478 1063.8713 400.3588 799.2257 197.9963 404.6354 944.1581 111.3841 306.0606 399.2995 209.2158 434.539 946.2639 1080.42 485.9601 679.5821 783.0232 706.2947 559.0851 252.2523 491.8001 1473.3536 893.3743 722.0891 339.5274 510.6278 436.1549 1522.9277 487.2458 294.313 921.6447 291.3199 187.228…
ACSF3 548.8395 718.9163 617.0718 403.1842 521.8168 390.4603 285.0895 608.222 825.354 481.7913 686.7387 683.6723 405.1682 487.5048 535.3982 481.8925 601.8419 408.9347 408.6814 791.7749 470.286 528.1996 496.6887 619.3959 801.2 337.8623 799.3034 799.0158 411.8592 444.2186 647.0541 793.4013 564.1294 629.2233 699.3819 512.5029 601.5818 991.3917 840.8289 476.8946 557.4487 597.8795 575.5054 714.1424 607…
FACL1 508.7041 501.6933 1222.4456 1559.8107 561.3858 1103.7886 801.5905 380.9968 729.3324 1080.942 1213.0374 944.3758 999.0249 750.9932 649.3363 1062.7831 962.1804 996.9931 946.7649 999.5671 907.4139 1342.5463 1211.9205 840.2756 1275.1817 492.3007 463.2129 1538.3669 1204.6152 688.6912 1298.254 1159.8253 1040.3099 658.6222 1351.3309 1090.1583 2200.1977 1455.7628 2787.478 984.4732 1445.376 737.5226…
PRO2194 1869.9226 2235.6072 1243.6483 2908.778 3827.8104 2245.6389 1555.0696 2304.516 1829.8045 2441.3846 1378.1143 1639.7348 1470.9898 2316.0323 2305.3097 1756.6839 3550.5693 2087.1993 3212.1212 2015.5844 1615.4116 2625.9869 2374.9363 2070.1643 2357.9093 3179.8007 2373.0953 3210.2107 1755.5134 2411.69 3059.5551 2993.8865 1653.0206 2017.5516 1903.8728 2706.1253 3074.1473 2252.0325 2138.8889 1878.…
MRX63 1419.7292 623.6091 851.7638 1578.3133 1012.9675 1137.9129 1179.7217 1486.2309 1222.3871 1672.3716 1101.7495 1538.5998 2404.6806 2393.951 1331.3053 390.205 1975.4727 1715.6357 1703.5217 1653.6797 1321.6579 922.2383 3118.6959 1736.513 1691.0119 2184.3297 1381.367 629.248 1849.5692 1258.4498 1721.4383 1273.5565 2212.962 1043.4401 1688.9113 2172.9755 1600.0989 1327.1162 1514.9912 834.7505 1585.…
ACSL5 11969.0522 6220.6096 8350.2102 8247.4182 4938.7113 2709.5976 4691.8489 7539.6185 10656.2374 9278.0852 10430.4521 10403.8656 4224.2808 5893.6307 12445.7965 5249.6428 7761.7592 9490.9794 4960.688 7119.9134 6205.2539 1596.3261 11856.3423 5918.8129 9769.0089 4853.7138 11252.0679 7492.5419 6870.1621 6580.6861 5062.9036 7318.3891 5929.0127 9839.4032 4563.1386 4968.5708 4456.2531 1384.9833 11687.8…
ACSL6 207.4468 190.6144 17.5471 138.1239 77.1596 2.6249 47.3161 406.3966 582.0634 479.2176 440.978 531.2957 11.214 98.9363 599.5575 8.5291 184.0026 150.3436 1.638 966.6667 52.3059 0.4691 679.5721 205.1934 112.1495 1153.9855 600.7836 41.8268 366.876 226.1753 3.8268 564.3862 35.1796 635.3664 2.523 60.1055 309.9357 30.6074 414.903 21.4418 186.4398 1070.5974 26.1593 4.012 210.5463 389.9393 82.2119 40…
ACSM1 31.9149 26.1248 26.3206 7.315 10.3869 1.3125 14.3141 10.9837 23.1962 4.6326 5.1007 9.8888 5.3632 10.2525 3.8717 2.1323 4.6853 5.5842 18.837 4.7619 10.2744 5.6291 8.6602 0 4.1537 5.4348 13.0605 41.2117 1.1684 8.8945 1.5945 4.6579 0.8376 27.6437 2.0184 2.7529 55.3633 9.0866 1.3228 29.9445 7.4825 5.172 0 0 9.4841 8.307 1.4423 5.3816 12.0773 7.1918 7.8024 2.1342 14.6587 6.0269 0.4831 1.519 15.9…
ACSM2A 0.4836 0 0 0 0 0.6562 0 0 0 0 0 0 0 0 0 0 0 0 0 0.4329 1.8681 0 0 0.424 0 0 0 0 0 0 0 0 0.4188 0 0 0.4588 0 0 0 0.3697 0.6235 0 0 0 0.7587 0 0 0 0 0 0 0 0 0 0 0 0 0 2.9014 0 0 0 0.9112 0 0 0 3.861 0 0 0 0 0 0 0 0 2.106 0 0 0 0 0.8514 0 0 0 0 0 0 0 0 0 0.7547 0 0 0 0 0.3823 0 0 0 0 0 0 0 0 0.4423 0 0 0 0 0 0 0.4373 0 2.401 0 0 0 0.3551 5.7648 0 0 0 1.0036 0 0 0 4.505 0 0.4627 0 0 0 0 0 0 0.…
ACSM2B 0 0 0 0 0 0 0 0 0 0 0.4637 0 0 0 0 0 0 0 0 0.8658 0 0 0 0.424 0 0 0 0 0 0 0.3189 0 0 0 0 0 0 0 0 0 0 0 0 0 0 0 0 0 0 0 0 0 0 0 0 0 0 0 0.4836 0 0 0 0 0 0 0 1.287 0 0 0 0 0 0 0 0 0.351 0 0 0 0 0 0 0 0.3314 0.8326 0 0 0 0 0 0.7547 0 0 0 0 0 0 0 0 0 0 0 0 0 0 0 0 0 0 0 0 0 0 1.8007 0 0 0 0 1.9216 0 0 0 0 0 0 0 6.5527 0 0 0 0 0.5095 0 0 0 0 0.4158 0 0 0 0 0 0 0 0 0.7391 0 0 0.3918 0 0 1.1752 0…
ACSM3 213.7718 576.8457 710.4149 190.8606 197.039 58.1819 237.6938 109.9948 322.4005 374.042 310.0062 284.4589 215.7582 107.2049 220.7909 49.5783 252.2881 394.8969 176.6994 97.8831 595.6334 460.0121 502.0683 512.5299 898.0778 51.9701 290.6182 630.7858 267.8779 411.6976 167.3603 241.2072 127.5971 119.3857 111.9818 54.0353 2223.2823 107.5801 294.7134 143.2643 297.3933 248.0786 33.1272 35.7071 142.8…
ACSM4 0 0 0 0 0 0 0 0 0 0 0 0 0 0 0 0 0 0 0 0 0 0 0 0 0 0 0 0 0 0.2541 0 0 0 0 0 0.4588 0 0.4782 0 0 0 0 0 0 0 0 0 0 0 0.4495 0 0 0 0 0 0 0 0 0 0 0 0 0 0 0 0 0 0 0 0 0 0 0.4723 0 0 0 0 0 0 0 0.4257 0 0 0 0 0 0 0 0 0 0 0 0 0 0 0.3823 0 0 0 0.3719 0 0 0 0 0 0 0 0 0 0 0 0 0 0 0 0 0 0 0 0 0 0 0.5018 0 0 0 0 0 0 0 0 0 0 0 0.3657 0 0 0 0 0 0 0.5549 0 0 0 0 0 0 0 0 0 0 0.3946 0 0 0 0 0 0 0 0 0 0 0 0 0 0…
ACSM5 0.4836 0.4838 0 0 0 5.9061 0.3976 0 7.0128 2.0589 6.4918 22.9239 3.413 3.5884 0.5531 3.6553 0 2.1478 0 1.2987 3.7361 0.4691 1.0188 1.2719 1.8461 8.1522 0.4354 1.2302 3.5052 1.2706 2.5512 0.3882 17.5898 0 0.5046 1.8353 12.8522 2.3912 23.8095 2.5878 2.4942 0 1.1891 10.6988 6.4492 0 1.9231 4.1397 8.2126 1.798 0 1.2805 0 0.9272 3.3816 1.0127 1.0989 1.609 1.4507 2.4768 0.4216 3.4746 4.1002 1.869…
LOC89850 1409.0909 3115.6265 658.7461 1404.475 3103.6969 1285.5659 2417.8926 4987.9694 1841.6723 601.2096 996.0261 595.5725 1261.3359 1489.1708 2990.5973 708.8267 2064.4925 3478.5223 843.5708 851.0823 1135.7852 1591.6351 435.0484 3735.0291 2267.4513 3657.1558 3116.6739 1833.0002 4014.6049 1634.3075 2118.7914 1171.4702 1018.9509 4863.0978 924.9401 934.618 702.9165 954.089 2499.5591 894.2699 762.59…
ACSS2 3083.6557 5537.9777 1900.9322 3254.7332 4146.3412 1067.6956 1543.1412 2824.182 4169.3864 2691.0308 2074.127 2700.5281 3104.3393 1971.5494 4491.1504 939.4162 3098.2295 2938.5739 3233.4152 3506.4935 1040.5137 1900.7679 1910.3413 4751.2454 3734.1641 2908.0616 5457.9887 3227.4335 2519.6436 3732.6557 2826.1182 6814.556 2618.7834 1824.0456 6351.9617 2734.1133 4841.8191 1584.4094 3750.4409 3276.52…
ACSS3 29.4971 0.4838 2.1934 5.1635 4.4515 20.3433 7.5547 4.8054 24.8146 16.4715 222.5757 62.4789 26.8162 13.8408 1.6593 42.95 16.1854 13.7457 3.276 8.658 38.7624 3.7528 2.5471 11.0228 10.615 26.721 75.3156 15.9926 37.3886 9.1487 36.036 5.4343 118.5216 7.0206 4.5414 46.7997 4.4488 36.8245 67.9012 30.3142 49.8836 9.3095 13.0797 42.7951 96.3581 3.4205 7.6923 22.7684 4.8309 7.1918 6.0685 23.4767 930.…
LOC115745 1.9342 3.8703 2.9245 1.2909 3.4623 2.6249 0.7952 0 0 4.6326 15.7658 10.7877 4.3881 4.101 2.2124 7.3106 5.5371 7.3024 2.457 3.0303 0.934 3.7528 1.5283 2.9677 3.6922 7.2464 6.9656 6.7661 0 1.7789 5.4214 0.3882 2.5128 1.7552 0.5046 0.9176 0.9886 0.9565 1.7637 5.1756 4.3648 3.1032 4.7562 2.6747 1.1381 7.8183 4.8077 2.0699 1.9324 0.899 0.4335 1.7074 0.4581 0.9272 2.4155 1.519 1.0989 0.8045 0…
ACTA2 7281.9391 1224.7654 1346.7739 2925.5852 2438.7094 9741.1642 6645.3201 2591.3963 6188.6177 9519.7015 11160.8666 15493.1116 3528.7372 2808.4378 2455.0332 14265.3668 6242.958 6783.3849 2237.2563 6035.0952 9524.843 1073.6243 1961.5792 6600.9921 1544.4606 4511.6621 1334.754 3830.2814 11081.5949 1867.7306 5922.0856 2489.9292 31692.5348 1312.5889 1554.3888 9941.6747 1062.9461 17762.1282 8513.351 5…
ACTBL2 0 0 0 0 0 7.8748 0 0 1.6183 0.5147 0.4637 0.4495 0 3.0757 0 1.8277 0 0 0.819 0 0.934 1.4073 0 0 0 0 0 0 2.921 0 0 0 0.8376 1.3164 0.5046 1.8353 0 8.6083 0.8818 1.1091 0 1.0344 1.1891 1.3373 0.3794 0 1.4423 0 0 0 0 0.4268 0.9162 0.4636 0.4831 0 0 0.8045 0.4836 1.2384 0.4216 0 5.467 0 0 0 0 0 0 0 1.0241 0.591 15.113 0.7115 1.0538 0 4.0343 1.0331 6.8226 0.3831 0.8514 0.9256 0 0 0.8326 6.5288 …
LOC115571 84950.1934 105323.1737 116192.2866 79324.0103 112465.1143 105735.9931 92230.2187 95934.3175 92441.8071 159130.6087 172991.3706 153701.3148 96799.6099 97939.7668 129990.0442 160596.9131 127331.5253 107218.2131 98445.5364 77611.2554 127007.122 136667.1827 87531.839 113278.2194 82467.2897 115146.2862 113909.8825 99855.4513 137033.4453 78860.4828 121937.0167 93480.0582 129632.0804 53233.435…
ACTC1 4.352 0.4838 0.7311 23.2358 23.2468 11.156 5.5666 0 20.499 21.1041 42.1966 62.0294 14.1394 7.6894 12.1681 263.1827 103.9274 65.2921 12.285 53.6797 62.1133 0.9382 3.566 19.0779 0 41.2138 0.8707 35.0607 9.9314 1.2706 58.9971 1.9408 77.8976 8.7758 4.0368 66.9878 0.4943 7.1736 15.873 7.3937 76.0724 155.159 19.025 5.3494 18.9681 2.4432 10.0962 1.6559 0.4831 27.4188 12.137 52.0756 38.0211 0.9272 …
DFNA26 93738.8781 86043.5414 121256.8086 102493.1153 139482.3627 104341.492 57060.4374 77411.0063 94455.0236 118170.1197 68901.5427 77970.5585 117394.9293 96948.8658 73070.7965 144944.5458 86458.2368 96890.0344 111613.4316 93600.4329 102090.8348 127623.5241 112978.6042 89357.9226 122503.2883 80266.3043 72017.414 104963.2477 99676.3546 67965.9466 49879.933 87447.2586 88474.0865 90083.3699 173576.3…
LOC115664 1782.3985 474.1171 682.8733 815.8348 806.2193 167.9964 1223.4592 1207.5197 1261.2272 2370.3513 6348.9708 27668.2773 1702.0965 853.0053 4792.5885 12955.0488 3594.8662 1931.2715 480.7535 5648.0519 7396.1471 212.9686 213.9582 13158.6645 277.8355 1016.3043 278.6243 779.9477 975.0256 555.5273 5065.7737 579.1363 30387.6034 401.4919 242.7148 4837.348 74.1473 4130.5595 406.5256 1728.281 2802.20…
ACTL6A 1060.4449 1435.4136 1310.181 2071.8589 1790.4992 1191.7242 1206.7594 1531.5386 1439.2448 1905.5463 2013.3824 1297.6739 2193.0765 1754.7097 1425.885 1433.4931 2296.6254 1971.6495 1568.3866 2012.1212 1224.0514 1994.5867 2228.7315 2240.5935 1423.7914 1572.0109 1520.6791 1297.8625 1698.262 1977.3825 976.7998 1886.4629 1875.8245 1000.8776 1314.9994 1745.3544 1769.649 1121.9512 2028.6596 876.894…
ACTL6B 0 0 0 0 0 0 0 0 0.5394 0 0.4637 1.3485 0 0 0 0.3046 0.4259 0 0 0.4329 1.4011 0 0 0.424 0 0 0 0 0 0 0.3189 0 1.2564 0 0 0.4588 0 0 0 0 0 0 0 0 0 0 0 0 0 0 0 0 0.4581 0 0 0 0 0 0 0 0 0 0.4556 0 0 0 0 0 0 0 0 0 0 0 0 0 0 0.5165 0 0 0.8514 0 0 0 0.4163 0 0 0 0 0 0.7547 0 0 0 0 0 0 0 0.6477 0 0 0 0 0 0 0 0 0 0 0 0 0 0 0 0 0 0 0 0.3843 0 0 0 184.6694 0 0 0 0 0 0 0 0 0 0 0 0.3657 0 0 0.5983 0 0 0…
ACTL7A 0 0 0 0 0 0 0 0 0 0 0 0 0 0 0 0 0.4259 0 0.819 0 0 0 1.0188 0 0 0 0 0 0 0 0 0 0 0 0 0 0 0 0 0.3697 0 1.0344 0 0 0 0 0 0 0.9662 0 0.4335 0 0 0 0.4831 0 0 0 0 0 0 0 0 0 0 0 0 0 0 0 0 0 0 0.7115 0 0 0.6724 0 0 0 0 0 0 0 0 0 0 0 0 0 0 0 0 0 0 0 0 0 0.6477 0.7438 0 0 0 0 0 0 0 0 0 0 0 0 0 0 0 0 0.4241 0.3551 0 0 0 0 0 0 0 0 0 0 0 0 0 0 0 0 0 0 0 0 0 0 0 0 0 0 0 0 0 0 0 0 0 0.3917 0 0 0 0 0 0 0 …
ACTL7B 0.4836 0.4838 0 0.4303 0 0 0 0 0 0 0 0 0 0.5126 0 0 0 0 0 1.2987 0.467 0.4691 0 0 0 0 1.3061 0.6151 0 0.2541 0.3189 0 0 0 0 0 0 0 0 0 0 0 0 0 0 0 0.4808 0.414 1.9324 0 0 0.8537 0 0 0 0.5063 0 0 0 0 0 0 0.4556 0 0.8584 0 0 0 0.4085 0 0.512 0.591 0 0 0 0 0 0 0 0.3831 0.8514 0 0.8655 0 0.4163 0 0 0.5659 0 0 0 0 1.0286 0.3204 0 0 0 0 0.6477 0 0 0 0 0 0.4423 0 0 0 0 0 0.5212 0.4373 0 0 0 0 0 0 …
ACTL8 25.1451 0.9676 10.2358 133.3907 25.2253 14.4372 15.1093 7.5513 4.855 10.2947 13.4473 8.0908 9.2638 4.101 5.531 42.6454 15.3336 10.3093 0 0.8658 4.6702 6.5673 62.1498 2.1198 15.2302 0 4.3535 12.302 1.7526 8.8945 4.1457 12.8093 5.4445 1.3164 72.6631 2.7529 57.8349 6.6954 4.8501 5.1756 1.2471 788.2079 9.5125 25.4096 2.6555 0.9773 25.4809 6.6235 0 6.2928 64.1527 0.8537 10.994 20.3987 42.5121 2.…
ACTL9 0 0 0 0 0 0 0 0 0 0 0 0 0 0 0 0 0 0 0 0 0 0 0 0 0 0 0 0 0 0 0 0 0.4188 0 0 0 0 0 0 0 0 0 0 0 0 0 0 0 0 0 0 0 0.4581 0 0 0 0 0 0 0 0 0 0 0 0 0 0.429 0 0 0 0 0 0 0 0 0.351 0 0 0 0 0 0 0 0 0 0 0 0 0 0 0 0 0 0 0 0 0 0 0 0 0 0 0 0 0 0 0 0 0 0 0 0 0 0 0 0 0.4241 0 0 0 0 0 0 0 0 0 0.4095 0 0 0 0 0 0 0.4219 0 0 0 0 0 0 0 0 0 0 0 0 0 0 0 0 0 0 0 0 0 0 0 0 0 0 0 0 0.4207 0 0 0 0 0 0 0 0 0 0 0 0 0 0 0…
ACTN1 6156.1896 2393.3237 4712.1184 3513.3391 2938.4961 5987.4954 3846.5209 4432.6065 7730.8159 6663.2351 10643.29 10025.8456 3502.1941 4699.7309 3290.9292 10224.5278 6378.332 6185.1375 5274.3653 4019.4805 8701.9264 3788.4012 4990.3209 9339.2687 5383.6391 4011.7754 3084.8933 7713.9782 8906.6745 4397.4587 8085.7849 4259.6798 13153.8059 4133.8306 8413.2711 11324.1569 4173.999 11091.8221 5242.9453 5…
ACTN2 1.4507 0.4838 0 0 0 1.3125 2.3857 0 1.0789 5.6621 2.7822 1.3485 0 1.5379 0.5531 2.1323 1.2778 2.1478 0.819 0 0.934 0 0 0 1.3846 0 0 3.0755 0.5842 0 0.6378 0 2.5128 0.4388 0.5046 1.8353 0.9886 1.913 1.7637 1.8484 1.8706 1.0344 0 0 2.2762 0 0.4808 0.8279 0 0.4495 0 1.2805 0.4581 0 0.4831 0.5063 0 0 0 0 0 0.3861 0.9112 0 0 0.7953 0 0 0 0.3713 0.512 0 0.9446 1.0672 6.8496 0.351 0 0.5165 0 0 2.9…
ACTN3 1.4507 0.4838 0.7311 0 0 0.6562 0.7952 0 2.6972 1.0295 1.3911 4.0454 1.4627 2.5631 0.5531 3.6553 1.2778 1.2887 0 1.7316 2.3351 0.4691 1.0188 0.8479 1.3846 0.4529 0.8707 0 1.7526 0.7624 0.9567 0.7763 2.9316 0.8776 1.5138 1.3765 2.9659 2.3912 2.2046 0.7394 1.8706 1.0344 0 1.3373 4.5524 0.4886 0.4808 0.414 2.8986 2.2474 0.4335 1.2805 0.9162 0.9272 2.4155 0.5063 0.5495 2.0113 0 0 1.2649 1.1582 …
FSGS1 15163.5058 16223.4107 22503.9883 13405.0516 16894.943 8569.8817 13187.9085 23489.3544 28608.4693 13544.208 24066.0772 17567.3087 24333.881 22500.3306 17921.156 25926.8937 25523.3459 17101.86 16772.6781 27785.71 22561.5972 20959.7095 16532.3077 32468.5448 19211.7226 18650.9239 22701.6674 14976.0664 31995.525 19574.1194 21521.7667 19016.2834 33008.1457 16757.8455 34681.4028 24476.7607 14375.2…
ACTR10 715.1838 408.3212 745.7503 746.988 477.3016 740.8902 393.6382 580.7627 881.996 1147.8574 973.7685 992.4711 1713.3106 779.7001 449.115 700.9068 831.4193 1047.6804 984.439 698.2684 729.0134 929.7438 1150.2802 973.3969 875.0433 510.4167 376.5781 720.2829 757.7041 779.9238 629.8334 466.5696 799.4974 348.8372 659.0135 666.2078 1139.8913 768.5318 677.6896 849.5379 992.0592 559.6069 745.541 805.0…
ACTR1A 1978.7234 2392.8399 2945.7138 2372.6334 1368.0997 2429.3849 2012.7237 1808.1904 2676.1969 1557.5859 2799.8164 2761.6586 1771.3311 2574.9071 2169.8009 2985.1746 2271.4955 2229.3814 2239.9672 2238.0952 2461.1792 2496.517 1572.0835 1518.601 1799.4693 2317.9348 2000 2483.1616 2405.1409 1281.3215 2157.3786 1596.5066 2831.536 1445.8096 2782.3893 2573.526 2355.4128 3078.9096 2369.4885 2408.8725 2…
LOC130640 1718.0851 1891.1466 1680.8627 1398.8812 1286.9831 1141.8503 1250.0994 1560.3708 1245.0438 2062.5402 2246.1594 1379.4808 2440.273 1578.8799 1254.4248 1305.2524 1300.3705 1619.4158 902.5389 2643.7229 1643.4326 978.0605 1737.137 1229.0408 1807.3151 1238.6775 1350.0218 1863.1401 1441.2151 863.0241 1910.2288 1148.9568 1307.5071 1993.4182 1313.9902 1491.1677 1458.2304 1510.7604 1526.455 1325.…
ACTR2 6823.9845 5548.1374 5516.359 7476.7642 7121.9332 5334.5408 7003.1809 8371.6332 7381.2542 6284.3907 7297.6996 6259.1302 5467.5768 8103.5499 5128.8717 5948.722 8860.6638 8115.9794 9883.7019 7292.2078 7305.0788 7594.1588 9719.3072 7840.1696 7221.8761 8638.1341 6861.9939 6394.5871 6142.2521 10520.7116 7993.9408 8318.6803 7320.6994 8039.9298 8043.9006 9381.5095 6349.481 5557.1497 5857.1429 7683.…
ACTR3B 279.4971 215.2879 184.9753 407.4871 202.7913 172.59 438.9662 307.5434 216.3183 222.3652 140.9646 198.2245 241.3457 215.3018 378.3186 351.5195 495.3589 287.8007 177.7232 228.1385 206.4215 185.7611 260.3158 360.7843 181.8392 259.5109 322.1593 225.1269 193.9536 331.8933 178.2668 267.443 217.3594 280.3861 157.9412 169.7637 329.7084 117.6471 215.6085 186.6913 137.1798 165.503 256.8371 117.6864 …
LOC155033 39.6518 13.5462 16.8159 27.5387 30.1714 55.78 46.1233 43.9348 58.2603 44.7819 22.2576 46.7468 108.7275 48.6992 112.8319 12.1844 59.2046 106.9588 18.837 33.3333 35.4933 27.2074 70.81 81.823 25.8452 32.1558 69.6561 4.3057 153.0597 60.9911 38.9062 85.0073 51.0941 46.5116 16.6519 52.3056 36.5793 22.4773 28.6596 39.1867 23.0711 67.2356 35.6718 41.4577 40.5918 18.0799 202.4048 98.9391 46.8599…
ACTR3 4732.1083 4530.2371 4318.0406 4371.7728 5596.052 4394.8111 4239.3638 5559.8079 5664.7336 6167.0313 9349.1053 5209.1246 5186.7382 6908.6249 4211.8363 4446.3872 6631.3356 5512.8866 8013.923 5760.1732 5715.3532 5494.4952 7112.0734 6204.1335 5768.5474 6905.3442 4915.542 4417.6534 4805.0241 5253.1131 5092.5616 5139.641 4374.8299 4856.9548 5863.5045 7893.0947 4634.2066 5143.9503 5420.6349 6205.91…
ACTR5 370.4062 589.7436 221.5317 499.1394 447.1302 212.6204 279.9205 757.1883 502.7647 281.0449 287.4936 351.5002 304.2418 638.2161 556.969 178.8059 556.2672 303.2646 266.1753 403.4632 159.2528 275.358 409.5772 578.6963 281.0661 347.3732 537.2225 195.602 299.1091 469.3774 200.9089 334.5949 406.2402 307.1523 194.2727 481.3031 292.6347 211.3821 412.6984 210.3512 187.6869 428.2389 627.824 339.6857 2…
ACTR6 355.4159 332.3657 477.4264 356.2823 376.8951 425.897 322.4652 410.5155 298.3142 512.1606 452.1068 381.6159 790.8337 513.6486 355.0885 369.7961 450.6361 478.5223 527.4365 215.5844 539.4046 608.4146 660.7234 418.442 331.3719 378.1703 300.3918 343.2262 303.7827 422.8717 300.4066 513.9253 397.8641 296.1825 378.958 426.7034 710.3312 339.5505 387.1252 385.2126 590.4966 485.1306 268.7277 268.8064 …
ACTR8 545.4545 424.7702 495.7046 330.4647 387.282 349.7737 590.4573 446.2125 497.3702 381.9328 536.5001 355.0961 348.6104 359.349 450.2212 430.7181 475.3401 621.9931 552.0066 612.987 488.4997 397.7915 555.782 422.2576 465.2129 517.663 721.8111 414.5779 321.8928 546.6328 511.8393 598.5444 441.8386 522.1588 462.7223 423.4916 328.7197 443.3286 477.9541 472.4584 428.375 692.0093 563.6147 382.4808 519…
ACTRT1 0 0 0 0 0 1.3125 0 0 0.5394 1.0295 0 0 0 0 0 0 0 0 0 0 0 0 0 0 0 0 0 0 0 0.2541 0.6378 0 0 0 0 0 0 0 0 0.3697 0 0 0 0 0 0 0.4808 0 0.4831 0 0 0 0 0 0 0 0 0 0 0 0 0 0 0 0 0 0 0 0 0 0 0 0 0.3557 0 0 0 0 0 0 0 0 0 0 0 0 0 0 0 0 0 0 0 0 0 0 0 0 0 0 0 0 0 0 0 0 0 0 0 0 0 0 0 0 0 0 0 0 0 0 0 0 0.5018 0 0 0 0 0 0.4627 0.581 0 0.5095 0 0 0.3657 0 0 0 0 0 0 0 0 0 0 0 0 0 0 0 0 0 0 0 0 0 0 0 0 0 0 0…
ACTRT2 0 0 0 0 0 0 0 0 0 0 0 0 0 0 0 0 0 0 0 0 0 0 0 0 0 0 0 0 0 0 0 0 0 0 0 0 0 0 0 0 0 0 0 0 0 0 0 0 0 0 0 0 0 0 0 0 0 0 0 0 0 0 0 0 0 0 0 0 0 0 0 0 0 0 0 0 0 0 0 0 0 0 0 0 0 0 0 0 0 0 0 0 0 0 0 0 0 0 0 0 0 0 0 0 0 0 0 0 0 0 0 0 0 0 0 0 0 0 0 0 0 0 11.04 0 0 0 0 0 0 0 0 0 0 0 0 0 0 0 0 0 0 0 0 0 0 0 0 0 0 0 0 0 0 0 0 0 0 0 0 0 0 0 0 0 0 0 0 0 0 0 0 0 0 0 0 0 0 0 0 0 0 0 0 0 0 0 0 0 0 0 0 0 0 0 …
ACVR1B 3419.7292 2814.7073 2336.6843 1657.4871 1794.4561 984.3537 2163.0219 1546.6412 2100.6069 1166.9026 1456.0158 1648.7246 1641.6382 1882.8656 1997.7876 1221.7893 1911.157 1927.4055 1020.475 4807.3593 2961.3543 1021.2171 896.0774 2476.3116 2399.4462 2811.5942 2216.3692 2258.0348 3475.3907 1774.8412 1540.9392 3104.1242 2957.5961 2208.8635 1720.7014 1320.9452 1060.8008 982.3051 2142.8571 1595.19…
ACVR1C 126.6925 62.8931 102.3579 154.475 358.0998 64.9673 66.4016 96.7938 99.7977 130.2278 126.1262 110.1247 150.1706 150.7113 153.208 62.445 16.6113 38.2302 140.8681 214.7186 133.0998 99.4479 283.2399 67.8325 256.144 95.5616 373.966 181.4547 5.2578 259.7205 107.4703 244.9296 102.6071 118.0342 79.7275 27.0704 119.13 99.4739 277.7778 158.9649 48.0129 15.5159 16.6468 21.3975 238.9985 26.8755 233.17…
FOP 965.6673 473.1495 296.8379 484.5095 588.5895 597.1746 613.5189 529.2767 703.439 654.2273 500.3315 708.3942 486.5919 653.5948 492.2566 660.3937 651.2501 533.5052 547.0925 610.3896 663.6311 331.1802 458.4819 653.3121 460.1361 770.8333 441.8807 597.2628 776.3984 416.5184 839.6715 449.8787 688.0955 782.3607 534.8808 969.0296 303.0153 814.4429 636.6843 577.8189 763.8419 499.6121 467.3008 809.0939 …
ACVR2A 359.2843 351.2337 266.1305 192.3408 366.5083 322.2118 167.3956 240.2683 347.9434 316.0468 272.1915 296.6625 410.5314 192.7464 326.3274 213.836 349.2643 309.7079 264.5373 365.368 267.1337 432.5044 325.0127 394.2766 323.9875 168.4783 321.724 267.5688 330.6558 314.3583 294.9853 201.0674 285.2057 198.3326 305.7903 257.3985 305.9812 306.5519 322.7513 294.6396 174.5924 327.9028 266.3496 362.4206…
ACVR2B 347.1954 329.9468 186.4376 304.6472 437.7325 200.1519 629.4235 260.8627 315.5765 173.9802 197.9996 180.245 119.4539 154.2996 383.2965 238.5094 214.6697 194.5876 167.0762 324.2424 474.0222 204.5249 190.0153 266.6667 278.297 119.5652 421.4192 294.0181 164.7437 343.3291 253.8468 166.5211 270.1288 764.8091 236.1549 253.2691 121.1073 214.7298 302.0282 187.8004 201.4048 309.2837 280.6183 283.517…
ACVRL1 1170.2128 3663.2801 2857.9784 980.2065 1080.2349 734.9841 1745.5268 470.2393 1570.8699 1068.0736 938.5274 1575.4579 544.1248 823.2731 1613.9381 643.6402 548.6004 1088.0584 357.9034 1176.1905 2003.5026 366.8313 152.3179 787.7054 2832.3526 1000.4529 1204.1794 1222.2051 1667.2995 1329.0978 1673.6028 1598.0592 1315.0455 609.4778 408.2251 1357.192 815.6204 1478.2401 1303.351 2818.854 2002.2011 …
ACY1 1556.5764 1401.0643 2057.3643 1692.6635 1408.658 1715.2888 3505.7654 950.7759 875.8786 2648.0813 1505.9284 2215.5298 1196.002 1279.5079 1568.5841 819.3695 916.8442 1031.7869 1147.5102 1162.3377 2187.0403 1980.8188 2902.6999 652.8882 1192.0342 854.6196 1758.8158 1293.0401 1177.4792 793.8551 2443.6259 1269.6749 672.5997 1652.3475 680.7115 428.9975 3115.1755 995.5093 1356.9929 1537.8928 1610.61…
ACY3 116.5377 153.8462 143.301 109.7246 144.427 17.7184 119.6819 74.8264 141.8746 315.0174 298.6223 196.8761 52.1697 164.0395 163.7168 108.1364 85.1864 70.4467 127.7641 125.5411 346.9936 146.8263 71.3194 86.0625 112.1495 86.5036 202.8733 226.9722 270.4834 53.3672 179.2235 97.0403 94.6498 95.2172 469.2822 55.5173 481.4632 335.2463 150.7937 225.5083 94.7788 80.6827 92.7467 509.5286 58.4219 1656.997…
ACYP1 95.7447 133.5269 108.2069 132.0998 95.9549 178.4961 63.2207 92.6749 76.6015 144.6403 159.0489 78.211 319.844 98.9363 130.531 114.2286 96.6866 93.6426 196.5602 80.5195 97.1395 236.8923 144.1671 87.7583 95.5348 51.6304 63.9965 119.9446 61.9249 76.7471 80.0446 27.9476 67.8463 73.2778 98.9025 59.6467 259.0213 67.4319 157.4074 90.2033 112.8615 84.8203 140.3092 110.9997 131.2595 104.5702 160.5777…
LOC115706 101.0638 74.5041 91.391 64.1136 37.096 65.6236 103.7773 60.4103 59.8786 90.0785 154.4119 136.1951 57.0453 58.9517 79.646 53.0021 129.4833 64.433 59.7871 254.9784 71.4536 48.7858 88.6398 36.036 59.5362 72.0109 42.229 158.696 70.6879 76.493 44.3275 41.9214 73.2908 85.5638 87.8012 94.5171 118.6357 97.0827 83.3333 61.3678 59.2367 100.3362 70.1546 80.2407 54.6282 176.4011 44.7118 70.7891 170…
ADAD1 0 0 0 0 0 0 0 0 0 0 0 0 0 0 0 0 0 0 0 0 0 0 0 0 0 0 0 0 0 0 0 0 1.2564 0 0 0 0 0 0 0 0 0 0 0 0 0 0 0 0 0 0 0 0 0 0 0 0 0 0 0 0 0 0 0 0 0 0 0 0 0 0 0 0 0 0 0 0 0 0 0 0 0 0 0 0 0 0 0 0 0 0 0 0 0 0 0 0 0 0 0 0 0 0 0.3191 0 0 0 0 0 0 0 0 0 0 0 0 0 0 0 0 0 0.4419 0 0 0 0 0 0 0 0 0 0 0 0 0 0 0 0 0 0.5337 0 0 0 0 0 0 0 0 0 0 0 0 0 0 0 0 0 0 0.3349 0 0 0 0 0 0 0 0 0 0.4064 0 0 0 0 0 0 0 0 0 0 0 0 0…
ADAD2 0 0.4838 0 0 1.3651 2.6249 0 2.0594 0.5394 0 0.4637 2.2474 0 0.5126 0 1.8277 0.8519 0.4296 0 0.4329 1.4011 0 0.5094 0 0 0.4529 0 0.6151 0.5842 0.7624 3.189 0 2.9316 1.1716 0 3.6706 0 1.913 1.3228 5.0425 7.4825 0 0 1.3373 0 0.4886 1.4423 0 0 0 0 0 0 0 0 0.9873 0 0 0.4836 0 0 0.3861 0.9112 0.4673 0.4292 0.3976 0 1.556 0 0 0 0.591 0 1.0672 3.1034 1.053 2.6895 1.5496 0 0.7663 0.4257 0.9256 0.43…
ADAL 78.3366 43.0576 29.9762 85.1979 109.3095 70.8735 92.6441 87.1831 71.7465 67.9449 31.5316 89.8977 59.4832 79.4566 52.5442 59.7035 84.3345 37.8007 28.665 141.5584 34.0922 100.3861 127.3561 89.4542 95.0733 15.8514 122.3335 40.5966 67.7669 120.7116 128.5179 64.8229 160.4021 79.8596 82.7551 100.9406 18.784 91.3439 123.8977 63.586 34.9185 64.1324 54.6968 30.7589 99.393 145.1278 111.539 9.5213 86.9…
ADAM10 1533.3656 548.6212 1486.3827 959.9828 984.7746 1525.092 1400.3976 866.3388 1205.1247 1474.1989 1470.8542 1484.2117 1363.2374 1358.9645 471.2389 1693.6297 1230.0917 1075.6014 1855.0369 1732.4675 1884.4133 2395.1927 1913.3979 1432.5384 2456.2132 1258.1522 1611.232 1453.483 1285.8186 2605.0826 2280.7941 1125.6672 1470.4219 1793.7692 2138.5139 1739.3898 837.3702 1726.9249 1041.0053 1725.6932 1…
ADAM11 10.1547 3.3866 0.7311 17.2117 6.43 9.1873 6.3618 0.6865 3.7761 2.5737 9.274 4.9444 20.4778 3.0757 2.7655 12.1844 7.6668 0.4296 5.733 4.7619 6.0712 2.8146 3.0565 15.2623 1.8461 1.3587 0.4354 1.2302 0 13.9771 11.1616 0.3882 49.8377 2.1939 11.6059 2.2941 11.8636 10.5213 1.3228 3.6969 1.8706 6.2064 3.5672 1.3373 6.8285 6.841 2.4039 4.1397 2.4155 0.899 2.1673 0.8537 2.7485 0.4636 2.8986 3.5443 …
CAR10 81.7215 27.0924 32.9007 80.4647 23.7414 1195.6616 144.334 135.2367 1356.7094 1054.1758 551.3385 641.4204 426.6212 541.3303 81.3053 388.0727 222.7624 348.7973 208.0262 218.6147 557.1512 56.7603 160.9781 150.9274 95.0733 299.8188 36.1341 201.753 1375.785 48.0305 252.2523 38.4279 1376.191 86.0026 187.7129 2870.8419 283.2427 3936.3941 442.6808 474.6765 3254.2783 343.4187 334.126 661.986 3669.95…
ADAM15 2654.9323 3996.7296 3451.8223 4317.2762 3278.0925 6364.9951 5061.6899 4909.6694 2942.1443 3100.4607 4181.2276 5535.6827 2806.1726 2084.4906 2764.3805 4351.5622 2101.1738 2373.3892 3119.6396 2026.8398 3483.0123 2521.8996 2789.0983 3256.3858 2612.7841 2974.7962 3100.7619 4580.6981 4144.4545 2195.8247 7493.4641 4070.6453 2958.8525 4224.0412 3519.1321 2957.5591 4412.2244 6010.9995 3177.8263 35…
LOC129645 612.1857 353.1688 426.2475 709.9828 589.5788 681.1728 501.7893 536.1415 582.0634 475.0997 471.5822 407.6863 846.4164 552.608 449.6681 480.3694 483.0069 621.5636 506.9615 584.8485 456.7426 400.6061 476.3118 559.6184 539.0562 591.0326 424.902 370.2906 574.8503 569.7586 467.8307 532.9452 646.2151 946.029 323.9561 636.3845 449.827 516.9775 503.9683 526.0628 468.2819 668.2183 497.0273 604.48…
ADAM18 0 0 0 0 0 0 0 0 0 0 0 0 0 0 0 0 0 0 0 0 0 0 0 0 0 0 0 0 0 0 0 0 0 0 0 0 0 0 0 0 0 0 0 0 0.3794 0 0 0 1.4493 0 0 0 0.4581 0 0.4831 0 0 0 0.4836 0 0 0 0 0.4673 0 0 0 0 0 0 0 0 0 0 0 0 0 0 0 0 0.8514 0 0 0 0 0 0 0 0 0 0 0 0 0 0 0 0 0 0 0.3719 0 0 0 0 0 0 0.5859 0 0 0 0 0 0 0 0 0.4453 0 0 0 0 0 0 0.5018 0 0 0.4983 0 0 0 0 0 0 0 0 0 0.4921 0 0 0 0 0 0 0 0 0 0 0 0 0 0 0 0 0 0 0 0 0 0 0 0 0 0 0 0…
ADAM19 841.8762 323.1737 384.5732 1820.1377 440.7002 769.7646 967.3956 639.8001 1758.5974 1268.3052 1869.1719 1410.0461 519.7465 1411.7647 305.3097 2792.966 454.4695 814.0034 414.4144 508.658 894.8044 203.5867 326.541 1162.0562 689.5119 670.7428 438.8333 564.0474 1175.4053 985.7687 1469.8238 330.3251 1264.3702 467.3102 395.6099 2081.2113 367.2763 1567.671 477.5132 1451.3863 2360.1156 1010.6025 73…
ADAM20 0.4836 0.9676 2.1934 2.5818 0 1.3125 0.3976 1.373 0 0.5147 1.8548 1.798 2.4378 0 0.5531 1.523 0 0.4296 2.457 0.8658 0 0 1.5283 0.424 0.923 0.4529 0 0 0.5842 1.7789 1.2756 0 1.2564 0 0.5046 0.9176 0.9886 0 0.4409 1.4787 1.8706 1.0344 1.1891 0 0.3794 0 0.9615 2.0699 0.4831 0.899 0.8669 0.4268 0 0.4636 0 1.519 0.5495 0.8045 1.4507 0.6192 0 1.5443 0.9112 1.4019 0 0.3976 0.429 0 0.8171 0 1.0241…
ADAM21P1 0.4836 0.4838 0.7311 0.8606 0.4946 0 3.1809 1.373 0 0.5147 0 0.899 0 1.0252 0 0 0.4259 0 0 1.2987 0.934 0 0 0 0.4615 0 0 0 0 0 0.9567 0.3882 1.2564 0.8776 0 0 2.4716 0.9565 1.3228 1.4787 0 0 1.1891 0 0.3794 0 0 0.8279 0.4831 1.798 0.8669 0.4268 0.4581 0 1.4493 0.5063 2.7473 1.609 0.4836 0 0 0.3861 0.4556 0.4673 0 0 0 1.556 0.4085 0.3713 0 0.591 0.4723 0 0 0 0 0.5165 0.4873 0.3831 0.4257 …
ADAM21 1.9342 0.4838 0.7311 0.8606 0 1.3125 9.9404 1.373 1.0789 2.0589 0.4637 2.6969 0 3.0757 0.5531 0.9138 0 0.8591 1.638 0 0.934 0 3.0565 1.2719 0.4615 0.9058 0.4354 0.6151 0.5842 0.7624 5.7403 0 5.8633 0.4388 1.0092 3.2117 11.3693 1.913 1.3228 3.3272 1.8706 1.0344 1.1891 0 1.8968 0.4886 0 0.8279 0 0.4495 2.1673 1.2805 3.2066 1.3908 0.9662 1.519 7.1429 10.0563 0.4836 0 1.2649 4.2467 0.4556 2.33…
MDC2 13.0561 4.8379 13.1603 9.0361 11.3761 41.3429 3.9761 15.1026 62.5759 21.6188 9.7377 16.6311 93.1253 36.9089 64.7124 28.6333 37.9079 13.7457 37.674 52.381 18.6807 35.6511 15.2827 118.283 36.4601 53.442 28.7331 7.9963 35.636 143.3291 18.8153 10.0922 108.0515 118.9118 47.9374 37.6233 71.6757 47.3458 92.5926 18.4843 52.3777 8.2751 26.1593 41.4577 73.217 22.4777 26.4424 63.3376 19.8068 32.8127 4.…
ADAM23 48.8395 2.9028 0 1.7212 3.4623 32.1556 2.7833 5.4918 22.6568 6.6915 19.0117 45.3984 25.3535 23.5807 4.9779 54.5251 20.4447 11.1684 1.638 12.1212 66.7834 1.8764 2.0377 11.0228 11.9995 33.5145 6.5303 19.0681 38.557 2.033 48.1543 1.5526 138.6242 7.8982 16.6519 107.3641 12.3579 40.1722 27.7778 32.1627 9.9767 7.2408 7.1344 8.0241 94.0819 5.3751 8.1731 81.1383 3.8647 8.0908 17.772 19.2082 3.2066…
EMDCII 235.9768 17.9003 15.3537 6.8847 16.8168 139.7782 44.9304 136.6097 130.5462 176.0391 115.4611 72.8172 223.3057 136.3578 32.0796 59.3989 21.7225 46.8213 294.0213 22.9437 287.6824 73.1786 5.6037 25.4372 161.9938 346.4674 27.4271 190.0661 56.083 90.216 278.7212 38.8161 159.1456 8.337 407.2158 60.1055 96.8858 222.8599 78.9242 342.329 175.8395 141.7119 15.4578 153.7947 284.522 67.9218 103.3659 1…
ADAM29 0 0 0 0 0 0 0 0.6865 0 0 0 0.899 0.4876 0 0 0.6092 0 0 0 0 0.934 0.4691 0 0 0 0 0 0 0 0.2541 0 0 0 0 0 0.4588 0 0 0.8818 0.3697 0 0 0 0 67.5266 0 0 0 0 0 0 0 0 0 0 0 0 0 0 0 0 0.7721 0 0.4673 0 0 0 0.5187 0 0 0 0 0 0 0.5269 0 0.6724 1.5496 0 0 0 0.9256 0 0 0.4163 0 0 0 0 1.3526 0 0 0 0 0 0 0 0 0.3239 0 0 0 0 0 0 0 0 0 0 0 0 0 0.3943 1.2005 0 0 0.4241 0 0.3843 0 0 0 0 0 0 0 0 0 0 0 0 0 0.42…
ADAM2 0 0 0 0 0 0.6562 0 0 0 1.0295 0 0 0 0 0 0 0 0 0 0 0 0 0 0 0 0 0 1.2302 0 0 0 0 0 0 0 0 0 0 0 0 0 0 0 0 0 0 0 0 0 0 0 0 0.4581 0 0 0 0.5495 0 0 0 0 0 0 0 0 0 0 0 0 0 0 0 0 0 0 0 0.6724 0 0 0 0.8514 0 0 0 0 0.5441 0 0 0 0 0 0 0 0 0 0 0 0 0 0 0 0 0 0 0 0 0 0 0 0 0 0 0 0 0 0 0 0 0 0 0 0 0 0 0 0 0 0 0 0 6.4795 7.1328 0 0 0 0 0 0 0 0 0 0 0 0 0 0 0 0 0 0 0 0 0 0 0 0 0 0 0 0.3556 6.9587 0 0 0 0 0 0…
ADAM30 0 0 0 0 0 0 0 0 0 0 0 0 0 0 0 0 0 0 0 0 0 0 0 0 0 0 0 0 0 0 0 0 0 0 0 0 0 0 0 0 0 0 0 0 0 0 0 0 0 0 0 0 0 0 0 0 0 0 0 0 0 0 0 0 0 0 0 0 0 0 0 0 0 0 0 0 0 0 0.4873 0 0 0 0 0 0 0 0 0 0 0 0 0 0 0 0 0 0 0 0 0 0 0 0 0.3191 0 0 0 0 0.4175 0 0 0.4373 0 0 0 0 0 0 0 0 0 0 0 0 0 0 0 0 0 0 0 0 0 0 0 0 0 0 0 0 0 0 0 0 0 0 0 0 0 0 0 0.3917 0 0 0 0 0 0 0 0 0 0 0 0 0 0 0 0 0 0 0 0 0 0 0 0 0 0 0 0 0 0 0 0…
ADAM32 196.8085 13.5462 38.7498 21.5146 13.8492 0 116.1034 69.3346 286.9858 50.9587 65.8453 51.2417 3.413 15.3787 6.0841 2.4369 130.7611 11.5979 0.819 68.8312 8.4063 1.4073 125.8278 66.1367 17.5378 25.3623 29.6038 2.4604 0.5842 170.521 28.3824 1.9408 29.7351 11.8473 0.5046 8.7176 19.2783 2.3912 48.5009 5.1756 6.859 13.4471 9.5125 6.6867 50.0759 1.9546 25.4809 3.3118 126.087 21.126 44.6468 11.0981…
DJ964F7.1 218.4043 9.6759 18.2782 13.3391 26.7091 26.2494 21.4712 38.4429 101.416 60.7386 179.2986 442.0587 56.1141 83.573 73.5619 146.4015 32.3708 19.7595 1.638 25.5411 201.2843 4.6909 1.5283 57.6577 24.4606 15.8514 6.9656 20.9134 12.8523 17.5349 146.2999 6.5987 313.0437 13.1637 5.5506 87.3916 1.4829 98.5748 77.1605 148.4621 35.542 62.0636 55.8859 2.6747 199.522 22.4777 18.7501 33.5317 2.4155 94…
ADAM3A 0 0 0 0 0 0 0 0 1.0789 0 0 0 0 0 0 0 0 0 0 0 0 0 0 0 0 0 0 0 0 0 0 0 0 0 0 0 0 0 0 0 0 0 0 0 0 0 0 0 0 0 0 0 0 0 0 0 0 0 0 0 0 0 0 0 0 0 0 0 0 0 0 0 0 0 0 0 0 0 0 0 0 0 0 0 0 0 0 0 0 0 0 0 0 0 0 0 0 0 0 0 0 0 0 0 0 0 0 0 0 0 0 0 0 0 0 0 0 0 0 0 0 0 0 0 0 0 0 0 0 0 0 0 0 0 0 0 0 0 0 0 0 0 0 0 0 0 0 0 0 0 0 0 0 0 0 0 0 0 0 0 0 0 0 0 0 0 0 0 0 0 0 0 0 0 0 0 0 0 0 0 0 0.7067 0 0 0 0 0 0 0 0 0 …
ADAM5 0 0 0 0 0 0 0.3976 0 0 0 0 0 0 0 0 0 0 0 0 0 0 0 0 0 0 0 0 0 0 0 0 0 0 0 0 0 0 0 0 0 0 0 0 0 0 0 0 0 0 0 0 0 0 0 0 0 0 0 0 0 0 0 0 0.4673 0 0 0 0 0 0 0 0 0 0 0 0 0 0 0 0.3831 0 0 0 0 0 0 0 0 0 0 0 0 0 0 0 0 0 0 0 0 0 0 0 0 0 0 0 0 0 0 0 0 0 0 0 0 0 0 0 0 0 0 0 0 0 0 0 0 0 0 0 0 0 0 0 0 0 0 0 0 0 0 0 0 0 0 0 0 0 0 0 0 0 0 0 0 0 0 0 0 0 0 0 0 0 0 0 0 0 0 0 0 0 0 0 0 0 0 0 0 0 0 0 0 0 0 0 0 0 …
ADAM6 50115.5513 32931.8626 20203.0049 2627.0353 7887.5596 45570.8579 10120.8748 12961.0868 40005.9447 38242.0075 14601.993 35146.6142 43125.4315 27330.6933 506.1062 21015.6082 7066.2676 2184.6177 22495.905 539.329 31359.519 24406.8825 2131.9918 1050.8702 111279.7 48061.7165 32793.461 104581.5039 4150.8047 47167.5756 76892.7944 13367.1538 181395.3261 70.9917 4032.441 56986.0335 13304.953 33955.19…
ADAM7 0 0 0 0 0 0 0 0 0 0 0 0 0.4876 0 0 0 0 0 0 0 0 0 0 0 0 0 0 0 0 0 0 0 0 0 0 0 0 0 0 0 0 0 0 0 0 0 0 0 0 0 0 0 0 0 0 0 0 0 0 0 0 0 0 0 0 0 0 0 0 0 0 0 0 0 0 0 0 0 0 0 0 0 0 0 0 0 0 0 0 0 0 0 0 0 0 0 0 0 0 0 0 0 0 0 0 0 0 0 0 0 0 0 0 0 0 0 0 0 0 0 0 0 0 0 0 0 0 0 0 0 0 0 0 0 0 0 0 0 0 0 0 0 0 0 0 0 0 0 0 0 0 0 0 0 0 0 0 0 0 0 0 0 0 0 0 0 0 0 0 0 0 0 0 0 0 0 0 0 0 0 0 0 0 0 0 0 0 0 0 0 0 0 0 0 …
ADAM8 173.1141 218.6744 109.6692 94.2341 43.0313 450.1778 142.3459 225.1657 498.9885 503.4101 410.3739 444.9938 1806.4359 312.1876 80.7522 268.6657 70.2788 151.6323 76.1671 228.1385 513.2516 121.4953 53.4896 101.7488 224.2991 269.4746 101.872 343.8413 1127.5011 55.1461 2854.1816 67.54 544.8644 1919.2628 225.0536 1129.6169 881.3643 2148.2544 247.7954 336.414 1148.5688 220.3258 153.3888 418.5891 89…
ADAM9 3159.0909 557.8133 3057.5763 1589.0706 1092.1056 2377.5423 3733.5984 3001.9805 6210.6541 3500.7078 3375.2672 4687.7177 2376.8893 3146.4821 1059.7345 2053.9829 3953.0751 2692.0103 6538.9025 8263.2035 4694.4542 4743.4761 6787.57 4010.5988 4110.765 4339.221 2381.8024 3717.6688 2620.7098 5071.4104 5402.2164 2486.5599 2448.33 4094.3396 7921.2817 3234.228 3050.4202 3597.3219 2541.4462 3148.244 35…
ADAMDEC1 713.7331 149.0082 218.6072 561.5318 77.1596 449.5215 472.7634 407.0831 1000.6743 507.528 1475.4912 1646.4771 1130.668 602.3324 59.1814 317.0987 191.6694 368.9863 520.0655 61.039 772.913 259.4088 24.9618 149.2316 801.6615 836.0507 202.8733 640.3199 147.2178 1027.7001 834.2502 411.0626 468.642 45.1953 178.1254 613.4435 464.1621 202.7738 64.3739 1205.915 671.5573 284.4582 329.3698 331.6617 …
WMS 97.1954 17.9003 6.5801 20.2238 15.333 167.3401 29.0258 19.9079 76.6015 65.3713 89.9577 134.3971 61.921 45.1109 24.3363 123.6715 20.0188 21.9072 6.552 21.2121 109.282 8.9128 8.6602 20.3498 29.0758 22.6449 9.1424 37.5211 73.0247 10.1652 80.6825 9.3159 168.3593 27.2049 30.7809 112.4111 26.693 187.9484 145.5026 126.8022 252.5355 29.9974 83.2342 77.566 327.7693 16.614 25.0001 72.4449 8.6957 34.610…
ADAMTS12 81.7215 7.7407 13.1603 46.0413 8.903 173.9025 71.173 102.9721 523.2637 243.4693 263.3812 340.263 156.9966 192.2338 24.8894 452.3453 111.5942 228.5223 91.7281 179.6537 117.6883 18.7638 32.6032 246.7409 84.9198 199.2754 50.5007 55.9742 436.9797 134.4346 213.0272 93.935 380.6931 63.1856 159.9596 915.8064 35.0964 783.3572 174.6032 344.1774 896.6569 106.5425 432.8181 374.4567 417.2989 122.161…
DKFZp434C2322 136.8472 150.9434 111.1314 70.9983 42.0421 35.4367 324.8509 30.8916 35.6035 78.2396 9.7377 30.1157 47.7816 42.5477 84.0708 33.2025 18.741 42.0962 27.846 30.303 30.8231 35.182 23.4335 15.6863 98.3039 16.7572 19.5908 60.2799 16.3575 40.4066 76.5367 34.9345 30.9915 156.6477 16.1473 15.5999 85.0222 61.693 30.4233 106.8392 82.3079 87.9235 321.0464 60.1805 76.2519 37.1371 35.5771 150.2715…
ADAMTS14 394.5841 50.7983 73.8439 103.2702 107.8256 303.8372 158.6481 183.2904 361.4295 197.658 188.2619 218.4515 131.6431 271.1778 155.9735 252.2168 126.5018 191.5808 72.8911 63.6364 238.6457 48.3167 50.433 62.3211 124.1491 141.3043 105.3548 98.4161 343.5081 75.7306 203.4601 142.067 258.4023 125.0548 246.7516 758.4308 101.829 519.847 128.7478 537.5231 788.1601 322.7308 428.0618 228.6861 415.7815…
ADAMTS15 49.323 9.1921 231.0364 120.9122 128.1048 77.4358 4.7714 28.1457 9.71 4.6326 21.3302 45.3984 6.8259 112.2645 0.5531 63.0542 5.5371 21.9072 20.475 4.7619 55.575 43.6257 55.0178 5.0874 16.1532 4.9819 1.7414 16.6077 9.9314 465.5654 97.2654 10.8685 70.3591 6.143 47.4328 386.3271 110.7266 15.3037 61.2875 8.5028 67.3428 5.172 4.7562 2.6747 117.6024 88.4449 3.3654 33.9456 0.4831 36.8581 16.4716 …
ADAMTS16 20.3095 2.9028 5.1179 11.6179 3.4623 286.1188 8.3499 9.6107 59.3392 22.6483 51.9343 108.7763 12.6767 1.5379 5.531 27.7195 30.6671 43.8144 6.552 45.8874 95.7385 1.8764 1.5283 18.6539 4.6152 4.529 1.7414 12.302 37.9728 2.2872 9.5671 6.9869 345.0948 3.0715 1.0092 220.6928 0.4943 480.6313 68.3422 6.6543 56.7425 20.6879 38.0499 44.1324 430.1973 7.3297 1.4423 34.3596 0.9662 19.328 8.2358 35.00…
ADAMTS17 45.9381 44.9927 44.5988 43.4596 65.2889 44.624 20.2783 89.929 37.2218 25.222 25.0398 35.9591 23.8908 31.7826 146.0177 84.0723 5.1112 15.4639 5.733 33.3333 50.4378 15.9492 55.0178 17.806 63.2283 2.7174 54.8542 18.453 16.9417 58.4498 139.0417 32.6055 62.8206 19.7455 34.8177 18.8117 87.9881 36.3462 17.1958 63.9556 16.8357 94.1298 34.4828 38.783 31.4871 42.0235 16.3462 81.9663 12.5604 8.9898…
ADAMTS18 3.3849 0.9676 3.6556 3.012 2.9677 57.7488 2.7833 2.7459 7.0128 6.6915 5.5644 19.7775 4.3881 2.0505 6.6372 2.1323 5.963 6.0137 0.819 11.6883 20.5487 0 4.5848 4.2395 8.7689 4.9819 10.8838 6.151 1.1684 13.9771 23.5988 1.1645 23.453 3.0715 0.5046 45.4233 0.4943 13.869 5.291 9.9815 31.8008 11.3783 2.3781 9.3614 40.2124 4.8865 6.7308 1.2419 1.4493 9.4393 8.2358 18.3545 4.1228 4.6361 5.7971 2.5…
ADAMTS19 27.5629 1.9352 0 2.1515 6.43 12.4685 17.8926 4.8054 1.0789 0 0 3.5959 0 0 0 0.3046 1.2778 2.5773 0 0.8658 13.0765 0 0 0.424 0 0 0 19.6832 0.5842 15.5019 22.6421 15.5264 4.6068 0 0 0.4588 0.4943 35.868 0.8818 0.3697 0 1.0344 0 10.6988 42.4886 0 0 1.6559 0 0.4495 23.4071 1.7074 0 0.4636 1.4493 11.1392 9.8901 0 0.4836 0 0.4216 36.6764 0 0 0 0 0 0.5187 0 0 0 2.9551 0.4723 0.3557 4.742 0 2.68…
ADAMTS1 430.8511 75.9555 95.0466 215.5766 469.8824 977.7913 1117.6938 604.7896 525.9609 383.477 327.3717 1695.0219 208.6787 638.7287 209.6239 1358.8637 698.5285 151.2027 291.5643 191.7749 1572.913 169.8119 231.7881 199.682 419.5223 784.8732 238.5721 154.3903 833.6498 427.9543 1008.3712 411.8389 2147.6285 176.3932 357.7646 1812.3423 454.2758 540.8895 1730.1587 1451.0166 1734.7006 247.2201 590.9631…
ADAMTS20 0 0 0 0 12.8599 0 0 0 0 0.5147 0 0 0 0 0 0 0 0 0 0 5.6042 0 0 0 0.4615 0 0 0 1.1684 0 0 0 2.9316 0 0 0 0 0 0 0 0 1.0344 0 0 0 0 0 3.7257 0 0 0 0 0 0 0 0 0 0 0 0 0 0 0.4556 0 0 36.1841 0 0 6.9452 0 0 0 0 0.3557 0 0 4.7067 7.7479 0 0.3831 17.8799 0 0.4328 0 0 0 0 0 0 0 0 0 0 0 0 0.3823 0 0.9766 0 0.3719 0.4423 0 0.4921 0 0 0 0 0 0 0.5269 0 0 0 0 0 0 0 0 0 0 0 0 17.5637 0 0 0 0 0 0 0.581 0 …
ADAMTS2 48.8395 17.4165 10.9669 95.0947 29.6768 398.9914 132.008 104.3451 1075.6575 379.3592 542.9919 510.6192 507.5573 660.7715 61.9469 697.2515 86.4642 159.3643 152.3342 164.9351 474.4892 82.5605 49.4142 271.7541 107.5343 490.942 110.579 190.0661 893.8221 108.2592 247.1498 83.4546 597.215 53.971 557.588 3952.7415 209.0954 1544.2372 514.9912 513.8632 1508.9775 132.4024 642.0927 394.5169 867.6024…
KIAA0366 8.2205 2.419 2.9245 2.5818 8.4084 46.5927 15.507 2.0594 18.3412 21.6188 19.0117 25.1714 5.3632 10.2525 4.4248 27.1103 9.3705 14.6048 4.914 9.0909 32.6912 0.9382 6.1131 6.7833 7.3843 12.6812 7.401 4.9208 18.1101 9.9111 18.1775 6.5987 50.2565 13.6025 7.0645 37.1645 2.4716 32.5203 25.1323 29.9445 66.0957 11.3783 16.6468 8.0241 41.3505 5.8637 8.6539 12.0052 1.4493 10.3382 12.5705 18.3545 12.…
ADAMTS4 150.3868 40.6386 60.6836 323.58 505.9891 1310.5029 663.6183 893.1115 497.3702 712.3922 341.7464 823.0138 368.1131 1138.0238 143.8053 641.5079 218.9291 142.1821 176.9042 139.8268 647.2855 161.3683 229.241 128.8818 300.9115 823.3696 200.2612 225.1269 2371.8417 247.7764 544.3674 358.2727 1095.1733 271.1716 446.575 2814.8658 352.9412 1205.6432 1427.2487 1077.634 2184.2761 142.7463 653.9834 63…
ADAMTS5 97.1954 15.9652 18.2782 78.3133 47.9775 196.8707 159.841 61.0968 182.3331 218.7621 187.3345 158.22 58.9956 84.5829 34.8451 164.7938 91.1495 70.8763 60.6061 97.8355 175.1313 29.0838 133.4692 102.1728 114.4571 140.8514 64.8672 55.3591 210.3111 129.8602 187.196 105.968 384.0436 51.7771 41.3776 333.1039 78.1018 296.5088 227.0723 208.1331 1047.5546 33.1006 116.5279 188.5657 424.5068 35.6711 72…
LOC345667 88.0077 17.9003 13.1603 19.7935 55.8913 74.1546 28.2306 22.6539 57.7208 64.3418 52.8617 88.0998 15.6021 25.6312 188.6062 50.5652 17.8891 40.378 19.656 48.4848 38.7624 3.7528 13.245 22.8935 23.076 32.6087 10.0131 70.7366 67.1827 14.7395 280.6346 16.3028 62.4018 78.5432 8.5783 78.9172 14.3351 120.9947 57.7601 74.6765 227.5937 44.4789 87.9905 72.2166 125.569 17.1026 47.1156 59.1979 17.3913…
DKFZP434H204 180.8511 38.7034 30.7074 68.4165 71.7189 186.371 281.1133 85.1236 303.7087 183.7601 178.5242 217.103 113.6031 149.686 60.2876 309.788 59.6305 138.3162 91.7281 95.2381 325.0438 43.1566 36.1691 161.5262 176.7624 275.3623 142.3596 140.243 410.6908 104.7014 259.9059 147.8894 347.6076 107.5033 299.2305 542.3262 78.1018 1098.0392 244.2681 467.2828 887.3037 82.7515 277.0511 147.108 345.22 8…
ADAMTS8 68.6654 20.3193 10.2358 17.642 39.569 8.5311 81.5109 30.2052 24.2751 14.9273 31.9953 249.0167 10.7265 80.9945 27.6549 145.908 34.0746 26.2027 13.104 11.6883 83.129 12.1964 1.5283 32.6444 38.3062 57.5181 29.1685 33.8305 8.1788 58.4498 75.2611 49.6846 273.4792 32.0316 27.7532 71.576 1.4829 2.3912 76.7196 13.6784 4.3648 32.0662 17.8359 6.6867 15.9332 21.0118 29.8078 115.084 20.7729 87.2008 2…
ADAMTS9 332.6886 196.9037 451.837 114.8881 226.0382 395.7102 575.3479 251.252 497.3702 146.1845 128.4447 249.0167 195.5144 310.1371 56.4159 273.5395 186.5582 250 282.5553 190.9091 581.4361 106.9534 456.9536 95.3895 473.9818 555.2536 550.283 236.1987 260.5521 534.6887 518.5362 258.5153 882.4207 144.3616 208.9063 584.0789 170.0445 652.3195 345.679 906.8392 1015.1303 221.3602 374.5541 304.9147 1166.…
ADAMTSL1 85.1064 25.641 114.0559 11.1876 21.763 83.3419 65.6064 32.2646 81.996 39.6345 54.7165 173.5026 22.9157 31.7826 17.6991 96.8659 75.8159 52.8351 16.38 32.4675 108.8149 6.5673 9.6791 63.593 312.911 81.5217 89.2468 30.755 91.1348 188.31 45.922 46.9675 436.3941 19.3067 17.6612 182.6107 36.5793 109.517 84.6561 140.8503 313.0193 47.5821 51.1296 100.3009 384.2944 9.2843 55.2887 157.723 28.0193 6…
ADAMTSL2 1128.1431 167.8761 57.028 117.9002 154.8139 177.1837 351.8887 155.8311 88.4693 165.2297 161.3674 177.0986 32.667 135.8452 399.8894 254.0445 223.6143 131.4433 30.303 371.8615 774.7811 24.3929 220.0713 105.5644 161.5322 69.7464 84.0226 87.3443 375.639 97.5858 200.9089 83.0665 272.6416 354.1027 83.2597 155.5403 50.9145 323.7685 289.6825 94.2699 336.714 117.9209 139.1201 996.3223 229.8938 42…
ADAMTSL3 134.4294 3.3866 7.3113 12.0482 4.9461 37.4054 27.4354 10.2972 70.6676 26.2514 72.8008 223.3959 29.7416 24.6059 16.0398 97.4751 107.7608 30.9278 9.009 56.71 95.7385 1.4073 4.0754 90.726 38.3062 60.6884 8.2717 15.9926 37.9728 32.5286 159.4515 20.1844 493.7703 31.154 6.5599 91.3053 3.4602 40.1722 130.0705 36.9686 52.3777 28.963 28.5375 48.1444 133.5357 9.2843 21.1539 65.8214 7.7295 21.5755 …
LOC105371437 172.147 644.4122 236.1543 91.222 70.2351 281.5252 76.7396 185.3498 226.5678 112.7268 350.093 407.6863 313.5056 199.9231 39.823 150.4772 59.6305 93.2131 33.579 65.368 672.9714 53.9458 127.3561 187.3874 71.9972 170.2899 43.9704 113.1785 165.3279 34.5616 225.1455 38.4279 718.2494 41.2462 45.4144 777.7013 315.3732 1102.3434 190.0353 270.9797 687.1459 200.6724 158.1451 73.554 764.0364 58.…
ADAMTSL5 119.9226 157.7165 189.3621 203.9587 206.2536 201.4644 257.2565 26.7728 78.7593 114.7857 68.6275 137.5435 146.2701 88.1712 132.1903 62.1404 38.3339 93.2131 136.7731 264.5022 118.6223 107.8916 28.5278 122.5225 106.6113 83.7862 41.7936 104.5671 261.7205 19.8221 75.2611 119.5536 76.6412 272.0491 187.2083 70.1996 179.9308 190.8178 33.0688 100.5545 112.238 37.2382 374.5541 113.6744 32.6252 324…
ADAP1 2737.8433 5962.8544 3596.3005 3557.9991 2094.4241 1529.6528 3297.3837 4700.9793 2105.2299 1443.8296 1546.4418 3536.9232 3466.9673 1913.5768 2646.8971 3479.2485 1323.6136 2585.451 1993.276 2625.0779 1453.338 1862.0864 2801.136 1065.6577 2277.6047 3495.9103 2390.8402 2200.2153 3417.3565 1290.216 6309.4953 4124.0175 1557.7301 2971.9175 3251.722 3162.3492 2085.2991 2302.726 3558.5935 2501.2569 …
ADAP2 115.087 164.0058 21.9338 61.5318 51.9344 313.0245 139.165 74.1399 191.5037 118.3889 215.6202 272.3902 179.4247 220.9407 103.4292 87.423 76.6678 91.0653 67.1581 58.4416 205.9545 86.7823 29.5466 75.4637 118.6108 240.942 58.337 97.1859 138.4548 71.4104 147.3332 66.3755 270.1288 46.9504 114.0406 251.8926 323.7766 453.8498 224.4268 174.4917 485.1176 31.0318 79.6671 145.7706 305.7663 101.6383 112…
ADARB1 287.234 276.7296 141.8388 325.3012 83.5896 644.4236 436.9781 240.9548 303.7087 164.715 223.0394 283.1779 157.4842 177.3677 182.5221 611.6562 191.6694 190.7216 212.9402 98.7013 434.7928 98.9788 101.3754 226.8151 246.9136 270.3804 152.808 164.847 250.6207 167.7255 299.4499 167.2974 638.2578 140.4125 175.0978 401.4682 283.737 592.0612 321.8695 488.3549 793.1485 131.368 387.6338 230.0234 534.1…
LOC100130729 10.1547 0.4838 0 1.2909 0 0 3.9761 8.9243 0.5394 0 3.7096 0 3.413 2.5631 0 1.8277 6.389 0 1.638 0 0.467 1.8764 0 2.5437 6.4613 5.4348 0.4354 2.4604 0.5842 0.2541 3.8268 1.1645 5.8633 0.8776 1.5138 22.4822 1.4829 0 0.8818 0.3697 0 4.1376 3.5672 0 2.2762 1.4659 0 3.7257 6.2802 2.6969 0.4335 9.8175 0 1.3908 2.4155 2.5316 0.5495 2.8158 1.4507 0.6192 2.5298 2.3164 0 1.4019 0 0.3976 0.858 …
IFI4 5744.1973 4317.852 3538.6584 5094.6644 5556.483 8798.1534 7603.5785 8000.2471 7303.0344 3505.8551 5285.2446 5212.7205 4073.6226 5968.9863 4488.9381 7056.8919 4927.6075 5418.3849 5702.7027 4916.4502 5667.7175 4661.3847 3784.0041 5398.6222 6355.1402 8368.6594 5511.5368 6175.6113 5077.8443 6120.7116 8500.6777 4663.7555 8155.3764 11157.5252 7413.1449 10100.4818 6994.5625 6919.6557 4691.358 6154.…
ADAT1 248.5493 115.1427 151.3434 206.1102 158.2762 192.2771 170.9742 286.949 359.8112 319.65 225.3579 261.6024 140.4193 195.3095 123.3407 230.2849 325.4121 219.9313 178.5422 210.8225 226.0362 133.2226 190.0153 251.4043 252.9133 322.0109 397.9103 159.3111 180.517 280.305 310.9304 329.9369 239.1373 262.8346 153.3998 273.916 152.7435 262.5538 223.1041 274.6765 260.6416 463.4083 317.4792 342.3604 265…
ADAT2 463.2495 547.6536 595.138 776.2478 645.47 417.366 946.7197 599.2977 262.7107 457.5988 364.004 361.3889 316.9186 350.1217 522.1239 238.5094 297.3005 360.3952 163.8002 190.9091 240.0467 201.7103 337.7483 212.4006 331.8334 206.0688 202.0026 241.1195 163.5753 422.1093 333.5725 290.3445 204.7953 422.5538 98.3979 193.1636 737.0242 80.3443 299.3827 409.9815 416.5277 841.9964 532.6992 366.4326 479.…
ADAT3 117.0213 116.1103 165.966 110.1549 157.7816 55.78 85.0895 108.464 74.4437 60.7386 144.2105 114.1701 124.3296 115.8529 113.385 148.6495 68.5751 55.8419 76.1671 100.8658 80.3269 139.3208 73.3571 105.5644 122.303 96.9203 101.0013 161.1564 116.2553 96.8234 75.2611 48.5201 36.0172 133.3918 127.6649 132.5992 145.3287 40.6504 140.2116 95.7486 56.7425 33.1006 79.6671 86.9274 83.0804 96.7518 59.6157…
ADA 127.176 140.7837 26.3206 243.5456 218.619 325.493 405.5666 461.3151 161.8341 141.5519 121.0255 102.9329 345.1975 598.2314 229.5354 105.3949 37.9079 137.0275 74.5291 122.5108 148.9784 79.7459 367.8044 110.6518 116.3032 156.7029 84.458 190.6812 115.6711 118.1703 158.1759 59.0005 495.8643 548.4862 144.8215 185.8224 393.9694 283.1181 161.3757 186.3216 225.0995 110.6801 139.1201 73.554 340.6677 34…
ADCK1 426.9826 336.7199 235.4231 500 259.1772 345.18 234.1948 376.1915 349.0223 286.1923 244.3695 254.8601 204.7782 203.5115 250.5531 362.4855 361.1904 334.622 163.8002 120.7792 204.5534 169.8119 169.1289 489.2422 266.759 218.2971 163.6918 381.9775 207.9743 369.2503 178.9046 241.8244 298.6075 121.9833 215.4661 206.4694 232.8225 231.4682 234.5679 224.7689 285.5833 194.466 504.1617 399.8663 283.763…
ADCK2 894.5841 970.0048 974.5933 940.6196 648.4377 715.297 848.5089 764.0531 787.0533 1427.3581 858.3074 1347.5671 849.8294 806.3565 978.4292 991.809 898.7166 1051.1168 599.5086 759.3074 623.4676 905.82 957.7178 1258.7175 995.9617 1163.9493 1274.7061 1030.2937 802.1031 841.4231 806.1867 1419.8933 745.0529 982.4484 679.7023 706.1253 581.8092 543.8977 801.5873 604.8059 859.2442 741.6602 699.1677 15…
ADCK4 560.4449 587.3246 494.9735 310.241 491.6454 571.5814 817.0974 636.3677 546.9993 514.7343 552.2659 545.2298 913.7006 622.8374 546.4602 455.696 501.322 368.9863 410.3194 803.8961 759.8365 625.302 453.8971 421.8336 468.4435 461.0507 489.7693 655.6974 798.0137 313.0877 579.7656 367.2004 645.7963 793.3304 545.9821 533.1498 688.087 851.7456 608.9065 611.8299 512.5535 523.4032 552.9132 512.2033 55…
ADCK5 588.4913 717.9487 659.4772 429.432 450.0979 339.9301 989.662 364.5213 387.323 532.2352 601.418 355.5456 388.5909 303.473 658.7389 324.1047 169.095 721.6495 131.8591 345.8874 209.2236 295.06 297.5038 257.3397 376.6009 132.2464 415.7597 527.1413 654.8854 253.1131 355.5768 495.2935 193.4876 446.2484 266.4312 135.811 484.4291 161.1669 232.8042 286.5065 576.155 275.1487 563.6147 488.1311 198.786…
ADCY10 2.9014 2.419 0 2.1515 0.9892 0 0.3976 0 1.0789 0.5147 1.8548 0.4495 2.9254 0 0.5531 0 1.7037 0.4296 0 0 0.934 0.4691 9.6791 0 1.3846 0.9058 0 1.2302 0.5842 1.0165 0.3189 1.1645 0.4188 1.3164 0 0.4588 0.4943 0 1.7637 1.1091 0.6235 0 0 4.012 1.5175 0 0.9615 0.8279 0 0.4495 12.5705 1.7074 0.4581 1.3908 0.4831 0.5063 0.5495 0.4023 0 0 0.4216 1.5443 1.8223 0 0.4292 0.3976 3.003 0 0 0.3713 1.024…
DFNB44 86.5571 10.1597 3.6556 15.4905 79.6327 530.8948 108.5487 46.6807 45.3136 13.8978 32.9227 40.0045 10.2389 30.2448 22.677 27.7195 31.9449 20.6186 20.475 22.5108 34.5593 9.3819 23.4335 94.9656 18.9223 28.9855 60.5137 29.5248 47.9042 653.1131 49.1111 24.066 114.3336 34.2255 24.7256 39.4586 12.3579 190.8178 87.7425 115.7116 106.6261 14.4815 414.9822 42.7951 90.6677 15.6367 10.577 48.8486 61.352…
ADCY2 29.4971 4.8379 0.7311 4.7332 4.4515 4.5937 7.5547 6.8648 44.7741 24.7072 29.2131 48.9943 11.7016 21.0176 4.4248 55.439 15.7595 17.1821 3.276 20.3463 17.7466 2.8146 1.5283 22.4695 4.1537 10.8696 3.9182 12.9171 29.2099 5.0826 22.0043 6.2106 103.4447 7.4594 1.5138 33.0351 1.4829 46.3893 20.2822 14.0481 26.8124 15.5159 23.7812 18.7228 26.9347 8.7956 5.7693 20.2846 2.4155 7.1918 9.5362 33.2942 1…
AC3 2672.9497 1098.1713 1003.3486 2413.4466 1327.8827 1256.3897 1884.2147 3872.0125 1701.1301 705.1859 1723.3802 1725.3939 1452.5695 1686.9819 2485.708 1486.2484 1626.9411 1322.7019 960.4586 1774.5195 1077.366 891.6347 1643.6526 1891.8071 1350.3173 1624.4384 2325.0544 779.96 2256.0537 2297.8806 1731.4167 1963.936 1700.3581 3555.6121 786.0275 1912.613 1202.2887 1103.9598 1525.5291 805.6673 1062.64…
ADCY4 190.0387 115.1427 179.1263 131.6695 45.0098 220.4952 166.998 49.4266 118.6784 107.0647 121.0255 236.4311 169.6733 93.2974 45.9071 143.1665 52.8156 54.9828 41.769 50.2165 211.5587 30.4911 62.6592 52.5702 88.1505 54.8007 32.6513 81.8084 71.2721 56.6709 217.8107 34.5463 296.5135 42.1237 41.3776 180.7754 129.0163 133.9072 128.7478 575.6007 446.4578 113.7833 143.8763 296.8907 314.4917 103.1042 5…
ADCY5 99.1296 147.0731 6.5801 9.4664 10.8815 15.7497 27.0378 13.0431 78.7593 19.0452 95.9858 193.2801 19.5027 11.7903 51.4381 148.6495 55.7971 17.1821 4.095 34.1991 107.8809 4.6909 1.5283 70.3763 83.0737 16.7572 6.0949 67.046 23.9521 25.1588 138.4039 13.5856 376.5051 17.1128 2.523 106.9053 1.9773 8.6083 54.2328 129.0203 33.6714 29.9974 14.2687 9.3614 90.6677 2.9319 22.5963 12.8331 3.8647 33.2622 …
ADCY6 2711.7988 3238.0261 2754.8894 1690.6196 1883.4865 1406.9696 1928.4294 1213.0116 1691.706 1344.4859 1682.3011 1539.0493 920.039 1494.8097 1677.5442 1532.4912 795.641 1347.5086 916.4619 2237.6623 1835.3765 1465.918 1017.8299 950.0795 2787.5851 1247.7355 2205.0501 1464.5548 1109.391 1536.2135 2231.683 3210.4803 1413.8834 1326.0202 581.3044 969.0296 2468.611 2244.3807 1857.5838 2609.6118 2135.6…
ADCY7 548.8395 615.8684 250.0457 762.4785 458.0117 625.3927 808.7475 416.0074 509.238 273.3239 784.5792 596.921 509.5076 435.7298 451.8805 917.7889 184.4286 278.3505 765.7658 194.8052 930.2977 315.231 98.8283 685.1086 556.594 416.6667 248.1498 363.5245 480.2103 233.7992 1097.3451 134.3037 793.2154 729.2672 972.3729 701.537 508.1562 971.3056 553.351 843.6229 950.2817 358.9346 290.1308 545.6369 100…
ADCY8 1.9342 0 0 0 0 0 0.3976 0 0 0.5147 0.4637 4.9444 2.9254 0.5126 1.1062 0 0 0 0 0.4329 0 0 0.5094 0 5.5382 0 0 0 0 0 0.3189 0 0 0 0 0.4588 0 0 0.8818 0.7394 0.6235 0 1.1891 0 0 0 0 0 0 0 0 0 0 0 0 0 0 0 0 0 0 0 0 0 0 0 0 0 0 0 0 0 0 0 0 0.351 0 0 0 0 1.2771 2.314 0.4328 0.3314 0 0 0 0.5659 0 0.4509 0 0 1.543 0.3204 0.4223 0.3823 0 0 0 0.3719 0 0.4778 0 0.3191 0.4423 0 0 0 0 0 0 0 0 0 0 0 0 0 …
ADCY9 494.6809 494.4364 541.7657 453.9587 288.3594 530.8948 217.0974 627.4434 752.5287 319.65 571.2775 896.2805 472.94 381.3918 391.0398 818.7908 545.193 389.1753 585.5856 176.1905 649.1535 383.7187 312.2771 600.7419 466.5974 779.8913 440.5747 527.7564 478.4577 597.2046 929.2833 373.0228 835.9334 362.8785 798.7889 811.1952 232.8225 586.3223 534.3915 597.4122 438.3517 286.527 498.2164 181.879 575.…
ADCYAP1R1 0.4836 0 0 0 0 0 0.3976 0 0.5394 0 0.9274 1.3485 0.4876 0 0 0.9138 0.8519 0 0 0.4329 0 0 0 0.8479 0 0.4529 0 1.2302 1.1684 0 1.5945 0 17.171 0 0 0.4588 0 0.4782 0 1.4787 1.2471 0 1.1891 0 0.7587 0 0 0.414 0 0 0 0.4268 0 0 0 0 0 0 0.4836 0 0.4216 0.3861 0.4556 0.4673 0 0 0 1.556 0.4085 0 0 0 0 0.7115 0.5269 0 0.6724 0 0 0 0.4257 0.4628 0.4328 1.657 1.2488 0 0 0 0 0 0 0.8087 0 0 0 0.7646 …
ADCYAP1 19.3424 36.7683 0.7311 1.2909 8.903 0.6562 4.7714 1.373 28.0512 18.0157 19.9391 79.11 9.7513 5.1262 1.6593 20.7135 16.6113 7.732 3.276 22.5108 97.1395 2.8146 0.5094 90.726 1.8461 24.9094 6.0949 9.2265 0 12.4524 39.544 1.5526 208.1457 1.3164 2.0184 84.423 0.4943 5.2606 15.873 25.5083 12.4709 38.2726 24.9703 1.3373 88.0121 5.3751 10.0962 15.7309 4.3478 16.1816 10.8366 32.0137 1.8323 9.7357 …
AZIN2 73.501 254.4751 161.5792 158.778 22.2576 161.434 39.7614 43.9348 91.706 126.1099 146.0653 125.4073 128.7177 41.5225 101.2168 68.2326 34.0746 91.0653 66.3391 41.1255 49.9708 77.8696 20.377 48.3307 215.5302 60.2355 36.5694 184.5302 136.7022 42.6938 78.769 55.8952 135.2738 21.9394 101.4255 121.5875 276.3223 191.296 135.3616 157.8558 140.921 46.5477 193.8169 89.6021 284.522 89.4222 62.0195 121.…
ADD1 4485.4932 2372.5206 2659.1117 2845.0947 2755.4893 3739.8878 2990.0596 3039.7369 5685.2326 3324.6686 3149.4456 4529.4977 2564.1151 3021.402 3522.677 5133.8912 2882.282 3917.9553 3455.3645 4518.1818 4518.8558 3509.7595 2999.4906 3142.7663 3830.6219 4470.1087 6454.5059 4907.8887 3898.3496 2508.0051 4660.1292 3282.2902 5811.7475 3629.6621 4424.3724 4578.5731 2596.1443 5001.913 4223.545 4624.3993…
LOC130935 10.1547 0.4838 1.4623 1.7212 0.4946 30.1868 3.5785 1.373 7.5523 1.5442 9.274 23.3734 4.3881 4.101 0 14.012 5.1112 0.4296 0 3.4632 12.6095 0 2.0377 4.6635 0.923 2.2645 0.4354 5.5359 2.921 1.5248 7.0159 0 49.0001 1.3164 2.0184 28.4469 3.9545 101.3869 30.8642 29.9445 3.1177 5.172 2.3781 13.3735 18.9681 0.4886 4.8077 4.9677 0.4831 1.798 2.6008 1.2805 2.2904 0.4636 2.4155 2.5316 0 0.8045 0.4…
ADD3 5204.5455 3880.9869 2575.032 2641.5663 2510.6558 1391.2199 1889.4632 2936.7648 2911.3958 5783.0395 4965.7558 2845.2635 4160.8971 3524.2855 3784.8451 2372.6046 3897.278 5801.9759 4187.5512 4241.9913 3091.6521 2956.698 5557.3102 2934.6052 3639.5523 2541.6667 3545.9295 4075.0423 3164.5976 3424.6506 3097.5046 3567.9767 4841.3779 3910.9258 4420.3356 1483.8266 3730.5981 1261.1191 3368.1658 2545.65…
ADH1A 1.9342 1.9352 0 0 0 2.6249 2.7833 1.373 8.0917 0.5147 1.8548 10.3382 0.4876 1.5379 0.5531 8.8337 1.7037 2.1478 0 0 5.1372 0.9382 0 0 17.9993 0.9058 1.3061 0 1.7526 14.9936 1.9134 0 9.6325 0 0 2.7529 0 0 4.8501 3.6969 0.6235 3.1032 1.1891 2.6747 23.8998 1.9546 0.9615 1.6559 1.4493 3.5959 0 1.2805 0.4581 0 1.4493 2.0253 1.0989 1.07 1.9342 1.8576 0.4216 4.6328 0 2.8037 0 1.1929 0.429 0.5187 2.…
ADH1B 300.2901 9.6759 15.3537 3.4423 6.43 139.122 128.827 35.697 518.9481 60.2239 265.6997 1215.867 44.3686 156.3501 19.3584 405.4355 94.9828 7.3024 13.923 15.5844 739.7548 18.7638 1.0188 52.9942 138.9177 15.8514 41.3583 41.2117 53.162 200.7624 352.0689 3.4934 928.0704 0 1.5138 111.9523 22.7385 1.4347 1527.7778 234.7505 2.4942 42.4101 46.3734 1.3373 2385.4325 49.8419 42.3079 35.6015 8.2126 145.63…
ADH1C 93.8104 2585.3895 214.2204 15.0602 88.0411 491.5206 64.8111 572.525 1565.4754 100.3732 83.0022 1313.406 128.7177 349.0965 142.6991 5.1784 51.1118 864.6907 313.6773 4.7619 120.0234 411.8643 18.3393 615.5803 4370.6011 4.0761 447.1049 339.5356 484.8839 4033.5451 744.6384 193.6924 693.5399 3.9491 0.5046 449.6444 249.1349 55.4758 123.8977 958.9649 74.2018 289.6302 32.1046 1.3373 178.6798 454.440…
ADH4 47.8723 37.7358 2.9245 6.4544 22.2576 1.9687 2.3857 4.1189 15.644 23.6778 2.3185 14.8331 8.7762 5.1262 6.0841 0 0.4259 6.8729 18.018 0 18.2137 0.4691 0.5094 8.4791 25.3836 0.9058 4.3535 24.604 21.0311 10.9276 1.2756 62.1058 64.0771 0.8776 0 0 4.9432 0.4782 18.5185 2.9575 26.1889 10.3439 5.9453 10.6988 12.8983 17.5912 9.6154 0.8279 2.8986 320.9349 25.1409 2.9879 22.4462 0 2.4155 0.5063 5.4945…
FDH 2694.3907 1376.3909 1418.3879 1648.0207 2572.4825 2174.7654 1969.7813 1744.3477 1936.615 3986.1022 2200.2532 2918.5302 4130.1804 4014.3535 2440.8186 2300.7167 3625.1074 2963.488 3195.7412 2526.8398 2845.5342 2178.0023 3282.2211 2065.9247 3407.8689 2980.9783 2226.8176 3670.306 2223.4555 2831.5121 1892.3702 2532.7511 3301.8532 1729.2672 2755.6453 1860.0596 3940.6822 2295.5524 2614.1975 2300.554…
ADH6 383.4623 91.4369 41.6743 7.7453 119.2017 1.3125 46.1233 230.6575 56.6419 258.9113 25.0398 34.1611 155.0463 155.8375 38.1637 1.523 43.4451 91.9244 214.5782 7.7922 364.7402 72.7095 115.6393 37.7318 348.4481 43.4783 110.579 340.7658 141.3758 211.1817 115.124 182.0475 203.9577 13.6025 127.6649 52.3056 535.3435 35.868 59.0829 87.9852 225.0995 5.172 11.8906 28.0843 120.258 1191.3182 146.6353 61.26…
ADH7 0 0 0 0 0 1.9687 0 0 0 0.5147 0 0 0 0 0 0 0 0 0 0 0 0 0 0 0 0 0 0 0 0 0 0 0 0 0 0 0 0.4782 0 2.5878 4.9884 0 0 0 0 0 0 0 0 0 0 0 0 0 0 0 0 0 0 0 0 0 0 0 0 0 0 0 0 0 0 0 0 0.3557 0.5269 0 0 0 0 0 0 0 0 0 0 0 0 0 0 0 0 0 0 0 0 0 0 0 0 0 0 0 0 0.3191 0 0 0 0 0 0 0 0 0 0 0.4088 0 0 0 0 0 0 0 0.5018 0 0 0 0 0 0 0 0 0 0 0 0 0 0 0 0 0 0 0 0 0 0 0 0 0 0 0 0 0 0 0 0 0 0 0 0 0 0 0 0 0 0 0 0 0 0 0 0 0 …
ADHFE1 7.2534 4.3541 4.3868 4.3029 1.4838 26.2494 6.3618 1.373 24.2751 4.1179 16.6932 40.0045 9.2638 6.6641 4.9779 17.0581 8.5186 3.4364 3.276 3.4632 12.6095 2.8146 0.5094 10.5988 5.9998 1.3587 4.7889 3.0755 2.3368 12.9606 21.0476 2.7171 40.2052 2.1939 1.0092 5.9647 3.4602 4.3042 16.7549 60.2588 12.4709 11.3783 5.9453 9.3614 34.9014 1.9546 7.2116 5.7956 2.8986 8.9898 3.0343 5.1222 0.9162 1.8544 3…
ADI1 2044.971 1941.9448 1931.6396 2184.1652 1901.2925 1928.677 2314.9105 2081.4098 1311.9353 2657.573 2251.7238 2202.9442 3809.3613 2889.1452 1811.3938 1653.7258 2154.3642 1748.7113 1818.1818 2870.1299 2016.5791 2621.765 3316.8619 2005.2994 1706.7036 1787.5906 1666.9569 2131.9391 1382.7954 1782.2109 2049.2705 1626.0068 1739.7131 1994.7345 4503.0907 1973.3884 2167.5729 2362.9842 1741.1817 1368.207…
ADIG 0 0 0.7311 0.4303 0 0 0 0 0 0 0 0 0 0 0 0 0 0 0 0 0 0 0 0 0 0 0 0 0 0 0 0 0 0 0 0 0 0 0 0 0 0 0 0 0 0 0 0 0 0 0 0 0 0 0 0 0 0 0.4836 0 0 0 0 0 0 0 0 0 0 0 0 0 0 0 0 0 0 0 0 0 0 0 0 0 0 0 0 0 0 0 0 0 0 0 0 0 0 0 0 0 0 0 0 0 0.8845 0 0 0 0 0 0 0 0 0.6002 0 0 0 0 0.3843 0 0 0 0 0 0 0 0 0 0 0 0 0 0 0 0 0 0 0 0 0 0 0 0 0 0 0 0 0 0 0 0 0 0 0 0 0 0 0 0 0 0 0 0 0 0 0 0 0 0 0 0 0 0 0 0 0 0 0 0 0 0 0 …
APM-1 0 0 0 0.4303 0 278.244 1.5905 0 394.3358 0 285.6388 1464.4342 1.4627 0 1.1062 521.1871 16.1854 0 0.819 0.8658 51.8389 0 0 1.2719 0 2.2645 0 0.6151 105.1555 0 0 0 13.4017 0 0 0.9176 21.2556 0 2068.7831 1.8484 0 4.1376 3.5672 6.6867 3749.2413 0.4886 0.9615 0 0 0 0 1.2805 0 0 0 0.5063 0 0 0 0 0 0.3861 0 0.4673 0 0.3976 0 6.2241 2.0427 0 0 0 1.8891 3.9132 2162.3672 0.351 529.1655 0.5165 0.9747 …
ADIPOR1 1725.3385 3173.6817 3271.0656 2944.4923 2776.263 2348.6679 2409.1451 2312.0673 2132.4343 2535.0663 2912.959 2340.9372 2770.8435 2133.0258 2024.8894 2110.0311 2320.4776 2590.6357 2382.4734 3791.342 2172.5628 3367.6241 3207.8451 2407.6312 2389.2927 2625 2319.1119 2345.9942 2102.5267 2024.9047 3344.6544 2984.1824 2299.6545 4817.9026 2298.9782 3070.8878 2223.4305 2351.0282 2910.0529 2090.9427…
ADIPOR2 2524.6615 3408.3212 3573.7525 2585.6282 3165.0289 1624.1836 2468.3897 1611.8569 2066.0823 3018.9165 1903.9493 1964.2656 3956.6065 2311.9313 2672.5664 2080.1794 2223.3651 2295.5326 2250.6143 2187.4459 2880.5604 1972.5393 1617.4223 2466.5607 2975.424 2632.6993 2388.768 2165.1545 2893.53 2388.0559 2135.3743 3618.4377 1950.7905 1356.2966 2933.2661 2147.7403 3415.2249 1829.7465 3136.2434 3421.…
ADK 392.1663 318.8195 543.9591 632.9604 437.7325 587.9873 620.6759 548.4982 302.0904 542.5299 484.5658 186.9873 529.9854 685.89 482.854 500.1691 623.5645 662.8007 568.3866 610.8225 448.8033 365.424 911.8696 363.752 320.7569 409.8732 347.4097 290.3275 235.4316 369.2503 264.0517 372.2465 496.7019 379.5524 276.0187 389.9977 548.6901 229.5552 506.6138 235.4898 266.2535 276.1831 337.6932 258.1077 397.…
ADM2 214.2166 272.3754 104.5513 156.1962 258.6826 229.6825 295.4274 232.717 192.5826 134.8604 187.3345 70.5697 177.4744 143.5345 594.5796 95.0382 69.8529 205.756 101.5561 170.5628 171.8622 45.5021 52.9801 307.7901 185.0698 99.1848 167.1746 175.9188 445.7427 168.9962 729.9689 251.5284 294.0006 314.1729 386.5271 175.7284 26.1987 340.0287 244.709 260.2588 205.7697 170.6749 43.9952 766.2989 278.0728 …
ADM 206.9632 237.5423 268.3239 297.7625 778.0263 360.2735 706.9583 115.3288 454.7539 1336.2502 386.7252 444.0948 1469.5271 849.4169 141.0398 283.5916 334.3566 199.7423 644.5536 168.3983 858.8441 733.6626 181.3551 157.7107 479.9815 434.7826 595.5594 223.2816 528.6987 361.6264 382.6836 419.9903 145.3251 93.9008 2503.8476 356.9626 1030.6476 1018.6514 168.4303 2108.3179 826.1963 114.8177 225.9215 591…
ADNP2 545.4545 366.715 495.7046 564.5439 464.9363 657.5483 844.9304 785.334 518.4086 510.6164 496.1583 449.4887 829.8391 817.1216 359.5133 627.1913 597.1567 602.6632 687.9607 458.0087 543.6077 1282.5023 319.4091 443.4552 626.7451 492.7536 509.36 706.7507 413.6118 975.8577 933.1101 529.8399 664.6424 751.6455 625.205 601.0553 668.3144 556.1932 322.7513 774.4917 611.6971 493.4057 715.8145 446.6734 5…
LOC256440 3280.4642 2358.0068 1624.5659 3199.2255 3642.3305 1637.9646 3736.7793 4703.7664 2908.1591 1916.3557 1952.1741 2093.2689 1685.5193 3733.9485 3606.1947 2308.0274 4324.4878 3694.5876 1888.6159 3722.0779 2080.5604 1387.1102 2770.759 5529.1998 2554.5171 3029.4384 4582.4989 2056.2817 3096.2465 5015.2478 2531.7707 3306.3561 3158.2033 3977.183 1868.0459 4090.3877 1236.7771 1427.5466 1769.8413 1…
ADORA1 43.0368 34.3493 2.9245 51.6351 14.3438 60.3737 79.1252 26.7728 66.8914 37.0609 50.5432 63.8274 46.3189 32.2953 7.7434 36.2485 12.352 21.9072 11.466 17.316 39.2294 18.2947 16.3016 25.4372 28.6143 29.8913 11.3191 31.3701 67.7669 13.2147 110.9782 9.3159 90.8805 270.294 150.3721 111.4935 107.7608 174.0794 85.9788 36.5989 89.7904 12.4127 36.8609 33.4336 141.5023 56.1943 21.6347 38.4993 2.4155 2…
ADORA2A 62.8578 32.8979 19.7404 39.1566 33.1391 83.3419 45.328 41.1888 84.6932 106.55 100.6227 93.0352 208.1765 98.9261 50.3319 129.4561 37.9079 37.3711 31.122 27.6926 84.9971 35.6511 27.5089 40.2756 94.6117 122.2826 51.3714 98.4161 122.0973 37.6112 109.3805 40.3688 173.7745 22.817 40.3684 159.1971 86.5052 157.8192 114.1931 143.4344 150.2617 29.9974 28.5375 65.5299 255.6904 47.8873 84.6158 113.42…
ADORA2B 266.441 293.6623 646.3169 747.4182 230.9843 230.3388 265.6064 339.808 380.8496 124.051 369.1046 355.9951 311.0678 524.9263 152.6549 172.7137 283.6707 761.5979 568.3866 384.4156 397.4314 565.7271 205.298 448.9666 316.1417 167.5725 346.1036 482.239 734.3362 589.3266 315.7139 399.4178 178.8294 147.4331 542.4499 425.3269 320.8107 145.8632 237.6543 615.1571 123.4618 247.2201 338.8823 195.2524 …
ADORA3 22.2437 6.2893 16.0848 20.654 9.3976 86.6231 31.4115 5.4918 76.6015 36.0314 55.6439 92.5947 57.0453 53.3128 11.0619 32.8978 20.0188 34.3643 25.389 32.4675 50.9048 31.4293 9.6791 13.9905 41.9984 39.8551 10.4484 60.895 28.6257 17.7891 83.8715 17.0791 114.7524 7.8982 15.6427 43.588 103.3119 59.3018 76.7196 90.9427 129.0737 20.6879 20.214 69.542 74.7344 15.6367 21.6347 48.4346 110.1449 26.5198…
ADO 563.3462 518.1422 664.5951 796.9019 382.3359 576.175 690.2584 562.9142 568.0378 657.8304 648.2516 647.7132 610.9215 760.7331 707.4115 765.1795 800.3263 816.1512 674.0377 759.7403 534.7344 704.5788 851.7575 478.6433 633.6679 608.6957 592.0766 523.4507 417.7012 626.6836 669.3773 359.049 678.463 487.9333 475.3375 602.8906 525.4572 436.1549 529.5414 489.0943 542.4836 376.5193 476.8133 485.4564 58…
ADPGK 1080.9043 774.9734 764.0285 1045.611 1149.8616 1320.3136 1219.4831 719.4319 759.029 1219.9357 1323.1567 1171.2372 1864.6319 1308.2148 1071.2721 906.4848 1088.6822 762.8093 1000 1064.5022 1008.2896 1200.5329 1009.1696 781.77 935.1286 731.5534 896.7392 903.3615 748.9411 1132.7497 1266.0448 648.229 993.0185 858.71 995.4687 1118.6832 1622.3381 1049.7657 899.9118 1229.0832 1353.3657 684.7686 108…
ADPRHL1 110.735 100.1451 148.4189 61.9621 24.236 104.3415 92.6441 16.4755 31.8274 208.4674 36.6322 43.6004 84.3491 30.2448 153.7611 52.6975 53.6674 50.6873 74.5291 154.5455 42.9656 32.8366 187.9776 67.4086 89.535 44.3841 70.0914 64.5856 45.5674 33.7992 228.0156 94.7113 51.9317 117.1566 162.9873 46.7997 70.1928 142.5155 122.134 69.1312 34.9185 117.9209 73.7218 49.4818 45.5235 60.5921 80.7696 49.26…
ADPRHL2 547.3888 491.0498 703.3449 488.8124 563.3643 1070.3206 1010.338 508.6823 718.004 727.3195 970.5226 694.0106 784.4954 428.5531 792.0354 763.3518 610.7865 480.2405 665.8477 398.7013 578.167 682.5314 611.8186 429.4648 540.4408 562.9529 349.1511 719.6678 727.91 456.6709 512.4771 492.9646 530.6251 525.2304 631.2602 582.7025 1163.6184 914.395 603.1746 622.5508 689.0166 667.1839 634.9584 512.203…
ADPRH 183.2689 317.852 29.9762 74.4406 112.7718 215.9016 182.9026 184.6633 231.9622 95.2258 149.3112 213.0576 137.4939 151.2239 86.8363 166.3169 214.2438 112.543 55.6921 89.1775 261.0625 37.5275 121.7524 225.5432 124.6106 214.6739 108.4023 133.4769 181.1012 151.4612 138.7228 58.6123 428.4368 177.7095 56.5157 350.5391 139.3969 280.7269 235.8907 225.1386 405.3039 253.4264 143.8763 177.8669 334.9772…
ADRA1A 2.4178 0 0 0.4303 0.4946 2.6249 1.5905 0 0 0 1.8548 5.8434 0.4876 0.5126 0 3.6553 0.8519 0 0 0 1.8681 0 1.0188 0 0 0.4529 0 0 0 0.2541 5.7403 0.3882 2.9316 0.4388 0 0.9176 0.4943 1.913 2.2046 4.4362 2.4942 0 1.1891 1.3373 2.2762 0 0.4808 0 0 1.3485 0 1.2805 0 0 0.9662 0 1.0989 0 0 1.2384 0 3.0885 0.4556 0.4673 0.4292 0.3976 0 1.0373 0.8171 0 0 0 0.9446 0.7115 3.1614 0 1.3448 1.5496 0 0.766…
ADRA1B 1.9342 3.3866 0.7311 0.4303 1.4838 19.6871 5.169 1.373 2.6972 4.6326 3.2459 8.0908 3.9005 5.6389 0.5531 10.0521 1.7037 4.2955 1.638 3.4632 5.6042 1.8764 3.566 0.424 1.8461 2.7174 8.2717 0.6151 8.1788 4.0661 7.3348 4.2698 13.4017 1.7552 1.0092 0.9176 0 3.8259 11.0229 26.9871 9.3532 14.4815 3.5672 17.3855 5.3111 3.4205 1.9231 4.1397 0 18.8785 9.9697 8.537 4.1228 3.7089 2.8986 7.0886 9.8901 1…
ADRA1D 4.8356 0.4838 0.7311 3.4423 1.4838 5.9061 7.5547 2.7459 7.5523 6.6915 8.3466 4.0454 3.9005 5.6389 25.4425 13.0982 12.352 3.0069 1.638 12.5541 9.3403 0.4691 1.5283 2.9677 1.3846 1.3587 2.1768 1.8453 4.6736 2.5413 5.1024 0.7763 21.7778 2.6327 1.0092 50.9291 0.4943 7.6518 6.1728 6.6543 28.0595 10.3439 1.1891 58.8432 10.2428 0.4886 1.9231 3.3118 0.4831 16.6311 0.8669 4.2685 1.3743 3.7089 12.56…
LOC92480 299.323 232.2206 1331.3837 32.7022 152.3408 88.5918 26.6402 116.0153 304.2481 601.2096 276.3648 293.0666 22.9157 68.1789 643.2522 113.0102 54.5193 75.1718 143.3251 101.7316 115.8202 196.0812 245.5425 178.4844 727.3566 44.837 611.232 228.8175 857.6019 191.3596 689.4682 137.409 271.804 14.0412 439.5105 169.7637 19.2783 81.3008 206.7901 276.525 467.6583 261.7016 27.3484 581.7452 408.953 146…
ADRA2B 15.9574 13.5462 6.5801 18.0723 11.8707 8.5311 23.4592 12.3567 8.6312 12.8684 9.7377 8.9898 20.9654 12.8156 6.6372 11.5752 6.389 7.3024 4.095 5.6277 15.8786 22.5165 5.0942 16.5342 23.076 11.7754 6.9656 12.9171 8.763 13.2147 29.658 15.5264 36.436 16.674 24.7256 14.6823 5.4375 39.2157 12.3457 34.3808 6.859 3.1032 11.8906 5.3494 5.6904 18.5685 8.1731 31.0478 9.1787 13.0352 9.9697 14.9397 7.787…
ADRA2C 434.7195 5.8055 48.2544 44.3201 38.0852 23.6245 32.6044 206.6307 75.5226 111.6973 83.0022 159.119 53.6324 66.1284 157.6327 117.2747 61.3342 36.0825 11.466 1016.4502 54.174 137.9136 0.5094 8.0551 42.9214 45.2899 9.1424 107.0275 515.8464 8.3863 147.6521 174.2843 176.3166 526.1079 117.0682 44.0468 34.1078 31.0856 43.2099 19.5933 10.6003 94.1298 158.1451 1.3373 58.0425 157.3439 26.4424 38.0853…
ADRB1 14.0232 0.9676 2.1934 0.8606 6.9246 108.2789 1.5905 6.1783 11.8678 9.78 13.911 15.7321 14.627 4.101 1.1062 17.3628 2.1297 9.8797 15.561 3.8961 17.7466 48.7858 0 3.8156 20.3069 5.4348 4.7889 35.6758 13.4365 4.3202 27.1068 1.9408 29.7351 0.4388 32.2947 2.2941 3.4602 23.912 42.328 11.4603 0 8.2751 0 8.0241 11.7602 8.307 8.6539 5.3816 103.3816 11.6867 13.4374 3.4148 10.0779 20.8623 9.6618 26.83…
ADRB2 19.8259 32.4141 33.6319 33.1325 12.3653 84.6544 9.9404 3.4324 35.6035 4.6326 30.1405 57.984 32.667 8.7146 3.8717 20.1042 5.963 4.7251 2.457 5.1948 50.4378 4.2218 13.245 6.3593 16.6147 7.6993 2.6121 13.5322 15.7733 13.2147 43.6897 4.2698 50.6753 3.5103 6.5599 28.9057 11.3693 12.4342 45.8554 26.2477 7.4825 7.2408 7.1344 8.0241 44.0061 3.4205 8.1731 19.8706 18.8406 10.3382 9.1028 5.549 6.8713 …
LOC157462 8.2205 0 0 0 0 3.2812 0.3976 0 0 0 12.9836 7.1918 1.9503 1.5379 0 9.7475 2.5556 0 0 0.8658 3.2691 0 0 2.5437 0.4615 0.4529 0 1.2302 1.7526 0 1.9134 0 42.718 0 0.5046 15.5999 0 5.2606 2.2046 0 1.2471 3.1032 0 0 11.3809 0.9773 0.4808 0 0 1.3485 0 0.4268 0.9162 0.4636 0 3.038 0 0 1.9342 0 0.4216 1.5443 4.1002 0 0 0 0.858 1.556 1.6342 0 0 0 0.4723 7.4707 3.1614 0.351 2.6895 0.5165 0.4873 0 …
ADRBK1 4143.617 4183.3575 2814.8419 3388.1239 4522.7417 2945.8425 3332.008 3474.2793 4119.7572 3761.1633 3283.4547 4219.8 3684.0566 4649.4938 2467.3673 4543.253 3266.0467 3545.5326 2244.0622 5210.8225 3570.3444 3258.7943 2861.4366 2639.9576 3730.0104 5079.2572 5202.0026 5070.8904 4997.8093 4359.3393 5293.1516 5369.0442 3250.7591 4770.9522 3254.1945 3706.3547 4080.5734 4774.2707 4031.3051 4723.475…
ADRBK2 303.675 12.5786 176.9329 209.5525 325.4554 456.7401 247.7137 431.1099 419.6898 206.4084 1097.5762 340.7124 266.2116 228.63 474.0044 509.9166 246.1887 256.0137 99.9181 174.026 501.5762 104.6079 201.732 348.9136 271.8357 313.4058 489.7693 158.696 394.3333 583.9898 242.0474 32.6055 516.3857 1064.502 319.9193 454.2326 221.4533 433.2855 837.3016 251.756 296.1836 85.8547 109.3936 456.0348 833.45…
ADRM1 3045.4545 4460.5709 1993.7854 3093.3735 5727.1245 2402.4793 4477.5348 4845.8679 3291.706 3288.6372 2978.3406 3142.3755 2579.7172 7452.5183 6723.4513 2666.8576 4301.0615 1525.7732 2103.1941 5317.316 1908.2312 2385.8109 3152.3179 7268.2565 2411.9072 4508.1522 8762.2987 2491.1579 5121.6591 3428.7166 2318.7435 4657.5449 4097.5814 3597.1918 3033.1777 4376.6919 3266.9303 2528.4553 2473.1041 1759.…
ADSL 1132.0116 484.7605 764.7596 1211.704 1132.6639 1387.2825 1165.0099 1083.9532 1176.5341 1563.248 1612.2825 1055.3995 1249.1468 1398.9491 1163.1637 625.059 1101.8861 1046.8213 1021.294 531.1688 1246.4682 1296.5751 2093.2247 1539.3747 1013.038 580.6159 1097.9539 1160.6951 1215.7149 1263.0241 711.1536 596.6036 1252.6437 1168.0562 922.9217 747.878 1136.9254 736.968 1425.485 859.1497 1106.1678 837…
ADSSL1 13.0561 16.9328 24.8583 35.7143 2.4731 20.9995 7.9523 0.6865 31.2879 31.9135 15.7658 28.7673 134.5685 11.7903 2.7655 17.0581 17.4632 10.3093 9.828 10.8225 31.2901 34.7129 153.3367 56.3858 19.3839 4.0761 5.2242 21.5285 17.5259 24.3964 59.9538 3.4934 72.0343 2.6327 23.2118 11.0117 310.4301 284.0746 126.9841 52.1257 16.8357 3.1032 9.5125 488.1311 55.7663 21.9891 13.9424 19.0427 25.6039 24.272…
ADSS 1238.8781 1182.3899 1751.7821 1223.3219 1489.2799 1442.4063 2406.3618 1744.3477 1298.4491 1287.3504 1671.636 1003.7083 1059.4832 1132.8976 639.9336 1400.8998 1279.9257 1733.677 1234.2342 1541.1255 1452.8897 1586.4751 1938.8691 1197.6683 1556.2478 1024.9094 1182.4118 1693.9874 1016.5036 2029.9873 1700.7096 921.4944 1263.5326 2334.3572 1015.7689 1577.426 1459.219 1042.5634 1392.4162 1132.3475 …
AEBP1 3468.5687 581.5191 470.1152 1293.4596 985.7638 11171.7582 1815.507 1946.173 12715.8463 4876.0777 7595.8582 8592.4261 3046.3189 5282.071 1340.708 11027.1742 3093.5443 4784.7938 1859.1319 3610.8225 9841.9148 849.0597 551.1971 3936.8309 1566.4013 4508.1522 1068.7854 4066.4309 20001.7526 743.5832 4752.611 1028.6269 22684.5357 1879.7718 3862.7476 26376.6919 1739.0015 38052.6064 13764.9912 5174.8…
AEBP2 768.8588 336.7199 514.7139 501.7212 678.1145 603.0807 694.6322 616.4597 461.7667 572.8992 361.2218 347.9043 604.5831 747.4048 426.4381 528.8024 672.5467 548.9691 849.3038 641.5584 955.0496 834.9869 833.4182 623.2114 665.9744 634.5109 494.9935 470.5521 525.1935 976.6201 569.8796 666.0844 698.9844 285.6516 604.0116 432.668 748.8878 494.022 517.1958 500.5545 717.0761 623.7393 539.8335 275.4931…
AEN 1236.4603 350.2661 1003.8384 641.5663 2380.078 1305.253 1157.8529 599.9842 507.6197 1407.7982 786.8977 928.6437 362.2623 1583.4935 1056.4159 983.8892 897.8647 626.7182 1149.8771 715.5844 1561.2376 1183.9926 1008.1508 720.2968 555.2094 583.3333 946.8872 910.3491 503.5782 1055.1461 727.0988 810.0922 579.2064 706.889 922.9217 688.6901 1072.6644 824.4859 599.2063 853.6044 761.9713 622.7049 1073.7…
AES 8457.4468 6914.8524 11539.3895 5583.0465 9472.3344 5594.4102 7325.2485 5817.9247 5655.0236 6979.7967 5938.1332 7173.3903 5975.1341 7751.8903 5425.885 7970.4163 4602.1955 5431.701 4455.3645 10074.4589 6186.5733 7479.7 6791.6454 6743.8262 6747.4328 7494.5652 6115.3679 8764.5702 6978.8228 4312.0712 7838.954 6491.606 6102.8165 6812.1983 6538.1607 8433.5857 7832.4271 7085.605 7340.8289 7614.0481 6…
AFAP1L1 95.7447 32.8979 20.4716 73.1497 71.2243 238.2136 361.4314 45.9942 118.6784 143.0961 110.3604 175.3006 131.6431 109.1888 32.6327 193.1225 63.0379 67.8694 47.502 77.0563 233.0414 22.9856 70.3006 66.9846 111.2265 167.1196 64.4319 32.6003 238.3526 99.8729 179.2235 97.8166 342.1631 64.502 104.4531 233.081 79.0905 433.2855 212.963 484.658 667.1925 153.0903 126.0404 78.9034 350.5311 69.3877 67.7…
AFAP1L2 392.1663 485.2443 1019.1921 327.4527 191.4152 847.8567 338.7674 213.4955 292.3803 222.8799 450.7157 395.5501 411.9941 286.0438 111.7257 501.3875 178.4655 312.2852 589.6806 211.6883 657.0928 620.611 93.2247 169.5813 329.9873 250.4529 174.1402 727.6642 322.477 250.3177 682.1335 203.7846 436.3941 206.2308 298.7259 430.3739 314.3846 549.9761 220.0176 648.4288 818.0903 229.6354 366.2307 148.44…
AFAP1 2308.4429 766.3232 1604.0358 1234.9914 1086.1505 1081.4635 1059.9841 1233.5991 2223.5846 1167.5769 1256.6205 1582.6318 596.0605 1074.2894 1404.8562 1992.2599 959.578 1658.4966 1103.5708 1733.3203 1852.1331 899.1214 954.7427 1373.5919 2419.2316 1571.5489 3298.1846 2092.5604 1895.6974 1146.8869 2170.6227 1591.8331 2421.5098 1389.1356 1287.7305 1849.0204 336.1196 2491.583 1980.119 1674.5804 19…
AKR7A2P1 9.6712 3.8703 16.8159 9.0361 5.9354 0.6562 21.8688 14.4161 3.7761 13.8978 7.4192 22.0249 15.1146 3.5884 4.9779 5.483 3.8334 0 6.552 3.0303 1.8681 5.6291 2.5471 3.3916 5.0767 6.7935 12.1898 6.151 4.0894 5.5909 6.697 8.5395 2.5128 2.6327 3.0276 1.3765 3.4602 3.8259 6.1728 6.2847 7.4825 8.2751 13.0797 4.012 3.0349 26.8755 15.3847 1.6559 6.2802 2.6969 6.9354 8.1101 5.497 5.0997 1.9324 12.151…
PBM1 2040.619 940.4935 1362.091 904.475 1239.5003 1489.6553 1208.3499 922.6302 1598.9211 1251.319 931.1082 1683.3352 1802.5353 1061.643 1518.8053 1404.5551 1974.6208 1242.6976 1429.1564 1647.1861 2630.2393 993.5406 794.1926 1285.0026 2170.9934 1961.9565 1645.1894 1823.1585 1442.3835 2865.0572 1898.4294 2078.2145 2143.0217 1322.5099 1937.1767 1411.7917 1195.2546 1320.8991 1276.455 2227.7264 1635.5…
AFF2 15.4739 0.4838 0 5.5938 2.9677 3.9374 3.9761 4.1189 2.1578 6.1768 4.1733 7.6413 65.8216 2.5631 0.5531 30.461 2.5556 3.4364 27.027 0.8658 13.5435 1.4073 0 1.6958 0.4615 3.1703 0.8707 2.4604 4.6736 1.5248 5.7403 3.4934 15.4958 0.8776 12.6151 5.047 1.9773 1.913 14.5503 22.9205 16.8357 0 2.3781 24.0722 11.7602 12.7048 6.25 26.9081 0.9662 25.1714 2.6008 3.8416 0.9162 2.7816 4.8309 4.0506 2.7473 0…
AFF3 46.9052 8.7083 5.849 4.7332 2.4731 11.156 29.0258 24.0268 23.7357 10.8094 36.6322 55.2871 14.627 14.8661 10.5088 107.5272 20.0188 17.6117 4.914 13.8528 59.7782 7.0364 0.5094 16.1102 34.6141 19.0217 8.707 62.7403 11.6839 9.4028 60.5916 13.9738 141.1371 5.7043 14.6335 29.3645 4.4488 23.4338 29.1005 157.8558 54.8719 16.5503 23.7812 12.0361 207.132 5.8637 14.4231 16.1449 41.0628 21.126 13.0039 2…
AFF4 2804.6422 1314.4654 1929.4462 1211.704 1916.6256 1002.7283 1465.6064 1344.8159 1987.323 1644.0613 1457.8706 1933.2509 1232.5695 1393.8229 1314.7124 1740.5396 1362.1306 1166.2371 1976.249 1881.3853 2561.5879 1399.7758 1497.1982 1641.1235 1855.7748 1923.913 1595.9948 1527.9102 1542.2813 1763.1512 2158.9731 2627.4624 1994.7649 1793.7692 2247.0039 1309.9335 950.5685 1825.4424 1512.7866 2818.4843…
FLJ45200 315.764 486.6957 287.3332 342.5129 503.5161 429.1782 201.5905 379.6239 217.9366 231.1157 274.9737 212.1587 215.9922 272.203 360.0664 261.9643 248.7443 128.4364 189.1892 180.5195 166.725 213.4377 116.1488 196.7144 177.6855 102.3551 263.8224 242.3497 146.6336 295.0445 309.017 223.1926 172.1286 258.8855 131.7018 221.1516 402.3727 200.3826 245.5908 417.0055 289.3246 312.3869 488.7039 296.890…
SCA28 1334.4729 1118.0842 1581.9996 1963.7091 1431.6228 2133.1798 2773.0656 1253.0608 894.5381 739.9562 977.2741 838.3729 1515.3779 946.0361 1100.354 2078.0227 1180.9263 1430.6959 2724.4717 793.4762 994.2884 2422.5174 1209.6485 1539.6248 1727.3566 1845.4484 1390.8141 2409.4172 1426.9841 2163.5604 2243.5653 1826.8802 1161.5161 960.3554 2389.4033 1031.0163 3085.1607 1655.3132 1043.5582 2062.3734 18…
AFMID 522.7273 829.2211 726.741 705.2496 573.2565 281.5252 761.4314 527.2172 509.238 797.8381 341.7464 529.4977 712.3354 1035.4992 512.1681 391.4234 605.2494 562.2852 416.8714 677.0563 383.4209 352.7585 1000.5094 434.9762 598.5924 297.5543 332.6077 456.4047 764.1303 449.8094 531.6113 293.8379 354.3084 732.7775 434.4645 583.1613 545.7242 578.6705 503.0864 631.793 286.8304 614.4298 595.7194 355.733…
AFM 0 0 0 0 0 0 0.7952 0 0 0 0 0 0 0.5126 0 0 0 0 0 0.4329 0 0 0 0 0 0 0 0 0 0 0 0 0 0 0 0 0 0 0 0 0 0 0 0 0 0 0 0 0 0 0 0 0 0 0 0 1.0989 0 0 0 0 0.3861 0 0 0 0 0 0 0 0 0 0 0 0 0 0 0 0 0.4873 0 0 0 0 0 0.4163 0 0 0 0 0 0.3774 0 0 0 0 0 0 0 0 0 0 0 0 0 0 0 0 0 0 0 0 0 0 0 0 0 0 0 0.3843 0 0 0 0 0 0 0.4983 0 0 0 0 0 0 0 0 0 0 0 0 0 0 0 0 0 0 0 0.3695 0 0 0 0 0 0.3917 0 0 0 0 0 0 0.3349 0 0 0 0 0 0 …
AFP 4.8356 0.4838 0 0 1.4838 1.9687 1.1928 0 0 2.0589 0 0 0 0.5126 4.4248 0 0.8519 0.8591 0 2.5974 0 0 2.0377 1.2719 0.4615 0 1.7414 2.4604 0.5842 0.2541 0.6378 0 1.6752 0 0 0 1.9773 0 0.4409 0 0 0 0 1.3373 1.1381 0.4886 0.9615 0 0 0.4495 0 0 0 0 0.4831 0 1.0989 0.4023 4.8356 0.6192 0 1.5443 0 0.9346 0 0 0.429 0 0.8171 2.228 0.512 1.182 0 0.3557 0 0 0 0 0.4873 0.7663 0.4257 0.9256 0 1.657 0.4163 …
AFTPH 1632.9787 1555.8781 1292.6339 1835.1979 1562.9772 981.7288 1223.0616 1556.9384 1566.5543 1235.3622 1467.1446 1155.186 1298.8786 1270.7933 1172.0133 1166.655 1857.9155 1633.5911 1497.1335 1847.619 1140.4553 1534.4057 1640.3464 2069.3164 1579.7854 1635.8696 1689.5951 1481.7776 1192.347 2012.7065 1510.9623 1608.1514 1224.165 1667.8368 1272.108 1531.0851 1116.6584 1195.6002 1364.6384 1493.5305 …
C11ORF96 356.383 138.8486 49.7167 250.4303 607.8794 394.3977 608.7475 492.8932 320.4316 799.8971 479.9288 832.4531 644.5636 858.6441 189.1593 1223.3124 295.5968 213.0584 230.9582 141.9913 729.9475 167.9356 75.9042 145.84 244.1445 417.1196 145.8424 313.7014 2003.2131 113.5959 492.3862 172.7317 846.8223 243.0891 341.1127 1324.6157 114.6812 439.0244 873.8977 629.2052 1124.8741 170.6749 631.3912 255.…
AGAP11 15.4739 55.1524 142.5845 55.0818 19.2899 7.8748 8.3539 19.2215 7.0128 11.3242 6.9555 30.5652 9.7513 5.1262 6.0841 16.7535 7.6668 3.4364 0.819 7.7922 14.9445 2.3455 6.1131 2.9677 19.3839 3.1703 1.3061 4.9208 12.8523 3.8119 23.9209 6.9869 17.5898 3.0715 2.0184 3.6706 5.9318 5.2606 20.7231 14.7911 7.4825 39.307 36.8728 2.6747 33.7671 6.3524 3.3654 7.0582 2.8986 4.0454 10.8366 19.2082 2.2904 5…
AGAP1 474.3714 421.3836 471.5774 765.0602 587.1057 364.8671 645.7256 551.9306 721.7802 294.9427 335.2546 432.8576 286.6894 686.9153 597.3451 685.9809 578.4157 585.0515 786.2408 476.1905 751.8973 756.1791 469.1798 853.4181 770.7396 603.7138 865.0414 519.7601 732.5836 820.5845 885.9125 725.4731 689.3519 860.9039 774.0633 625.3728 633.7123 410.33 456.7901 519.0388 499.4591 775.7952 460.1665 488.1311…
KIAA0167 177.471 56.3425 646.5436 62.2074 70.4181 370.4582 48.7833 19.702 104.6851 185.9838 193.4971 101.7867 123.3886 97.0755 25.708 123.8208 23.6477 17.2509 189.5332 15.8831 179.979 39.9996 28.431 18.7175 195.4356 102.3279 38.1323 129.7616 77.9904 65.5578 80.8387 254.7307 130.9559 19.1005 46.9484 106.7217 339.2388 266.6571 359.2108 180.3401 359.2801 15.3504 22.497 56.222 195.7701 244.6405 58.30…
LOC100134082 2058.9942 2027.0924 1667.7024 2978.4854 1749.4463 1897.1777 2273.5586 2623.0431 1667.4309 1260.5842 1274.2457 2111.6979 1834.7148 1290.273 2427.5442 2219.9952 1775.7106 1433.4192 886.1589 1554.1126 1331.4653 1413.8486 981.6607 1865.3948 1139.0331 1839.221 2072.7035 1321.8515 2173.2145 1298.094 1746.6316 1936.9238 1477.9604 2379.5524 1421.9755 2327.5981 1430.5487 2040.1722 1744.709 19…
AGAP4 263.5397 527.3343 333.3943 414.8021 370.4652 253.9633 305.7654 266.3545 186.1092 258.9113 187.3345 170.8057 255.4851 236.3194 439.7124 164.4892 129.4833 144.3299 109.7461 174.4589 152.7145 154.3318 87.621 64.8649 174.9163 67.029 138.8768 169.7678 130.8602 124.2694 274.5755 215.0412 156.6328 240.8951 42.3868 118.3758 282.7484 95.1698 299.8236 296.1183 262.5122 167.5718 502.9727 256.7703 240.…
LOC118704 44.4101 60.1306 51.8296 57.5731 17.3115 39.8138 49.5547 36.3835 29.3945 24.7072 28.383 19.7775 29.2248 29.768 36.0619 27.5519 20.7855 10.451 18.837 35.4199 10.2744 16.0993 6.052 19.1415 27.2297 9.9638 23.5089 25.9757 18.9981 21.2198 45.635 20.4289 33.2949 42.2642 12.3124 13.7646 42.2739 29.0913 41.0053 76.1368 32.4243 20.6879 53.0202 34.771 34.9014 8.307 20.1924 31.0478 39.6425 31.3518 …
AGAP6 195.3578 382.6802 254.4325 312.8227 262.1449 194.2458 203.5785 201.8254 99.2583 95.2258 143.7468 103.3824 147.7328 143.0219 370.0221 107.8318 101.3718 70.4467 54.0541 111.6883 82.195 74.1168 43.8105 39.0037 81.2276 45.7428 93.165 86.1141 61.9249 73.6976 179.5424 147.5012 93.3934 160.158 23.2118 73.4113 211.567 42.5634 159.1711 208.1331 134.6856 103.4394 259.2152 157.8068 187.0258 76.7174 12…
AGAP7P 56.0928 24.1896 8.7735 22.3752 11.3761 11.8122 13.1213 6.8648 30.209 5.1473 6.9555 4.4949 8.7762 9.7398 16.5929 7.3106 2.5556 3.866 3.276 2.5974 7.4723 9.851 2.0377 0.8479 3.2306 1.3587 6.9656 4.9208 7.0104 4.5743 7.9726 11.2567 11.7265 7.8982 10.5967 5.5058 12.8522 2.8694 15.873 14.0481 9.3532 5.172 14.2687 4.012 9.8634 26.8755 7.6923 40.5692 10.1449 3.5959 9.1028 5.9759 9.6198 7.8813 7.7…
AGAP8 38.2012 130.6241 62.877 51.6351 63.3105 43.9678 73.5586 28.1457 5.9339 12.3536 39.8781 16.1816 54.1199 30.7574 115.5973 14.3167 9.7964 21.4777 22.932 10.8225 14.9445 14.5419 18.3393 16.9581 35.5371 15.8514 26.9917 23.9889 21.6153 6.3532 104.2813 34.5463 22.6154 75.4717 9.5875 10.0941 54.3747 19.1296 51.1464 74.3068 34.2949 7.2408 60.6421 17.3855 37.1775 6.841 15.3847 59.1979 45.8937 28.3178…
AGA 321.0832 345.4282 220.8006 211.2737 225.0489 225.0889 270.3777 375.505 480.1079 632.0937 243.9058 290.8192 160.8971 332.6926 342.9204 239.1186 691.7136 384.0206 176.9042 422.9437 290.4845 150.5791 356.0876 183.5718 435.214 293.0254 194.1663 380.7473 443.9901 380.1779 324.0054 213.8768 254.633 203.1593 225.0536 287.2218 160.6525 216.6428 464.7266 293.1608 417.1512 392.0352 210.4637 254.0956 44…
LOC728206 0 0 0 0 0 0 0 0 0 0.5147 0.4637 0 0 0 0 0 0 0 0 0 0.467 0.4691 0 0 0.4615 0 0 0 0 0.2541 0 0 0 0 0.5046 0 0 0.4782 0 0.3697 0 0 0 0 0 0 0 0 0 0 0 0.4268 0 0 0 0 0 0 0 0 0 0 0.9112 0 0 0 0 0 0 0 0 0 0 0 0 0 0 0 0.4873 0.3831 0 0 0 0 0 0 0 0 1.6809 0.4509 0 0 0 0 0 0 0.907 0 0 0 0 0 0.9843 0 0 0 0 0.9542 0 0 0 0 0 0 0 0 0 0.3551 0.3843 0 0.9456 0.4419 0.5018 0 0 0 0 0 0 0 0 4.5854 0.4243 …
AGBL2 19.8259 36.7683 12.4292 10.7573 7.4192 10.4998 23.4592 4.8054 15.1045 4.1179 0.9274 9.8888 25.8411 10.7651 15.4867 4.2645 3.8334 11.5979 16.38 8.2251 3.7361 4.2218 11.2073 5.0874 18.9223 6.3406 6.0949 11.0718 16.3575 12.1982 8.2915 4.6579 10.0513 40.3686 2.0184 5.9647 5.9318 3.8259 18.5185 26.9871 8.7296 11.3783 3.5672 17.3855 9.1047 6.841 11.0577 21.5265 18.8406 21.5755 4.7681 7.2564 5.038…
FLJ12983 8.2205 3.8703 1.4623 2.5818 1.9785 1.3125 2.7833 2.7459 2.1578 1.5442 1.3911 1.3485 16.5773 3.5884 2.7655 3.9599 1.2778 1.7182 0.819 3.8961 2.8021 1.8764 2.0377 2.5437 1.8461 1.8116 1.3061 3.0755 1.1684 0.2541 5.7403 1.5526 2.094 2.1939 3.5322 3.6706 1.9773 0.9565 3.5273 3.3272 0.6235 6.2064 3.5672 2.6747 4.9317 2.4432 1.4423 3.7257 8.6957 6.2928 3.4677 2.1342 3.2066 1.3908 0.4831 11.645…
AGBL4 1.4507 0.4838 0 0 1.4838 0 0 0 0.5394 2.0589 2.3185 15.2826 3.9005 0 0 0.9138 1.7037 0 2.457 0 5.1372 7.5055 2.5471 0 1.8461 2.2645 0.8707 9.8416 8.1788 0.2541 0.3189 0 4.6068 0.8776 3.0276 0.4588 5.4375 8.1301 0 6.2847 0 1.0344 0 0 0.3794 2.4432 0.4808 0.8279 18.8406 0.4495 0 0.8537 0.4581 0.4636 0 1.519 1.0989 0.8045 0 0 0 8.8795 0 0.9346 5.1502 0 9.009 0.5187 0 0 7.1685 1.773 1.8891 4.98…
AGBL5 798.8878 724.7557 423.3376 754.346 605.4163 557.807 661.2445 1002.2688 518.9535 367.0107 506.828 607.7132 804.5197 435.2224 738.4015 519.3899 703.2223 629.3084 384.9386 1234.2035 477.7677 739.2965 704.0346 823.3217 719.0677 856.4447 834.5755 711.0687 636.7869 526.3024 783.8731 674.6317 1020.2282 1743.7604 237.6738 415.242 342.5655 605.4615 906.9885 317.9409 425.2635 1310.5974 417.3603 609.8…
AGER 75.4352 204.6444 75.3062 69.7074 52.429 84.6544 71.173 31.5781 26.9724 48.8998 51.0069 43.6004 35.1048 53.3128 47.0133 32.5932 8.9446 13.3162 6.552 22.0779 24.2849 37.5275 11.7168 4.6635 20.7684 8.1522 12.1898 37.5211 10.5156 11.1817 44.3275 18.2436 21.359 59.2365 3.5322 21.1058 51.4088 20.5643 717.8131 119.4085 64.2251 34.135 109.3936 33.4336 73.9757 14.6594 33.654 40.5692 40.5797 67.8728 4…
AGFG1 1994.1973 1385.583 1458.5999 1411.79 1621.3416 1309.8467 1842.9423 2009.3293 1497.5051 1770.6859 1819.5561 894.033 1086.2994 2020.7612 1913.7168 1420.0902 2047.8811 1809.7079 1995.086 2012.1212 1879.2761 1952.8373 2071.3194 2146.8998 1848.3904 2166.6667 2193.731 1562.9709 1281.7292 2675.4765 1730.6864 1894.2261 1703.2771 2046.5116 2307.5565 1997.7059 1452.7929 1231.9464 1738.9771 1442.8835 …
RAB-R 715.1838 1936.6231 725.2787 956.5404 750.328 337.9614 433.3996 972.0568 934.8618 852.3999 1345.1917 1730.082 916.1385 641.8044 890.4867 521.4917 775.6222 500.4296 407.8624 653.6797 589.3754 1370.2229 1002.5471 694.8596 892.1195 1254.529 1350.4571 896.8169 473.1999 869.8856 889.4204 1875.2062 551.9841 548.925 564.1478 863.9596 837.8646 859.3974 840.388 731.2384 856.75 566.8477 366.2307 795.7…
HSU84971 1033.8491 740.687 597.3314 491.8244 870.519 533.5197 738.7674 647.3514 652.1915 602.7538 604.6639 782.5598 496.3432 435.2172 651.5487 724.0572 704.0656 659.3643 1030.303 1097.8355 658.9609 890.809 1001.5283 789.8251 814.5841 819.2935 784.9369 722.7433 660.7273 634.3075 595.0729 869.0927 607.6851 678.8065 759.9344 640.9727 752.348 685.318 682.9806 776.3401 738.2766 1090.2508 801.4269 706.…
AGK 760.1547 543.7833 817.4008 1032.2719 584.138 740.8902 707.7535 801.8096 545.381 660.4041 574.5234 496.685 115.0658 639.2413 839.0487 884.5864 1046.089 725.945 588.0426 456.2771 585.1722 430.159 915.945 704.6105 487.3659 728.2609 616.8916 480.3937 447.4953 699.6188 493.024 731.2955 650.8219 748.5739 257.3483 571.2319 731.5868 334.7681 503.5273 516.8207 430.8692 694.0781 608.799 406.553 563.732…
AGL 539.1683 4.8379 685.7978 300.7745 193.8883 1237.6607 578.1312 404.3372 569.6561 702.6123 449.7883 388.3582 428.0839 480.8407 467.9204 505.3474 609.9347 334.1924 1083.5381 241.1255 784.1214 948.5076 725.9297 772.867 805.8152 552.0833 435.3505 611.4101 375.639 954.7649 859.7624 404.4639 508.4284 516.8934 439.5105 381.7389 631.735 375.4185 421.0758 665.0647 616.0619 772.692 285.3746 431.9626 332…
LOC100507192 599.6132 186.2603 455.4926 839.0706 516.376 417.366 1258.4493 1157.4066 697.5051 604.298 689.0572 553.3206 1145.7825 809.9449 832.9646 626.2775 873.5866 718.6426 1327.6003 433.7662 610.3911 454.5519 958.7366 795.3365 861.6592 610.9601 1080.1045 523.4507 524.6093 1235.324 419.9952 1145.8515 698.1468 746.38 692.3174 322.551 1550.173 171.2099 571.4286 332.7172 678.4163 845.0996 567.1819…
MGC5423 1471.9487 1113.7687 1512.0892 1147.6076 1451.7239 1886.9732 1881.2167 1388.8536 1792.8739 1510.4414 1074.2754 2005.5107 1074.8854 1667.8816 1315.0166 2017.9263 1690.6136 1265.8849 782.5471 1963.1255 1569.1862 1149.8989 1469.9032 1481.4669 1829.3204 2347.4185 1260.6922 1558.8375 2012.9692 1051.4231 1746.6252 2205.605 2297.7238 1576.4765 1544.0495 1575.1916 1628.611 1686.2123 1942.7028 1410…
AGPAT2 2837.5242 7238.9937 3915.1892 4315.4045 4548.4616 1445.6875 3847.3161 2064.2477 1778.0175 5200.875 3680.3813 2383.6386 3419.7952 3773.9331 2826.3274 2594.6651 1556.7815 1997.8522 2581.4906 2933.3333 3344.7752 3938.9803 1689.7606 1919.2369 2409.1381 1856.8841 2583.3696 2026.1418 2795.3848 1723.7611 2179.3829 3302.8627 1612.3966 2442.738 5165.6364 1398.9447 2358.3786 5078.9096 2243.8272 9245…
AGPAT3 2574.9516 3144.1703 2237.9821 2098.9673 1266.704 1859.116 2545.1292 2229.0031 2553.7424 1455.1538 1779.6779 2234.8578 1297.4159 1833.1411 2215.1549 1953.1571 1794.8775 2261.5979 2175.2662 1773.1602 2244.0163 1283.4405 1509.9338 1679.2793 2844.3521 3825.1812 2806.269 2793.7875 3209.5808 2514.1042 2866.9377 3090.9267 2046.2779 2859.5875 1109.6253 2088.5524 1900.6426 2141.5591 2019.4004 2065.…
AGPAT4 169.7292 584.4219 333.3943 161.3597 211.6944 189.6521 66.004 32.2646 175.8597 122.5068 190.1167 242.7239 98.9761 125.0801 36.5044 147.4311 51.1118 73.0241 179.3612 66.6667 447.4022 328.8347 17.8299 61.4732 132.918 73.3696 27.8624 386.2833 150.7229 68.615 132.0258 19.7962 287.7186 21.9394 183.676 263.3632 358.873 659.9713 85.9788 388.1701 312.3958 93.0954 129.6076 129.7225 176.783 29.3187 5…
AGPAT5 1407.1567 865.5056 1705.7211 1232.358 936.7971 676.5791 619.8807 1410.718 641.4026 1627.075 1732.8443 1425.3287 1215.5046 1573.2411 638.2743 787.1114 749.6404 640.0344 1603.6036 665.368 1251.1384 1911.088 2586.8569 1167.5676 854.2748 1592.3913 598.6069 1260.9565 578.3555 1081.5756 1134.9757 1024.7453 983.3525 585.7832 1241.3271 791.9248 2031.6362 620.7556 844.3563 912.0148 1158.5455 946.47…
AGPAT6 2374.7582 1102.5641 2868.2142 1381.6695 2289.5638 1158.9124 2394.0358 1416.8964 3083.4794 1030.498 1332.2081 1375.4354 996.587 1442.0095 1009.4027 1206.8635 1576.8003 1449.7423 1436.5274 1973.5931 1825.5692 1389.9248 1467.1421 2229.1468 2662.513 1586.5036 1673.4872 1669.3834 1248.43 2552.2236 2053.0973 1332.9452 1719.6105 1382.624 1748.4546 1548.5203 1385.566 2320.4209 1712.963 1729.7597 1…
AGPAT9 101.5474 44.509 38.0186 82.1859 89.525 230.995 91.0537 66.5886 163.9919 101.4027 36.1685 219.3505 181.3749 122.517 49.2257 72.1925 103.9274 64.0034 603.6036 79.2208 114.8862 136.0372 39.2257 61.4732 115.3802 134.058 73.5742 84.2688 92.3032 249.047 419.0385 60.9413 111.4019 72.839 124.6373 70.1996 144.8344 224.7728 86.8607 461.7375 216.3699 48.6165 34.4828 49.4818 84.9772 84.5357 238.4627 4…
HYKK 23.6944 32.8979 59.9525 55.5077 35.1175 41.3429 108.5487 29.5187 41.5374 51.9882 55.6439 20.6765 90.6875 51.2623 54.2035 33.5071 43.0191 39.0893 22.932 51.5152 22.8838 35.182 79.4702 57.6577 36.4601 16.7572 46.5825 35.6758 29.7941 54.6379 59.6349 23.2897 44.8121 33.7867 27.2486 33.0351 64.261 36.3462 43.2099 29.9445 26.1889 17.5847 33.2937 36.1083 24.2792 53.751 44.231 59.6118 28.9855 36.858…
AGPS 1581.2379 695.2104 1106.1963 1379.5181 1307.2623 1445.6875 1673.161 1368.1562 1468.9144 1342.427 1360.4937 1292.28 772.7938 1553.2488 1296.4602 1345.4609 1576.8003 1028.3505 2189.1892 888.3117 1727.4956 1361.3101 1954.1518 1906.9422 1347.179 1466.4855 1159.3383 1817.6226 1166.6423 2094.028 1657.3388 1519.2625 1683.5933 1214.5678 1978.0497 1355.8156 1477.5087 1108.0823 1260.582 1315.7116 2091…
AGR2 18889.265 11447.0247 7067.081 8242.2547 11538.8277 21323.726 9155.0696 7300.7232 7047.8759 19847.1239 3078.9634 10091.9204 31831.7894 9683.9677 2573.0088 10359.4699 8671.124 18289.9485 47844.3898 3169.2641 16261.0625 60606.4444 3186.4493 4626.1791 5129.3412 8293.4783 3029.6038 21093.034 8651.3802 11107.2427 24397.0342 9380.3008 1060.4125 2584.9057 53884.1933 5128.6992 12438.9521 62237.6853 4…
AGR3 930.8511 437.8326 1661.1223 39.5869 261.1557 1354.4707 1056.4612 56.9779 318.8132 1351.1775 4.1733 360.9394 2505.1195 89.1965 14.9336 84.6815 41.3154 317.0103 400.4914 22.0779 591.2434 1158.6616 31.5843 17.3821 602.746 42.5725 103.1781 972.4742 335.3293 475.9848 1701.0285 135.4682 1.6752 786.7486 1413.3972 40.3762 670.786 987.5658 260.582 2382.2551 1683.5699 87.9235 3.5672 20.0602 194.6131 2…
LOC348522 3502.4178 3741.1708 3108.0241 2848.9673 2023.9566 4427.6229 6739.5626 3387.0962 2705.327 3595.4189 5996.5594 3250.7023 1292.5402 2159.1696 3042.5885 8113.2782 3185.9715 2263.3162 4187.5512 8367.5325 7413.4267 2426.622 1769.7402 2105.7764 4583.8237 4951.5399 3316.4998 7829.002 12003.5052 1725.2859 8986.3669 5413.6827 5261.8574 4893.8131 7480.762 6256.022 2535.3435 10830.703 2397.2663 470…
AGRP 0 0.4838 0 0.4303 0 2.6249 0.7952 0 0.5394 0 0.4637 1.798 0.4876 0.5126 0 0 0.4259 0 0.819 0 0 0 0 0 0 0 0.8707 0 0 0 0 0 0.4188 0 0 0.4588 1.4829 0 0.4409 0.3697 2.4942 1.0344 0 1.3373 0 0.4886 0.4808 0.414 0 0 0.8669 0 0 0 0 0 0 0.4023 0 0 0 0.3861 0 0.9346 0 1.1929 0 0.5187 0 0 0 0 0 0 1.5807 0 0.6724 0 0.9747 0.3831 0.4257 0.4628 0.4328 0 0.4163 0 0 0.5659 0 0 0.3774 0 0 0 0 0.3823 0 0 0…
AGTPBP1 286.2669 394.2912 374.3374 517.2117 396.6797 559.1129 569.7813 424.9316 422.3871 312.9584 348.7019 239.128 542.1745 292.7079 482.3009 549.2112 504.3035 392.6117 375.1024 261.4719 336.7192 449.3918 458.4819 338.7387 352.1403 348.279 347.4097 306.3202 130.276 748.4117 318.2652 365.2596 292.3254 352.3475 529.8347 428.0798 209.0954 354.8541 457.231 415.5268 303.0426 550.2974 608.799 168.5055 …
AGTR1B 7.7369 0.9676 0 1.2909 1.9785 5.9061 1.1928 1.373 11.3284 13.8978 19.4754 140.69 1.9503 2.0505 9.4027 38.99 11.9261 0.8591 0 28.1385 20.0817 0.4691 3.0565 40.2756 1.8461 2.7174 2.6121 1.8453 26.2889 5.0826 19.772 0 108.8891 1.7552 0 26.6116 0.4943 37.781 38.3598 5.915 13.718 24.8254 2.3781 1.3373 22.7618 3.4205 0.9615 2.4838 0 4.0454 1.7339 8.9638 1.3743 4.1725 2.4155 2.0253 0.5495 4.827 3…
AGTR2 0 0 0 0 0 0 0 0 0.5394 2.5737 5.5644 9.4393 0 0 0 6.3968 2.5556 0 0 0 2.8021 0 0 0 0 0 0 0 0 0 1.2756 0 0.8376 0 0 0 0 0 5.7319 0 0 0 0 0 2.6555 0 0 0 0 0 0 0 0 0 0 0 0 0 0 0 0 0 0 0 0 1.1929 0 0 0.4085 0 0.512 0 0 0 1.0538 0 0 0 0 0 0.8514 0.4628 0 0 0 0 0 0 0 0 0.3774 0 0 0 0 0.7646 0 0 0 0 0.4423 0 0 0.3191 0 0 0 0.2385 0.4175 0 0 0 0 0 0 0 0 0 0 0 0 0 0 0 0 0 0 0 0 0 0 0 0 0 0.3657 0 0 …
AGTRAP 485.9768 572.327 606.836 719.4492 492.14 967.9478 1241.7495 796.3177 685.6372 752.0268 703.8955 775.368 1152.6085 396.2578 945.2434 747.2075 428.0617 420.9622 563.4726 365.368 659.4279 634.2148 303.6169 645.257 540.9023 682.0652 508.4893 892.5111 851.1757 372.2999 484.4136 527.8991 780.6512 767.8806 1235.2719 990.1354 659.4167 1309.4213 955.4674 499.4455 839.9143 634.0833 585.0178 802.4072…
AGT 256.2863 103.0479 154.268 184.5955 329.4123 92.5292 4998.4095 622.6381 600.944 359.2845 152.5571 262.5014 424.6709 1703.96 418.6947 516.0088 437.8581 760.7388 402.1294 136.3636 695.3882 251.4343 201.732 652.8882 547.8251 635.4167 748.8028 830.386 533.9565 674.7141 768.2373 485.2014 1599.8325 2133.8306 1340.2296 574.4437 150.7662 101.3869 962.522 1513.1238 897.904 114.8177 198.5731 390.5048 81…
ETNPPL 0 0 0 0 0 0.6562 0 0 0 0 0 0.899 0 0 0 0 0 0 0 0 0 0 0 0.424 0 0 0 0 0 0 0.3189 0 0 0 0 0.4588 0 22.9555 0 0 0 0 0 1.3373 0.7587 0 0 0 0 0 0.4335 0 0 0 0 0.5063 9.3407 0 0 0 0 0 0 0.4673 0 0 0 0 0 0 0 0 0 0 0.5269 0 0 0 0 0 0.4257 0 0 0 0 0.5441 0 0 0 0.4509 0 0 0 0 0 0 0.4535 0 0 0 0 0 0 0.3191 0 0 0 0 0 0 0 0 0 0.6002 2.0442 0 0 0.3551 0 0 0 0 30.611 1.2255 0 0 0 0 0 0 0 0 0 0 0 0.4921 0…
PHYKPL 742.558 1457.91 779.9379 433.5929 507.8538 381.6536 519.2485 404.4264 692.8874 319.1044 506.508 611.2058 409.4832 248.0431 660.5199 263.9961 173.1925 249.3986 407.5758 473.5022 348.7823 492.0887 349.3683 268.3074 545.5821 249.7418 354.4623 347.9871 304.7232 312.2058 436.7823 746.8685 315.6193 494.5283 247.4681 238.8759 476.2679 351.2386 924.8236 1412.2255 534.708 675.6038 562.4614 530.0702…
AGXT2 0.4836 0 0 0 0 0 0 0 0 0 0 4.0454 0 0 0.5531 0 0 0 0 0 0 0 0 0.424 0 0 0 0 0 0 0 0 1.2564 0 0 0 0.4943 0 0 0.3697 0 0 0 0 0 0.4886 0 0 0 0.899 0 0 0 0 0 0 0 0 0 0 0 0 0 0 0 0.3976 0 0 0 0.3713 0 0 0 0 0 0.351 0 0 0.4873 0.7663 0 0 0 0.6628 0 0 0 0 0.5603 0 0 0 0 0 0 0 0.4535 0 0 0 0 0.4778 0 0.3191 0 0 0 0.7156 0 0 0 0 0 2.401 1.2265 0 0 0.3551 0.3843 0 0 0 0 5.3105 0 0 2.8668 0 0 0 0 0 0 0…
AGXT 10.6383 2.9028 0 3.8726 5.9354 0 21.4712 7.5513 9.1706 58.165 0.4637 5.3939 0.9751 12.303 25.4425 0.3046 24.7041 12.0275 1.638 20.3463 7.9393 5.16 7.6414 17.3821 26.7682 11.3225 9.5777 0.6151 12.2681 4.8285 3.5079 35.7108 15.077 14.48 4.0368 20.1881 1.9773 0 11.4638 21.8115 18.7063 2.0688 1.1891 2.6747 4.9317 7.3297 12.9808 22.7684 3.3816 6.2928 8.6693 28.172 13.7426 12.981 41.0628 14.1772 2…
AHCTF1 1024.1779 986.4538 1415.4634 1552.0654 1695.0389 1174.6621 2118.8867 1440.9232 890.0877 862.1799 787.8251 724.1263 942.4671 1083.1731 530.4204 1224.5308 1385.9828 1076.4605 1288.2883 911.6883 1085.8144 1161.9452 1209.3734 1244.3031 992.2695 945.1993 1092.7296 791.6346 738.4256 1820.5845 1554.0142 1300.3396 1222.9086 1850.8118 986.5018 1158.5226 1012.3579 777.1401 915.3439 1167.8373 1028.84…
LOC115541 2550.2901 1288.8244 2514.3484 1549.4836 2541.3218 2991.779 2511.332 2744.5502 2604.4504 2724.4885 3362.7473 1723.7892 1734.276 1819.8129 2431.4159 2598.625 2797.5215 2097.9381 4380.8354 1662.7706 3164.5067 4010.7516 2814.0601 2514.4674 3033.5756 2751.3587 2139.7475 2790.0969 2561.1217 3047.5222 3172.7657 3130.5192 2435.3471 2455.4629 3293.0491 2150.4932 3693.0302 2341.4634 2724.8677 303…
AHCYL2 1326.8859 3742.1384 2127.5818 2876.0757 1769.7255 1258.6603 440.5567 1066.7911 2834.7943 1220.435 385.7978 1818.1818 2209.1663 896.0656 1151.5487 922.9673 1009.4589 1432.1306 3288.2883 573.1602 1444.4834 3322.122 507.8961 2738.7387 3130.0335 1998.1884 2947.3226 1195.1407 720.3155 2622.3634 4232.1614 3178.263 756.3606 360.6845 541.4406 665.749 1789.916 1233.3812 891.9753 5312.7542 2366.351 …
AHCY 9848.1625 6373.0044 5590.2029 14133.3907 20936.9702 6237.5213 11430.6163 16176.9198 11163.857 9501.9946 6986.5574 10530.6214 10453.4373 21862.3606 12726.7699 5719.0463 14445.4844 7944.5876 6128.5831 14984.8485 5695.7385 8602.2413 18829.3428 18303.7626 8197.9924 9230.5254 14317.3705 5176.0726 7161.6766 12040.1525 5141.6726 9537.1179 10956.7585 11022.817 5436.1045 7035.5586 7505.1903 4379.7226…
AHDC1 533.3656 275.2782 438.6767 432.8744 166.19 445.5841 544.334 203.8848 443.9649 307.2964 672.8277 749.7472 346.1726 247.5971 389.9336 785.5883 404.2095 223.7973 360.3604 158.8745 790.6597 447.5154 133.9786 372.655 488.7504 292.5725 202.438 673.5353 946.3999 125.0318 674.4798 321.7855 907.1301 570.4256 827.5514 514.3382 277.8052 1039.6939 400.3527 565.2495 581.7669 501.6809 294.887 465.3962 55…
AHI1 456.9632 480.4064 366.295 561.9621 314.0793 458.7088 406.7594 386.4887 263.2502 282.5891 403.8821 326.3288 401.7552 269.6399 553.6504 351.2149 390.5797 300.2577 470.9255 325.1082 373.6135 359.3258 289.353 270.4822 308.7574 298.913 233.3478 345.0715 197.4587 296.5693 374.0732 442.1155 303.2143 387.4506 200.8326 270.2455 241.2259 256.3367 353.6155 363.0314 399.692 493.4057 244.9465 243.3969 36…
AHNAK2 411.5087 556.8457 735.5145 2885.9725 435.2595 722.5156 444.5328 175.0526 1361.5644 378.3297 1583.9968 1401.9553 137.9815 237.8572 639.9336 2807.5872 411.4503 589.7766 976.249 525.5411 933.0998 593.8727 180.8456 1321.8866 288.912 316.1232 60.0784 224.5118 451.5846 85.3875 2130.2719 54.7307 2716.3648 1846.8627 211.9339 1580.6378 61.2951 3254.4237 415.3439 652.8651 826.8199 1196.7934 1234.244…
AHNAKRS 10606.8665 12577.6488 22873.3321 9395.0086 8602.8047 11981.5532 7278.7276 6827.7379 16384.6258 8839.0169 13707.415 15239.9146 3301.804 3974.3688 5555.8628 15672.7761 9897.3823 5352.6632 15717.4447 5858.8745 24401.1675 12802.9759 2554.2537 11323.7944 12771.2011 6576.087 6686.1123 14642.4727 10107.2002 14867.5985 30695.6868 7559.049 27537.64 15298.3765 22281.317 18934.1592 5863.0746 23973.2…
LOC256948 21.2766 42.5738 65.0704 23.2358 18.3007 15.7497 11.1332 61.0968 36.6824 7.2063 23.6487 30.1157 31.6919 34.8584 14.9336 44.473 24.2781 15.0344 38.493 12.1212 20.0817 13.1346 4.0754 11.8707 145.379 14.9457 8.2717 63.9705 15.1891 26.1753 156.9003 124.2115 32.2479 24.5722 68.6262 62.8585 9.8863 22.4773 39.6825 64.3253 26.1889 32.0662 45.1843 64.1926 11.7602 48.8646 6.7308 13.2471 14.9758 16…
AHR 1332.205 1148.0406 987.0225 1052.0654 1589.1917 2264.0135 2945.9245 1909.1031 1310.3169 1650.7528 1245.96 1911.6755 3032.1794 1855.6965 622.7876 2683.0019 1344.2415 1743.1271 3952.498 903.4632 1761.5879 3059.4295 1314.3148 970.4293 1257.6439 1710.1449 937.3095 1294.1719 1456.4043 1852.3507 3442.2387 987.87 1687.3626 1063.1856 2805.0965 1825.1893 602.0761 2131.516 1569.224 1721.2569 1871.2568 …
AHSA1 2241.7795 1832.6076 2655.456 3040.0172 1950.2592 4218.9399 2418.2903 2353.2562 2446.9319 2994.724 2807.2356 2455.1073 5563.1399 2507.7534 2396.0177 2907.8038 3173.6195 3511.5979 2471.7445 2248.4848 1946.5266 3056.6149 4014.7733 4274.2978 2704.5114 1346.4674 1414.0183 2001.5378 1757.266 3348.4117 1685.7211 1896.5551 1969.6367 1176.8319 2246.4993 2200.9635 4411.7647 1960.3061 1889.3298 1529.7…
AHSA2 1216.6344 1815.6749 589.289 910.4991 916.0234 574.2063 1160.6362 1132.6933 427.2421 338.6951 396.4629 411.7317 370.551 442.394 1170.9071 212.6175 190.3916 178.2646 113.8411 397.8355 169.9942 248.6197 144.1671 223.8474 402.9076 170.2899 401.3931 208.5191 229.0054 228.2084 536.7137 350.8976 215.2654 1295.7437 67.617 223.4457 523.9743 179.8183 615.9612 882.4399 570.5431 1134.7298 907.2533 838.…
AHSG 0.4836 3.8703 3.6556 1.2909 5.4407 0 2.7833 2.0594 0.5394 1.0295 0 1.3485 0 5.1262 0.5531 0.6092 0 0 0 3.0303 0 1.8764 0 1.2719 0.923 0.4529 0.8707 1.8453 1.7526 1.0165 0.6378 0 10.8889 0.4388 0 0.4588 0 0.4782 0.8818 1.8484 0 0 0 0 0 0.9773 0.9615 0 1.4493 4.0454 6.0685 0.4268 1.8323 2.7816 0.9662 0 1.0989 1.609 2.9014 0.6192 0.8433 0.3861 0.9112 1.4019 0.4292 1.5905 1.287 0.5187 0.4085 7.4…
AHSP 0 0 0 0 0 0 0.3976 0 0 0.5147 0 0.899 0 0.5126 0 0.3046 0 0 0.819 0 0.467 0 0 0 0 0 0 0 0 0 0.3189 0 0 0 0 0 0 0 0 1.4787 0 0 0 0 0 0 0 0 0.4831 0 0 0 0 0 0 0.5063 1.0989 0 0.4836 0.6192 0.8433 0 0 0 0 0.3976 0 0 0 0.7427 0 0 0 0 1.0538 0.351 0 0.5165 0 0 0.4257 0.4628 0 0 0.4163 0 0 0 0 0.4509 0 0 0 1.2816 0 0.3823 0 0 0.6477 0 0.4423 0 0 0 0 0.4492 0 0 0 1.0539 0 0.4373 0.3943 3.6014 0.817…
AICDA 1.9342 0 0 0 0 1.3125 0 0 0 0 1.3911 1.798 0 0.5126 0 24.0642 0 0 0 0.4329 1.4011 1.8764 0 0 1.3846 0 0.4354 2.4604 1.1684 0.2541 0.6378 0.3882 5.0257 0 0 2.2941 0 0 0.8818 34.0111 0.6235 1.0344 0 2.6747 1.1381 0 1.4423 0 0.4831 2.2474 0.8669 0.4268 0 0 0.9662 1.0127 1.0989 0 1.4507 0 0 5.0189 0 0 0 0 0 3.112 0.8171 0.3713 0 0 0.4723 0.7115 0.5269 0 4.0343 1.5496 0 0 5.1086 1.3884 0.4328 0.…
LOC92615 589.5551 1029.6178 781.5902 738.8812 602.4535 1214.3643 824.9423 1106.1334 851.8624 782.9108 992.7987 829.7966 755.4656 803.3064 768.3296 819.8203 1010.7367 862.9725 959.1155 686.6537 630.9399 938.1875 817.1218 794.9465 584.8714 896.3813 653.4697 834.8332 636.7928 741.3088 796.1221 476.689 777.0537 837.7271 773.5638 1437.5728 676.9006 883.8642 787.4912 793.2754 1061.3848 660.2845 895.576…
AIF1L 93.8104 107.8858 22.665 411.79 37.5906 629.9864 89.4632 21.2809 65.2731 51.9882 101.5501 281.3799 287.6646 79.9692 34.292 179.1105 53.6674 80.756 120.3931 163.6364 343.7245 446.5773 258.7876 160.6783 32.768 28.9855 12.1898 80.5782 30.3783 90.7243 204.4168 20.9607 291.9066 11.8473 178.1254 83.9642 279.7825 439.0244 106.7019 275.0462 118.4734 54.8229 174.7919 20.0602 286.4188 144.1505 38.4617…
LOC116399 191.4894 47.8955 40.9432 74.8709 66.2781 593.8934 181.7097 56.9779 260.0135 206.4084 239.7325 373.9746 668.942 320.9022 75.2212 119.7116 175.0581 208.7629 125.3071 76.1905 420.3152 126.6553 66.7346 75.0397 192.4541 355.5254 61.3844 256.497 177.596 73.9517 195.4875 61.3295 548.6337 28.9601 153.9044 773.5719 659.4167 665.2319 318.7831 341.9593 934.6931 69.3044 108.2045 259.445 518.5888 14…
NAMSD 1619.9226 1402.0319 1778.8339 2699.6558 2174.8136 1939.833 1537.1769 2432.2014 1740.2562 2136.6619 1856.1883 1211.8216 1626.5236 2227.8611 2553.0973 2435.6588 4574.9358 1823.8832 1576.5766 1000.4329 1260.4787 1392.7394 2681.6098 2346.1579 2118.8416 1405.7971 2689.1598 1467.6303 1229.1515 1837.3571 1042.1749 3212.4212 1344.7807 753.4006 1358.9 1487.956 3129.0163 876.1358 1974.8677 961.9224 1…
MGC13000 677.9497 983.0672 954.8529 1121.3425 595.0195 634.58 706.9583 676.1836 832.3668 521.4258 1243.6415 772.6711 666.5041 684.8648 1253.8717 896.1616 789.678 680.4124 731.3677 995.671 519.3228 870.638 623.5354 591.8389 684.4352 607.7899 819.3296 644.0105 899.6641 527.8272 1187.2758 468.1223 586.326 632.7337 1465.3715 742.3721 733.564 871.3534 1068.7831 893.5305 610.45 512.0248 709.8692 631.22…
AIFM3 574.294 483.1253 1021.9046 799.8021 365.5289 46.9471 424.2942 184.6153 718.6514 556.1961 734.8057 550.4304 201.2969 261.4123 1342.865 70.9223 339.3954 426.7912 69.6151 270.1169 273.5832 45.5021 234.7326 393.6407 1324.4214 136.3043 1145.6465 708.4177 519.3165 606.8539 378.7547 717.0694 143.6331 773.326 25.2302 183.0099 1433.0252 35.868 1225.6129 602.0111 972.9662 58.7536 65.3983 259.445 548.…
LOC51638 489.3617 328.0116 342.8989 615.7487 739.4465 453.4589 532.008 477.1041 604.1807 651.1388 535.5727 919.6539 711.8479 633.0898 542.0354 389.9004 759.0109 719.9313 352.1704 859.3074 589.3754 528.1996 741.7219 543.0843 401.9845 663.9493 310.4049 307.5504 520.5199 320.2033 378.8567 479.3789 416.7103 460.7284 600.984 423.0328 559.0707 490.6743 582.4515 296.488 445.8343 810.9646 344.8276 609.82…
FLJ38020 135.8801 303.822 616.3407 240.5336 125.1371 20.9995 480.3181 234.7764 222.2522 152.8761 611.6194 324.5308 76.548 130.2063 376.1062 289.9884 216.3735 137.457 465.1925 238.961 209.2236 379.9659 50.433 140.3286 151.3788 304.8007 178.0583 64.5856 535.7091 73.6976 318.5841 491.0238 79.9916 251.8649 336.5712 229.8692 232.8225 224.2946 264.5503 473.1978 161.498 505.8185 90.3686 390.5048 66.3885…
ST4 4026.1122 1363.3285 2105.648 1609.7246 3157.1151 2243.014 1197.6143 1279.6002 2459.8786 1500.4504 2132.5531 954.714 1100.4388 1373.318 1606.7478 1419.7856 1405.1497 1421.8213 3705.1597 346.3203 3386.8068 2659.2925 1598.0642 1192.1569 3651.5519 1763.1341 2245.5377 2483.7767 1202.2784 3954.2567 2339.1533 4151.3828 1212.8573 1674.8574 2335.3097 1446.2033 3460.7019 652.7977 2070.9877 2255.4529 23…
AIM2 12.5725 30.9627 3.6556 8.6059 7.4192 748.765 4.7714 3.4324 32.9063 11.3242 204.9551 18.429 82.8864 69.7168 71.9027 77.9801 14.9076 3.4364 4.095 1.7316 21.9498 10.7892 0.5094 1.6958 17.9993 182.971 3.9182 44.2873 8.1788 1.2706 14.6695 5.0461 56.1198 0.4388 5.5506 24.7763 213.5442 37.781 22.0459 74.3068 41.1539 27.9286 1.1891 10.6988 77.7693 20.5231 27.8847 22.3544 24.6377 14.8331 25.1409 9.39…
AIMP1 1293.8201 1089.463 1145.6772 1262.4785 1606.0036 1178.8423 1555.9563 1273.7926 886.468 1315.2387 1003.7652 1162.8273 1892.2477 1304.0779 1650.4591 1076.9414 1706.1133 2199.4201 1745.217 1579.3506 1039.6684 1514.4082 2040.7387 1089.3821 1281.7953 1270.7699 1414.2969 1077.6565 1025.2665 1789.0191 1128.1193 1417.836 1089.9005 1199.5393 1016.2735 977.9582 1370.781 979.2826 1459.2901 1098.9205 1…
AIMP2 758.8636 997.6004 711.9283 1249.2771 1099.6831 676.2838 1643.67 1034.1559 774.1497 990.009 903.2213 948.1245 798.3667 809.9859 797.417 810.7399 781.7343 1003.7801 869.05 742.8312 555.2131 798.4586 764.8395 930.4674 686.8813 769.1123 1011.4192 899.8924 681.11 848.9708 907.5851 835.9049 694.1849 677.1347 961.8115 550.6079 954.785 533.362 1045.8818 478.5841 736.1254 750.7525 1212.6278 643.5306…
AIPL1 0 0.4838 0 0 0 0 0 0 0 0 0 0 0 0.5126 0 0 0 0 0 0 0 0 0 0 0 0 0 0 0 0 0 0 0 0 0 0 1.4829 0 0 0 0 0 0 0 0 0.4886 0 0 0 0 0 0 0.4581 1.3908 0.4831 0 0 0 0.4836 0 0.8433 0 2.7335 0 0 0 0 3.112 0 0 0 0 0 0.3557 0 0 0 0.5165 0 0 0 0 0 0.3314 0 0 0 0 0 0 0 0 0 0 0 0.3823 0 0 0 0 0 0.4778 0 0.3191 0 0 0 0 0 0 0 0 0 0 0 0 0.4241 0 0 0 0 0.8839 18.5673 0 0 0 0 0 0 0 0 0 0 0.8439 0 0 0.4158 0 0 1.067…
AIP 925.5319 1216.7392 681.4111 1183.7349 1210.8127 844.5755 706.9583 904.0952 941.8746 1123.6649 849.9608 974.042 1820.5753 1194.925 573.0088 926.6226 761.9924 1154.2096 455.3645 1968.3983 849.5038 982.7514 1150.7896 1514.3614 866.2744 739.5833 965.6073 864.8316 1559.223 541.0419 887.507 1185.0558 1415.1398 992.1018 1088.4319 1023.1705 892.7336 1439.9809 1252.6455 821.4418 971.4822 1069.563 731.…
AIRE 0.4836 0.9676 0 0 1.9785 5.2499 0.7952 4.1189 4.3156 2.0589 0.9274 1.3485 1.4627 1.0252 7.7434 3.0461 0 2.1478 0.819 5.1948 0.467 0 10.6979 0.8479 4.1537 0.4529 1.3061 0.6151 4.6736 40.4066 2.5512 0 0.8376 319.8771 0 0 0 0 0 2.9575 1.2471 2.0688 0 1.3373 11.0015 0 0.9615 9.9353 0 0.4495 1.7339 0.4268 0 0.4636 1.4493 66.8354 0 0.8045 1.4507 1.2384 2.1081 0 1.3667 9.3458 0.8584 0.7953 0 0 1.22…
AJAP1 5.3191 0.9676 2.1934 2.1515 0.4946 0.6562 3.5785 1.373 8.6312 3.0884 2.7822 6.7423 4.3881 4.6136 0.5531 7.006 1.7037 4.2955 5.733 3.4632 8.8733 2.3455 2.5471 0.424 2.3076 4.9819 3.0475 0 5.842 5.845 6.3781 0.3882 8.3761 3.9491 9.5875 9.1764 1.9773 14.8254 7.0547 4.0665 1.8706 0 3.5672 2.6747 17.0713 8.7956 3.8462 18.2147 0.4831 2.2474 4.7681 1.2805 3.6647 8.3449 1.4493 3.038 14.8352 2.0113 …
AK1 256.7698 734.3977 451.1058 768.9329 1062.9234 923.98 350.6958 267.7275 506.5408 1588.47 1074.855 630.1832 1049.2443 1237.4728 375 566.574 496.2108 590.6357 487.3055 1590.9091 466.5499 1810.2328 1526.7448 363.328 951.6557 445.1993 622.9865 434.2611 277.4938 752.986 1553.3764 390.8782 807.0359 547.6086 1236.2811 452.3973 1915.9664 2183.6442 552.0282 729.39 762.5948 259.6328 523.1867 854.5637 97…
AK2 1893.1335 1950.1693 2721.9887 2118.7608 1775.1662 2842.8135 3775.3479 2214.587 1943.0883 3431.2186 3985.4955 2641.6316 2573.3788 2080.7382 3204.646 2792.966 2745.9837 2096.6495 3043.407 1781.8182 2914.6527 4904.3752 4441.1615 1767.0376 2151.6096 2259.9638 1326.9482 2383.5153 1843.143 2954.5108 2385.3942 3099.8544 2001.047 2241.3339 3088.6842 1626.9787 4497.7756 2077.9531 2608.4656 2212.5693 2…
AK4 176.499 110.3048 116.2493 604.9914 275.9941 968.604 682.7038 429.737 675.9272 688.7145 421.9664 374.4241 678.6933 355.7606 233.9602 69.7556 640.1758 403.7801 576.5766 92.2078 467.951 479.8829 626.0825 895.3895 519.6723 447.9167 450.5877 224.5118 329.4874 1013.2147 103.6435 551.9651 366.8726 207.986 603.0024 334.9392 350.4696 208.9909 318.7831 70.2403 51.7542 286.527 443.5196 65.5299 435.8877 …
AK3 2503.8685 2752.298 1817.5836 3085.6282 2433.9908 1183.8494 1988.4692 2014.8211 1877.2758 3547.0338 2449.7234 2151.2529 4436.3725 2276.0477 2827.9867 2172.7807 3003.2467 3344.9313 2397.2154 2920.3463 2279.9766 1545.1948 3321.9562 1665.2888 2131.3026 2541.6667 1723.9878 2266.6462 2125.3104 2940.0254 2003.3485 1865.5022 1749.7644 2394.4713 1562.2556 1552.6497 2264.953 993.7829 3104.4974 2296.488…
AK5 3.3849 0.4838 2.1934 2.5818 0.9892 1.3125 3.1809 1.373 19.4201 22.1336 4.1733 12.5857 2.9254 9.2272 1.1062 13.4028 3.8334 1.7182 1.638 2.5974 4.6702 0.9382 1.0188 4.2395 1.8461 1.3587 0.8707 1.2302 7.0104 1.7789 3.5079 1.1645 19.6838 4.3879 2.0184 30.741 0.9886 16.2602 2.2046 12.1996 56.119 4.1376 23.7812 5.3494 1.5175 4.3978 0.9615 1.6559 0 3.1464 2.1673 1.7074 5.9551 9.7357 2.8986 0.5063 1.…
AK7 38.6847 24.1896 50.4478 49.0534 12.3653 7.8748 7.5547 2.0594 22.1173 44.7819 25.0398 28.3178 36.5675 10.7651 27.1018 27.1103 42.5932 48.9691 220.3112 2.5974 84.5301 216.7213 55.5273 47.4828 52.1518 6.3406 9.1424 38.1362 36.2202 69.8856 45.6031 9.704 10.0513 15.7964 89.8196 16.0587 76.6189 50.2152 20.7231 80.2218 55.4955 8.2751 11.8906 16.0481 45.1442 58.6375 54.3272 23.5964 42.029 41.353 16.9…
AKAP10 447.2921 1322.6899 272.7107 272.8055 216.6405 307.1184 215.507 171.6202 318.8132 456.5693 249.0065 452.1856 732.3257 377.2908 185.2876 437.1149 244.485 318.7285 440.6224 548.0519 356.3339 358.3876 626.0825 400.212 296.2963 247.7355 256.8568 271.2594 403.6804 319.1868 338.0372 251.9165 400.3769 213.2514 271.4772 476.256 336.1345 381.1573 360.2293 440.6654 409.6687 266.8735 486.3258 373.1194…
AKAP11 1906.6731 1503.6284 1925.0594 1242.2547 1923.0555 1086.0702 1168.9861 2570.8706 1720.2967 1321.8376 1107.7776 1192.044 774.2565 1260.5408 1676.9912 1250.4226 1641.9679 1856.5292 1493.8575 3122.5108 1220.3152 948.5076 1717.2695 1703.8686 1831.3142 2857.337 1728.3413 1065.3545 1974.0032 2641.4231 1945.9459 3461.6206 1821.7988 2383.9403 1018.2919 1629.7316 909.5403 964.132 2373.4568 1602.2181…
GRAVIN 645.5513 33.8655 125.0228 189.3287 93.9765 438.3655 308.5487 147.5934 1117.1949 862.1799 1101.7495 3011.5743 315.9434 928.3609 190.2655 1371.0481 641.4536 297.6804 292.3833 384.4156 1611.2084 106.9534 391.2379 779.2263 240.9138 575.1812 377.8842 246.6554 880.9698 223.1258 1124.4519 105.968 4372.317 142.6064 94.361 1755.9073 46.4656 1125.2989 867.7249 1191.8669 894.1627 656.8399 429.2509 60…
LBC 3217.118 1602.806 3070.7366 1473.7522 1528.3543 2073.0489 1667.992 1083.9532 2529.4673 1560.1596 2320.815 2109.4505 1590.4437 1541.971 1998.3407 2858.7616 1736.0989 1401.6323 2578.2146 1710.3896 4071.4536 1543.3185 948.0387 2327.9279 3513.0957 1667.5725 2138.4414 2857.758 2331.5321 2635.8323 5608.2277 1567.0063 3995.812 1902.1501 2538.6653 3894.93 1238.7543 5095.1698 2338.1834 6174.4917 3028.…
AKAP14 0.4836 0 0 0.4303 0 1.3125 0 0 0.5394 2.0589 1.3911 0 4.8757 1.0252 0.5531 0 3.8334 2.1478 0 0 0 0 0 0 0 0.9058 0.4354 0 0 0.2541 0.9567 0 0 0 0.5046 0.9176 5.4375 0 0 0 0.6235 0 0 0 0.7587 4.8865 0 0 0.4831 6.2928 0 0 0 1.8544 0 0 0 0.8045 0.4836 0 0.8433 0 3.6446 0 0.4292 0 2.574 3.112 0.4085 2.5993 0.512 0 0 0.3557 0.5269 0 0 1.0331 0.4873 1.1494 0 0.4628 0 0 0 0 0.6281 0 0 0 0 0 0 1.60…
PRKA1 5300.7737 5800.6773 5149.3328 6048.6231 6546.6983 2009.394 5193.6382 5305.1235 5679.8382 3156.8653 2258.2156 4164.9624 3933.6909 5546.5846 5989.4912 2237.9672 5163.5739 6416.2371 3932.0229 5919.9134 4164.39 4303.9352 5207.3357 6349.1256 7621.0915 5179.8007 6025.2503 3693.0647 5759.6027 6845.2351 3944.5109 5150.1213 6220.9193 7416.8495 3733.0642 4164.7167 3381.6115 2950.263 5938.7125 3205.17…
PRKA2 509.5793 337.4601 48.1375 605.327 514.6548 662.8966 646.8748 421.4168 819.4147 407.8291 638.3331 757.4154 264.9488 474.3714 397.3783 678.9079 573.0489 540.756 203.3907 540.039 721.3637 286.6538 199.297 569.8018 566.0413 631.644 451.9808 211.0226 715.011 948.77 1010.8172 244.9879 1713.9567 412.8302 82.9772 918.9677 181.3347 762.6925 662.2531 1141.5638 1132.2943 512.7903 614.0547 402.6613 143…
AKAP3 5.3191 0 27.7829 0.8606 3.4623 5.2499 15.1093 1.373 29.1301 16.4715 2.7822 4.9444 36.5675 4.6136 24.3363 4.5691 13.2039 3.4364 11.466 21.2121 11.6754 3.2837 7.1319 0.8479 19.3839 11.3225 17.414 22.1436 11.6839 3.3037 22.0043 12.033 5.8633 6.143 29.7717 23.8587 88.4825 81.7791 10.1411 32.1627 23.0711 2.0688 3.5672 12.0361 12.1396 13.6821 6.25 11.1772 54.5894 13.4847 2.1673 14.9397 8.7036 21.…
AKAP4 3.8685 0 0 0 10.3869 0 4.7714 0 1.0789 0.5147 0 0 9.2638 0 0.5531 33.5071 0 1.7182 1.638 0.8658 0.934 0.4691 0.5094 2.9677 0.923 0 0.4354 0 2.3368 2.2872 0.6378 1.5526 3.3504 0.4388 0 0.4588 0 0.4782 1.3228 0 0 1.0344 0 0 0.3794 0 0 0 0.4831 4.4949 1.7339 0.4268 0 0.4636 0.9662 37.9747 0.5495 0 10.1547 3.096 1.6865 0 0 0 0 7.9526 2.574 0 0.4085 0 0.512 0 0.4723 0 0 0.702 0 1.0331 0.4873 0 5…
AKAP5 86.0735 74.5041 64.3392 27.969 12.3653 73.4984 23.8569 26.0863 207.1477 142.5814 73.7282 155.5231 132.6182 104.5752 18.2522 52.3929 60.0564 115.5498 49.14 31.6017 102.2767 91.9424 17.3204 56.8098 278.7585 105.0725 77.057 317.392 29.2099 282.5921 167.743 65.5992 105.9575 10.5309 60.0479 86.2583 105.2892 156.8627 45.4145 176.3401 129.0737 68.27 30.9156 41.4577 92.1851 41.5349 121.6352 52.5743…
AKAP6 95.7447 13.0624 16.0848 17.642 6.9246 36.093 18.6879 9.6107 44.2347 85.9606 67.2364 172.6037 62.8961 18.9671 63.6062 109.6595 69.8529 42.0962 16.38 42.8571 72.3876 27.2074 75.9042 98.7811 54.4594 37.1377 23.0736 26.4493 18.6943 66.0737 140.9551 19.4081 306.146 13.6025 36.3315 90.3877 35.0964 40.1722 29.1005 38.0776 71.7076 62.0636 82.0452 40.1204 37.5569 39.0917 36.0579 39.3273 30.9179 27.4…
LOC51743 247.5822 82.7286 61.4147 376.9363 59.3536 106.3102 503.7773 78.2588 180.7148 402.5222 62.1357 133.0487 253.0473 232.2184 77.9867 357.3071 191.6694 272.7663 246.5192 51.9481 497.373 174.0338 116.1488 812.2946 460.5977 468.75 323.03 691.3732 46.7358 213.2147 151.7978 133.9156 140.2994 44.3177 52.9835 64.2349 212.5556 53.5629 72.3104 278.7431 366.0206 53.7885 46.3734 26.7469 176.0243 52.773…
AKAP8L 925.5319 1235.1234 915.372 1021.0843 1109.4171 671.3292 1202.7833 847.1173 782.1982 572.8992 610.692 493.9881 809.3613 839.677 995.0221 1066.743 874.0125 807.1306 442.2604 707.3593 641.6813 616.8583 526.2354 950.5034 756.4324 680.7065 642.1419 640.3199 521.6883 771.0292 715.9372 772.0524 813.318 642.8258 702.4095 756.5955 829.4612 702.5347 862.8748 765.9889 543.7307 600.9827 2005.9453 698.…
AKAP8 978.7234 937.1069 1053.5551 991.8244 1107.4386 752.7025 1141.1531 757.8748 856.6419 617.1664 947.3377 620.7439 660.6533 1029.8603 1218.4735 1038.1097 753.8997 838.0584 805.8968 767.0996 800 1006.6752 872.6439 1064.5469 838.1216 721.0145 1003.0475 696.294 582.4449 945.8704 839.3526 821.737 765.9931 935.498 725.1167 802.4776 1037.0737 857.0062 783.9506 855.0832 636.0153 609.2578 1554.1023 787…
AKAP450 2016.441 1125.7862 1442.5151 1221.1704 901.185 1014.5405 1017.0974 1068.8506 1414.9697 773.1309 727.0805 778.065 831.3018 753.5563 1796.4602 1002.775 1502.2622 1003.0069 915.6429 1074.8918 1375.8319 988.8496 796.2303 1913.3015 1132.5718 1277.6268 1576.8394 1000.1538 974.4414 2099.8729 2032.0497 2507.5206 1136.6349 1641.5094 1101.5517 1077.7701 832.4271 1115.2559 1217.8131 2464.3253 1618.0…
AK9 92.8433 231.253 106.7447 138.1239 149.8678 45.2803 40.9543 105.0316 98.7188 159.0529 161.3674 106.0793 25.3535 88.1712 324.115 62.7496 178.4655 168.3849 58.9681 145.0216 126.5616 149.1718 165.5629 109.38 121.8415 135.8696 248.1498 95.3406 155.9807 88.9454 80.0446 244.5415 82.5044 116.7179 64.0848 56.435 62.7781 98.0392 217.8131 129.7597 94.1552 245.1513 74.9108 56.1685 147.1927 86.4903 113.46…
AKIRIN1 1167.3114 441.2192 887.5891 854.1308 1541.2143 1174.6621 2075.5467 1048.9426 955.3608 1605.9709 1179.1873 1161.9283 1193.0765 1399.4617 969.5796 1258.9517 1217.7396 1121.134 1452.9075 1069.697 1611.6754 1460.758 1194.6001 773.2909 1191.185 1261.7754 637.3531 1169.9216 1145.027 1378.6531 1353.4242 1373.3139 1005.5492 1242.2115 964.2992 1187.4283 1568.957 1076.0402 1007.4956 1390.7579 1074.…
AKIRIN2 1094.294 617.8036 603.1804 687.6076 528.2467 910.8553 726.839 621.9516 701.2812 942.4784 1142.5551 787.5042 804.9732 941.1765 793.1416 968.9633 786.6964 875.4296 583.9476 1022.5108 748.1611 568.0725 784.0041 724.9603 784.5852 1060.2355 745.32 727.0491 1163.7213 893.0114 519.4929 654.8278 817.9248 924.5283 692.3174 902.0418 918.9323 407.9388 731.0406 745.6562 605.4616 910.2664 857.3127 850…
AKNAD1 9.1876 1.4514 2.1934 10.7573 2.4731 0.6562 1.992 0.6865 1.6183 5.1473 9.7516 4.0454 0.4876 2.0505 28.208 4.2676 20.449 12.457 0.819 18.6147 2.8021 0.9382 4.5848 5.5156 1.8461 4.529 2.6121 1.2302 12.2798 6.6074 0.6378 1.5526 1.2564 5.7043 0.5046 5.9647 0.4943 0 9.7002 3.6969 7.4825 20.6879 5.9453 10.6988 0.7587 0 3.3654 0.414 3.3816 2.2474 3.4677 15.3666 2.2996 4.1771 3.8696 7.5949 0.5495 7…
LOC158267 986.9439 1537.9777 736.9768 870.4819 1033.7413 792.7328 755.0696 805.242 1156.0351 831.8106 923.2253 957.4109 1119.4539 993.4641 925.885 1378.0541 722.8066 815.7216 366.0934 895.2381 1283.8295 1225.742 485.4814 532.4854 1505.4806 1316.1232 1238.1367 1479.9323 493.0627 1192.6302 1019.5328 999.1266 1537.8494 1146.9943 988.0156 1121.8169 1161.6411 1301.7695 1180.776 2092.4214 952.7759 701.…
AKR1A1 2612.6692 1751.3304 2811.9174 1940.1893 2373.648 3008.8411 2170.1789 1889.8816 2277.5455 3793.5916 5138.7156 2609.7314 4243.296 2366.782 3006.0841 2247.1054 2452.9425 2394.7595 3393.9394 1564.0693 2883.8295 2718.8674 3080.9985 1021.7276 2337.6024 1841.0326 2047.0178 3689.9892 2195.414 1359.3393 2086.9011 2263.3673 1998.953 1351.9087 2565.914 1813.2599 4240.2373 2639.407 2354.4974 2277.2643…
AKR1B11 189.0716 868.8921 659.4772 251.2909 953.1193 749.4213 27.833 515.5471 295.617 739.6731 38.0233 156.4221 46.8064 140.9714 18.2522 186.4211 89.8717 117.6976 1742.0147 2.5974 55.575 166.5283 16.3016 553.6831 522.4414 51.6304 179.7997 144.5487 1.7526 1976.1118 1485.769 515.0898 288.5562 2.6327 288.1292 11.4705 326.7425 14.8254 38.3598 1793.3457 2124.4158 78.6139 13.0797 4.012 7.9666 150.9915 …
AKR1B15 0 3.8703 4.3868 0.4303 5.4407 9.8435 0 0 0 0 0 0.4495 0 2.5631 0 1.2184 0.4259 0 8.19 0.4329 0.467 0 0 0.8479 0.4615 0 0 0.6151 0.5842 10.4193 0 2.329 0.4188 0 2.0184 0 1.9773 0.4782 0.4409 1.1091 13.0944 0 0 0 0.3794 0 0 0 0 4.4949 3.4677 2.1342 0.4581 0.9272 1.4493 0 2.1978 0.4023 0 0 0 4.2467 0 0.9346 1.7167 5.5668 0.429 2.5934 2.8598 10.7687 1.5361 2.9551 0 0 0 0.351 0 1.0331 1.462 0.…
AKR1B1 294.4874 77.4069 46.7922 100.2582 1237.5218 2351.9491 228.6282 91.9884 788.6716 459.143 568.0316 1497.2469 706.4846 698.193 155.9735 416.0968 195.5028 595.7904 273.5463 865.368 521.6579 151.5173 69.7911 222.5755 689.5119 575.6341 1424.4667 460.7104 593.5446 1285.1334 612.6126 1067.8311 1333.0541 182.975 583.8274 935.5357 735.047 1530.3682 631.3933 736.0444 1142.3334 199.638 233.0559 493.48…
AKR1C1 60.9284 196.1297 51.1789 97.9862 79.6327 1189.9064 119.7773 251.9385 72.2859 292.8838 81.6111 191.0327 709.8976 49.2118 165.9292 74.6294 41.3154 68.7285 80.2621 102.1645 119.0893 14.5419 100.3566 126.3381 59.0747 51.1775 28.7331 50.4383 139.039 64.5489 180.1802 46.7734 133.5986 35.9807 65.5986 68.3643 15.3238 30.1291 263.8051 92.7911 74.2018 244.5927 17.8359 78.9034 217.3748 65.4785 54.327…
TDD 34.3327 185.2927 35.8253 30.5508 85.0734 862.9501 43.34 219.6739 114.9022 441.1273 79.7563 124.5084 33.1546 51.775 123.8938 46.3007 52.8156 82.0447 86.8141 75.3247 57.4431 17.8256 59.0932 36.036 29.9988 52.5362 24.3796 38.7513 68.9353 26.6836 74.6233 34.5463 64.9147 23.6946 44.9098 15.5999 16.3124 25.3467 534.3915 84.2884 44.2717 225.4978 0 81.5781 224.9621 101.6383 65.8657 20.6986 15.942 86.…
HSD17B5 681.3346 2204.6444 628.0387 191.0499 879.422 560.4254 444.1352 4035.1341 1794.2009 2683.3097 971.9137 1221.2608 129.6928 373.1898 2526.5487 453.2592 853.5678 1677.4055 1782.9648 2177.9221 728.5464 159.0228 2266.4289 1045.045 639.2062 1353.7138 815.8468 789.7893 1434.789 777.8907 1561.0301 1042.6007 273.0604 934.6204 2136.4955 118.8346 383.5887 1074.6055 4793.2099 1235.1201 523.1538 5320.9…
AKR1C4 7.7369 2.9028 0.7311 0.8606 0.9892 0.6562 7.1571 12.3567 4.3156 4.6326 0.9274 12.1362 32.667 0 163.7168 4.8738 1.7037 7.3024 1.638 26.8398 10.2744 0 2.5471 1.2719 0.4615 0.9058 1.3061 3.6906 56.083 0 7.9726 1.9408 4.188 10.5309 20.6888 0 0 32.0421 73.1922 15.8965 0 87.9235 1.1891 73.554 0 39.0917 0 0 1.4493 33.2622 10.8366 9.3907 2.7485 11.5902 14.9758 405.0633 14.8352 0 22.7273 3.096 2.52…
AKR1C8P 0 0.4838 0 0 0 0 0.3976 2.0594 4.3156 0 0 0 0 0.5126 22.1239 0 0 0 0.819 0.8658 0 0 0 0.424 0 0.4529 0 0 0 0 0 0 0.4188 0 0.5046 0 0 0 5.7319 0.3697 0 10.3439 0 1.3373 0.3794 0 0 0 0 0.4495 0 0.4268 0.9162 0 1.4493 12.6582 0 0 0.9671 1.2384 0 0.7721 0.4556 0 0 1.1929 0 0.5187 0.4085 0.3713 0 0.591 0.4723 0 1.5807 20.358 0 0 0.9747 0.3831 3.8314 1.3884 0.4328 1.3256 14.1534 0.5441 0.6281 2…
AKR1D1 0 0 0 0 0 0.6562 0 0.6865 0 0 0 0 0.9751 0 0 0.3046 0 0 0 0 0 0 0 0 0 0.4529 0 0 0 0.2541 0.3189 0 0.8376 0 0 0 0 0 0 0 0 0 0 0 0 0 0.4808 0 0 0.899 0 0.4268 0 0 0 0.5063 0.5495 0 0 3.7152 0 0.3861 0 0 0 0 0 0 0 0 0 0 0 0 0 0.702 0 0 0 0.3831 0.4257 0 0 0 0.8326 0 0 0.5659 0 0 0.3774 0 0 0 0 0.3823 0.4535 0 0.3239 0 0 0 0.4921 0.6382 0 0 0 0 1.2526 0 0.5212 0.4373 0 0.6002 0 0 0 0 1.5373 0…
AKR1E2 32.3985 69.4727 51.9101 121.0327 86.0627 95.6595 115.2127 33.6376 26.9724 2.0589 83.0022 44.9489 58.508 53.8255 60.2876 33.2025 37.482 17.6117 0 29.4372 44.8336 48.7858 0 24.1653 23.5376 22.192 30.9099 51.6685 14.0207 24.3964 30.9336 32.7996 56.9574 14.0412 49.9558 10.5529 35.5907 27.2597 51.4506 19.2237 95.4023 88.482 1.1891 17.3855 85.3566 24.4323 29.3271 24.4243 39.4203 33.887 39.8787 2…
LOC115578 717.6015 561.6836 781.5756 160.4991 418.9372 1086.0702 627.833 891.7385 1017.9366 827.178 880.565 1662.2092 1731.3506 783.8011 962.9425 845.901 992.4216 189.0034 1294.0213 705.1948 891.0683 1078.4465 498.7264 777.9544 874.5817 552.9891 846.7566 1224.0504 1078.4285 540.2795 1251.0564 1192.0427 754.2666 848.6178 1329.1283 738.2427 1139.8913 1224.2946 981.9224 889.0943 967.1174 1422.2912 6…
AKR7A3 599.6132 334.3009 475.9642 39.5869 31.1606 174.5587 310.1392 617.8327 658.1254 713.4217 656.1345 1406.0007 1640.1755 387.5433 1000 170.2768 506.4332 33.9347 834.5618 406.4935 247.519 727.5644 454.4065 584.2077 676.1278 245.471 403.5699 767.0306 265.8098 486.6582 1430.9176 246.4823 95.4874 486.6169 1167.6549 256.9397 860.6031 554.7585 559.0829 287.9852 604.8381 344.4531 255.648 271.4811 205…
AKR7L 65.764 91.9207 80.4241 66.6954 35.1175 59.0612 102.1869 95.4208 86.3115 68.4597 93.2036 146.0838 111.1653 36.9089 333.5177 28.6333 62.1861 33.9347 63.8821 42.8571 21.4828 91.9424 18.8487 30.9486 93.6887 27.1739 35.6987 61.5101 23.9521 40.6607 138.7228 36.8753 10.8889 63.6244 77.2045 28.4469 166.09 123.8642 48.5009 94.6396 74.8253 89.9922 55.8859 77.566 40.5918 187.64 137.5007 65.4074 108.21…
AKT1S1 1049.323 2102.0803 1599.7075 1276.2478 2074.4071 1517.8734 1446.1233 1348.2483 1146.8645 995.4961 815.6471 1137.6559 1332.5207 1545.5594 1528.208 1796.2832 1600.2266 974.2268 825.5528 1545.0216 1026.0362 1016.9953 1171.676 781.77 1183.8006 1722.3732 1428.3848 1252.9602 1483.8615 1085.3875 1148.6885 1594.9539 1213.2761 1068.0123 924.9401 1684.3313 1591.6955 995.6958 938.2716 874.6765 1050.0…
AKT1 3597.1954 2592.1626 2808.2617 5850.6885 2541.3218 3737.2629 2671.9682 3174.9737 3429.8045 3248.488 3689.1916 3451.6238 2638.2253 2967.5766 2012.7212 4387.5975 3550.1434 3171.3918 3244.0622 1930.303 3660.0117 4020.6026 2932.756 4296.3434 3357.5632 2819.7464 2333.4785 4348.147 3088.652 4004.8285 3886.1516 3056.3804 3465.6057 1986.8363 4388.5455 3618.2611 4145.823 4333.8116 2547.619 3742.329 38…
AKT2 2259.1876 2664.7315 2611.5884 2130.3787 2623.9222 2380.8235 2374.1551 2850.2682 2293.7289 1905.5463 2129.3072 2324.7556 3116.041 2681.5327 2678.6504 3354.0569 2840.1147 1681.2715 1299.7543 1947.619 1983.4209 1834.6257 1756.4952 2829.4648 2141.4561 2254.529 2037.0048 1963.4015 2589.1631 2103.4307 2065.8535 2392.2368 2773.3222 2043.0013 1623.3127 2307.8688 1987.6421 1448.111 2544.0917 1614.787…
AKT3 193.9072 29.9952 30.7074 76.1618 41.5475 241.4948 183.3002 102.9721 331.7599 255.3082 333.8635 451.2867 187.7133 169.1657 56.4159 358.221 140.5576 146.0481 81.9001 338.0952 342.3234 40.8112 46.867 539.2687 122.7645 202.4457 260.3396 118.0993 280.4148 118.1703 309.3359 70.6453 742.9589 91.7069 116.5636 540.9498 67.7212 458.6322 271.164 469.5009 899.7746 153.0903 199.7622 208.6259 506.4492 58.…
AKTIP 332.5 601.3353 385.8527 360.8046 423.9229 349.019 242.6879 382.2462 448.7444 359.8147 602.452 486.3288 357.4305 319.1132 398.1637 380.0066 535.354 760.6486 461.8509 694.6667 281.1816 381.2747 386.4748 420.5405 337.6947 359.2301 458.0061 311.2348 335.563 466.0076 330.1539 354.9229 357.1773 574.989 267.1629 462.9548 336.3421 386.4467 459.6517 377.2495 452.4438 555.2935 302.6278 383.3233 420.4…
ALAD 992.2631 1818.0939 1074.7578 655.7659 758.2418 598.487 980.1193 680.3025 983.9514 1137.5627 1113.342 1067.9852 1356.8991 916.5705 989.4912 989.9814 867.6235 1179.1237 778.8698 1003.8961 948.0444 762.2774 940.3974 807.2072 1107.1882 878.6232 937.3095 971.8591 677.0849 714.3583 1224.2685 729.3547 1039.4723 978.0606 630.251 942.418 580.8206 1171.6882 1480.5996 1266.5434 815.5961 938.195 1151.01…
ALAS1 1111.2186 1532.1722 2898.9216 1782.2719 2018.0212 1208.1301 1773.3598 1250.0815 1139.3122 1927.6798 1520.0063 1251.826 1761.5797 1467.128 1118.3628 1365.8697 1106.1455 1295.1031 3037.674 1744.5887 2129.1302 2297.1521 1522.16 989.5072 1776.8547 1908.5145 2023.5089 2006.4586 1089.5283 1478.2719 1473.9695 2069.6749 1192.7547 1189.9956 2799.0413 1445.7444 3875.4325 1743.6633 1420.6349 1728.281 …
LOC115365 0.4836 0.9676 0.7311 2.1515 0 0 1.5905 0 0 0 0.9274 3.5959 1.4627 4.101 0.5531 2.1323 2.1297 0.4296 0 0 3.7361 0.4691 0.5094 0.424 0.923 0 2.1768 0 1.7526 0.2541 1.2756 0 2.094 0.8776 9.0829 0.4588 0 6.6954 5.291 89.464 2.4942 2.0688 0 0 0.3794 0 0.4808 0 0 0 0.8669 0.8537 0.9162 0 0.4831 0 0 0.4023 0 0 0.4216 0.3861 0 0 0.4292 1.9881 0.858 0 0 0.7427 2.0481 0 0 0.3557 9.4841 0.351 0.67…
ALB 0.9671 488.6309 0 0 1.4838 0 3.9761 0 0 0 0 0.4495 0.4876 1.0252 0.5531 0.3046 0.4259 1.2887 0.819 0.4329 0 0 0 0 0 0 0 0.6151 0 0.2541 0.3189 0 0.8376 0.4388 0 0.4588 0.4943 0.4782 0.4409 1.4787 0 1.0344 0 8.0241 0 0 0 2.0699 0 0 0 0.4268 0 0.4636 0.4831 0.5063 0.5495 0 0.4836 0 2.5298 0.3861 0.4556 1.4019 0 0 0 0 0.8171 0.3713 1.0241 0 0 0 0 0 0 0 0.4873 11.8774 0.8514 0.4628 0 0 0 0 0 0 0.…
ALCAM 1500.4836 1179.0034 1717.4191 914.3718 618.7609 2292.2316 228.6282 1035.213 1540.1214 2980.3114 2848.0411 1999.3258 406.6309 559.7847 1015.4867 1909.2933 1574.2447 968.2131 1543.8165 670.1299 1484.6468 1131.4541 2325.5222 526.974 1435.3294 817.9348 737.0483 1418.4223 525.7777 911.5629 1329.5065 785.2499 904.1985 531.3734 1366.9736 1012.6176 1197.7261 1587.2788 576.2787 394.085 1764.0071 108…
ALDH16A1 1027.5629 1012.0948 1128.1301 1164.8021 1188.5551 1250.1292 1489.4632 918.5113 555.091 660.4041 920.4431 769.5247 1440.273 953.4794 580.7522 1389.3246 651.2501 499.5704 619.1646 879.2208 1058.7274 470.0319 502.2924 426.0731 686.7428 620.471 626.034 1289.2511 1069.0813 554.0025 985.4102 685.8806 915.0874 768.3194 1197.9311 926.8181 1244.1918 897.1784 538.8007 693.5305 925.9635 549.263 101…
LOC118736 3073.0174 3845.6701 5468.8357 4481.9277 2191.6304 3060.6838 3762.6243 3377.4855 4279.4336 2017.2436 2748.3458 3265.9849 3782.0575 4106.113 4412.0575 2999.4913 3309.4918 3951.89 4382.4734 4588.7446 3286.8651 4044.0573 4365.7667 3247.4828 4675.2048 2573.3696 5140.1828 4066.4309 3897.7654 2499.1105 3339.5519 5080.6405 2987.75 2873.19 4240.6964 2495.9853 3434.9975 3858.9192 3643.739 4296.11…
ALDH1A1 1399.9033 67.2472 1269.2378 406.6265 1621.3416 281.5252 23860.0398 3971.2914 566.9589 1473.1695 491.5213 1383.9757 3327.6451 2543.6371 138.8274 2175.5222 328.8195 1795.9622 5009.009 354.9784 5070.8698 253.3106 500.7641 395.1245 353.9864 275.8152 449.2817 5281.2548 3137.7246 778.9072 2899.4658 289.9563 5552.5076 4193.5059 4271.4772 538.1968 629.2635 735.5332 915.7848 884.2884 227.5937 245.…
ALDH1A2 3.3849 0 20.4716 0.4303 74.6866 451.4902 2.3857 2.0594 7.5523 118.9036 16.6932 22.0249 26.3286 13.3282 7.1903 16.1443 4.2593 1.2887 7.371 2.1645 20.0817 2.8146 0.5094 6.3593 3.6922 36.2319 11.3191 1644.1642 3.5052 62.5159 52.3001 1.5526 102.6071 0.4388 4.5414 18.8117 8.4034 13.3907 126.5432 621.4418 14.9651 4.1376 2.3781 2.6747 16.3126 7.8183 62.5003 1.2419 0 57.984 25.5744 52.0756 4.5809…
LOC145757 954.9178 99.2066 171.3398 127.7926 226.3893 991.0342 525.8171 433.7941 558.468 550.3333 740.3933 813.161 1024.0176 404.7366 298.1029 293.9849 656.3314 336.6624 78.3702 956.1775 651.0683 192.957 123.4845 561.611 507.2297 691.7437 160.1872 732.1052 862.217 341.8551 1173.8659 218.0301 2567.6474 394.3747 202.2606 869.9426 172.1948 326.528 882.7381 416.8762 614.3284 322.4825 114.7087 1120.49…
ALDH1B1 4315.764 4838.897 3965.637 6759.4664 4210.6409 2198.3899 2112.1272 3137.9037 2606.6082 3613.4346 3730.9246 3867.4008 1985.8606 3204.9212 3304.7566 2597.7112 5410.1885 4832.0447 1832.1048 2070.9957 2629.3053 2567.8192 2596.5359 2978.6963 4226.6067 3862.3188 2410.1001 6234.6609 3651.2341 5171.5375 1562.9435 10688.4037 4259.2399 2333.9184 5217.6107 4594.173 5463.6678 2286.944 4655.6437 1074.…
ALDH1L1 26.5957 2373.0044 2357.1559 46.9019 97.9334 590.6122 27.833 20.5944 253.0007 307.8111 10.2014 146.9828 14.1394 91.7596 3.3186 21.0181 0.8519 6.0137 95.0041 34.1991 205.9545 300.6891 0.5094 13.9905 845.5059 0.9058 99.2599 653.237 50.241 334.9428 856.5734 11.6448 21.359 7.4594 1004.163 7.8 5.4375 1151.1239 99.2063 974.4917 466.4112 86.8891 0 2.6747 68.2853 4.8865 286.5398 25.2522 354.5894 1…
ALDH1L2 76.8859 69.6662 98.7022 156.1962 77.6542 339.2739 108.9463 59.0373 174.2414 215.6737 123.8077 197.3255 100.9264 292.1953 37.0575 180.3289 189.1138 84.1924 53.2351 62.3377 198.0152 26.2693 64.1875 92.8458 66.9205 125.9058 77.9277 73.8121 219.6582 417.0267 258.9492 43.474 258.8211 21.0619 80.2321 295.0218 28.6703 523.1946 241.6226 134.9353 851.1381 56.8916 127.2295 208.6259 1213.9605 48.375…
ALDH2 7990.3288 6395.2588 13341.6194 4133.821 7941.0124 4871.2383 3120.0795 5273.5454 5371.2744 12315.5321 7965.4266 5585.7962 4249.6343 7913.3667 7352.323 4454.6116 4574.5099 6141.7526 7610.1556 3742.4242 7832.8079 7541.6203 17790.1172 7184.3137 7920.6184 5236.8659 6694.384 8801.4762 8819.0448 8274.2058 7143.4266 8891.2179 4527.6934 5237.3848 8422.354 5687.543 16129.5106 5364.4189 9011.4638 5939…
ALDH3A1 146.0348 3056.6038 736.9768 67.1256 30.666 143.0594 17.0974 45.3077 15.644 1003.2171 79.2926 59.782 130.1804 27.6817 14.9336 172.7137 147.3725 693.7285 407.8624 162.3377 85.9311 349.0058 413.1431 48.3307 155.994 11.3225 19.1554 470.5521 210.8953 152.2236 1301.1241 128.4813 14.6582 32.4704 51.4697 60.5643 51.4088 50.6934 127.866 43.2532 374.1266 32.0662 160.5232 96.2889 9.1047 60.1034 68.2…
ALDH3A2 2676.9826 9553.9429 2616.7063 910.0688 726.092 1569.716 577.7336 1513.6901 912.205 2498.0054 1196.8079 1275.6489 2195.0268 1191.8493 519.9115 1908.6841 986.4586 1434.7079 2840.2948 1121.645 1680.3269 2700.1037 1907.7942 1109.062 1630.0912 900.3623 848.0627 2395.8173 2060.4644 1946.6328 2254.644 1082.1931 1641.2941 609.0391 2472.5621 1852.7185 1860.1087 1472.9794 1650.7937 1622.1811 1792.6…
LOC115175 591.8762 2552.9753 1238.5304 777.1084 255.7149 242.8072 375.3479 465.434 576.1295 564.6635 624.1393 1023.9353 1336.4213 255.7991 439.7124 340.5536 432.321 1056.701 598.6896 644.5887 474.4892 962.5804 445.2369 370.9592 744.4329 485.5072 519.3731 1179.1481 678.2532 526.5565 1480.3476 771.6642 680.9758 721.8078 486.9434 533.6086 356.8957 2176.4706 818.7831 672.0887 727.6763 867.8562 324.61…
ALDH3B2 6.2863 28.06 126.4851 146.7298 67.762 5.2499 23.0616 12.3567 1.6183 127.1394 62.5994 11.6867 13.6519 6.6641 3.3186 1.523 0 3.4364 16.38 12.1212 176.5324 195.6121 74.376 10.5988 25.8452 4.0761 4.7889 10.4567 2.3368 4.8285 44.6464 7.3751 7.1197 20.6231 12.6151 0 260.0099 44.9546 22.0459 8.1331 50.5071 59.9948 0 1.3373 25.0379 20.0345 9.6154 7.0375 9.1787 19.328 377.9809 8.537 153.4585 229.4…
ALDH4A1 766.9246 217.7068 914.6408 359.7246 714.2212 664.7669 761.829 1206.8332 675.3877 625.9169 750.7292 763.6813 392.4915 1636.2937 1705.1991 567.7924 861.2345 350.945 244.8812 1967.5325 1040.9807 501.9303 452.8782 477.7954 601.3615 2345.5616 1165.4332 1355.0669 1423.105 1063.7865 786.7336 1538.2824 415.4539 1505.0461 455.1533 554.2556 655.9565 326.1597 711.1993 172.6433 1236.4886 1242.3067 54…
ALDH5A1 529.0135 948.7179 315.8472 848.537 504.9999 790.7641 683.8966 714.6265 1053.5401 613.5632 246.2243 479.6044 538.7616 526.9768 1131.0841 718.2696 694.6951 701.4605 650.2867 1222.5108 491.7688 499.1158 924.0958 927.186 1100.7269 1086.9565 952.5468 816.8538 628.5965 929.352 343.4585 241.4362 776.4632 1223.7824 579.7906 476.7148 1019.7726 468.6753 601.8519 477.2643 242.5588 993.0178 1247.3246…
LOC100506517 239.5551 129.3372 340.4643 135.3184 54.6844 231.4872 51.5944 210.6398 245.114 338.4841 168.5732 208.32 884.8367 170.5037 56.2666 137.7719 244.1442 232.5988 461.4906 131.5498 278.7204 571.9003 375.3439 180.2099 531.9765 203.6504 109.6561 340.2491 121.7409 600.1779 263.7264 292.9529 273.3033 92.4572 364.7483 170.5896 692.7781 374.8207 163.5141 207.268 271.1421 271.8904 176.9679 131.768…
EPD 1511.6054 1553.9429 1982.0874 1339.0706 2274.2308 3070.5273 1079.1252 1289.2109 1060.5529 1499.9357 1512.1234 1158.7819 87.7621 690.5037 504.9779 1076.1859 1245.8512 946.3058 1544.6355 984.4156 2150.613 1026.3771 2321.4468 1570.7472 922.5799 812.9529 1132.3465 1995.3867 1140.3534 781.1944 675.4365 991.7516 1198.1991 1078.5432 1212.5647 781.8307 1115.6698 937.8288 884.4797 787.4307 1395.4924 1…
ALDH8A1 5.3191 3.8703 24.1272 1.7212 5.9354 4.5937 3.9761 21.9674 6.4734 6.1768 12.5199 17.9795 37.0551 2.5631 4.4248 5.483 0.8519 2.5773 2.457 14.2857 2.8021 6.0982 3.0565 2.9677 4.1537 1.8116 2.1768 7.9963 16.9417 1.5248 9.2482 1.5526 3.3504 5.2655 1.0092 7.3411 19.2783 6.6954 6.6138 11.0906 3.7413 8.2751 1.1891 38.783 4.5524 2.9319 4.8077 21.5265 0 2.2474 3.4677 7.6833 5.0389 1.8544 2.8986 6.0…
ALDH9A1 1045.4545 1434.9299 1145.6772 1608.4337 1274.1232 1746.2435 1132.4056 1985.3024 1450.5732 1810.8352 1742.582 1502.1913 2038.0302 1651.6724 1497.7876 1351.8577 2231.4578 2522.3368 2784.6028 1677.4892 1534.6176 2854.9046 2637.7993 2060.4134 1701.1653 1380.8877 1590.3352 1404.8901 1220.3885 2227.446 1997.6082 1442.0184 1870.3801 2533.1286 2347.9248 1859.142 2394.958 1598.7566 1537.037 1245.4…
LOC115339 17654.7389 26908.5631 28448.1813 39799.0534 37673.1918 24467.7518 10649.3042 19073.1823 21672.8254 42152.6187 40852.3721 56265.6478 29157.9717 26626.682 20099.0044 25429.7281 24586.4999 19200.1718 40462.7355 21842.8571 24760.7706 39344.7698 31252.1651 33036.142 26716.5109 32818.3877 33380.4963 31173.9197 30965.3863 13361.6264 24304.8712 31498.1077 14816.0402 13401.0531 63420.2094 29386.…
LOC138369 512.5725 2361.8771 154.268 35.284 311.1116 1.9687 13.5189 794.2583 1447.8759 119.9331 95.5221 919.2044 440.273 392.6695 656.5265 21.9319 1239.8881 36.512 4199.0172 171.4286 89.6673 218.5977 65.2063 66.9846 360.9092 1147.192 891.5977 206.6738 189.8642 767.9797 4020.0909 566.7152 69.5215 23.6946 2985.2403 93.5994 35.0964 607.3649 208.5538 2120.5176 369.1383 1614.6884 2085.6124 439.9866 4.…
ALDOC 277.5629 662.3125 448.1813 1892.4269 498.57 382.5855 341.5507 272.5329 530.8159 1299.704 485.9569 503.8768 2275.4754 830.9625 614.4912 155.0463 948.9765 1202.3196 2293.2023 1040.6926 508.1144 1300.797 795.7208 978.0604 1254.8748 861.8659 615.1502 1250.4998 1174.8211 674.7141 297.2176 720.0388 411.2658 478.2799 1423.9939 1206.6988 3728.1265 1656.6236 876.1023 552.3105 642.8743 307.2149 1353.…
ALG10B 134.4294 179.0034 61.4147 176.42 249.7796 129.9347 125.2485 145.5339 154.2819 280.0154 174.3509 155.0736 112.628 187.6201 232.3009 57.2666 129.0574 191.5808 100.7371 258.8745 164.857 72.2404 215.4865 223.4234 238.1447 194.7464 197.6491 65.2007 158.9017 223.8882 275.5322 109.4614 159.5644 173.7604 52.4789 115.164 151.2605 109.0387 208.1129 147.5046 235.6998 194.466 228.2996 84.2528 212.8225…
ALG10 116.5377 66.2796 110.4003 109.7246 147.3947 127.966 125.6461 98.8532 91.706 159.0529 121.0255 116.8671 124.3296 186.5949 80.1991 89.5552 123.5203 113.4021 221.1302 100.8658 164.39 147.2954 185.4305 171.7011 137.0717 104.1667 89.6822 78.1178 87.0454 146.1245 121.502 107.9088 117.2652 91.2681 104.9577 83.0466 129.0163 73.1707 105.3792 91.3124 127.8266 107.5769 147.4435 32.0963 95.5994 173.957…
ALG11 16.9246 29.0276 25.5895 9.8967 24.236 31.4993 34.9901 28.8322 22.6568 23.6778 12.0562 9.4393 28.2789 14.3535 18.8053 15.8397 19.5929 37.3711 24.57 56.71 10.7414 36.1202 10.6979 6.3593 17.0763 40.7609 31.3452 16.6077 53.7462 15.2478 23.5988 41.5332 16.7522 14.48 16.6519 22.4822 32.1305 25.825 18.5185 21.0721 19.9534 43.4445 47.5624 77.566 26.9347 10.7502 17.7885 34.7736 5.314 17.0806 34.2437…
ALG12 528.53 547.6536 389.6911 609.7246 581.6649 381.273 559.4433 544.3793 585.8395 557.4572 479.4651 603.2138 414.9196 447.0076 820.2434 364.3132 500.4701 374.1409 439.8034 279.2208 651.9556 560.0979 458.4819 724.1123 675.2048 407.6087 824.1184 760.2645 918.3584 573.0623 587.7382 344.2989 595.9585 499.7806 755.8976 450.1032 564.0138 679.1009 667.1076 579.2976 475.7644 256.5296 375.7432 426.6132 …
LOC728848 684.7195 514.7557 649.9726 809.3804 369.4759 332.0553 314.5129 523.0984 482.2657 975.4214 849.9608 560.9619 852.2672 639.2413 933.6283 456.3053 863.3642 575.1718 460.2785 280.5195 329.2469 569.4798 880.2853 433.7043 564.9013 242.7536 447.1049 290.3275 272.236 376.1118 399.2665 140.5143 391.1632 225.0987 295.6982 367.5155 363.8161 287.9005 466.9312 595.9335 390.3388 402.3791 488.7039 255…
LOC116072 261.1219 136.9134 345.0923 248.2788 220.1028 272.3379 288.2704 216.9279 229.8045 329.9447 383.4793 165.8613 149.1955 279.3797 394.9115 226.6296 253.0036 331.6151 348.8943 258.4416 291.8856 287.5545 668.8742 295.0715 237.6832 202.4457 167.1746 313.7014 311.3772 300.8895 248.7443 260.0679 185.1115 179.4647 167.0241 195.9165 254.0781 173.6011 317.4603 267.6525 258.1474 239.9793 180.7372 27…
ALG1L2 0.4836 0 0 6.5878 2.567 0 1.6024 0 0 0.5147 0 0.899 9.9464 0.5485 2.7655 0 1.2778 0 0.819 0 0 3.2837 1.0443 2.1198 0 0.4529 0.4354 1.8884 2.3368 0 0 5.4343 0 0 1.5138 0.4955 0.9886 0 0.9039 0.3734 3.1177 2.1515 0 0 0 0 0 0 4.8309 0.899 0 2.1342 7.5034 4.6361 0 0 10.533 0 11.7166 0.6563 0.8896 0 1.8223 0.9346 1.2876 0 3.6894 3.1483 0 5.57 10.5018 3.5461 6.1397 0 0 0 2.0171 0.5165 15.3558 1.…
ALG1L 85.9671 163.8316 66.4449 27.6076 51.1529 33.8946 65.2803 48.0399 19.733 91.458 48.2479 6.9176 71.3262 48.1097 62.4723 24.1799 98.1646 39.0163 22.1048 54.9567 72.9667 103.6979 80.2955 64.9624 65.5036 39.135 24.7453 122.0237 6.432 16.2516 86.0528 16 60.0105 46.3975 56.8185 11.0163 74.5971 142.8599 47.1429 26.1701 6.7156 56.1986 22.7467 6.6065 27.1168 73.463 68.2167 81.6392 134.2947 29.491 84.…
ALG1 783.0658 1020.508 813.5259 1178.9028 1359.4885 815.6486 734.6203 926.0763 1250.1038 1290.9484 1034.7774 1636.939 730.8971 835.5504 794.7124 694.1658 1034.7891 491.7955 765.0778 961.1039 815.8085 913.8181 1117.6974 978.2215 924.5598 942.269 1027.7797 1032.6126 1878.3642 916.0483 823.7934 1294.0126 522.9568 799.3243 561.201 902.5923 1109.5502 756.7719 932.4956 753.8965 800.4751 785.7978 706.02…
ALG2 748.0658 1003.3866 733.3211 861.4458 886.3466 855.7315 780.9145 510.0552 737.9636 1098.4429 787.3614 840.5439 1227.2062 1210.8164 868.9159 905.2999 867.6235 940.7216 986.896 1112.987 631.4069 1118.3195 1210.9017 520.6147 910.1188 828.8043 630.3875 772.5665 434.0587 951.9695 633.0224 579.5245 538.5823 487.9333 781.1278 791.0071 865.5462 744.1416 758.8183 863.586 706.4758 635.1177 814.5065 512…
LOC131416 1210.3482 1799.2259 1509.7788 2093.8038 2588.3101 2032.3623 2661.2326 1490.3498 1174.3763 1376.9142 1170.8407 989.7741 1493.4178 1271.3059 1768.2522 1687.2329 1224.5546 974.6564 1033.579 1473.1602 1181.5528 1113.6286 1620.4789 1835.7181 1537.3255 1471.9203 1427.5141 1169.3065 1968.7454 1312.5794 1073.4274 1722.6589 1706.6276 1293.111 1320.55 1146.5933 1330.697 690.5787 1938.7125 927.171…
ALG5 873.3075 1363.8123 1157.3753 749.1394 2023.9566 1150.3814 731.6103 1134.0663 834.5246 1470.5958 797.5628 843.6903 984.3979 1134.9481 1383.2965 675.9288 1201.1283 2080.3265 1031.122 2420.7792 658.9609 978.0605 2038.2068 1038.6857 879.197 1375.9058 1041.3583 672.9202 1666.1312 1174.3329 817.9861 1384.1824 681.8134 915.7525 680.7115 714.384 900.6426 904.8302 1548.06 561.9224 619.8031 1104.7324 …
LOC94752 266.441 179.4872 295.3756 228.9157 171.1361 351.7424 340.3579 416.6938 265.9474 375.2413 314.8518 164.9624 279.8635 322.4401 326.3274 344.8181 383.7647 302.4055 481.5725 154.5455 258.2604 454.5519 588.3851 404.8755 341.0638 331.0688 212.0157 283.5614 226.0844 440.6607 279.359 378.4571 239.5561 195.6999 316.387 181.2342 431.043 132.4725 284.3915 271.719 313.6428 282.3894 259.2152 228.6861…
ALG8 724.3714 984.0348 595.8691 840.7917 1077.2672 1099.8512 1185.2883 1070.91 717.4646 1094.8398 501.7226 611.3046 243.296 872.4849 674.7788 574.4938 716.4177 911.512 877.1499 875.3247 799.533 698.0115 1005.6037 958.9825 584.7467 778.5326 606.8785 680.3014 1220.3885 1063.7865 474.2087 895.8758 698.5656 748.1351 762.4574 408.8094 619.8715 275.9445 745.1499 556.3771 748.8768 1085.0789 326.9917 793…
ALG9 508.2205 569.9081 571.0108 686.747 605.4064 490.2081 295.4274 565.6602 560.9602 531.7205 541.1371 425.6658 377.3769 537.7419 581.8584 552.8665 505.1554 571.7354 618.3456 592.2078 504.3783 606.5382 686.1946 768.2035 457.367 471.4674 415.7597 476.088 514.678 754.7649 412.3415 454.9248 480.7874 444.4932 697.868 403.7623 408.3045 399.8087 520.2822 436.5989 462.67 565.8133 634.9584 552.3236 558.8…
ALKBH1 180.8511 127.7213 156.4613 247.4182 102.8795 230.995 96.2227 151.7123 213.0816 353.6224 253.1798 222.9464 614.822 230.1679 95.1327 183.0704 268.7631 219.0722 211.3022 151.0823 204.5534 231.2632 287.3153 233.5983 210.915 147.192 100.566 202.3681 146.0494 346.6328 161.6838 126.1524 211.915 82.0535 229.5951 168.3872 296.0949 167.8623 134.9206 204.0665 192.6752 146.8839 239.0012 254.0956 222.3…
ALKBH2 410.5416 473.6333 292.4511 207.8313 404.5935 546.6444 475.9443 337.7485 232.5017 308.3258 368.1772 410.8327 724.5246 489.5553 392.146 282.0685 327.9677 259.8797 316.9533 155.4113 339.9883 544.1488 351.5028 318.389 243.6829 215.1268 312.5816 262.0329 221.995 177.6366 241.4096 208.0543 348.864 284.774 390.0593 259.6926 420.6624 323.7685 303.7919 163.0314 203.2755 311.3525 209.2747 238.0475 2…
LOC143968 343.8104 324.6251 263.9371 553.7866 472.8501 295.3061 514.5129 309.6028 265.9474 359.7993 359.8307 332.1722 351.5358 306.0361 235.6195 206.83 433.1729 502.1478 313.6773 396.1039 266.1996 310.5401 480.8966 344.6741 328.1412 354.6196 357.4227 231.2779 388.4913 407.6239 252.2523 344.687 337.1375 267.2225 304.2765 271.1631 270.8848 338.1157 252.6455 285.0277 162.7451 488.2338 521.9976 54.83…
ALKBH4 295.5174 261.9448 260.2376 338.4208 173.3619 280.718 241.2485 250.6685 213.7829 217.4392 230.4539 257.5166 361.1458 230.3627 249.7013 347.6936 332.6529 253.0455 150.86 185.9048 163.4372 227.0789 191.5436 386.4971 221.4007 314.6558 272.3161 273.7198 273.7666 230.6048 234.247 211.3149 283.8321 220.7196 242.4322 233.5765 247.0687 290.2726 198.5097 197.5268 193.6105 165.7616 225.8145 282.5543 …
ALKBH5 1195.7689 722.6996 1628.8284 1551.9019 901.6796 2220.4854 986.7833 775.5036 1312.3129 1398.2756 1429.4597 1276.8895 3101.3164 1484.9827 708.9159 1667.9237 1148.3127 1289.0421 2229.3202 1322.0173 1718.6223 1927.5063 751.8034 1584.7377 1373.4856 1163.9493 1140.1828 1901.141 2360.1577 1370.5032 1720.0702 1148.9568 2101.8532 643.7034 2601.7409 1759.4678 1757.2912 2157.1832 1071.3183 1620.8577 …
ALKBH6 118.472 259.7968 171.815 154.0448 167.1792 155.5279 167.7932 219.6739 85.7721 120.4478 115.9248 85.4029 392.4915 157.888 138.2743 136.1605 138.4279 120.2749 80.2621 120.3463 89.6673 100.3861 125.3184 160.2544 102.4576 68.3877 85.3287 108.2577 133.7812 93.7738 99.1788 118.001 113.496 86.4414 88.3058 124.3404 158.6752 90.3874 136.2434 116.0813 103.5084 142.7463 170.0357 52.1565 110.0152 116.…
ALKBH7 648.9362 1701.9836 1084.9936 1029.6902 1197.4582 408.8349 631.4115 792.8853 657.0465 1039.2485 1099.8947 1422.6318 2642.6134 962.7067 813.6062 770.0532 554.1376 751.2887 478.2965 1134.1991 532.3993 773.5356 869.5874 846.6349 961.3476 800.2717 689.1598 1201.9068 645.5382 422.6175 736.9848 779.4275 859.3865 810.4432 695.345 667.5843 1053.8804 945.4806 1273.8095 459.5194 535.6247 435.4797 448…
ALKBH8 166.8279 181.4224 105.2824 236.6609 188.4476 239.5261 166.2028 151.0258 189.3459 148.7582 136.3276 104.7309 95.5631 156.8627 125.5531 142.2527 170.3728 195.4467 168.7142 190.0433 134.9679 165.121 226.6938 242.0774 156.4555 163.0435 114.9325 143.3185 133.7812 358.831 156.9003 110.6259 185.9491 170.6889 156.4274 135.811 137.914 131.516 136.2434 159.3346 191.4281 184.1221 187.8716 164.4935 21…
ALK 0 0.4838 0 0 0.4946 0 0 0 4.855 0 2.3185 4.4949 1.4627 0.5126 0.5531 2.4369 0 0 0 0.8658 7.4723 0 0 2.1198 0.4615 1.3587 0.8707 0 0.5842 0.5083 0.3189 0 12.9829 0 1.0092 5.047 7.4147 0.9565 1.7637 2.2181 1.8706 1.0344 0 0 1.5175 0 0.4808 0.8279 1.4493 0 0 0 0 0.4636 0 2.0253 0.5495 0 0.4836 0.6192 0 0.3861 2.7335 1.4019 0.4292 0.7953 0 2.0747 2.4512 0 0 0 4.7228 0.3557 2.6345 0.351 10.0857 0 …
ALLC 0.4836 0 0 0 0 0 0 0.6865 0 1.0295 0 0.4495 0.4876 1.0252 0.5531 0.3046 0.4259 0 0 0 0 0 0 0 0.4615 0 0 0 0 0 0.3189 0 0 0.4388 0 0 0.4943 0 0.8818 0.3697 0 0 0 0 0.3794 0 0 0.414 0 0.4495 0 0 0 0 0 0 0 0 0 0 0 0 0 0.4673 0 0 0 0 0 0 0 0.591 1.4168 0.3557 1.0538 0 0 0.5165 0 0.3831 1.2771 2.7768 0.4328 0 0.4163 0 0 0 0 0 0.7547 0 0 0.3204 0.4223 0.7646 0 0.4883 0 1.4875 0.4423 0 0 0.3191 0 0…
ALMS1P 3.8685 1.4514 0 0.4303 0 1.3125 1.9881 1.373 1.0789 0 0.4637 0 0.9751 0.5126 0 0.9138 2.9815 0 0 0 0.467 0 0 0.424 0.4615 0.9058 1.3061 3.6906 0 1.0165 0.6378 0.3882 1.2564 0.4388 1.0092 0.4588 0.9886 0.4782 1.7637 0.7394 0.6235 3.1032 2.3781 0 0.3794 0 0 1.6559 0.9662 0.899 0.4335 1.7074 0 0 0 1.519 0.5495 0.8045 0.4836 0 0 0 0 0 0 0 1.716 0 2.0427 0.7427 0.512 0.591 0 2.1345 0.5269 1.053…
KIAA0328 624.2747 303.3382 453.2992 927.7108 464.4416 509.8952 565.4076 706.3887 487.6601 234.7188 362.6129 222.4969 301.804 429.5784 399.3363 508.0889 736.4365 350.0859 543.8165 239.8268 474.0222 402.0134 331.1258 602.0138 450.9057 554.8007 494.1228 461.9406 250.6207 916.3914 487.2837 551.5769 647.8903 558.5783 569.1939 637.761 283.2427 438.0679 574.515 530.1294 472.0231 664.0807 722.9489 231.36…
ALOX12B 0.9671 2.419 2.9245 5.1635 1.4838 10.4998 1.9881 0 2.1578 6.2437 0.4637 1.8024 105.529 0 0.5531 1.8277 0.4259 0.8591 31.941 34.9784 2.8021 4.6862 9.6791 1.2719 0.923 0.4529 2.1768 5.5359 5.2578 5.0826 0.9567 0.3882 8.1122 14.1948 21.5315 0 5.0519 30.5978 0.8818 5.5453 1.2471 1.0344 4.7562 19.2043 0 52.2265 0 4.8103 2.971 5.3939 3.0343 1.2805 5.0389 3.783 2.4155 2.0253 26.6593 0.8045 3.384…
ALOX12P2 31.9149 0.9676 50.4478 0.4303 42.0421 78.7483 0.3976 53.5455 0.5394 1.5442 40.8055 0 90.1999 0 0 1.2184 0.4259 0 0 70.1299 0.934 0.4691 0 0 0.4615 0.9058 0 1.2302 67.7669 0 9.886 0.3882 0.8376 0 0 0.4588 0.4943 0 2.6455 0.3697 1.2471 1.0344 0 0 1.1381 0 1.4423 0.414 0 0 0.8669 1.7074 0.9162 0.9272 0.9662 16.2025 0 0 0 0 0 0.7721 3.1891 1.4019 0 99.8046 0 0 0.8171 23.7653 0.512 28.3688 0.…
ALOX12 5.8317 4.3541 6.0026 1.7212 3.4623 6.5624 2.3857 0.7277 4.3156 5.1473 3.7096 5.3939 2.4525 2.0505 1.6593 2.1323 0.8519 0.4296 0.819 9.9567 1.4011 2.8146 0.5094 8.903 5.0167 1.8116 1.3061 3.6906 4.0894 2.033 4.4774 2.7171 5.9219 4.0325 1.0092 2.2941 4.4488 4.3042 2.2575 6.6543 1.2471 5.172 3.5672 5.3494 5.3263 0.9773 3.375 1.2419 1.9324 2.2609 1.3177 1.7373 11.1361 0.9365 1.9324 5.2101 1.09…
ALOX15B 1.4507 0.9676 7.3113 2.1515 0 32.8118 4.7714 1.373 21.0384 18.0157 14.8384 4.4949 104.8269 14.8661 12.1681 3.9599 2.5556 3.866 4.914 11.6883 10.7414 8.9128 4.5848 13.1426 26.3067 72.9167 9.1424 69.5064 33.8835 5.845 9.886 1.5526 76.2224 1.3164 10.5967 299.1512 203.1636 2555.2367 23.8095 90.573 23.0711 4.1376 5.9453 52.1565 29.5903 29.8074 10.0962 125.0193 12.0773 20.6765 19.5059 5.1222 5.…
ALOX15 15.4739 88.5341 73.8439 19.3632 6.9246 34.7805 5.5666 13.7296 37.7613 26.7662 16.6932 51.2417 132.1307 8.202 53.6504 12.489 9.7964 181.2715 4.095 163.2035 8.8733 0.4691 24.9618 21.1977 32.3064 4.9819 4.7889 3.0755 189.8642 31.5121 30.9336 51.6254 68.2651 40.3686 8.0737 15.1411 2.4716 3.3477 88.1834 11.8299 8.1061 9.3095 11.8906 110.9997 7.9666 7.3297 3.3654 24.0103 4.8309 9.4393 13.8709 5.…
ALOX5AP 160.5416 23.2221 73.1128 108.864 32.6445 238.8698 192.8429 66.5886 433.176 553.8541 575.4508 747.4997 446.1238 218.8902 139.3805 270.4934 159.7245 352.2337 177.7232 164.0693 240.0467 119.6189 131.9409 124.2183 170.7627 242.3007 114.9325 258.9574 425.8799 60.737 240.1339 61.7176 687.6767 124.1773 292.166 1134.6639 459.219 572.9316 469.1358 447.6895 1035.7073 152.0559 114.1498 439.9866 761.…
ALOX5 333.1721 293.1785 309.9982 60.241 168.663 670.673 211.5308 72.767 465.5428 291.3396 720.125 825.7108 604.5831 212.7387 114.4912 354.8703 101.3718 313.5739 528.2555 246.3203 669.7023 1219.1747 103.9226 190.779 943.8099 232.337 93.165 926.3417 421.2064 156.2897 896.7552 95.0995 710.2921 115.8403 253.8161 919.4769 597.6273 705.4041 388.8889 729.7597 786.2895 94.1298 211.6528 533.6008 951.8209 …
ALOXE3 0.9671 1.4514 1.4623 6.0241 0.9892 11.156 1.9881 0 1.0789 1.0295 1.3911 0.4495 27.7913 1.0252 0 2.4369 0.4259 0.4296 6.552 44.1558 0 10.3201 0.5094 1.6958 1.8461 0.4529 0 0.6151 4.6736 2.2872 0.9567 0 2.9316 5.7043 11.6059 1.3765 7.4147 18.1731 1.3228 7.7634 5.6119 3.1032 3.5672 2.6747 0 13.1934 0.4808 0.8279 0.9662 4.4949 1.3004 0.4268 1.3743 4.1725 0.4831 1.0127 15.3846 7.6428 2.4178 1.8…
ALPI 10.6383 25.641 3.6556 16.7814 6.43 0 10.7356 1.373 104.6527 20.0746 1.3911 33.7117 257.923 16.4039 22.1239 0.3046 7.6668 12.457 26.208 17.316 5.6042 45.5021 2.5471 20.3498 21.6915 4.9819 5.6596 0.6151 12.2681 49.8094 164.235 91.2179 44.3933 3.5103 291.6614 5.047 86.0109 85.605 4.8501 301.6636 61.1074 3.1032 0 13.3735 3.4143 139.7527 46.6348 5.7956 0 44.0499 21.2398 86.2235 3.2066 9.2721 77.7…
KIAA1527 422.147 234.6396 475.9642 386.833 256.2096 428.522 268.7873 280.0842 283.7492 324.2826 163.2222 298.011 497.8059 283.4807 646.0177 282.0685 443.3952 389.1753 326.7813 359.3074 394.6293 290.8381 342.8426 269.6343 519.2108 438.4058 280.3657 300.1692 307.8721 314.3583 430.8379 359.049 377.3427 626.1518 374.4166 411.5623 556.5991 278.814 456.7901 622.5508 436.4811 261.7016 161.7122 446.6734 …
ALPK2 27.0793 9.1921 8.7735 11.6179 3.4623 104.3415 9.5427 21.2809 53.9447 89.049 36.1685 56.6356 52.6572 30.2448 14.9336 130.0683 19.1669 24.9141 31.941 6.9264 49.0368 14.5419 11.7168 8.4791 12.9226 49.3659 8.2717 28.2946 69.5195 7.1156 43.0519 4.6579 102.1883 8.337 56.0111 116.9993 23.7271 310.3778 35.2734 78.0037 313.6428 27.9286 23.7812 56.1685 141.8816 37.6257 15.3847 59.6118 5.314 33.2622 2…
ALPK3 2129.5938 44.0252 108.2069 127.7969 103.3741 663.4544 213.1213 1467.0094 1076.7363 188.9075 1237.6134 428.3627 97.5134 131.2316 132.7434 163.2708 227.8736 74.7423 31.122 406.9264 2718.5055 69.895 34.1314 99.629 1320.8723 966.9384 167.6099 647.7011 178.7644 78.7802 169.0186 1073.6536 480.7874 72.839 81.7459 297.7747 44.9827 232.4247 1675.485 195.5638 503.2003 1853.6333 123.6623 181.879 1038.…
ALPL 62.8627 20.3193 13.8914 47.3322 47.9775 192.2771 91.0537 37.7564 95.4821 207.9526 24.5761 96.6401 82.3988 72.2799 13.2743 125.4992 34.5005 57.5601 51.5971 75.3247 102.7437 47.8476 29.0372 36.46 63.2283 92.3913 63.1258 46.7477 120.9289 48.5388 104.2813 29.1121 155.7952 38.1746 53.4881 135.811 106.7721 167.384 211.6402 116.451 740.7708 63.098 93.9358 151.12 671.4719 79.6493 113.9429 142.4061 1…
LOC115984 0 6.2893 20.4716 37.4355 4.9461 1.3125 2.3857 0 4.855 4.6326 2.3185 1.3485 57.5329 2.0505 4.4248 1.2184 0.8519 0.4296 6.552 1.2987 2.8021 56.2913 0 1.2719 11.9995 0 1.3061 0 105.7397 2.033 32.2092 46.5793 4.6068 1.3164 143.8123 0.9176 50.4202 278.814 0.8818 128.6506 65.4722 11.3783 0 1.3373 0.7587 12.2161 4.3269 0.8279 1.9324 0.899 9.5362 8.1101 2.2904 2.318 2.8986 12.1519 4.3956 0.4023…
LOC129564 1.4507 1.9352 6.5801 4.7332 1.4838 3.9374 8.7475 0 2.1578 0.5147 2.3185 0.4495 26.8162 0.5126 2.2124 2.7415 0.4259 0 0.819 1.2987 0.467 40.3421 0 1.2719 4.6152 0 0.4354 0 40.3096 0.7624 23.5988 4.6579 2.5128 0.4388 27.7532 1.3765 6.4261 76.9967 2.2046 35.4898 16.2122 19.6535 0 2.6747 0 1.9546 2.4039 0 0 0 0.8669 1.2805 0.9162 0.4636 2.8986 7.5949 0.5495 0.4023 2.4178 1.8576 1.6865 0.772…
ALS2CL 660.058 2676.8263 1401.5719 985.8003 497.0861 421.3034 1216.6998 1324.2214 647.8759 375.2413 710.851 475.1096 329.1078 215.3018 1404.8673 402.0847 167.3913 954.4674 409.5004 519.4805 191.4769 823.2595 363.2196 352.3052 666.4359 317.029 793.6439 490.8504 459.7634 402.2872 1667.2247 543.0374 415.8727 1170.6889 232.1181 374.3978 446.8611 503.1086 850.97 1723.8447 525.6479 1322.9894 984.5422 7…
ALS2CR11 3.8685 0.4838 3.6556 1.2909 0.4946 3.2812 1.1928 2.7459 0.5394 2.5737 0.9274 2.6969 0.4876 0 1.1062 0.6092 2.9815 1.7182 0 1.2987 0.934 0.9382 0.5094 0.424 1.3846 0.4529 3.9182 0.6151 0 36.3405 1.5945 1.1645 1.6752 1.3164 0 2.2941 0.4943 1.913 2.2046 2.2181 3.7413 1.0344 0 5.3494 3.4143 0 1.4423 2.4838 1.9324 0.4495 3.4677 0.4268 0.9162 1.3908 0.4831 4.557 0 0.4023 0 5.5728 0.8433 2.3164…
ALS2CR12 3.3849 1.9352 2.1934 0.8606 0.9892 1.3125 2.3857 3.4324 1.0789 0.5147 0.9274 1.3485 1.9503 0 1.6593 0.6092 1.7037 0.8591 0 0.8658 1.4011 0.4691 1.0188 0.424 0.923 0.4529 0 1.2302 1.1684 2.2872 1.5945 0.3882 2.094 0.8776 2.523 0.9176 3.9545 0.9565 1.3228 5.1756 3.1177 5.172 1.1891 4.012 1.8968 0 0.4808 1.6559 2.8986 0.899 0.8669 0 0.4581 0.9272 2.4155 1.0127 2.1978 1.2068 1.9342 1.2384 1.…
TMEM237 400.8704 166.4248 176.2018 263.7694 83.095 551.8943 234.9901 357.6565 182.3331 316.5616 346.8471 170.3562 305.7045 431.6289 269.9115 310.7019 345.4309 225.945 209.6642 232.4675 318.5055 276.7653 386.6531 270.9062 171.2242 335.1449 177.623 242.9648 94.64 183.4816 341.2262 178.5541 468.2232 278.1922 334.5528 323.0099 334.6515 353.4194 216.4903 180.037 354.1732 356.8658 205.7075 80.2407 335.…
LOC644870 186.6538 163.522 123.5606 106.7126 78.6435 38.7179 92.2465 102.2856 83.6143 155.9645 58.8898 114.1701 80.4486 115.3403 221.2389 78.8939 113.7238 120.2749 63.0631 165.368 68.6515 74.1168 111.0545 86.9104 154.6094 89.221 117.98 94.7255 49.6568 80.5591 187.196 122.2707 123.9661 180.781 65.094 75.2466 65.2496 49.737 161.8166 176.7098 127.2031 259.6328 162.9013 135.0719 169.9545 38.603 98.55…
ALS2CR6 555.1257 341.074 318.7717 496.5577 374.9167 472.4898 645.7256 634.3083 395.9541 315.5321 312.997 288.1223 569.4783 519.8001 415.9292 388.0727 474.9142 321.3058 455.3645 324.6753 458.6106 527.2614 354.0499 327.716 358.6016 567.4819 255.5507 393.0494 289.1777 198.2211 678.9444 315.575 443.9326 616.4985 499.0539 618.4905 437.9634 488.7614 328.9242 418.1146 414.657 625.8081 497.0273 435.9746 …
ALX1 1.4507 46.9279 0 0 30.1714 43.3116 0 0 0 0 0 0 0 0 0 0 0 0 0 0.8658 0.934 0 0 0 0.4615 0 0 0 4.0894 0 0 0.3882 20.5214 0 0 0 0 3.3477 0.4409 0 0 1.0344 0 0 0.3794 0 0 26.0802 0 0 0 0 0 0 0 0 0 0 0 1.8576 0.4216 0 0 0 0 0 0 0 0 0.3713 0 0 0 0 0 3.51 40.343 5.6818 0 0 5.96 0.4628 0 0 3.3302 0 0 0.5659 0 0 1.5094 0 0.5143 2.8837 0.8446 1.1469 0 0 0 27.1476 6.192 0.4778 0 0 0.4423 0 0 0 0 0 28.6…
FND 32.882 27.5762 28.514 24.957 26.2145 26.2494 21.4712 23.3403 21.0384 9.78 17.6206 8.0908 18.5275 12.8156 31.5265 33.5071 10.6483 7.732 9.828 11.2554 15.4116 11.2583 3.0565 31.7965 26.3067 16.7572 26.5564 18.453 11.6839 13.2147 27.4257 18.6317 23.0342 51.7771 5.5506 16.9764 10.3806 20.5643 25.1323 20.7024 16.8357 31.0318 23.7812 42.7951 14.7951 7.3297 11.0577 24.0103 11.5942 14.8331 8.6693 26.…
PFM 0 0 0 0 0 0 0 0 0 0 0 0 0.4876 0 0 0 0 0 0 0 0 0 0 0 0 0.4529 0.8707 0 0 0 0 0 0 0 0 0 0 0.9565 0 0 0 0 1.1891 0 0 0 0 0 0 0.4495 0.4335 0 0 0 0 0 0 0 0 0 0 0 0 0 0 0 0 0 0 0 0 0 0 0 0 0 0 0 0 0 0 0 0 0 0 0 0 0 0 0 0 0 0 0 0 0 0 0 0 0 0 0 0 0 0 0 0 0 0 0 0 0 0 0 0 0 0 0 0 0 0 0 19.5709 0.817 0 0 0 0 0 0 0 0 0 0 0.7313 0 0 0 0 0 0 0 0 0 0 0 0.4243 0 0 0 0.8082 0 0.7893 0 0 0 0 0 0 0 0 0 0 0 0 …
SLC35G5 0.4836 1.9352 0 0.4303 0.4946 0 0 0.6865 1.6183 0.5147 0.4637 0 1.9503 0.5126 0.5531 0.3046 0 0 0 0 0.467 0.4691 0 0 0 0 0.4354 2.4604 0 0 0.9567 0.3882 1.2564 0 0.5046 0 0 0.9565 0.8818 2.2181 0.6235 0 0 0 1.8968 0.4886 0.4808 0 0.4831 0.4495 0 0 0.4581 0.4636 0.9662 0 0.5495 0.8045 0.4836 0 0 0.3861 0 0.4673 0.4292 0.3976 0 0 0.4085 0 1.5361 0 0.4723 0.3557 0 0.351 0.6724 0 0 0.7663 0.4…
LOC146741 0 0.9676 0.7311 1.2909 1.4838 0 0.7952 0 0 1.0295 0.4637 0 0.4876 1.0252 0 0 0 0 0 0 0.467 0.9382 0 0 0 0 0 0 0 0.7624 0 0.3882 0 0.4388 0 0 0.9886 0.4782 0 1.4787 0.6235 0 0 0 0 0 0 0 0.9662 0.899 0 0.4268 0 0 0.4831 0 0 0 0.4836 0 0 1.5443 0.4556 0 0 0.3976 0 1.0373 0.4085 0.7427 0 0 1.8891 0.7115 0.5269 0.351 0 0.5165 0 0.3831 2.1286 0 0.8655 0 0 0 0 0 0.5603 1.3526 0 1.2131 0 0 0.42…
SLC35G3 0.4836 0 0 0 0 0 0 0 0 0 0.4637 0 0 0 0 0 0 0 0 0 0 0 0 0 0 0 0.4354 0 0 0 0 0 0 0.4388 0 0 0 0 0 0 0 0 0 0 0 0 0 0 0 0 0 0 0 0 0 0 0 0 0 0 0 0 0 0 0 0 0 0 0 0 0 0 0 0 0 0 0 0 0 0.3831 0 0 0 0 0 0 0 0 0 0 0 0 0 0 0 0 0 0 0 0 0 0 0.4921 0 0 0 0 0 0.4175 0 0 0.4373 0 0.6002 0 0 0 0.3551 0 0 0 0 0.5018 0 0 0 0 0 0 0 0 0 0 0.4219 0 0 0 0 0 0 0 0 0 0 0 0 0 0 0 0 0 0 0 0 0 0 0 0 0 0 0 0 0 0 0 0…
AMACR 4971.9536 1646.8312 481.8132 544.7504 1340.4014 305.8059 1514.1153 1988.0484 2494.4032 2260.7129 1288.1567 1019.8899 466.6017 2609.7655 2847.8982 565.0509 2881.4301 645.6186 389.8444 1905.1948 1000.3503 619.6729 1489.5568 2427.133 1624.5529 1837.8623 2208.5329 2948.1778 2565.7952 1036.5947 507.0557 2809.5099 1100.1989 3108.3809 543.4591 581.326 727.6322 347.2023 3376.5432 529.7597 1158.5455…
LOC51269 0.4836 0 0 0 0 0 0 0 0 0 0 0 0 0 0 0 0 0 0 0 1.4011 0 0 0 0 0 0 0 0.5842 0 0 0 0.4188 0 0 0.4588 0 0 0 0 0 0 0 0 0.3794 0 0 0 0 19.7775 0 0 0 0 0 0 0 0 0 0 0 0.3861 0 1.4019 0 0 0 0 0 0.3713 1.0241 0 0 0 0 0 0.6724 0 0.4873 0 0.4257 0 0 0 0 0 0 0 0.5603 0 0 0 0 0 0 1.5292 0 0.4883 0.6477 0 0.4423 0 0 0 0.4423 0 0 0 0 0 0 0 0 0 0 0 0.8482 0.3551 0 0 0 0 79.7892 0 0 0 0 0 0 0 0 0 0 0 0 0 0…
AMBP 52.7079 65.7958 0 0.4303 12.8599 2.6249 2.3857 39.1294 5.3945 134.8604 3.7096 4.9444 6.8259 7.6894 35.9513 7.6152 48.1303 33.0756 1.638 80.0866 41.5645 6.5673 46.867 2.9677 2.7691 0.4529 7.8363 3.0755 2.921 22.1093 9.5671 25.2305 14.6582 32.9092 76.1953 1.8353 192.783 0.9565 23.8095 0.3697 0.6235 14.4815 7.1344 0 1.5175 2.9319 1.9231 1.6559 1.4493 12.1362 38.1449 1.2805 23.3623 27.3528 52.17…
AMBRA1 983.559 1100.1451 731.1278 926.8503 1062.4288 798.639 801.9881 884.1873 1102.6298 626.4316 941.7733 804.5848 702.5841 851.4674 403.208 896.4662 746.2329 845.7904 611.7936 980.9524 992.878 683.9387 519.6128 1440.1696 1133.9564 942.029 1466.6957 810.7028 1177.7421 1035.5781 898.6686 997.1858 1009.3184 889.864 918.3802 847.9009 670.786 848.8761 986.3316 829.2052 667.1925 1125.4202 1539.8335 1…
LOC221268 1421.3636 1394.2912 2174.374 2230.7487 2285.6069 2674.1609 2152.7356 1935.1893 2183.4983 3625.2735 3434.681 3011.1248 1537.2989 3792.3875 1849.8728 2166.6885 3395.1041 3091.9244 3806.7158 2083.1169 2651.2551 4582.1078 3532.8579 2201.7382 1958.2324 2486.3949 1929.9086 2183.4046 2075.6536 3545.8704 1883.3006 2811.8389 1894.2519 1421.6762 2498.297 1869.6306 2789.4217 1501.1956 1647.0855 25…
AMDHD1 8.7041 0.9676 1.4623 4.7332 0.9892 4.5937 7.9523 2.7459 12.9467 27.2809 2.7822 5.3939 4.3881 4.6136 0.5531 2.1323 0.4259 0.8591 4.914 25.5411 3.7361 1.4073 6.1131 0 5.5382 0.4529 7.8363 3.0755 11.6839 7.3698 16.2641 0.3882 22.1966 15.3576 3.5322 5.9647 8.4034 3.3477 25.1323 5.915 4.9884 14.4815 5.9453 2.6747 3.4143 1.9546 9.1347 19.8706 3.3816 6.2928 1.3004 9.8175 1.8323 10.1994 1.4493 15.…
AMDHD2 217.118 264.6541 116.9804 136.08 166.3136 223.9273 157.2883 161.1239 207.822 174.6957 201.737 471.5361 377.1624 123.5422 192.8595 161.1476 59.4984 143.3505 150.6962 236.6234 210.6293 231.8308 163.0158 122.5225 167.5274 183.2292 287.1659 191.61 416.1589 56.5693 202.8063 199.9457 214.7 201.2769 141.0269 217.5224 339.5699 329.0722 234.5238 221.1017 263.7593 110.6801 179.5482 472.6312 215.148 …
AMELX 0 0 0 31.4114 0.4946 0 0 4.8054 2.6972 4.6326 1.8548 3.1464 0 5.1262 46.4602 7.6152 18.3151 5.5842 1.638 8.658 0.467 0 2.5471 6.3593 0.4615 0 13.4959 1.2302 20.4469 0.2541 0.6378 4.6579 1.6752 3.5103 0 0.4588 0.4943 0.9565 4.8501 0 0 2.0688 4.7562 0 1.1381 0.4886 0.4808 0.8279 0.9662 0.4495 0.8669 5.1222 0 6.4905 0 2.0253 0 1.609 22.7273 1.8576 2.1081 0 0.4556 1.8692 4.2918 0.3976 14.157 4.…
AMELY 0 0 0 0 0 0 0.7952 0 0 1.0295 0 0 0 0 0 0 0 0 0 0 1.4011 0 0 0 0 0 0 0 0 0 0 0 0 0.4388 0 0 0 0 0 0.3697 0 0 0 0 0.3794 0 2.8846 0 0 0 0 0 0 0 0 0 0 2.4135 0 0 0 0 0 0 0 0 0 0 0 0 0 2.3641 0 0 0 0 0 0 0 0 0 0 0 0.3314 0 0 0 0 0 0 0 0 0 0 0 0 0 0.4883 0 0 0 0 0 0.3191 0 0 0 1.1927 0 0 0 0 0 0 0 0 0 0 0 0.4644 0 0.8839 0 0 0 0 0.4095 0 0 0 0 0 0 0 0 0 0 0 0 0 0 0 0 0 0 0 0 0 0 0 0 0 1.5786 0 …
AMFR 1955.5126 2515.7233 1889.9653 1915.6627 2099.1378 1945.0829 1051.2922 2629.9079 2764.6662 2018.2731 2228.5388 3383.3015 2279.8635 1721.3892 2427.5442 2333.9192 2581.148 1882.3024 2112.2031 2174.026 1562.6386 1664.8137 1592.9699 2577.6365 2104.996 3503.6232 2667.8276 2090.1123 2560.5375 1663.0241 2348.4015 1845.706 1764.4226 1859.1487 1933.6445 2150.9521 1518.5368 2053.5629 1948.8536 1576.340…
AMHR2 0.9671 0 0.7311 0 0.4946 0.6562 0 0 0 0.5147 0.4637 0.899 3.413 0 0 0.3046 0 0 0 0.4329 0.934 0.4691 0 0 0 0 0.4354 0 0 0.5083 0.6378 0 0.8376 0 0 0.4588 0.4943 0.9565 0 0.7394 0.6235 1.0344 0 0 1.8968 0 0 0 0 0.4495 0.4335 0 0.4581 0.4636 0.4831 0.5063 0 0 0.4836 0 0 0 0 0 0 0 0 0.5187 0 0 0 0 1.8891 1.7787 0.5269 0 0.6724 0 0 0 0.8514 1.3884 1.731 0 0 0 0.6281 0 0.5603 0.4509 1.1321 0 0 0…
AMH 0 124.3348 195.9422 56.7986 0 3.9374 12.326 2.0594 0.5394 72.5775 4.1733 4.9444 53.1448 92.2722 7.7434 44.473 42.1673 2.5773 2.457 61.4719 6.5382 13.1346 1.0188 0 11.0765 27.1739 3.4828 36.2909 0 3.3037 61.8672 12.4212 0.8376 4.3879 33.3039 20.1881 61.7894 21.5208 0.8818 2.2181 26.8124 0 98.692 1.3373 6.8285 89.9108 1.4423 6.6235 65.2174 40.454 13.0039 0.4268 2.7485 50.5331 5.314 7.0886 18.68…
AMICA1 239.8453 87.0827 85.5419 59.8107 41.0529 201.4644 196.0239 63.1562 191.5037 161.6266 296.7676 328.1268 479.2784 217.3523 36.5044 102.3488 70.2788 76.89 71.2531 25.1082 266.6667 75.9932 19.3581 58.9295 389.062 156.25 71.3975 343.8413 49.6568 97.8399 439.4483 46.9675 449.377 25.4498 71.6538 488.6442 172.0217 370.6361 162.2575 473.5675 256.9003 32.0662 43.9952 57.5059 355.4628 56.1943 137.500…
AMIGO1 117.0213 33.3817 59.9525 58.9501 55.8913 83.9982 164.2147 83.7507 111.1261 56.106 46.8336 58.883 101.9015 26.1438 71.3496 98.6935 95.4088 57.9897 103.1941 77.9221 72.8546 35.6511 71.3194 116.5872 109.8419 56.1594 118.4153 73.197 76.5299 97.3316 131.7069 64.8229 152.026 184.2914 83.7643 59.6467 27.6817 139.6461 39.6825 59.5194 46.7658 129.2992 77.2889 84.2528 51.9727 114.3431 78.3658 90.659…
AMIGO2 1404.2311 87.0827 276.3663 285.71 435.2595 668.048 450.0994 137.9826 437.4862 1881.3538 694.1579 910.2146 376.4018 376.7782 405.4204 1367.9959 336.9122 611.2543 280.9173 434.1991 505.7793 61.4513 104.9414 369.6873 162.4553 365.4891 176.7523 501.3071 986.7095 146.8869 723.9098 146.7249 497.1207 420.3598 145.3261 617.5682 81.0677 775.6958 376.1023 373.7523 633.5211 639.2552 586.2069 635.2391…
AMIGO3 109.7679 127.2375 140.3765 142.8571 91.5034 109.5914 157.4553 72.767 53.4053 92.1374 70.4823 54.8376 52.6572 69.7168 129.9779 88.6414 39.6117 51.1168 45.045 54.5455 59.3112 99.4479 32.6032 39.0037 74.3048 47.1014 79.6691 71.3517 52.5778 53.3672 163.9161 74.1388 63.6583 64.0632 248.77 60.5643 90.954 111.4299 76.7196 76.8946 162.1215 74.4763 147.4435 38.783 67.5266 69.8763 74.0388 86.106 74.…
AMMECR1L 1145.0677 916.3038 835.679 1064.5439 1054.0204 619.4866 989.662 982.354 737.9636 778.2782 878.2465 658.501 707.9473 1082.1479 920.354 856.867 1015.4219 823.8832 675.6757 703.0303 920.0234 556.3452 929.19 956.8627 808.5843 774.9094 846.3213 726.434 619.2493 825.6671 852.7466 719.2625 682.2322 1181.2198 540.4314 843.7715 516.5596 558.5844 760.1411 856.9316 672.8044 960.9516 1013.0797 956.2…
LOC286505 750.9671 376.3909 467.1906 638.9845 723.1243 542.0508 585.6859 799.0636 572.8928 617.1664 1000.6631 475.1096 650.902 758.1699 670.354 893.4201 1106.1455 528.3505 431.6134 357.1429 578.634 511.7813 997.9623 581.2401 679.3585 533.5145 656.9438 607.7195 248.2839 925.7942 641.3139 507.3265 350.1204 285.6516 632.2695 601.5141 511.6164 432.329 490.7407 421.8115 291.8188 340.3155 587.396 461.3…
AMN1 99.1296 87.0827 73.1128 86.4888 52.9236 59.0612 70.7753 61.7833 55.0236 123.0215 49.1521 72.8172 213.0668 126.618 58.0752 65.1865 87.742 91.9244 102.3751 63.6364 97.1395 92.4115 114.6205 66.5607 103.3806 78.8043 47.0178 91.0349 92.8874 62.77 71.1154 47.7438 108.8891 79.4208 97.8933 55.0585 153.2378 71.736 81.1287 123.8447 132.1914 78.6139 47.5624 48.1444 97.8756 93.3313 117.789 80.3104 132.8…
AMN 356.8665 1617.8036 486.9311 642.4269 247.8011 234.2762 621.4712 204.5713 773.5671 1061.3821 237.414 907.0682 335.4461 145.585 213.4956 79.5031 131.1871 272.7663 534.8075 51.0823 420.3152 364.4858 44.3199 369.2634 661.3592 3.1703 376.5781 2018.7606 747.7727 499.3647 298.4932 302.3775 285.2057 295.305 661.0319 41.2939 446.8611 245.8154 179.4533 552.3105 251.2884 545.1254 304.3995 80.2407 38.695…
JEAP 423.1141 26.6086 41.6743 98.9673 70.2351 471.1773 294.2346 152.3987 593.9312 362.8877 608.3735 915.6085 228.1814 277.8419 175.885 723.4479 298.5783 228.5223 120.3931 299.1342 866.7834 42.6875 69.7911 500.265 218.7608 410.3261 107.5316 223.2816 650.796 180.9403 749.7409 120.3299 1979.688 187.8017 175.0978 1066.2996 76.6189 1084.1703 516.3139 865.4344 1106.1678 369.2785 373.365 493.4804 979.89…
KIAA0989 880.5609 1232.2206 304.1492 679.432 737.9627 788.1392 772.9622 827.2094 870.6676 483.8502 1128.6441 1206.8772 647.9766 1056.5167 1462.3894 1163.3043 1227.1101 803.6942 861.5889 2282.2511 1217.5131 677.8405 538.971 1677.1595 1071.1896 1924.8188 1785.3722 596.6477 2045.8595 709.2757 856.2545 1551.4799 1970.8931 1372.5318 1158.572 1345.2627 198.2205 1124.8207 1673.7213 711.2754 844.9027 149…
KIAA1071 1413.9265 490.0822 907.3296 194.062 792.3701 128.6222 435.7853 1015.9916 638.7053 1707.8883 2404.2809 854.0285 704.0468 393.6947 783.1858 2089.3176 1049.9224 1053.2646 547.9115 631.6017 1053.1232 507.5594 991.8492 813.9905 1133.0333 1039.8551 1347.4097 1356.2971 817.2922 1527.0648 753.5677 565.1625 551.1465 2387.8894 771.0357 1036.9351 307.9585 309.4213 919.7531 479.1128 373.5031 1510.21…
AMPD1 11.6054 1.4514 0.7311 0.4303 0 4.5937 0.3976 4.1189 11.3284 2.0589 0.4637 16.6311 4.3881 4.101 0 3.3507 2.5556 1.2887 1.638 0.4329 5.6042 0.9382 0 0 9.2304 1.8116 3.4828 6.7661 0.5842 24.6506 23.5988 3.4934 37.2736 0 0 3.6706 0 2.3912 9.7002 18.854 0 0 0 2.6747 22.003 0 12.9808 4.9677 1.4493 16.6311 2.1673 2.5611 1.3743 0.9272 9.6618 2.5316 0 0.8045 10.1547 4.9536 0.4216 23.9361 12.3007 0 0…
AMPD2 1294.4874 737.7842 857.6129 1098.537 1663.8783 1534.2793 1931.6103 1568.6086 1405.7991 1207.5666 1038.2227 876.9525 1286.6894 999.6155 2240.5973 1516.6515 1266.7218 965.6357 745.2907 971.4286 994.279 825.1359 1206.3169 1249.3906 1178.7239 1281.7029 1452.3291 958.942 1770.1183 1031.0038 1159.5312 1266.1815 986.703 1637.5603 1035.9531 1245.6986 1232.8225 1658.5366 1168.4303 958.2255 1354.3385…
AMPD3 328.8201 148.0406 183.5131 200.9466 98.428 220.4952 163.4195 274.5923 556.1699 336.6362 381.6245 370.3787 264.2613 348.0713 377.2124 245.5154 255.1333 588.488 172.8092 531.6017 299.8249 439.0718 197.6566 284.4727 358.6016 215.5797 249.4558 297.0936 382.6493 337.7382 329.7457 315.1868 309.9152 324.265 213.9523 770.3602 321.7993 661.8843 314.8148 411.4603 490.7295 291.699 300.8323 267.4691 46…
AMPH 34.3327 2.419 5.1179 3.012 2.9677 0.6562 17.0974 5.4918 26.4329 27.2809 31.5316 44.0499 10.7265 34.8584 3.3186 35.3347 12.352 24.9141 14.742 8.658 40.1635 3.7528 1.5283 12.7186 13.8456 13.587 5.6596 10.4567 32.1309 12.9606 50.7056 8.5395 72.872 3.9491 12.6151 55.5173 2.9659 65.5189 20.2822 67.6525 48.6365 7.2408 7.1344 4.012 27.3141 7.3297 13.4616 15.7309 2.8986 26.5198 15.6047 34.5748 18.78…
AMTN 0 0 0 0 0 0 0 0 0 0 0 0 0 0 0 0 0 0 0 0 0 0 0 0 0 0 0 0 0 0 0.3189 0 0.8376 0 0 0 0 0 0 0 0 0 0 0 0 0 0 0 0 0 0 0 0 0 0 0 0 0 0 0 0 0 0 0 0 0 0 0 0 0 0 0 0 0 0 0 0 0 0 0 0 0 0 0 0 0 0 0 0 0 0 0 0 0 0 0 0 0 0 0 0 0 0 0 0.4423 0 0 0 0 0 0 0 0 0 0 0 0 0 0 0 0 0 0 0 0 0 0 0 0 0 0 0 0 0 0 0 0 0 0 0 0 0 0 0 0 0 0 0 0.3918 2.318 0 0 0 0 0 0 0 0 0 0 0 0 0 0 0 0 0 0 0 0 0 0 0 0 0 0.481 0 0.4932 0 0 0…
AMT 153.6267 399.2937 142.0143 205.8305 339.4925 178.7849 547.9523 254.2999 190.29 283.6186 70.7512 316.1569 127.1672 140.3563 364.9723 46.7149 135.3697 43.8144 18.837 203.3766 424.8033 39.873 75.7056 208.1611 173.5872 175.6431 363.3609 73.197 244.7028 96.061 212.6062 251.0781 69.7225 274.5151 8.5783 95.8936 76.1147 30.1291 112.478 239.1312 99.4429 597.8795 92.8419 52.5577 329.1388 24.9209 115.86…
AMY1A 2.9014 0.4838 1.4623 0.4303 0.9892 24.2807 0.7952 3.4324 1.0789 0 0 0.899 6.8259 0.5126 8.8496 1.523 1.2778 0 0 0.4329 0 1.4073 2.5471 0.424 2.3076 0 0.8707 0.6151 0 0.5083 0.6378 0.7763 0.8376 2.1939 0 1.3765 0.4943 0.4782 3.9683 3.6969 0.6235 1.0344 2.3781 0 0.3794 0 0.4808 0.8279 1.9324 0 0.8669 4.6953 0.9162 2.318 0.4831 1.519 0.5495 0.8045 1.4507 1.2384 0.4216 1.1582 1.8223 1.4019 0 0.…
AMY2A 2.4178 0.4838 1.4623 0 0 0.6562 0 0.6865 0 1.0295 0.9274 0 0.9751 1.0252 4.4248 0.9138 0 0 0 0 0 0.4691 0 0.424 0.4615 0 0.4354 1.2302 0.5842 0.2541 0.6378 1.5526 0 1.7552 0 0 0 0 1.7637 3.3272 0 0 0 0 0 0 0.4808 0.414 0 0 0.4335 0 0 0 0.4831 0.5063 0.5495 0.4023 0 0 0.4216 1.1582 0.4556 1.4019 0.8584 0 0.429 0.5187 0.4085 0.7427 0 0.591 0.9446 0.3557 5.2689 0.351 2.0171 0 0 2.2989 0.4257 0…
AMY2B 325.9478 90.4693 289.6216 29.488 114.8788 148.6308 35.4672 264.6246 107.35 37.6116 53.6825 88.0998 217.6158 50.7497 474.1482 28.4871 53.1819 86.207 20.131 31.1688 33.345 52.0694 40.3413 34.3784 91.9488 14.9502 42.1724 106.8799 36.413 54.0534 87.4783 105.4556 54.7042 239.434 9.0829 43.588 49.5156 25.7198 302.7249 277.0647 62.7036 333.9126 137.0273 103.7914 91.654 5.3751 34.0098 82.5458 183.1…
AMZ1 0.4836 0 0 3.4423 0.9892 20.9995 2.7833 1.373 9.1706 9.2652 1.8548 9.4393 5.8508 8.7146 1.6593 3.6553 2.5556 4.7251 2.457 2.5974 1.8681 3.2837 1.0188 6.3593 4.1537 5.4348 3.9182 3.6906 15.1891 1.0165 4.4646 0.7763 7.5385 1.7552 9.5875 23.8587 15.3238 23.4338 6.6138 8.1331 44.8952 2.0688 15.4578 17.3855 18.9681 0.9773 1.9231 2.4838 0 4.4949 2.6008 2.9879 2.7485 1.8544 2.8986 4.557 1.0989 0.80…
AMZ2P1 222.4371 320.7547 67.9949 108.864 77.1596 89.9043 73.9563 142.1015 81.996 137.434 90.4214 95.2916 236.9576 129.6937 107.3009 72.4971 171.6506 292.5258 85.1761 148.0519 140.5721 95.6951 177.2797 80.9751 113.5341 90.1268 182.4118 138.3977 108.6607 78.2719 79.0879 87.7244 120.1968 163.6683 47.9374 87.176 108.2551 87.5179 174.6032 123.1054 121.5912 145.8495 91.5577 141.7586 186.2671 72.8082 18…
AMZ2 1132.4952 1769.7146 766.2219 1253.012 654.3731 1143.819 805.169 1558.3114 1130.6811 819.9717 893.0849 855.377 1358.8493 1560.9381 1093.4735 719.1834 1658.5793 1865.5498 800.9828 1182.684 685.1138 1106.1231 2043.8105 1169.2634 1401.1769 1209.2391 1059.2077 748.5776 964.51 1193.1385 590.2894 1158.6608 1099.3613 1110.136 734.7042 1083.276 802.2739 869.4405 1232.8042 612.5693 759.4771 1377.8123 …
ANAPC10 119.9226 64.8283 101.6268 121.3425 103.8687 96.4667 120.0795 104.3451 70.1281 123.0215 67.7001 89.8977 243.7835 154.8123 126.6593 125.8038 209.9845 160.2234 114.6601 177.4892 123.2925 153.8628 214.9771 86.0625 97.3809 144.4746 90.1175 75.0423 90.5506 129.8602 80.3635 94.7113 107.2139 98.2887 95.8749 116.0817 134.4538 100.9087 146.8254 114.2329 147.1565 94.1298 101.0702 76.2287 127.4659 12…
ANAPC11 1272.7273 2631.3498 1388.4116 1742.685 1834.5198 1435.8439 1299.006 1434.0584 999.5954 2019.8173 1072.5365 1548.9381 2358.3618 2464.6931 1323.0088 1965.9507 1329.3338 1666.6667 787.0598 1330.303 1047.052 1666.221 1539.4804 1330.7896 1338.4101 1501.8116 1265.5638 1341.5347 1624.6531 776.1118 1034.5212 1240.1747 1532.405 1576.1299 1313.9902 1246.1574 1117.6471 1759.4452 1634.0388 840.6654 9…
ANAPC13 1020.295 844.0348 806.7776 924.9269 1236.0974 797.2084 1204.6759 576.8361 839.5361 1121.956 846.446 1166.9985 968.4495 750.9317 864.0819 978.7078 999.7349 988.0155 898.9271 1526.961 1063.6637 949.5208 1172.9547 946.0943 1181.8669 1240.2536 856.2778 1100.2799 1102.6143 911.0496 532.7753 836.2892 980.1738 671.3076 783.449 856.0496 1051.6312 919.6031 1162.9233 787.9002 1179.9393 1147.3907 60…
ANAPC16 1666.8279 2171.2627 2213.1237 2360.5852 981.3123 1578.2471 1862.0278 1400.4208 1386.9184 2452.7088 2424.6836 2045.6231 1981.4725 1482.5067 2187.5 1453.5973 1522.281 2184.2784 1954.955 2477.4892 1528.0794 1640.89 1861.946 1047.1648 1763.4706 1208.7862 1427.0788 1977.5488 1851.3217 991.1055 1796.0615 966.9093 2036.6454 1230.803 995.5847 1303.9688 1487.8893 1644.6676 2082.8924 1625.5083 1752…
LOC100134261 1291.1025 660.8612 866.3864 1937.1773 1135.1369 545.9882 1625.4473 1261.7517 1031.9622 792.176 907.4595 594.6736 820.5753 1189.7988 889.3805 1315.6091 1267.5737 1000 1113.8411 1151.5152 1146.9936 764.6228 1610.2904 1537.2549 1187.9543 1234.6014 1215.4985 612.0252 821.9658 2484.6252 1147.4129 1379.5245 871.9506 1844.2299 785.6692 1496.6735 981.216 490.6743 1028.2187 829.5749 619.8031 …
ANAPC2 752.4178 923.0769 584.9022 620.9122 728.565 752.0462 759.841 497.0121 543.2232 650.1094 571.2775 544.3308 719.1614 670.5113 795.9071 900.1215 466.8215 481.5292 448.8124 547.619 552.948 628.5856 476.3118 379.4383 681.2046 505.8877 628.2107 702.445 379.7283 526.3024 831.0611 465.017 602.6594 608.1615 696.3542 482.6795 686.6041 840.7461 652.5573 869.1312 573.6609 692.0093 956.0048 772.9856 65…
ANAPC4 693.9072 478.955 589.289 602.4096 476.807 628.6739 596.8191 440.7207 318.8132 388.1096 332.9361 347.9043 352.9985 375.7529 565.2655 437.7241 287.0782 618.5567 482.3915 522.9437 397.8984 499.5849 584.3097 321.3567 416.7532 413.0435 392.2508 327.8487 271.0676 599.4917 378.2189 472.0039 339.6503 509.8728 281.5693 338.151 469.5996 308.9431 503.5273 590.7579 437.1046 325.834 406.6587 498.8298 4…
PDL-108 2423.1141 2978.7131 3080.2413 2998.7091 2892.9917 3936.1023 3363.8171 2610.6864 2278.085 3717.9256 3639.1121 2592.2014 4492.9303 5114.4432 2966.8142 2533.4385 2753.6505 2689.0034 2484.0295 1603.8961 3263.5143 3140.1136 3386.6531 2517.0111 2252.2211 1958.3333 2581.1929 2599.4157 2162.699 2732.4015 2412.8199 2833.1878 3104.1776 1815.2699 2173.8363 2256.4808 4098.8631 2219.034 2402.9982 2134…
ANAPC7 1280.9478 1390.4209 1432.2793 1338.21 1619.8577 1232.4108 1515.3082 1428.5665 983.412 1264.7021 1101.2858 891.3361 936.6163 1579.9052 1490.0442 1071.9214 1284.185 1195.4467 1151.5152 705.6277 1080.6772 1120.665 1293.9379 1335.0291 971.5011 1167.5725 1020.4615 759.0343 927.1214 1402.2872 897.0741 1535.1771 1193.5923 1114.5239 706.4463 1111.7229 1898.6653 719.7513 1068.3422 797.0425 1230.253…
ANGEL1 1107.8337 503.1447 904.405 1263.3391 438.7218 715.297 454.8708 1290.5839 884.6932 677.3903 735.8908 759.6359 746.9527 790.9778 656.5265 594.2934 1278.222 934.2784 493.8575 531.1688 665.0321 542.2724 676.0061 1240.4875 1014.884 611.8659 459.2947 588.6514 677.6691 1386.7853 545.643 750.3154 757.1982 533.1286 335.562 601.0553 803.7568 503.1086 475.3086 531.9778 530.6363 907.1632 1033.2937 750…
ANGEL2 506.2863 561.1998 554.926 517.642 386.2928 425.897 657.2565 698.8374 474.174 490.5418 530.0083 536.6895 450.9995 567.474 497.2345 371.0146 578.8416 656.7869 408.6814 610.3896 303.561 402.4824 555.2725 524.4303 403.8306 475.5435 546.3648 397.3551 340.0029 466.582 517.5795 475.8855 504.2404 838.9645 297.7167 491.3971 433.0203 286.944 451.94 478.0037 419.6454 574.0884 569.56 473.4203 486.7223…
ANGPT1 40.1354 9.6759 7.3113 12.9088 9.3976 43.3116 58.0517 26.0863 73.3648 102.9469 82.0748 173.0532 72.6475 135.8452 16.0398 71.5833 60.9083 79.4674 29.484 37.6623 87.3322 19.7019 26.4901 49.1786 27.6912 79.7101 9.5777 24.604 37.3886 28.2084 46.2409 29.1121 145.3251 16.674 30.2763 56.8938 6.9204 144.9067 101.8519 30.3142 175.216 41.3757 34.4828 53.4938 145.2959 55.7056 38.4617 69.9611 36.715 56…
ANGPT2 115.5706 38.7034 57.028 135.5422 115.2448 110.9038 541.1531 91.9884 95.4821 407.1548 122.4166 158.6695 196.4895 264.5136 39.2699 156.874 158.8726 124.1409 114.6601 79.6537 266.6667 90.066 211.9205 74.6158 221.0684 317.4819 178.4937 121.7899 332.4084 150.1906 298.4932 246.0941 270.5476 123.2997 295.1936 280.3395 137.914 428.5031 244.709 854.3438 907.2571 86.8891 118.9061 119.0237 325.8725 1…
ANGPT4 0 0 0 0.4303 0.4946 0.6562 0 0 2.1578 0.5147 0.9274 1.798 0.4876 0.5126 0.5531 3.9599 0 0 0 0 0.467 0 0.5094 0.424 0 0.4529 0 0 0 0 0 0 0.4188 0.4388 0 0.4588 0 0.4782 1.3228 0 0 0 1.1891 1.3373 1.8968 0.9773 0 1.6559 0 0 0 0.4268 0 0.9272 0 0.5063 0 0.4023 0 0 0.4216 0.3861 0.9112 0 0 0 0.429 0 2.0427 0 0 0 0.4723 0.3557 2.1076 0.351 1.3448 1.0331 0 0.7663 2.1286 2.314 0 0.6628 0.4163 1.0…
ANGPTL1 22.7273 1.9352 2.1934 0 4.4515 49.2177 1.5905 2.7459 73.9042 41.1787 90.8851 288.1223 11.214 17.4292 21.5708 169.6676 48.9822 6.0137 0.819 54.1126 149.9124 0.9382 5.6037 52.5702 2.3076 18.5688 1.3061 3.0755 20.4469 11.9441 45.922 0.7763 431.7872 1.3164 1.5138 138.1051 3.4602 22.9555 62.1693 16.2662 26.1889 31.0318 8.3234 14.7108 139.6055 7.8183 5.2885 7.4515 1.9324 11.6867 0.8669 9.8175 5…
ANGPTL2 841.8762 123.3672 185.7065 274.5267 168.1684 1010.6031 670.7753 397.4724 1953.8773 1184.9183 1299.7491 2038.8808 1118.9664 1211.8416 325.2212 2538.0077 541.3596 667.9553 496.3145 628.1385 3036.5441 234.0778 197.6566 891.15 522.4414 1115.942 395.7336 551.1302 1953.5563 382.9733 1365.2236 226.6861 3248.2463 394.0325 896.6822 4509.2911 396.9352 3218.5557 1043.2099 2276.1553 4319.9157 1003.36…
FHBL2 0.9671 3.3866 0 0 1.4838 0.6562 0.3976 4.1189 0 0 0.9274 0 0.4876 0 0 0.3046 0.4259 0 0 0 0.467 0 0 0.424 0.4615 0 0 0 0 0 0 0 0 0 0 0 0.4943 0 0.4409 0 1.2471 0 1.1891 0 0.3794 0 0.4808 0.414 0 0 0 0 0.9162 0.4636 0.4831 0.5063 0 0 0 0.6192 0.4216 0.3861 0.4556 0 0.8584 1.5905 0 0 0 0.3713 0 1.182 0.9446 0 0 0 1.3448 0.5165 0.9747 1.1494 1.2771 0.4628 0 0.3314 0 1.0881 0 0.5659 1.1206 0 1.…
PGAR 46.9052 72.0851 64.3392 189.3287 124.1479 545.3319 29.0258 43.9348 86.3115 776.734 152.5571 129.4527 268.6494 302.4478 23.7832 331.4153 51.1118 47.6804 254.7093 34.1991 231.6404 136.9754 45.8482 144.9921 118.6108 110.9601 109.7083 41.8268 394.9175 51.8424 181.4558 73.3624 202.7013 50.4607 1311.4671 161.0461 214.5329 517.934 163.5802 550.0924 593.6143 43.4445 41.6171 92.2768 930.956 26.8755 9…
ANGPTL5 0 0 0 1.2909 0.9892 0 0 0 0 0 0.9274 2.2474 0.4876 0.5126 0.5531 0.3046 0.4259 0 0 0 0.934 0 0 0 0 0 0.8707 0 0.5842 0.7624 0.6378 0 0.8376 0 0 0 1.4829 0.4782 0.8818 0.3697 0 1.0344 0 0 2.6555 0 0.9615 0 0 0 0.4335 0 0 0 0 0 0 0 0 0.6192 0 0.3861 0 0 0 0.3976 0 0 0.4085 0 0.512 0.591 0.4723 0 4.2151 0.351 1.3448 0 0 0.7663 2.98 14.3469 0 0.6628 0.4163 0.5441 0 0.5659 0 0.4509 0.3774 0.40…
ANGPTL6 5.3095 3.8897 0.8774 4.346 0.6331 2.5396 2.5169 6.9266 5.9663 6.0739 5.4206 8.5133 10.0878 3.655 2.7157 8.8154 1.5547 3.1057 0.991 2.0216 4.9691 2.2423 2.3535 3.54 2.7922 1.6304 1.0492 7.4735 2.8743 0.8844 3.0136 1.7972 10.6293 2.0755 2.3868 6.0106 12.0366 3.9694 1.6314 20.2255 5.375 3.8376 7.0868 0 21.654 5.1748 2.2885 1.4944 1.1159 3.2228 2.0503 4.0423 3.2753 3.8016 10.1159 1.8228 3.807…
LOC149217 12.5725 0.4838 0.7311 0.4303 0 1.9687 0 1.373 9.71 4.1179 14.3747 37.3076 0.4876 2.0505 1.1062 13.4028 0 0.4296 0 1.7316 21.9498 0 0 3.8156 0 0.9058 0 0 0 0.7624 2.8701 0 35.5984 0 0 7.8 0 0 3.0864 1.4787 0.6235 0 0 1.3373 13.2777 0 1.9231 0 0 2.2474 0.8669 1.2805 0 0 0.4831 2.0253 0 0.4023 0.9671 0.6192 0.4216 0.7721 3.1891 8.8785 0.4292 0.7953 0 2.0747 0.8171 0 0 0 0.9446 2.4902 14.75…
ANG 523.1963 715.1766 476.0885 366.0886 317.23 231.0409 89.6103 174.27 411.3554 844.3238 435.4461 493.2464 986.7674 258.8748 154.5465 284.8314 506.3054 431.6753 848.5749 291.0736 720.7285 1345.7831 418.2476 278.1007 388.642 247.6132 190.6226 848.7098 200.4265 283.0064 575.977 325.4032 268.0096 124.2168 1213.1096 204.0284 467.4048 2803.0894 268.0159 910.8059 363.7945 163.8066 283.7218 165.2156 177…
LOC157847 18.3752 2.9028 5.1179 7.315 5.4407 13.781 5.9642 2.7459 19.9595 12.3536 8.8103 13.9341 6.8259 38.9594 9.4027 25.8918 7.2408 3.866 22.113 5.6277 31.7572 9.3819 3.0565 11.4467 8.3074 29.4384 3.9182 25.2191 10.5156 4.0661 45.922 1.5526 33.5043 15.3576 44.4052 25.2351 109.2437 27.2597 5.291 34.3808 33.6714 7.2408 14.2687 8.0241 35.6601 34.2052 12.0193 26.4942 16.4251 17.0806 37.2779 15.3666…
LQT4 149.9033 14.9976 22.665 22.8055 30.666 80.0608 117.2962 21.2809 175.3203 33.9725 162.2948 467.0188 70.6972 78.4314 29.3142 247.0384 64.3157 26.2027 21.294 45.0216 494.1039 24.3929 3.0565 120.8267 35.5371 75.1812 19.1554 82.4235 53.7462 31.7662 214.9406 12.8093 1050.78 12.2861 11.6059 276.669 14.8295 72.2143 165.7848 182.9945 91.661 59.9948 65.3983 74.8913 249.2413 14.6594 20.6732 95.6273 26.…
ANK3 618.9555 727.6246 512.5206 517.642 115.7395 225.0889 387.674 497.6986 501.1463 354.6519 361.6855 341.1619 203.803 347.046 490.0442 381.9805 580.9713 457.0447 541.3595 332.9004 532.3993 131.3463 364.7478 500.6889 906.4267 538.0435 605.5725 391.8192 244.7787 575.3494 672.2475 341.9699 720.3434 663.0101 704.9325 346.8685 308.4528 219.5122 344.7972 1096.8577 323.6196 303.0773 330.5589 300.9027 3…
ANKAR 33.3656 60.9579 29.2451 26.6781 32.6445 15.0934 21.8688 30.8916 16.1834 26.2514 30.1405 13.4847 31.6919 12.303 31.5265 16.4489 22.1485 23.6254 18.018 47.1861 14.9445 21.5783 43.8105 18.6539 26.7682 26.721 23.9443 20.2983 10.5156 15.2478 43.3708 14.7501 18.0086 31.154 6.0553 12.3882 14.8295 10.5213 25.1323 45.4713 18.0828 40.3413 19.025 30.7589 34.1426 16.1253 26.4424 34.7736 52.1739 18.429 …
ANKDD1A 77.3694 49.8307 56.2968 52.0654 45.5044 58.405 101.7893 24.0268 28.5907 30.8841 30.1405 38.656 55.5826 36.9089 53.6504 81.6354 16.6113 30.0687 12.285 22.9437 58.3771 11.2583 18.8487 44.5151 32.768 28.0797 21.3322 31.9852 30.3783 38.6277 65.694 19.4081 142.8123 35.1031 23.7164 49.0938 32.6248 91.8221 54.2328 85.7671 72.3312 46.5477 120.0951 68.2046 78.9074 13.1934 37.981 59.6118 20.7729 25…
ANKFN1 4.352 0 24.1272 0.8606 1.4838 0 0.7952 4.8054 1.6183 7.721 1.8548 4.0454 13.1643 0.5126 1.1062 0 17.0373 4.2955 0 3.8961 0.934 0 0.5094 0 0.923 0.4529 0 1.8453 0 1.2706 28.0635 0 0 2.6327 0.5046 5.9647 0.4943 4.7824 2.2046 2.5878 0.6235 0 0 10.6988 0.3794 0 0 0 1.4493 0.4495 5.635 0 1.3743 6.9541 1.9324 0 2.7473 8.4473 1.9342 0.6192 8.4326 1.1582 1.3667 11.215 0 1.1929 0.858 4.1494 0.8171 …
ANKFY1 1101.0638 557.3295 1669.1647 938.4682 717.6835 1518.5296 1042.9423 816.2257 1339.4471 1057.7789 915.8061 936.7345 1095.5631 1151.8647 746.1283 1100.2501 826.3081 1027.921 1448.8124 1261.9048 1424.8687 1365.0628 479.3683 979.3323 1236.8755 1122.7355 798.8681 1532.2159 1412.5895 1293.7738 1592.6015 900.5337 1577.217 1939.0083 1852.4032 1457.215 1291.6461 1528.9335 894.6208 1619.2237 1347.479…
ANKHD1-EIF4EBP3 1691.6779 914.4412 841.784 540.8821 775.9885 757.3486 566.8469 598.5701 865.1167 591.5223 1397.0333 764.6567 423.1399 469.2195 857.4889 641.0541 373.372 397.921 1029.656 462.039 1295.9393 929.9643 391.7168 430.7748 811.7503 774.9774 672.4684 1062.0883 682.734 389.3723 1027.9742 679.1305 373.6153 885.656 1072.1887 497.8527 926.7622 576.5471 754.7222 1109.2902 534.4462 459.3018 246.…
ANKHD1 2741.7747 2410.6096 1522.6101 2309.0189 3336.3233 1354.4248 1586.0875 2164.3092 2006.468 1126.6813 1421.7113 1656.4648 1006.3774 1329.9962 2231.9082 1971.9515 1860.8544 1615.5584 1879.7133 2612.0433 1467.6661 1819.1925 2122.6541 2620.655 2141.4469 2295.4303 2341.2538 1694.418 1227.282 2649.2249 1742.2722 3427.54 2233.7137 2425.0548 1556.4526 1714.2005 1414.2066 1607.977 2393.642 2278.9279 …
ANKH 5129.1103 2729.5597 2808.2617 2641.9966 3358.9172 1876.1781 2187.674 2526.2493 5142.0094 1994.0806 4090.2915 2868.1874 1807.411 1742.4068 5774.3363 2464.9014 3175.3232 2682.1306 1174.4472 6082.684 4865.8494 1630.1008 2564.4422 3523.4764 3269.8742 1624.5471 3717.0222 3427.3412 4446.9111 2031.5121 1488.958 3223.2897 3497.8536 2593.2427 2162.735 3353.9803 944.6367 2260.6408 4753.5273 1934.5656 …
ANKIB1 1673.5977 1022.2545 1383.2937 1341.6523 807.7031 809.1387 922.0676 1368.1562 1433.3109 1234.3328 1085.9838 1114.2825 1095.5631 1027.2972 1213.4956 1356.4268 1467.7617 1242.268 888.6159 839.3939 934.9679 935.373 885.3795 1871.7541 1130.2642 1388.587 1189.3774 917.7303 981.4517 1728.3355 1120.944 1380.3008 1138.7289 1494.9539 810.8995 1103.4641 700.9392 887.1353 1090.8289 1243.6229 1274.5248…
ANKK1 45.9381 7.2569 6.5801 6.0241 1.9785 5.9061 9.5427 22.6539 9.1706 1.5442 5.5644 1.3485 9.2638 2.5631 13.8274 1.8277 5.963 17.1821 1.638 2.1645 5.1372 0 5.0942 12.2946 1.8461 2.2645 7.401 7.9963 16.9417 2.033 2.5512 0.7763 10.4701 35.1031 1.5138 3.2117 1.9773 3.8259 19.4004 10.7209 2.4942 5.172 15.4578 5.3494 6.8285 0.4886 1.4423 2.4838 3.8647 4.0454 10.8366 1.2805 15.1168 0.9272 1.9324 1.519…
ANKLE1 6.7698 21.2869 10.2358 17.642 7.9138 440.3342 4.7714 3.4324 8.6312 7.2063 9.274 3.5959 6.6309 15.3787 10.5088 10.9659 2.5556 17.5043 2.457 28.1385 5.1372 4.2218 4.5848 26.2851 9.2304 2.7174 7.8363 7.3812 7.6705 61.4612 5.7403 11.2567 104.2362 1.3164 2.0184 8.2588 9.392 6.2171 3.9683 11.4603 8.7296 4.1376 8.3234 4.012 14.4158 3.9092 3.8462 8.6934 9.6618 4.9444 11.2701 2.9879 3.2066 4.6361 2…
ANKLE2 1651.354 1621.6739 1558.0333 1151.8933 1916.1309 2026.4561 1212.326 1488.9768 1143.6278 1661.5622 1376.7232 1308.0121 2087.2745 2147.3792 1534.292 1705.8141 1240.74 1262.457 1791.1548 686.5801 1797.5482 1897.4843 1118.6959 1286.2745 1190.2619 1439.7645 1551.589 1349.531 1522.4186 1475.4765 1853.783 1554.9733 1749.7644 1609.0391 1621.7989 2200.0459 1485.4177 1562.4103 1324.515 1563.0314 137…
ANKMY1 407.1567 465.8926 244.9278 430.2926 274.0156 166.6839 535.4632 384.8686 219.0155 202.8053 145.1379 221.1484 170.1609 261.9505 419.8009 220.842 232.133 215.2062 185.9132 154.1126 145.2423 237.3614 253.1839 147.1118 211.3765 229.1667 307.7928 293.403 150.7229 153.7484 340.5884 218.9229 294.4194 464.6775 122.6189 237.6692 251.6065 167.384 243.8272 256.7357 255.6532 335.1435 500.5945 212.6379 …
LOC116364 403.2882 567.0053 334.1254 476.3339 214.1674 432.4594 584.8907 443.4666 391.6386 459.6577 446.0787 449.0392 1074.1102 217.8649 346.2389 544.3375 517.5074 696.3058 699.4267 274.4589 345.5925 690.506 241.9766 370.5352 377.0624 445.1993 424.4667 503.7675 327.7348 362.1347 692.3384 456.0893 343.4195 357.1742 274.5049 331.2686 376.6683 272.5968 552.9101 417.0055 400.9391 310.3181 435.1962 73…
ANKRA2 470.0193 388.4857 283.6776 243.5456 280.4456 201.4644 193.6382 214.182 240.0539 403.0369 279.6107 384.3128 287.6646 169.6783 385.5088 263.1827 275.1521 324.3127 296.4783 471.4286 334.3841 463.4646 536.9333 362.0562 231.6834 332.4275 317.3705 431.1856 235.4316 218.0432 225.4644 350.1213 211.4962 317.6832 219.503 238.128 204.1522 215.208 347.4427 315.342 249.4178 446.858 324.6136 240.7222 33…
ANKRD10 2609.1103 3301.1079 2793.2298 1750.8993 1922.8379 2183.9527 2214.1431 3691.3308 1975.4875 1776.6722 2318.9602 1921.1147 2078.4983 1934.2663 3872.2843 1711.0138 1461.2535 3136.5979 582.3096 4780.7143 1355.2831 1593.9806 1399.9643 1032.7504 1673.9356 1741.6033 1598.4023 1564.2011 2679.6904 1114.0025 2818.6654 1531.0742 1364.0666 2277.0162 921.4078 1710.2914 1343.8112 1097.8575 3426.2257 260…
LOC92821 2495.5754 2689.821 2174.1839 2664.4836 3946.7599 2365.8547 1860.827 2565.6602 2467.8355 1366.4908 1787.3382 1944.2679 1393.5007 2176.7884 2963.3241 2831.5752 2741.8863 1144.4029 1870.9255 1957.2121 2770.2884 2022.615 1302.8986 2443.8665 2692.7841 1419.692 3454.397 2340.8888 3163.809 2318.9886 3777.3898 2620.9296 2676.8087 2971.6191 2918.133 3241.8032 2117.9634 2953.7016 2454.4092 3278.07…
FLJ20053 486.4603 424.7702 419.6673 416.9535 287.3702 374.7106 547.5149 260.1762 517.8692 240.3809 338.5005 389.7067 479.2784 367.5509 312.5 491.0308 373.5424 481.0997 621.6216 1436.7965 538.0035 738.3536 241.4671 480.7631 570.9011 672.5543 375.7074 586.191 295.6039 850.8259 898.3497 485.5895 626.5313 351.4699 614.1037 670.3372 352.4469 640.8417 406.5256 1268.7616 677.1692 454.0988 443.5196 621.8…
ANKRD13A 745.648 885.8249 728.9344 682.4441 563.3643 883.9496 746.3221 652.8432 972.0836 621.799 923.2253 847.7357 881.0336 793.5409 761.615 869.356 700.2322 1201.4605 793.6118 461.9048 1047.986 720.528 436.5767 883.9428 1114.5725 980.0725 868.0888 768.8759 668.9061 1253.8755 1001.9931 1609.704 1187.729 743.3085 607.5438 1189.7224 1011.3693 912.4821 835.9788 1217.0055 987.0708 841.9964 595.7194 8…
ANKRD13B 333.6557 640.0581 374.3374 679.8623 1175.6952 421.3034 710.9344 734.5344 373.2974 250.1609 287.4936 288.5717 261.3359 504.934 756.6372 770.0532 227.8736 332.9038 106.4701 177.4892 212.0257 194.2048 368.3138 497.2973 425.0606 160.3261 320.8533 255.2668 332.4084 365.6925 145.7387 200.6793 239.5561 424.3089 141.7939 360.1744 362.3332 173.6011 293.6508 74.6765 124.0853 255.4952 330.5589 152.…
ANKRD13C 410.058 363.8123 644.8547 286.1446 287.8648 570.9251 491.8489 409.829 488.739 516.7932 495.2309 360.9394 382.2526 356.2732 438.6062 530.63 429.7654 413.6598 651.9247 288.3117 440.397 698.0115 579.7249 490.938 690.435 424.3659 506.3126 455.7896 417.117 739.7713 561.2692 473.9447 401.6333 480.9127 483.4111 368.8919 438.4577 491.1526 472.2222 584.8429 536.8717 614.4298 432.8181 378.4687 553…
ANKRD13D 546.4217 932.7528 332.6631 710.8434 805.7247 714.6408 911.7296 650.7838 418.0715 524.5142 447.9335 449.4887 615.3096 574.1382 308.6283 420.9705 203.5955 388.3162 271.9083 454.5455 438.5289 509.9049 283.7494 362.4801 386.2928 264.9457 476.2734 457.6349 568.4241 297.8399 542.7729 380.786 365.1974 648.5301 218.4938 382.1978 423.134 666.1884 560.8466 573.3826 600.4733 494.4401 595.7194 478.7…
ANKRD16 221.47 284.7412 234.575 256.321 229.4559 135.1452 244.0398 329.5108 155.3446 164.2002 180.7083 184.2904 171.9064 190.1833 217.854 207.0858 175.484 230.5799 165.9869 166.6667 124.1284 158.5537 195.6037 136.8945 178.5808 148.9357 193.2347 251.9576 116.7869 116.8996 139.3128 191.2431 196.704 218.8943 109.4992 95.3843 165.5759 96.5471 210.7363 136.9797 144.6374 203.7755 244.9465 97.6262 159.9…
FLJ22206 3268.8588 889.6952 2370.3162 2116.179 1932.4532 2357.8552 2042.5447 1922.8327 2501.9555 1497.362 1328.9622 1386.6727 2016.5773 2348.8402 2069.6903 2340.0114 3186.3974 1904.2096 1757.5758 2354.1126 3176.6492 2035.3978 2550.1783 1854.372 3247.7212 2565.2174 2505.4419 2187.2982 1832.0432 3746.6328 2927.5293 2754.7792 2328.1332 3151.3822 2397.3761 2263.822 2005.4375 2140.6026 2038.8007 2669.…
ANKRD19P 70.5996 75.4717 73.8439 140.2754 100.9011 124.6848 128.4294 67.2751 27.5118 37.0609 82.0748 62.9284 99.4637 40.4972 83.5177 123.9761 45.5747 61.8557 31.941 27.7056 42.0315 21.5783 52.9801 87.3344 44.306 33.5145 54.8542 44.2873 50.8252 9.6569 34.1226 27.1713 36.436 62.308 47.9374 37.1645 33.1191 51.6499 112.8748 42.1442 19.9534 37.2382 47.5624 64.1926 56.1457 34.2052 59.1349 32.2897 36.71…
ANKRD1 5.3191 0.9676 0 2.1515 0.4946 7.2186 2.3857 0 0.5394 5.1473 3.2459 0.899 0.9751 7.6894 0.5531 3.3507 0.4259 0.4296 0.819 2.5974 1.8681 0.4691 0 0 0.4615 4.529 0.8707 0 3.5052 0.5083 0.6378 0 7.1197 0 2.0184 1.3765 0.4943 2.3912 14.5503 5.915 9.3532 0 1.1891 1.3373 0.3794 1.4659 0.9615 0.414 0 6.7423 0.4335 0 1.8323 0 1.9324 1.0127 1.0989 6.8383 4.8356 0.6192 0.4216 0.3861 5.467 0 0 0.3976 …
ANKRD20A3 3.3849 3.8703 9.5047 3.8726 0.4946 3.9374 4.7714 10.9837 18.8806 5.6621 6.4918 6.7423 6.3384 0.5126 9.9558 3.3507 4.2593 0.8591 9.009 2.1645 7.9393 2.3455 2.5471 3.8156 10.615 2.7174 3.9182 9.2265 0.5842 37.6112 3.8268 3.1053 0.4188 1.3164 2.0184 0.9176 5.4375 2.3912 3.5273 53.6044 9.3532 7.2408 14.2687 16.0481 25.0379 2.4432 5.2885 7.8655 2.8986 4.0454 4.3346 6.8296 0.4581 5.5633 10.14…
LOC392331 0 0 3.6556 0.4303 0 0 0.7952 0.6865 0 2.5737 1.8548 2.2474 0 0.5126 2.2124 0 0.8519 0 0 0 0 0 2.0377 4.2395 0.4615 0 0.4354 0 0.5842 4.3202 0.3189 0 0 0 0.5046 0 0 0.4782 2.2046 6.6543 0 0 0 6.6867 0 0 0.9615 0 0.4831 1.3485 0 1.2805 0 0 0 0 0.5495 0 0 0 0 4.2467 0.4556 0.9346 0.8584 1.1929 0 0 0.4085 1.8567 0 1.773 0.4723 4.6247 1.0538 0.702 0 0 0 0.7663 0.8514 0 0 0.6628 0 1.0881 0 0 …
ANKRD20B 0.9671 0.9676 2.9245 3.4423 0.9892 5.2499 2.7833 6.1783 7.0128 5.6621 3.2459 6.2928 3.9005 1.0252 4.9779 1.8277 2.5556 1.2887 3.276 1.2987 3.2691 1.4073 0.5094 2.5437 0.4615 0.4529 0.4354 0 5.2578 13.4689 2.8701 3.1053 0 0.4388 0 0.9176 2.9659 1.4347 2.2046 22.1811 7.4825 4.1376 7.1344 5.3494 7.9666 0 2.4039 2.8978 2.8986 1.798 1.3004 4.2685 0.4581 3.7089 4.3478 12.1519 0 0.4023 0.4836 5…
ANKRD22 1359.2843 1383.6478 2319.1373 980.2065 777.5317 543.3632 692.6441 731.102 1143.0883 473.0408 2400.5713 1523.7667 1084.8367 853.0053 2112.2788 1495.938 955.7915 2718.2131 1662.5717 1100.4329 974.6643 1258.1095 1431.4824 1143.8262 1331.4873 1507.6993 1315.6291 1203.7521 644.954 742.8208 774.2964 542.261 337.9751 620.8864 625.7096 500.1147 1073.653 584.4094 755.2601 886.5065 650.9804 681.665…
ANKRD23 73.0174 64.3445 40.9432 78.3133 47.9775 87.9356 80.3181 58.3509 37.7613 27.7957 32.9227 37.7571 48.7567 39.9846 85.7301 34.1163 20.4447 32.646 19.656 29.8701 19.6147 24.3929 23.4335 28.4049 39.6908 21.7391 48.3239 28.9097 21.0311 27.446 46.8787 32.2174 23.0342 62.7468 11.1013 23.3999 59.3178 31.5638 48.5009 48.7985 35.542 46.5477 73.7218 38.783 56.1457 20.5231 29.3271 82.3803 29.4686 30.5…
ANKRD24 17.4081 47.8955 45.3299 27.969 5.9354 15.7497 60.0398 7.5513 12.9467 16.9862 5.5644 19.7775 19.9902 7.6894 15.4867 10.0521 11.5002 3.0069 4.914 7.3593 7.0053 1.8764 5.6037 9.7509 52.1518 3.6232 4.7889 15.9926 3.5052 13.2147 22.961 10.4803 12.1453 13.6025 8.5783 15.1411 8.4034 11.956 11.9048 27.7264 11.8473 8.2751 21.4031 9.3614 9.1047 13.6821 9.1347 18.6287 3.8647 8.0908 9.1028 9.3907 3.2…
ANKRD26P1 0 0 0 0 0 0 2.3857 0 0 0 1.3911 1.3485 1.9503 0 0 0.6092 0.4259 0 0 0 0 0 0 0 0 0 0.4354 0 0 0.2541 1.2756 1.1645 0 0 0 0 0 0 0.8818 0 3.7413 0 0 0 0.3794 0 0 0 0.9662 0 0 0 0 0 0 0.5063 0 0 0 0 0 0.3861 0 0.4673 0.4292 0 0 0 0 0 0.512 0.591 0 0.3557 0.5269 0 0 0 0 0.3831 0.4257 0 0 0.3314 0 0 0 0.5659 0 0.4509 0.3774 0.4044 0 0 0 0 0.907 0 0 0 0.4423 0 0 0.6382 0 0 0 0 0 0 0.5212 0 0.3…
LOC101929149 158.6074 112.24 184.2442 340.3614 90.0196 60.3737 324.8509 190.1552 131.6251 94.1964 83.9296 84.5039 60.4583 138.4083 157.6327 129.1545 163.9838 155.9278 61.4251 130.7359 157.3847 60.044 107.4885 117.859 167.9935 149.4565 148.0192 100.8765 97.561 178.1449 211.7516 231.344 198.932 149.627 62.571 99.5641 69.2042 65.5189 188.2716 133.0869 187.6869 97.233 263.9715 60.1805 198.4067 22.966…
ANKRD27 809.9613 1467.8278 1242.1861 1370.0516 1065.8911 750.0775 1502.1869 2008.6428 1551.9892 1007.8497 809.619 906.6187 2157.4842 1507.1126 1436.3938 1552.5954 1621.9491 1759.0206 760.8518 1602.5974 736.9527 1321.9062 1206.3169 1855.2199 1320.8723 1432.0652 1514.5842 1003.8444 1396.8161 2208.3863 921.6296 1249.4905 1408.0201 2114.5239 756.9068 1716.4487 729.6095 843.1373 1441.358 687.9852 805.…
ANKRD28 918.7621 1102.5641 1337.2327 858.864 1111.8901 1017.8217 1184.493 1024.2293 988.267 770.5572 719.6613 625.6883 735.7387 677.6881 1195.2434 1002.4704 916.6057 920.1031 864.0459 768.3983 1075.073 976.6532 997.4529 762.2682 1184.7237 615.0362 1675.6639 942.3343 580.6923 1898.8564 1059.0768 1373.7021 976.2329 998.2448 850.2586 750.1721 1099.3574 839.3113 899.9118 1307.5786 1197.2053 1428.4975…
ANKRD29 104.4487 5.3217 40.212 3.8726 16.8168 22.312 219.0855 96.1073 48.0108 24.1925 106.6508 59.782 53.6324 10.2525 29.3142 58.1804 11.0742 9.0206 4.914 9.5238 50.4378 9.851 22.4147 30.1007 23.5376 56.1594 8.2717 36.2909 13.4365 13.2147 18.1775 6.5987 181.7611 15.3576 1.5138 33.0351 51.4088 13.3907 75.8377 31.793 28.0595 114.8177 2.3781 36.1083 63.7329 4.3978 40.3848 25.6662 3.8647 167.2098 26.…
ANKRD2 0.4836 0 0 0.4303 0.4946 0 0 0 0.5394 3.6031 0 0.899 1.4627 0 0 0.6092 0.8519 0 1.638 0 0.467 0 0.5094 0 0 0.4529 0 0 0.5842 0 1.2756 0 2.9316 0 0 1.8353 0.4943 2.8694 2.2046 0 3.1177 0 1.1891 0 1.5175 0.4886 0.4808 0 0 1.3485 0 0 1.3743 0.4636 0.9662 1.0127 0.5495 2.0113 1.4507 0 0 0 0 0.9346 0 0 2.145 0 0.4085 0.3713 0 1.182 0.4723 1.0672 3.6882 0 4.7067 0.5165 0 0 2.1286 1.3884 0 0.3314…
ANKRD30A 0 0 0 0.4303 0 0 0 0 0 0 0 0 0 0 0.5531 0 0 0 0 0 0.467 0 0 0 0 0 0 0 0 0 0 0 0 0 0 0 0 0 0.4409 0 0 0 0 0 1.1381 0 0 0 0 0 0 0 0 0 0.4831 0 0 0 0 0 0 0.3861 0 0 0 0.3976 0 0 0 0 0 0 0 0 0 0 0 0 0 0 0 0 0 0 0 0 0 0 0 0 0 0 0 0 0 0 0 0 0.3239 0 0 0 0 0 0 0 0 0 0 0 0 0 0 1.8007 0 0 0 0.3551 0 0 0 0 0 0 0 0 0 0 0 0 0 0 0 0 0 0 0 0 0 0 0 0 0 0 0 0 0 0 0 0 0 0 0 0 0 0 0 0 0 0 0 0 0 0 0 0 0 0 …
ANKRD30B 0.4836 0.4838 0 0 0 18.3746 0.7952 0 1.6183 5.6621 0 8.5403 0.9751 0 0 6.0922 0 0 0 0 1.8681 0 0 0.424 0 0 0 12.302 0 3.3037 0 0.3882 0 0 0 0 66.7326 0.4782 0.4409 0.7394 144.0388 1.0344 3.5672 0 2.2762 7.8183 26.4424 2.0699 0.9662 1.3485 0 0.4268 1.8323 245.7116 5.7971 0.5063 1.6484 2.0113 0.9671 1.2384 0 11.1959 0 0 0 0 11.154 0 5.7195 5.9413 1.5361 15.9574 0 0.3557 0.5269 0 2.0171 1.5…
ANKRD31 1.9342 0 1.4623 0.4303 0.4946 0 1.9881 0.6865 0 2.0589 0 1.798 0.4876 0.5126 0.5531 0 0.4259 0.8591 0.819 0 0.467 0 2.0377 1.2719 0.4615 0.9058 1.7414 0.6151 0.5842 0.5083 1.2756 0.7763 1.6752 1.3164 0 0.9176 0 0 1.3228 1.1091 0 1.0344 0 0 0.3794 0.4886 0 0.8279 0.4831 0.4495 1.3004 0 1.3743 0.4636 0 0 0 0 0.4836 0 1.6865 0 0.9112 0 1.2876 0.3976 0 0 1.6342 0 0 0.591 0.4723 0.3557 0.5269 …
BRCTD1 170.2128 76.9231 76.0373 135.9725 294.2948 230.3388 112.1272 148.9663 70.6676 104.4911 187.3345 105.1804 124.8172 144.5598 98.4513 161.7477 112.0201 78.6082 245.7002 100 145.7093 239.7069 164.5441 169.5813 113.0726 164.8551 71.3975 88.5745 56.6672 168.4879 100.7733 209.9951 81.248 86.8802 175.0978 125.7169 212.5556 160.6887 105.8201 158.5952 152.1448 135.5056 173.6029 40.1204 128.2246 157.…
C12orf7 0 26.6086 0 6.0241 2.4731 0 1.1928 0.6865 1.6183 4.1179 0.9274 4.4949 2.4378 3.0757 1.1062 0.6092 0.4259 0.4296 0 2.5974 0.467 0.4691 2.0377 0.8479 0.923 0.4529 0 0 1.7526 0 0.9567 0.7763 0.8376 0 0.5046 0.9176 0.4943 1.4347 1.3228 27.3567 0.6235 0 1.1891 4.012 1.5175 0 0.4808 1.2419 0.9662 0.4495 0.8669 1.2805 0.4581 0.4636 3.8647 9.1139 0 1.2068 0.4836 0.6192 0.4216 0.7721 1.3667 1.4019…
ANKRD34A 14.5068 5.8055 7.3113 10.7573 7.9138 11.156 9.5427 8.2378 16.7229 18.5304 11.5925 25.6209 16.0897 15.3787 3.8717 24.978 10.6483 10.7388 9.009 7.3593 10.2744 20.171 5.6037 9.7509 17.9993 15.3986 7.8363 4.9208 16.9417 6.3532 36.9927 6.2106 41.8804 15.7964 12.6151 19.2705 5.9318 39.6939 11.9048 26.6174 24.3182 7.2408 5.9453 20.0602 24.2792 11.7275 6.7308 9.1074 6.2802 16.1816 12.137 11.9518…
ANKRD34B 3.3849 0 0 0 0 0.6562 0.3976 0.6865 0.5394 0.5147 0.4637 0.4495 0 0 0 0.6092 0 0.4296 0 0 0.467 0.4691 0 0 0.4615 0 0.4354 9.8416 0 1.0165 0.6378 0 0.8376 0 0 0 8.4034 18.1731 0 0.7394 0.6235 5.172 0 0 1.8968 0 0 0 0 0 0 0.4268 1.8323 1.3908 4.8309 0 0 0.8045 0.4836 0 0 0 0.4556 1.8692 0 0.3976 0.858 0 0.4085 0 0 0 0 0 0 0 0 1.5496 0 0.3831 0 0 0 0.6628 84.5041 0 0 0.5659 2.2412 0 0 0 12…
ANKRD34C 0.4836 0 0 0 0 1.3125 0 0 0 0 0.9274 2.2474 2.9254 0 0.5531 0.9138 0.4259 0 0 0 1.8681 0 0 0 0 0 0 0 0 0 0.9567 0 3.3504 0 0 0 0 0.4782 0.4409 0 0 1.0344 0 1.3373 0.7587 0 0 0 0 0 0 0.4268 0 0 0 1.0127 0 0 0 0 0 0.3861 0.9112 0 0 0 0 0 0 0 0 0 0 0 1.0538 0 0 0 0 4.2146 0.8514 1.3884 0 0 0 0 0 0 0 0.4509 0.3774 0 0 0 0.4223 0.3823 0.4535 0 0 1.1157 0 0 0 0 0.4423 0 0 0 0 0.5269 0 0.4373 0…
LOC101060345 55.6093 2.419 0 4.7332 4.9461 21.6558 24.2545 6.1783 17.2623 18.0157 32.9227 54.8376 19.9902 14.3535 4.4248 49.6514 11.5002 17.1821 4.095 12.1212 49.0368 7.0364 0 17.806 8.7689 18.1159 5.6596 25.2191 24.5363 5.3367 44.3275 2.7171 80.8292 20.1843 4.5414 36.2468 8.8977 56.4323 19.4004 15.5268 55.4955 15.5159 11.8906 12.0361 42.868 4.8865 12.5001 19.8706 8.2126 16.1816 9.5362 10.6712 10…
ANKRD36BP1 68.6654 29.5114 100.8956 114.8881 65.7835 80.0608 72.3658 118.7612 93.8638 65.3713 82.5385 66.0748 77.5232 79.4566 47.5664 103.5673 63.8898 90.6357 107.2891 72.7273 101.8097 78.3387 90.1681 89.4542 96.9193 84.2391 77.9277 49.2081 53.162 199.2376 171.5698 118.3891 84.5985 147.8719 125.6465 130.3051 31.1419 69.3448 52.0282 102.7726 66.0957 153.0903 156.956 66.8673 113.0501 74.2741 58.654…
ANKRD36B 15.4739 8.2245 55.5657 43.4596 23.7414 15.7497 33.002 43.2483 20.499 10.2947 25.9672 11.6867 37.0551 21.5302 13.2743 10.6613 12.352 18.0412 16.38 14.7186 29.4221 26.2693 34.1314 17.3821 29.5373 10.4167 38.7462 23.3738 3.5052 27.9543 43.6897 33.77 17.171 21.9394 14.6335 20.6469 27.6817 16.2602 37.9189 79.1128 14.3415 17.5847 64.2093 4.012 50.8346 7.3297 11.0577 43.053 28.5024 6.2928 13.43…
ANKRD36 194.8743 189.163 171.0839 382.0998 174.5984 166.6839 177.7336 322.646 112.205 88.5343 131.2269 93.9431 176.4993 92.7848 217.3673 65.7957 58.7786 85.4811 79.4431 49.3506 105.0788 164.1828 125.8278 93.2697 80.7661 28.0797 84.0226 91.0349 38.557 154.2567 132.3447 146.7249 78.7352 185.1689 26.2394 72.0349 136.9254 73.649 158.2892 234.7505 203.2755 233.773 263.9715 53.4938 185.129 63.0353 81.2…
ANKRD37 55.1257 49.5646 140.8079 229.1351 814.7068 79.2602 17.0298 22.9559 76.1214 1201.6832 143.8627 97.3143 291.4432 312.285 113.7445 106.9058 326.3747 63.7758 336.6093 90.697 337.7093 553.5025 176.5614 93.0705 118.9154 124.058 82.3552 97.9117 89.8028 29.5451 45.3608 131.1946 32.1558 52.1413 302.3136 115.3292 263.5195 280.8943 77.8836 207.0906 198.0065 9.3819 38.2164 255.5266 166.8778 68.4886 7…
ANKRD39 145.0677 191.582 98.7022 271.9449 290.8325 225.7451 209.5427 227.2251 131.0856 247.0724 267.5545 244.5219 367.6255 224.529 273.2301 175.7598 162.706 147.7663 183.4562 196.9697 180.7356 424.5299 294.9567 257.7636 125.5336 229.1667 231.6064 182.0698 170.0015 100.3812 205.6924 209.9951 148.6755 221.5884 242.2102 195.4577 288.6802 234.3376 225.3086 130.4991 146.5329 157.2278 131.9857 247.4089…
ANKRD40 1003.8685 962.2642 986.2914 1364.0275 964.0008 1095.9138 1050.497 954.8948 976.3992 972.333 772.9867 1023.4858 1122.8669 1183.6473 794.2478 1008.5626 1241.1659 994.8454 1013.104 1014.2857 931.6988 927.3984 1269.4855 1151.4573 1146.4174 1182.5181 816.7175 731.3548 1063.2394 1529.0978 904.7277 927.705 1409.2765 1130.7591 858.3323 997.0177 742.4617 830.2248 973.9859 970.7948 990.1885 1137.83…
LOC729814 184.7195 216.2554 232.4986 272.8055 216.1459 240.1823 221.4712 143.4745 216.8577 200.7464 168.3228 146.0838 158.4593 158.4006 298.1195 205.9161 158.4467 178.6942 192.4652 169.2641 196.6141 279.5799 139.5823 272.1781 196.6078 187.0471 168.916 169.1527 179.3486 180.6861 120.8642 173.1198 153.2824 136.4634 185.1899 159.6696 186.8512 199.9044 180.3351 241.7745 166.4864 198.6036 384.0666 263…
SOWAHA 294.4874 348.8147 130.1407 54.2169 173.1146 5.9061 81.1133 287.6355 576.6689 327.371 214.2291 868.4122 81.4237 214.2766 382.1903 159.0062 199.3362 175.2577 184.2752 637.6623 186.8068 149.6409 153.3367 402.3317 582.4391 333.7862 709.1859 169.1527 309.0405 376.8742 222.9132 440.1747 197.2568 259.3243 403.6836 103.2347 88.4825 171.6882 354.4974 286.8762 107.8732 474.7867 111.7717 361.0832 309…
ANKRD44 84.1393 9.6759 18.2782 6.8847 12.8599 38.7179 24.2545 28.8322 60.4181 22.1336 30.6042 53.4892 72.1599 38.4468 4.4248 57.5712 18.3151 29.2096 17.199 11.6883 93.8704 17.3565 20.377 39.8516 60.4592 67.9348 26.9917 71.9668 12.8523 45.9975 89.9306 19.0199 111.4019 26.3273 23.7164 112.8699 56.352 73.1707 35.2734 189.2791 75.4489 23.7911 34.4828 50.8191 182.0941 15.148 11.0577 76.9986 19.3237 17…
ANKRD45 1.4507 0.4838 4.3868 0 6.43 245.4322 1.5905 0.6865 3.2367 17.501 2.3185 3.1464 2.4378 1.0252 0.5531 2.4369 2.1297 0.8591 0.819 3.0303 4.6702 1.8764 0.5094 0.424 0.923 1.8116 0.4354 51.0534 1.1684 2.5413 7.3348 0.7763 6.2821 0.8776 2.523 4.1294 33.6134 16.7384 3.9683 29.5749 12.4709 3.1032 1.1891 1.3373 3.4143 10.2616 3.3654 2.0699 1.9324 0.4495 3.4677 1.7074 1.3743 0.9272 2.4155 1.0127 43…
ANKRD46 413.235 345.4282 546.5765 494.2427 386.2928 413.4286 1001.3439 287.148 392.178 580.0849 379.7465 445.232 407.6255 335.2403 646.5929 578.469 415.5606 754.2139 300.6634 812.4242 275.4886 306.5809 913.0209 640.3264 492.1934 368.2065 367.1267 339.1112 554.4969 501.8653 453.9903 330.6783 312.2396 818.6222 163.0327 321.1333 276.1394 211.1621 420.0088 205.0499 267.1389 325.834 327.4316 510.8659 …
ANKRD49 314.7969 685.5346 253.7013 312.3924 436.2487 274.9628 253.2803 367.2672 342.0094 502.3806 385.7978 313.7431 264.2613 473.1514 579.0929 212.0083 293.4672 409.7938 257.1663 411.2554 167.1921 275.358 335.2012 329.8357 289.3735 165.308 262.9517 225.742 195.122 364.4219 222.9132 291.1208 203.9577 296.6213 136.7478 186.7401 241.2259 175.0359 321.4286 341.5896 208.2638 506.8529 525.5648 393.1795…
ANKRD50 651.8375 305.2733 503.747 337.3494 347.713 889.8557 403.9761 417.3803 672.6905 391.198 322.271 508.8212 280.351 476.2271 371.1283 578.7584 879.1237 425.2577 517.6085 380.0866 601.9848 354.6349 349.4651 483.3068 660.4361 636.3225 480.6269 530.2168 453.9214 555.0191 675.4365 623.3867 897.0788 261.957 364.3245 682.2666 237.2714 568.1492 517.1958 599.2606 761.3477 316.5244 558.8585 355.7339 9…
LOC100131489 2238.8781 1298.5002 2210.9304 1360.1549 1431.9048 1745.5872 1849.7018 1525.3603 1690.6271 1134.4743 1439.3226 1120.1259 1297.9035 1995.6427 1538.1637 2996.4452 1175.5724 990.9794 1307.1253 1416.8831 2836.1938 1426.5141 737.6465 1240.4875 1841.0061 2162.5906 1883.3261 2004.6133 1157.8794 1591.6137 1878.0196 2288.5978 1947.0213 2764.3703 1490.0971 1943.565 1645.0816 1547.5849 1365.9612…
ANKRD53 4.8356 1.4514 2.1934 2.1515 2.4731 20.9995 3.1809 2.0594 5.3945 1.0295 5.5644 13.9341 3.9005 5.6389 1.1062 8.5291 4.2593 1.7182 0 3.4632 9.3403 0.4691 0 2.1198 1.8461 2.7174 0.8707 3.6906 7.0104 1.7789 3.8268 2.7171 18.0086 3.9491 0.5046 3.2117 0 2.8694 9.2593 6.6543 11.2238 4.1376 1.1891 1.3373 11.7602 0.9773 1.9231 2.8978 0.9662 1.798 3.0343 2.1342 0.4581 1.3908 2.4155 3.5443 0 0.8045 1…
ANKRD54 287.7176 315.9168 435.021 307.6592 365.519 410.8036 435.7853 402.9642 308.0243 348.9898 491.985 434.6556 309.1175 283.9933 420.9071 243.9923 288.7819 299.8282 385.7494 256.2771 320.8406 500.523 308.7112 317.5411 401.0615 203.3514 426.6434 419.4987 354.0237 282.0839 314.1194 244.5415 309.0776 323.3875 410.7481 242.7162 327.7311 510.7604 372.134 330.4991 326.1137 275.1487 244.9465 346.3725 …
ANKRD55 1.4507 0.4838 0.7311 0.4303 0 4.5937 0.3976 0 1.6183 0.5147 3.7096 3.1464 3.413 2.5631 0 7.006 0.4259 1.2887 0 1.7316 3.7361 0.9382 0.5094 0 2.7691 0.9058 0.4354 2.4604 0 0 2.2323 0 8.3761 0.4388 0.5046 6.8823 1.9773 0.4782 0 58.78 2.4942 0 0 1.3373 3.7936 1.4659 0.9615 2.4838 0.9662 0.899 2.1673 0 0.4581 0 2.8986 0.5063 0.5495 0.8045 1.4507 1.2384 0.4216 1.1582 9.1116 0 0.8584 0 0.429 2.…
SOWAHB 370.4062 177.0682 312.9227 234.5095 199.8237 70.2172 242.5447 165.4419 388.4019 281.0449 130.7632 217.103 261.8235 257.8495 230.0885 248.2569 278.1336 155.4983 258.8043 316.0173 167.6591 244.3978 251.1462 191.203 621.6684 279.4384 471.9199 378.2869 140.7916 387.2935 291.7962 388.5492 178.4106 401.4919 472.8144 128.4698 202.175 149.2109 256.1728 269.5009 178.3337 104.4738 90.3686 248.7462 2…
SOWAHC 653.7718 1361.3933 935.8435 1439.3287 1900.3033 304.4934 1434.5924 927.4355 816.1834 1087.6335 895.867 903.9218 434.4222 889.4015 1377.2124 1188.2823 862.5123 701.4605 1515.1515 683.1169 974.1973 1282.0332 1123.7901 1332.9094 1025.9605 1081.9746 1353.5046 672.3051 928.2898 1603.8119 962.1303 1265.017 750.9161 2200.9653 957.2348 1303.9688 367.7706 484.4572 840.8289 1121.6266 512.5535 1236.1…
LOC648756 26.1122 40.1548 29.2451 66.6954 9.3976 22.312 16.6998 6.8648 45.3136 27.2809 33.85 36.8581 89.7123 26.1438 28.208 47.5191 28.9634 26.2027 15.561 9.9567 16.3456 21.1092 6.6225 47.4828 72.9203 44.3841 49.63 60.2799 15.7733 8.8945 21.3665 24.066 40.2052 4.3879 67.617 30.2822 130.0049 37.781 27.3369 22.1811 31.1772 7.2408 7.1344 18.7228 28.4522 59.1261 27.404 18.2147 23.6715 76.4131 45.0803…
ANKEF1 519.3424 318.3358 247.1212 228.4854 95.9549 280.2127 319.2843 838.8795 258.9346 408.1843 218.8661 154.6241 380.7899 134.8199 387.1681 187.0303 677.6578 189.433 294.8403 196.5368 205.9545 330.7111 142.1294 192.4748 491.9811 308.8768 142.3596 169.7678 641.4488 291.4867 290.5206 197.9622 162.9149 695.0417 252.8069 448.7268 264.953 186.0354 337.3016 197.4122 221.3583 664.0807 259.2152 863.9251…
ANKRD6 46.2234 152.8447 15.9825 14.7762 29.4097 100.6534 38.171 64.591 70.1875 66.761 65.5161 106.4389 29.2491 8.1866 11.0066 49.3498 22.945 25.2663 9.2301 59.4459 58.8955 6.755 143.8716 37.3291 52.8903 32.9303 50.0914 39.1696 90.4279 27.629 36.0615 14.098 205.3146 49.2146 16.3643 75.0906 25.9417 232.1664 124.903 64.536 149.738 42.0791 38.9893 165.2156 150.7967 9.2159 22.0674 150.8097 13.1691 19.…
ANKRD7 0 0 0 0.4303 0.4946 1.3125 0 2.0594 0 0.5147 0 0 0.4876 0 1.1062 0 0 0.4296 0 0.4329 0 0 0 0 0.4615 0 0.8707 0 0 0.2541 0 0 0 0 0 0 0 0.4782 0.4409 0.3697 1.8706 1.0344 0 0 0.7587 0 0 0 0.4831 0.4495 0 0 0 0 0 0 0 0 0 0 0 0 0.9112 0 0 0 0 1.0373 0 1.4853 0 0.591 0 0.3557 0.5269 0 0 0 0 0 0.4257 0 0 0.6628 0.4163 0 0 0 0 2.2543 0 0 0 0 0 0.3823 0.4535 0.4883 0 0.3719 0 0 0 0 0 0 0 0 0 0.526…
ANKRD9 263.5397 246.7344 203.9846 458.2616 324.9608 101.0603 188.4692 215.555 128.3884 158.5382 165.5407 133.4981 317.4061 134.3073 107.854 201.347 89.8717 128.866 130.2211 99.1342 94.8044 149.1718 88.1304 205.1934 517.3647 77.4457 213.3217 339.5356 186.359 224.6506 205.3735 129.6458 131.9234 134.2694 96.8841 111.4935 253.0895 90.8656 197.5309 191.1275 89.7904 62.0636 229.4887 116.349 192.7162 17…
ANKS1A 1346.7118 1099.6613 1000.1828 1445.7831 1461.0869 1087.3827 1126.4414 1409.3451 1766.6891 867.842 1096.1851 1179.4584 519.2589 1125.7209 1287.0575 1449.942 1497.577 1106.9588 914.0049 1347.619 1313.2516 786.6702 773.3062 1623.7414 1505.9421 2236.413 1432.7384 1137.3212 1417.263 1885.3875 1316.7504 1812.7123 1804.209 1356.7354 1293.3014 1149.3462 980.7217 1087.9962 1071.8695 988.1701 939.68…
ANKS1B 4.8356 0 0.7311 0.4303 0.4946 3.2812 0 1.373 4.3156 0.5147 2.7822 16.1816 1.4627 1.5379 3.3186 7.006 3.4075 0.8591 0 1.2987 4.6702 2.3455 0 2.5437 1.8461 0.4529 0.8707 2.4604 1.7526 0.2541 4.4646 0.3882 20.1026 0.4388 0 8.7176 3.4602 3.8259 3.9683 2.5878 1.8706 2.0688 1.1891 2.6747 1.5175 0 0.4808 0.414 0 0.4495 0.8669 1.7074 0 0 0.9662 0.5063 0 0 0.4836 1.2384 0.4216 1.5443 1.3667 2.3364 …
ANKS3 445.8414 750.3628 364.8328 390.2754 434.7649 544.0195 255.666 405.7101 233.5806 230.601 277.2922 350.1517 413.4569 217.3523 349.0044 276.5856 199.7621 240.1203 90.0901 164.5022 176.9994 151.5173 123.7901 189.9311 195.6848 105.5254 190.6835 320.4675 371.5496 130.3685 182.0936 148.6657 193.9064 234.7521 73.1677 210.5988 337.6174 338.594 282.1869 282.4399 346.0671 260.6672 425.6837 343.6978 26…
ANKS4B 1067.2147 965.6507 509.5961 730.6368 1201.4151 25.5932 570.5765 820.3445 893.3243 1308.9692 943.1644 1283.2903 765.4803 1148.7889 609.5133 648.2094 1711.8208 1043.3849 1283.3743 831.6017 951.3135 954.1367 670.4024 911.9237 950.7327 1315.6703 1131.0405 1337.8441 568.4241 979.6696 712.4292 980.8831 349.2828 327.3366 1436.1045 602.4318 1327.7311 801.5304 507.0547 1043.6229 567.4254 485.1306 1…
ANKS6 816.7311 1781.8094 780.8445 1945.7831 960.5385 1140.5378 1499.8012 1054.4345 740.6608 583.7087 689.0572 689.5157 1629.449 764.3214 936.9469 1089.5887 833.549 1369.4158 713.3497 639.3939 821.4828 1381.9502 470.1987 543.9322 735.2025 946.558 1015.6726 663.0786 490.1417 869.3774 941.4016 860.165 717.4118 1523.4752 941.0874 726.3134 516.5596 918.2209 914.903 1064.3253 552.4604 1511.249 1317.479…
ANKZF1 1305.1257 1662.3125 824.7121 1243.1153 1260.7687 842.6068 1176.1431 1096.9963 810.2495 926.5217 912.0965 694.9095 751.3408 957.0678 2125.5531 572.9708 698.1026 679.1237 602.7846 809.0909 672.9714 1130.0469 644.4218 814.8384 743.9714 603.7138 845.8859 730.1246 621.5861 513.0877 871.8807 600.8734 768.5059 1805.1777 757.916 663.9137 1054.3747 925.3945 1003.0864 1158.9649 654.7216 1452.2886 15…
ANLN 967.6015 463.4736 1244.3795 2380.809 1377.4973 1412.2194 2031.4115 1467.0094 726.0958 904.3881 1264.0443 642.7689 1262.7986 1385.6209 1009.9558 1820.9565 1632.1715 1030.0687 1912.3669 566.2338 1504.7285 2372.2071 1236.3729 1702.1728 670.1281 1330.6159 1792.7732 862.9863 665.9851 2766.2008 2327.035 1859.6798 922.6259 1493.6376 2769.2696 980.9589 1537.8151 909.1344 975.7496 1073.5675 1516.46 8…
ANO10 565.764 1332.3657 761.104 520.2238 810.6708 501.3642 454.4732 1160.839 868.5098 745.85 584.2611 685.4703 538.7616 519.8001 898.2301 531.5439 776.4741 895.189 742.8337 696.9697 635.143 155.27 693.3265 666.0307 1028.7297 923.4601 1084.8933 976.7799 726.1574 789.0724 783.5446 1125.279 747.5657 523.914 1105.0839 785.5013 295.1063 728.3596 1197.5309 887.9852 808.1136 1387.1218 689.6552 732.8653 …
ANO1 545.4545 383.164 514.7139 526.6781 461.9686 2071.0802 384.8907 413.9479 594.4707 470.4671 1855.7246 725.4748 1036.08 188.6454 75.7743 2347.6266 121.8166 583.3333 1438.9844 480.5195 563.2224 304.4418 154.3556 659.2475 380.2931 131.7935 135.8293 1073.9659 686.432 428.7166 3404.9271 378.0689 733.3264 221.1496 1341.2388 1362.239 116.6584 1353.4194 1041.8871 1265.4344 822.4551 274.1143 432.8181 8…
C12ORF3 10.1547 2.9028 1.4623 3.4423 1.9785 11.8122 13.5189 4.8054 5.3945 10.2947 3.7096 8.0908 5.8508 8.7146 1.6593 5.7876 3.8334 2.5773 8.19 3.0303 9.8074 1.4073 0.5094 2.5437 3.6922 5.4348 4.7889 4.9208 1.7526 5.5909 10.8427 2.329 14.6582 3.0715 38.3499 10.5529 8.8977 7.1736 11.4638 27.3567 12.4709 2.0688 1.1891 2.6747 12.1396 17.5912 2.8846 4.9677 2.8986 2.6969 7.8024 7.6833 2.2904 46.8243 21…
ANO3 1.4507 0 0.7311 0 0 2.6249 0 0 1.0789 0 74.6556 5.3939 0 0.5126 1.6593 0.9138 0.8519 0.4296 0 12.5541 5.1372 0 0.5094 0.424 0.923 0.4529 0 0 1.1684 0.5083 1.2756 0 5.8633 0 0 1.8353 0.4943 0.9565 2.6455 1.8484 3.7413 1.0344 0 1.3373 3.0349 0 0 0.414 0 0.4495 0 0 0 0 0 1.0127 0.5495 0 0.4836 0 0 0 0.9112 0 0 2.7834 0 1.0373 2.0427 0 0.512 1.182 4.2505 2.4902 3.6882 0.351 8.741 2.0661 0.9747 0…
ANO4 4.352 0 380.1864 2.1515 0 0.6562 1.1928 0.6865 5.9339 0.5147 1.3911 5.3939 7.3135 2.0505 1.1062 1.523 2.9815 0.4296 0.819 3.4632 3.7361 0 2.5471 2.5437 3.2306 0.9058 0.8707 0.6151 5.2578 1.0165 2.2323 0.7763 5.4445 0.4388 1.5138 4.5882 0.4943 5.2606 5.291 3.3272 1.8706 4.1376 2.3781 6.6867 3.7936 4.8865 0 0.414 1.9324 1.798 0.8669 2.1342 1.3743 0.9272 1.4493 1.519 1.0989 1.2068 1.4507 0.6192…
LGMD2L 19.3424 115.6265 5.849 2.1515 77.1596 43.9678 2.3857 5.4918 59.3392 6.6915 25.9672 86.7513 10.2389 13.8408 6.6372 21.3227 8.9446 0.4296 12.285 44.5887 7.4723 6.0982 22.9241 14.4144 8.7689 2.2645 13.9312 1.2302 7.5946 300.3812 86.7416 13.9738 56.1198 0.4388 0.5046 23.3999 0.4943 87.5179 12.3457 134.1959 4.3648 9.3095 8.3234 1.3373 3.7936 0 33.654 11.1772 2.8986 8.9898 4.7681 34.5748 3.2066 …
ANO6 1849.1296 305.2733 1529.5193 1468.1583 1738.5649 1711.463 1340.3579 1607.738 1697.1005 1258.5253 1500.0672 1613.6645 2730.863 2076.6372 1342.3673 2367.1217 1993.7878 1705.756 2561.0156 2891.7749 2548.0444 1283.4405 2150.7896 1942.5543 1401.6384 2460.5978 1375.2721 1104.1058 1538.7761 1782.9733 1775.3329 678.5056 2598.262 1529.1795 906.7743 2473.0443 676.2234 1658.5366 1762.7866 1032.1627 194…
NGEP 380.5609 35.8007 139.6454 26.6781 45.999 9.8435 51.2922 61.7833 229.265 88.5343 9.7377 151.4777 20.9654 67.1537 28.7611 13.4028 23.0003 17.6117 29.484 16.4502 126.0946 47.8476 27.5089 32.2205 83.9968 31.7029 51.3714 552.3604 34.4677 151.4612 184.6448 29.5002 60.3078 3.0715 48.442 47.7174 54.869 186.5136 33.9506 526.8022 62.978 41.3757 21.4031 9.3614 25.0379 105.0588 77.4042 247.9687 1348.309…
ANO8 251.4507 511.8529 462.8039 327.4527 205.759 216.5578 137.5746 364.5213 197.9771 240.3809 457.6712 159.5685 170.1609 195.3095 146.0177 410.3092 93.2791 201.0309 88.4521 171.4286 195.2131 195.143 61.6403 159.4065 270.4511 169.3841 211.145 315.5467 73.6089 135.9593 494.2996 183.212 220.7099 181.2198 410.7481 265.1984 256.0554 383.0703 147.7072 241.4048 214.4993 44.4789 1378.1213 80.2407 290.971…
ANO9 4155.2224 5388.4857 1629.6838 3596.3855 4423.8191 584.0499 5324.0557 3828.5034 3151.4498 1559.6448 950.5836 1999.7753 1313.5056 2143.7908 7610.6195 1002.4704 708.3249 1311.8557 440.6224 859.3074 714.5359 379.0278 1433.5201 943.7202 1658.7054 865.942 2736.1776 1712.4404 1596.6117 1254.892 1138.4836 1984.2795 986.703 2642.387 1389.1762 558.8438 1647.0588 198.9479 2550.2646 2350.8318 957.7642 2…
ANP32A 3483.0754 1658.926 2150.2468 2507.7453 4301.155 3414.3949 3124.8509 2078.6638 1869.1841 2351.8209 2792.8609 1669.4011 2138.9566 3310.009 2350.6637 3108.8462 3159.1378 2342.7835 2898.4439 3472.2944 3172.913 4285.1715 3978.6042 3169.8993 2774.201 2066.1232 2725.2939 3196.6785 2110.7054 3529.352 2956.8684 2069.2868 2957.5961 2903.4664 3914.2172 3530.1675 3861.5917 3164.0363 2436.067 2241.7745…
ANP32B 3924.5648 3352.6851 3240.3583 5878.2272 5433.3243 5280.0732 4723.2604 4435.3524 2579.6359 3671.0848 4159.8464 2691.9879 4506.0946 3675.5094 3600.6637 4982.8048 5364.1878 5139.6048 5199.0172 3875.3247 5042.8488 6732.4336 5521.6505 3375.0927 3764.1629 3980.9783 3725.7292 3907.1198 2357.8209 4917.9161 2862.4731 4171.5672 4128.9917 3279.5086 4769.5219 4463.8679 6053.3861 5648.9718 4896.3845 43…
ANP32C 2.4178 0.4838 2.1934 0.8606 0.9892 2.6249 0.7952 1.373 1.6183 3.6031 6.0281 4.9444 1.4627 6.1515 3.8717 3.6553 8.9446 5.1546 4.095 3.0303 4.6702 5.16 2.0377 3.3916 4.1537 3.1703 2.1768 4.3057 2.921 1.5248 2.8701 3.1053 2.094 2.6327 3.5322 2.2941 1.9773 3.3477 1.7637 2.9575 1.8706 0 5.9453 4.012 2.2762 3.9092 7.2116 3.3118 1.4493 2.2474 1.3004 2.9879 3.6647 1.8544 0.4831 3.038 0 0.4023 2.90…
ANP32D 0 0.4838 0 0 0 0 0 0 0 2.0589 0 0 0 0.5126 0 0 0 0 0 0.4329 0 0.9382 0 0.424 0.4615 0.9058 0 0 0 0.5083 0.3189 0 0 0.4388 0 0 0 0 0.4409 0 0.6235 0 0 0 0 1.4659 0 0.414 0 0 0 0 0 0 0.4831 0 0 0 0 0 0.8433 0 0 0 0.4292 0.3976 0 0.5187 0 0 0 0 0 0.3557 0 0 0.6724 1.0331 0 0.3831 0 0 0 0 0 1.0881 0 0 0 0 0 0 0 0 0 0.3823 0.4535 0.4883 0 0.3719 0 0 0.4921 0.3191 0.4423 0 0 0.4771 0.4175 1.0539…
ANP32E 706.9632 377.8423 1090.8426 894.148 1084.1918 2535.6951 1111.7296 1323.535 569.6561 766.4393 1107.3139 604.1128 1009.7513 993.9767 537.6106 1129.7972 959.6248 1222.079 2687.1417 754.1126 1294.1039 2126.402 1320.9373 1075.9936 793.8156 980.9783 736.613 1006.3048 961.0048 2241.9314 1760.0255 675.0121 1260.1822 2265.9061 2381.7333 1706.8135 1890.262 1895.7437 852.2928 1185.2126 1422.9284 1195…
ANPEP 540.619 43.5414 84.8108 81.3253 462.9578 303.8372 188.4692 248.506 1493.7289 1024.3212 431.704 1008.6527 678.6933 872.9976 306.969 144.0804 287.93 253.0069 1941.8509 81.3853 486.6316 173.0956 221.5996 729.6237 4662.7437 560.2355 531.5629 162.3866 1056.8132 1192.122 12046.8787 461.5235 1947.4401 188.2405 4498.0447 1857.7655 62682.6495 1666.1884 378.3069 5156.3771 35363.0743 66.2012 321.0464 …
LOC220695 2154.7389 176.1006 236.8854 572.2892 315.0685 3500.3617 924.4533 983.727 6876.8712 4532.2352 5906.6017 4970.4461 2108.7275 2372.9335 479.5354 4159.1403 1773.5809 3353.5223 1207.2072 2014.7186 2840.397 458.3046 456.9536 2499.629 938.2716 2283.9674 554.2011 1499.6156 6957.2075 634.8158 3735.6294 615.2353 7957.282 1117.1566 1453.261 8029.3645 326.7425 11082.2573 3699.2945 3058.78 12049.372…
ANTXR2 1934.236 993.2269 725.2787 992.685 803.7462 901.0118 471.173 545.7522 1447.8759 1389.7825 1490.3296 2339.1392 1502.6816 936.5629 725.1106 1393.5892 1560.6149 893.4708 2859.9509 2187.013 1785.8727 2624.1105 521.6505 1056.0678 1445.9444 1869.1123 787.1136 1126.8645 1059.15 910.0381 3091.7643 1071.7128 2731.0229 439.6665 1774.1895 1866.0243 1888.779 2753.2281 1217.8131 2238.4473 2684.9822 644…
ANTXRL 0 0 0 0 0 0 0 0 0 0 0 0 0 0 0 0 0 0 0 0 0.467 0 0 0 0 0 0 0 0 0 0 0 0 0 0 0 0 0 0 0 0 0 0 0 0 0 0 0 0 0 0 0 0 0 0 0 0 0 0 0 0 0 0 0 0 0 0 0 0 0 0 0 0 0 0 0 0 0 0 0 0.4257 0 0 0 0 0 0 0 0 0 0 0 0 0 0 0 0 0 0 0 0 0 0 0.3191 0 0.4492 0 0 0 0 0.5212 0.8746 0 0 0 0.4453 0 0 0 0 0 0 0 0.4085 0 0 0 0 0 0 0 0 0 0 0 0 0 0 0 0 0 0 0 0 0 0 0 0 0 0 0 0 0 0 0 0 0 0 0 0 0 0 0 0 0 0 0 0 0 0 0 0 0 0 0 0 0…
LOC143160 143.617 77.8907 123.5606 123.0637 75.1812 104.3415 87.4751 80.3183 77.1409 68.4597 86.2481 65.1759 89.2248 136.3578 59.7345 103.5673 91.5754 158.0756 39.312 136.7965 89.6673 140.7281 146.7142 89.8781 125.9952 91.9384 86.6347 111.9483 47.9042 174.3329 108.427 81.902 133.5986 129.8815 67.617 61.9408 91.4483 81.7791 78.4832 150.4621 100.3907 65.1668 74.9108 73.554 108.8771 69.3877 110.0967…
ANX14 0 0 0 0.8606 0 0 0 0.6865 0 0 0 0 36.08 1.5379 0 1.523 0 0 1609.3366 0 2.3351 10.3201 0 0 0 0 0.4354 0 0 0.5083 283.8236 0 0 0 83.7643 0.4588 0 30.6074 0 3.3272 0 0 0 0 0 0 0 0 0.4831 0.899 0.4335 0 0 0 0 0.5063 20.8791 0 0.4836 0 0 248.241 57.8588 0 0 0 0.858 1794.0871 0 0 1.5361 0 299.8986 13.8741 0 0 0 0.5165 230.5068 0.3831 0 0.4628 0 0 0 0 239.3216 0 19.0503 0 0 0.4044 1.0286 0 0 0.382…
ANXA11 4681.8182 7876.6328 8518.3696 5436.3167 2730.264 3846.198 4748.3101 4637.8642 5816.8577 5278.0852 7352.8798 6964.378 5946.3676 5857.2344 6448.0088 5869.8281 4487.1938 7580.3265 7801.8018 8383.1169 5144.6585 9726.6591 4156.9027 4560.0424 5956.3863 4525.3623 5610.3613 5570.3521 6591.4999 3056.4168 7827.7924 5472.295 6597.0055 4987.2751 9778.7309 6094.0583 5673.2575 7501.1956 7009.7002 6136.7…
ANXA13 661.5087 49.8307 254.4325 17.2117 248.7904 118.1224 394.831 165.4419 140.7957 563.634 46.3699 128.5538 393.4666 303.473 301.9912 122.1485 214.6697 714.3471 196.5602 370.9957 417.0461 68.0186 1083.0362 69.5284 197.0693 612.3188 80.9752 383.8229 64.2617 357.0521 310.9304 250.7521 82.9233 339.6226 1833.7328 43.588 151.7548 1590.1483 242.9453 203.6969 332.3492 123.0928 38.0499 184.5537 90.2883…
ANXA1 829.7872 134.0106 3988.302 462.1343 875.4651 7177.2509 2329.6223 331.5702 1342.6837 2426.4573 2404.7446 2793.1228 2580.6923 1018.5826 271.0177 3947.4366 676.806 1120.2749 4599.5086 787.013 3329.8307 1245.913 282.2211 599.0461 687.6659 1146.2862 396.6043 1073.9659 1566.8176 755.2732 1521.4861 229.4032 2876.7668 577.0075 838.6527 2412.0211 1295.1063 3348.1588 1813.4921 1710.9057 4399.1058 202…
LOC90722 92.8433 83.2124 138.1831 81.7556 108.8149 114.185 66.004 59.0373 52.3264 166.2592 236.9503 204.5174 237.9327 114.8276 53.0973 178.8059 110.3164 96.2199 498.7715 155.4113 142.4402 187.6375 101.8849 76.7356 87.2274 117.7536 106.6609 115.6389 103.403 28.4625 112.5727 45.803 70.7779 68.8899 94.8656 156.9167 69.2042 98.9957 103.6155 158.2255 109.1203 112.7489 104.6373 195.2524 64.1123 247.743…
ANXA2P2 5054.6422 4454.2816 6651.0693 3483.2186 5652.9325 6848.4768 3781.3121 3203.1194 3984.356 7476.5152 10813.004 9090.9091 9471.4773 5937.2036 2357.854 7803.4902 5538.82 5056.2715 19467.6495 9980.9524 6964.6235 13530.0713 5604.6867 5059.4595 4197.9924 4705.6159 4504.1358 5156.3894 5731.5613 4485.3875 9129.2354 2434.1582 4003.7692 4608.1615 7693.2005 7821.0599 3575.8774 8210.4256 4706.7901 730…
LOC221025 8.2205 3.3866 4.3868 2.1515 2.4731 0.6562 0.7952 0.6865 2.1578 43.2377 55.1802 50.3427 14.627 22.0428 2.7655 6.0922 29.3893 17.6117 42.588 12.5541 7.4723 25.3311 3.566 2.1198 14.7687 14.4928 22.2029 25.2191 9.3472 3.3037 10.8427 5.4343 5.4445 2.6327 8.0737 9.6352 1.4829 10.043 2.6455 14.4177 14.3415 5.172 9.5125 9.3614 3.7936 43.0008 30.7694 1.2419 7.7295 5.8434 6.0685 7.2564 5.497 9.27…
ANXA2 14733.0754 15287.8568 19159.9342 10492.2547 17302.059 20566.4299 11068.3897 8106.6517 11318.1389 18412.0448 25752.0043 21896.8423 27199.9025 15752.9155 7382.1903 22301.6915 15074.1601 13890.8935 53348.0753 26810.8225 19433.9755 39416.5412 16270.5043 14421.6216 10934.3487 11890.8514 11885.5028 14291.8653 17794.0704 10446.7598 24945.8662 6748.9568 11419.1184 12886.7925 20882.5533 22904.7947 1…
ANXA3 1661.0251 1159.6517 1826.3572 1281.8417 1157.3945 1406.3133 1029.0258 1930.384 1580.0405 2188.1354 3346.0542 2718.5077 2568.9907 2130.4626 1596.792 1955.8986 3607.6442 4390.4639 1891.0729 5198.7013 1706.4799 2255.4028 2672.9496 1651.2984 1368.4089 1167.1196 1334.3492 2351.5301 2629.4728 1788.5642 1210.5557 1770.4027 1013.9252 2284.774 1742.3994 1560.4496 252.5952 1530.3682 2664.0212 1405.91…
ANXA4 6219.5358 5940.0097 3407.0554 5152.7539 7178.3191 3037.0593 2428.6282 6194.1162 4444.5044 7565.5643 6917.0025 4760.0854 4845.4412 6284.7623 4355.0885 3272.4216 5135.0364 7182.1306 10292.3833 7450.6494 5728.4297 8428.6766 8966.8874 10364.8119 4240.9138 5712.4094 7103.6134 4658.7729 4459.7634 6083.6086 5247.8673 5954.3911 4244.1629 3884.5985 12796.2659 4060.1055 6340.089 3760.4017 6194.4444 6…
ANXA5 2540.619 1537.494 2257.7225 2787.0052 3254.0592 8178.6668 4592.8429 2297.6512 4152.1241 3971.1749 3958.1372 5098.9999 5198.4398 6212.4824 1536.5044 4313.882 3424.0675 3794.6735 9112.2031 5502.5974 6467.7175 4336.7718 2638.3087 3036.354 2061.1515 4671.1957 2159.7736 3036.1372 5659.705 1607.6239 4507.6935 3493.8379 7065.2288 1046.5116 4161.4734 6409.727 2818.5863 6436.6332 3699.2945 3975.2311…
ANXA6 3766.9246 1098.6938 370.6818 972.031 919.9803 1895.8652 1606.3618 2314.8132 2553.7424 1772.2301 3189.7875 6990.8979 1499.7562 2255.5427 1999.4469 3549.0071 2288.5327 1775.7732 814.0868 4566.6667 2776.4156 730.379 1677.025 1716.5872 1116.8801 4863.2246 1020.0261 2132.5542 6236.8921 752.7319 2661.8831 1061.2324 5694.9011 4030.2764 913.8388 4793.76 1079.0905 4161.1669 4453.2628 2903.1423 5032.…
ANXA7 1883.9458 2069.1824 3142.3871 2534.4234 1303.3054 2680.067 2139.9602 1806.8174 2798.1119 3533.136 3476.3537 2919.8786 2317.8937 2988.5941 2437.5 2145.6704 2720.4278 2507.3024 2547.9115 2671.4286 2442.4985 2504.9607 2397.8604 1987.4934 2945.4252 2151.721 2064.8672 2679.9938 2132.3207 2479.0343 2529.2195 1395.0509 2645.5868 1886.3537 2048.1897 2362.4685 2947.6026 2274.5098 2540.1235 2014.7874…
LOC142972 0 0 0 0 0 0 0 0 0 0 1.0758 0 0 0 0 0 0 0 0 0 0 0 0 0 0 0 0 0 0 0 0 0 0 0 0 0 0.173 0 0 0 0 0 0 0 0 0 0 0 0 0 0 0 0 0 0 0 0 0 0 0 0 0 0 0 0 0 0 0 0 0 0 0 0 0 0 0 0 0 0 0 0 0 0 0 0 0 0 0 0 0 0 0 0 0 0 0 0 0 0 0 0 0 0 0 0.4423 0 0 0 0 0 0 0 0 0 0 0.5611 0 0 0 0 0 0 0 0 0 0 0 0 0 0 0 0 0 0 0 0 0 11.4809 0 0 0 0 0 0 0 0 0 0 0 0 0 0 0 0 0 0 0 0 0 0 0 0 0 0 0 0 0 0 0 0 0 0 0 0 0 0 0 0 0 0.1131…
ANXA8L2 0.4836 0.4838 0 3.012 0.4946 172.59 1.5905 0 0.5394 3.0884 19.9391 2.2474 2.4378 0 1.1062 12.489 0 0 2.457 5.1948 0.467 3.2837 0 2.5437 0 0.9058 0.8707 0.6151 2.921 0.7624 10.2049 0.3882 9.2137 6.143 1.0092 17.4352 0.4943 8.6083 57.3192 3.3272 1.2471 0 2.3781 0 0.7587 2.4432 4.8077 0.414 1.4493 0.899 0.4335 0 2.2904 1.8544 7.2464 0.5063 2.7473 4.0225 3.3849 3.096 0.8433 0.7721 149.4305 0.…
ANXA8 1.4507 0 1.4623 0.8606 0 245.4322 0.7952 0.6865 2.6972 17.501 4.0249 0.899 5.3632 0.5126 0 2.4369 1.2778 1.2887 0.819 1.7316 0.934 0.4691 0 0.8479 0.923 0 0.4354 1.8453 4.6736 1.0165 4.7835 0.3882 17.5898 3.5103 0.5046 5.5058 0.8156 19.6078 241.1817 3.6969 10.6003 4.1376 3.5672 1.3373 0.7587 1.4659 1.4423 0.414 1.4493 3.5959 0.8669 0.4268 0.4581 0.4636 4.3478 2.0253 0.5495 4.827 0.4836 1.23…
ANXA9 148.9362 125.7862 78.2307 160.0688 141.9539 17.0621 328.0318 319.9 88.4693 79.2691 31.0679 124.5084 208.6787 147.6355 204.0929 46.9099 100.52 195.8763 22.113 785.2814 73.3217 40.3421 160.9781 111.4997 47.9982 91.0326 78.3631 92.2651 270.4834 39.6442 65.694 98.5929 127.3165 477.8412 23.7164 84.423 109.738 103.2999 113.7566 21.8115 79.1901 228.601 61.8312 351.7218 130.1214 165.6509 116.8275 1…
AOAH 478.2398 238.0261 365.5639 361.0155 43.5259 179.1524 140.3579 313.7217 818.3412 668.1251 170.6413 481.4024 489.5173 511.0855 882.1903 47.5191 414.4319 611.6838 36.036 663.6364 155.5166 37.0584 237.9012 1046.7409 489.212 924.3659 644.754 139.6279 639.6962 330.8767 162.6405 226.6861 484.5566 114.0851 26.744 611.6082 486.9006 359.6365 1032.1869 275.0462 465.7877 123.0928 227.1106 173.8549 554.6…
AOC2 7.2534 3.8703 9.5047 12.9088 7.4192 24.2807 8.7475 17.8485 8.0917 6.6915 6.9555 9.4393 50.2194 16.9166 16.0398 11.2706 5.963 2.1478 1.638 2.1645 5.6042 6.0982 6.6225 2.1198 8.7689 4.0761 5.2242 2.4604 2.3368 13.4689 4.1457 4.6579 13.8205 1.3164 15.1381 28.4469 24.2215 7.6518 15.4321 13.3087 4.3648 4.1376 9.5125 4.012 16.692 4.8865 13.9424 17.8008 4.8309 5.3939 3.9012 7.2564 0.9162 5.0997 5.3…
AOC3 1029.4971 93.8558 161.5792 177.7108 141.4593 613.5805 206.7594 336.3756 913.2839 1011.4528 1350.2924 2852.0058 400.2925 231.1931 355.6416 1877.9185 764.9739 345.7904 119.5741 691.7749 1162.8722 69.4259 154.3556 1150.1855 245.0675 431.6123 140.6182 326.0034 973.273 226.1753 1322.1717 184.3765 5268.1395 168.9337 212.4385 2050.4703 201.1864 1302.2477 1734.127 704.6211 1035.7073 647.5304 413.793…
AOX1 95.2611 8.2245 2.9245 9.4664 5.4407 20.3433 9.9404 8.9243 111.1261 81.328 56.1076 301.1574 39.4929 50.2371 393.2522 84.9861 21.2966 27.921 4.095 19.9134 176.5324 1.4073 6.1131 64.017 54.4594 62.9529 36.1341 15.3775 40.3096 129.8602 78.1312 29.1121 268.0348 5.7043 5.5506 78.9172 19.2783 39.2157 311.2875 104.9908 28.683 41.3757 34.4828 8.0241 587.6328 8.307 19.7116 32.7037 11.1111 40.0045 15.6…
AOX2P 0 0 0 0.4303 0 0 0 0 0 1.0295 0 0 0 0 0 0 0 0 0 0.4329 0 0.4691 0 0 0 0 0 0 0 0 0.3189 0.3882 0 0 0 0 0 0 0 1.4787 0 0 0 0 0.3794 0 0 0 0 0 0 0 0.4581 0 0 0 0.5495 0 0 0 0.4216 0 0 0 0 0 0 0 0 0 0 0 0 0 0 0 0 0 0 0 0.4257 0 0 0.3314 0 0 0 0 1.1206 0 0.3774 0 0.5143 0 0 0 0 0 0 0 0 0 0 0 0 0 0 0 0 0 0 0 0 0.6002 1.2265 0.4453 0 0 0.3843 0.4644 0 0 0 0.4085 0 0 0 0 0 0 0 1.019 0 0 0 0 0 0 0 0…
AP1AR 569.6325 594.5815 853.2261 632.9604 714.2212 426.5533 582.9026 511.4282 522.7242 777.7635 513.3151 782.1103 828.864 606.4334 891.0398 749.6444 1270.1293 993.1271 1032.76 1620.3463 660.3619 1172.2653 1073.3571 457.0217 970.1165 1055.7065 794.0792 722.7433 802.1031 1184.4981 733.1579 951.3828 447.283 669.1531 698.3727 503.3265 811.6658 273.5533 853.1746 726.0628 743.2649 746.8322 606.4209 506…
AP1B1 2436.1702 1465.4088 2490.2212 1908.3477 3190.7488 3518.7364 2784.0954 2553.0221 3204.3156 1971.947 3281.5999 3199.9101 1796.6845 2445.726 2674.2257 5158.2599 2164.5865 2085.0515 3164.6192 1227.7056 3860.3619 2686.969 1485.9908 3094.8596 2980.9623 2875 3894.6452 3243.4261 3443.844 2565.4384 3609.6628 3111.8874 3151.0837 2559.0171 3364.7029 2631.7963 3770.1434 3259.2061 3039.6825 3244.3623 34…
AP1G1 1763.0561 2047.4117 1998.9033 1598.1067 1933.937 2055.3305 1006.3618 1927.6381 2307.7546 1851.4992 2058.3612 1948.983 1726.4749 1930.5395 1899.3363 1828.5718 2632.6858 1573.8832 2692.0557 2021.2121 1859.6614 2607.6922 1854.3046 2250.7684 2431.2911 2368.6594 2284.2838 1919.7294 1435.3732 2851.3342 2538.1488 2125.9583 1681.9181 1927.5998 2823.2623 2645.5609 2658.4281 1889.0483 1721.3404 2629.…
AP1G2 3100.1741 3319.6468 2944.8876 3592.3107 1153.586 1315.4443 1294.8867 2018.1094 1790.6676 2385.6235 1530.0964 1233.9858 2080.8727 1231.8954 1851.9856 1264.7606 1068.9744 1831.8342 771.0401 995.6407 1368.9807 1847.1505 1444.0245 1182.9401 2064.0129 569.4339 843.1563 2281.6669 939.5472 1316.0915 1941.6408 981.4343 973.452 1006.8276 1096.5914 782.2299 1649.0213 604.2468 1097.6587 1992.1368 1032…
AP1M1 780.9478 706.8215 800.5849 768.0723 764.6718 727.1093 756.66 505.9363 859.8786 807.1033 910.7054 921.4518 718.6738 1391.2598 700.2212 961.9573 779.8815 633.1615 491.4005 1116.4502 773.38 364.9549 699.4396 1346.4759 618.8993 1116.8478 886.3735 747.9625 769.9723 546.8869 641.9517 706.065 1292.0113 543.6595 949.6657 1154.852 724.172 1087.9962 912.2575 507.2089 922.8457 313.4213 933.4126 655.29…
AP1M2 2713.7331 3611.9981 4703.3449 3422.117 3365.8418 2595.4126 2366.6004 2902.4408 2859.0695 2717.7969 2568.8941 1931.453 2941.9795 2577.9828 2287.6106 3362.8906 2272.7733 2819.5876 3316.1343 2428.5714 2260.3619 3268.1762 3337.7483 3172.867 2722.5107 2285.779 2058.337 2550.8227 1698.262 2726.0483 2632.544 3069.966 2398.0735 2128.5652 3285.9846 2105.9876 3247.652 2111.9082 2894.6208 1855.8226 13…
EKV3 2673.5977 2807.9342 2061.7803 1509.0361 2573.9663 1563.8099 2142.7435 3475.6522 1348.6177 3083.2583 1251.5244 2086.0771 2591.9064 1408.689 2220.1327 2269.0373 2867.3744 2118.9863 1893.5299 2301.7316 1205.3707 3231.1178 1667.8553 1543.1902 1303.796 4759.058 2175.8816 1404.275 1715.7879 1289.9619 1815.1957 3240.7569 1976.3376 2257.5691 1199.9495 1516.8617 2230.351 1199.9044 2082.4515 1442.8835…
AP1S2 164.8936 61.9255 55.5657 172.9776 105.3526 265.7755 85.8847 178.485 291.8409 254.7935 479.0014 580.7394 322.7694 278.8671 161.5044 209.2668 340.3197 247.8522 248.9762 221.645 230.2393 162.3064 218.0336 184.8437 125.5336 203.3514 150.6313 89.1896 165.9121 127.0648 167.4241 144.0078 626.9501 69.7674 88.3058 384.9507 205.6352 236.2506 246.0317 244.3623 415.2806 177.9157 149.8216 141.7586 289.8…
AP1S3 303.675 202.2254 431.3654 685.4561 462.9578 481.0208 418.2903 380.9968 247.0668 351.5635 552.7296 422.9689 154.5588 557.7342 355.6416 585.7644 421.6727 364.6907 757.5758 193.9394 434.7928 601.8473 477.84 526.1261 215.9917 356.4312 288.202 314.9316 196.2903 278.2719 673.2042 276.3707 165.4277 468.6266 320.4239 339.0686 303.0153 283.5964 158.7302 354.8983 266.877 377.5537 216.409 169.8429 272…
AP2A1 1871.6828 1840.1887 2639.6271 2098.92 2111.4437 1900.2226 3111.4592 3191.1197 2986.9562 1838.2756 2799.0281 2813.606 3607.3184 2346.354 1921.6925 3710.3954 2554.8467 1996.8686 2135.045 2320.974 2212.8943 1957.0451 1695.8788 1590.4526 2317.3739 3333.0797 2256.7653 2649.1896 3203.3416 1968.4879 3017.157 2369.933 3003.43 2081.9438 3161.8267 4142.2528 2036.1592 2697.5466 2299.2416 2021.8115 229…
AP2A2 1911.5087 1554.9105 1520.7458 1500.4303 1479.8822 1788.2426 1361.0338 2129.4634 1878.3547 1190.5804 1669.3175 1536.8019 849.8294 1587.0819 1548.1195 1768.5637 1524.4107 1528.7801 1476.6585 1325.5411 1782.6036 1750.6579 1377.9929 1707.6842 1592.2465 1336.0507 1578.1454 1649.085 1831.459 1306.2262 2042.8924 1379.1363 1977.594 1767.4419 2009.3352 2195.9165 1736.0356 2765.1841 1634.4797 1468.76…
AP2B1 7963.7331 8119.4969 8298.3001 8438.8985 5656.3948 6240.1462 6020.2783 6986.315 8448.2805 4741.7321 3647.4587 5547.5896 7183.8128 7886.7102 4399.8894 8672.5416 6784.2452 7569.5876 8908.2719 5481.3853 7816.9294 12446.9338 7143.6577 7364.4939 9678.0893 4712.8623 5592.9473 8297.7087 4147.2178 9813.723 6486.8054 6070.8394 6072.6625 7371.6542 9692.9482 5735.7192 6663.3712 4047.3458 4751.7637 5529…
AP2M1 3808.5106 4562.1674 5626.0281 4316.6954 4020.2148 6325.4569 4859.2445 3713.8611 4879.8382 5146.3132 4489.5366 5450.0506 4673.8176 3487.8893 3547.5664 5317.2662 4437.3598 4239.2612 4584.7666 4209.9567 4748.6281 4471.4017 3576.1589 5313.8315 5516.0955 4585.1449 3794.9499 5215.439 6021.9074 4047.2681 6401.0205 5308.491 7001.1517 2573.4971 6357.0077 5382.4272 5325.2595 5920.6121 5294.9735 4397.…
AP2S1 1308.9942 1728.5922 1643.5752 1439.759 1938.3885 1801.3673 1396.0239 2028.5507 1057.3163 1649.7233 1423.5569 1454.096 3651.3896 2427.7842 1417.0354 2109.7265 2123.2711 1380.1546 1203.9312 1644.5887 1597.6649 1545.1948 1565.9705 896.6614 1104.4191 1738.6775 1356.1167 1331.6931 1944.7933 852.6048 1375.1096 1622.9015 1875.4057 999.5612 1853.917 2031.1998 2275.3337 2089.4309 1511.9048 1258.4104…
AP3B1 1678.4333 1257.3778 1423.5058 1071.4286 2289.5638 1536.248 924.0557 1525.3603 1243.4255 1037.1896 1119.3701 1188.4481 303.2667 884.7879 1184.7345 1362.2144 1180.6836 1124.1409 2092.5471 1647.1861 1715.3532 1545.1948 1661.7422 1521.9926 1213.7995 2016.3043 1410.5355 1457.1736 975.6098 1317.9161 1234.7923 2185.7351 1199.8744 1145.6779 1871.5782 1480.156 1756.3025 1537.0636 1418.8713 1532.3475…
AP3B2 8.7041 0.4838 1.4623 0.8606 2.4731 3.2812 25.0497 2.7459 5.9339 1.5442 1.3911 11.6867 15.6021 5.1262 0.5531 8.5291 1.2778 1.7182 0 2.5974 6.5382 0.4691 2.5471 19.9258 1.8461 1.3587 0.4354 0.6151 1.1684 2.5413 6.3781 0 44.8121 0.4388 0.5046 5.5058 0.4943 4.3042 3.5273 6.6543 2.4942 11.3783 110.5826 0 2.6555 0 0 2.8978 0 13.4847 17.772 2.1342 0 1.3908 0.4831 1.519 0 0 1.9342 0 2.1081 1.9303 1…
AP3D1 4475.3385 2323.1737 4449.6436 3756.0241 4842.7563 2805.408 4854.4732 4286.3861 4564.2616 2944.7947 3073.399 2859.6472 2000.4876 4926.823 4308.0752 5521.9639 4132.8184 2725.0859 3529.8935 4499.1342 4546.4098 3006.4219 2545.0841 4651.6163 4417.2147 5299.3659 4978.2325 4222.6665 2919.2347 3994.9174 4751.0165 5085.6866 3486.9647 5010.0921 5267.5665 6201.4223 3858.1315 4010.5213 4559.0829 4011.4…
AP3M1 1205.029 1203.193 1419.8501 1426.42 771.5964 1345.2834 1394.4334 1315.2972 1243.9649 1298.1598 1231.1216 1176.3119 903.4617 1629.117 1236.7257 1150.2061 1410.6868 1521.0481 1547.0925 1867.5325 1089.0835 1248.2585 1529.8013 997.5623 1277.0278 1548.4601 1337.3966 1140.3967 1039.8715 1178.9072 1449.7329 985.9292 1358.1824 1415.5331 812.4133 1056.2056 995.5512 824.9641 1418.8713 1398.1516 1227.…
AP3M2 438.588 202.7092 454.0303 416.5232 459.9901 302.5247 539.9602 466.8069 568.5772 347.4456 322.271 257.557 411.9941 386.518 320.7965 856.5624 373.5424 286.0825 259.6233 337.6623 329.2469 364.4858 520.6317 348.0657 419.9838 328.8043 271.2233 351.8376 203.3007 344.3456 713.067 225.9098 449.377 273.3655 260.3759 362.4685 516.5596 445.7198 426.3668 303.512 448.3284 586.5012 292.5089 334.3363 464.…
AP3S1 1061.412 1682.6318 1001.645 1048.1928 1884.9703 1816.4607 760.6362 994.0242 996.8982 1272.9378 1190.3161 1531.8575 992.6865 871.4597 1299.2257 1014.9594 1113.3863 920.5326 1357.9034 1298.2684 1033.9755 1415.2559 1720.8355 1162.9041 911.9649 1501.8116 520.2438 1281.2548 883.8908 796.4422 587.4193 1331.7807 882.8395 642.387 1391.6993 1063.0879 1526.4459 1314.2037 1262.3457 1232.1627 1520.2013…
AP3S2 1837.9691 879.492 979.4114 1092.8744 1401.2289 1321.6917 865.6421 984.235 1028.6878 1886.568 1051.568 1676.9794 1287.1185 1453.4461 1273.3462 1000 1074.0898 876.3488 1133.145 1429.8182 1238.5943 1198.938 1459.6383 1478.9486 1812.018 696.9973 2147.1528 1323.7398 681.0457 1801.9085 1220.2886 1533.0344 1108.2274 851.7113 1106.8096 1330.2914 2280.3015 1348.1062 1064.1138 1696.2736 1260.389 967.…
AP4B1 553.5445 610.7015 698.8119 325.0301 234.0014 615.7789 507.5626 653.262 533.1301 503.7395 660.4052 342.8116 895.7435 366.8845 653.9602 414.8296 436.0181 292.7964 463.0303 159.1775 393.4711 382.4428 297.7687 459.9512 559.5477 247.9393 556.6043 477.0106 322.1791 562.7548 438.3672 461.5158 258.6619 323.4182 290.4806 302.028 860.8799 359.957 462.9762 614.6617 489.3826 774.7815 391.415 628.218 42…
AP4E1 303.1915 132.5593 208.3714 196.2134 212.6836 279.5565 254.4732 188.7822 263.2502 188.9075 329.6902 208.1133 195.0268 269.6399 120.0221 258.0044 267.9112 167.0962 398.0344 203.4632 242.8488 270.198 247.0708 285.7446 295.8348 192.9348 315.1937 222.6665 141.96 420.8386 392.5696 210.7715 285.6245 203.1593 193.2635 370.7272 106.2778 262.0756 216.9312 390.3882 384.1034 148.9527 455.4102 196.5898 …
AP4M1 664.971 482.0368 373.8183 449.0017 504.1789 483.7836 381.1014 761.4239 497.737 597.4521 613.7107 666.2771 623.2179 548.6095 677.4392 565.6175 628.8418 488.9948 381.6544 484.1429 321.4758 377.7424 317.3968 494.4356 374.081 504.5788 597.7971 434.4272 544.1098 292.0178 338.2668 455.6312 504.6508 503.1549 589.5042 546.8318 355.4671 462.0134 558.0335 326.281 406.9376 561.7274 524.459 734.4166 46…
AP4S1 45.9381 14.9976 21.9338 35.284 12.8599 42.6553 27.0378 39.1294 26.4329 61.7681 43.124 55.2871 91.175 21.5302 7.1903 54.8297 54.5193 53.6942 43.407 20.3463 57.9101 37.9966 46.867 57.6577 43.8445 7.6993 8.2717 38.7513 27.4573 100.8895 41.1385 18.2436 68.2651 7.4594 31.7901 31.1998 44.9827 35.868 22.4868 41.7745 56.7425 19.6535 67.7765 28.0843 49.6965 44.4668 42.3079 40.5692 77.7778 40.454 47.…
APAF1 787.234 1039.1872 911.7163 666.9535 815.1223 582.0812 456.8588 808.6744 696.9656 1007.8497 762.3216 567.7042 577.7669 1113.9305 763.2743 567.4878 870.605 783.0756 1040.95 370.9957 1123.6427 1029.1917 749.3632 656.2798 921.1953 1102.3551 842.4031 841.4578 629.7649 1048.7929 803.3166 1507.2295 595.1209 757.7885 1036.9623 927.2769 801.2852 432.8073 639.7707 1016.6359 725.1822 708.5596 658.7396…
APBA1 133.4623 188.1955 35.8253 58.5198 89.525 67.5923 123.2604 73.4534 140.2562 77.7249 70.946 126.7558 128.2301 71.2546 144.3584 113.6194 114.1498 72.1649 33.579 54.5455 146.6433 38.9348 15.2827 110.2279 72.4588 263.1341 140.1828 236.8138 55.4988 182.9733 182.0936 118.7773 280.5989 111.4524 125.6465 81.6701 55.8576 184.6007 124.7795 254.7135 117.2263 72.4076 224.7325 76.2287 183.6115 27.8528 97…
APBA2 69.1489 13.5462 9.5047 22.3752 64.2997 522.3637 572.167 32.9511 93.8638 109.6384 98.768 97.9885 62.4086 106.6257 19.3584 213.836 30.2412 42.0962 42.588 28.1385 82.195 29.0838 237.9012 81.823 29.5373 83.7862 58.337 57.8195 167.6647 157.3062 77.1745 29.8884 650.8219 28.5213 77.7091 198.2106 27.6817 483.979 73.6332 316.451 414.657 44.4789 98.692 54.8312 92.9439 52.2851 43.2694 121.7075 17.8744…
APBA3 349.1296 272.3754 232.4986 219.0189 296.2732 337.9614 224.2545 307.5434 323.6682 297.5164 340.819 352.3991 637.2501 402.4093 210.177 503.5198 182.2989 222.5086 125.3071 441.5584 202.2183 178.2556 197.6566 454.0541 272.2972 299.8188 283.4131 334.6148 260.5521 227.7001 296.2609 190.9753 316.6161 298.8153 331.5252 399.1741 286.2086 359.6365 284.8325 214.0481 242.5588 156.1934 546.9679 231.3607…
APBB1IP 96.7118 40.1548 13.8914 12.9088 15.8276 249.3696 76.3419 22.6539 154.8213 60.2239 197.9996 263.4004 271.0873 140.9714 25.4425 232.4172 37.482 52.4055 32.76 31.6017 218.0969 77.8696 22.4147 56.3858 107.0728 206.9746 55.7249 164.847 96.3926 50.0635 113.2106 28.3358 304.4707 12.7249 55.0019 283.0925 320.8107 264.945 248.2363 354.159 269.3712 14.4815 27.3484 132.3972 444.6131 47.8873 79.8081 …
APBB1 194.3907 114.6589 21.9338 139.4148 41.0529 225.7451 104.175 79.6318 212.5421 122.5068 244.8332 471.5137 137.9815 123.5422 62.5 319.8401 95.8347 149.9141 20.475 169.2641 213.4267 26.2693 153.3367 447.6948 120.4569 122.2826 107.9669 83.6537 290.9303 147.3952 262.4571 47.7438 795.3094 124.6161 75.6907 327.5981 55.3633 760.88 308.642 324.5841 380.3621 222.3946 108.2045 116.349 354.7041 50.3305 …
APBB2 1062.8627 305.2733 1098.885 853.2702 681.0822 1237.0045 698.6083 986.4729 675.3877 661.9483 687.6661 951.5676 289.1273 1372.2927 417.5885 1282.7113 838.6601 840.6357 783.7838 622.0779 936.836 514.1268 2226.6938 365.0238 491.5196 590.1268 408.3587 811.3179 1012.9984 705.4638 1073.1085 676.9529 866.9249 573.4971 766.4943 1063.5467 371.7252 1233.8594 736.3316 832.1627 1219.6529 393.0696 562.42…
APBB3 516.441 353.1688 234.692 223.3219 214.6621 252.6508 215.9046 207.3172 177.4781 196.1138 186.8708 271.4912 195.0268 153.787 172.5664 132.5052 44.7229 78.6082 103.1941 68.8312 136.3689 188.1066 102.9037 53.8421 171.6857 57.5181 61.3844 198.6775 78.2825 62.2618 168.3808 100.1456 144.0687 141.29 95.8749 86.2583 248.1463 147.7762 174.6032 385.5823 245.053 382.7256 533.8882 188.5657 320.5615 154.…
APC2 5.3191 7.3246 16.2603 29.5783 8.997 52.8532 8.8151 5.5399 10.3034 13.9802 12.9836 26.1333 67.411 7.7662 12.8706 34.5458 9.0766 13.4149 7.4775 12.2078 11.8342 14.0728 1.5537 16.2247 7.4951 9.1621 4.8455 5.5359 5.3279 20.6582 18.3082 18.4105 39.9372 4.8267 217.4593 14.3703 10.3806 9.6413 4.8501 11.5712 11.2862 2.0688 45.5648 6.7402 1.9196 254.4525 6.7933 3.3656 5.8406 7.1918 6.0988 6.915 3.206…
APCDD1L 4.8356 0 2.1934 1.2909 0.4946 124.0286 0.3976 1.373 14.5651 24.1925 19.9391 8.0908 4.8757 6.6641 1.1062 23.4549 1.2778 13.3162 0.819 9.5238 25.2189 0 4.5848 5.9353 8.3074 14.4928 0 7.9963 44.9832 0 8.9293 1.1645 63.6583 1.3164 2.523 26.6116 0.4943 143.472 17.1958 11.0906 129.6972 5.172 5.9453 44.1324 97.4962 1.4659 0.9615 7.8655 0 3.5959 0.8669 4.2685 7.3294 2.318 5.7971 1.0127 0 2.0113 0…
HTS 11321.5667 92.8882 1531.7127 187.6076 586.1165 148.3093 490.6561 5281.7832 527.0398 1400.5919 1239.0045 418.474 168.6982 1736.7679 662.0575 362.7901 2155.6419 1089.7766 146.6011 46382.684 2116.9877 187.6375 18194.6001 146.2639 1399.3308 852.808 2385.7205 473.6276 9243.7564 260.737 807.7812 204.9491 2231.8082 12312.4177 259.8713 1467.7678 177.4592 663.7972 944.0035 179.6673 895.4098 7100.0776 …
APCS 0 0.4838 0 0 0 0 0 0 0 0 0 0 0 0 0 0 0 0 0 0 0 0 0 0 0 0 0 0 0 0 0 0 0 0 0 0 0 0 0 0 0 0 0 0 0 0 0 0 0 0 0 0 0 0 0 0 0 0 0 0 0 0 0 0 0 0 0 0 0 0 0 0 0 0 0 0 0 0 0 0 0 0 0 0 0 0 0 0 0 0 4.5283 0 0 0 0 0 0 0 0 0 0 0 0 0 0 0 0 0 0 0 0 0 0 0 0 0 0 0.3551 1.153 0 0 0 0 0 0 0 0 0 0 0 0 0 0 0 0 0 0 0 0 0 0 0.5549 0 0 0 0 0 0 0 0 0 5.876 0 0 0 0 0 0 0 0 0 0 0 0 0 0 0 0 0 0 0 0 0 0 0 0 0 0 0 0 0 0 0 …
APC 698.7427 583.9381 701.1515 666.0929 656.3515 669.3605 143.5388 437.9747 444.5044 380.3886 299.086 635.1275 214.0419 416.7628 402.6549 625.059 565.6377 133.1615 783.7838 538.0952 525.8611 540.8651 144.1671 624.0594 423.2145 634.9638 162.8211 531.447 426.4641 741.5502 766.9617 881.902 560.3602 318.9996 669.1056 477.6325 398.4182 583.9311 605.8201 904.2514 543.7307 432.3765 535.0773 419.9264 658…
OPH 2650.3868 3938.5583 3241.0894 2531.4114 3025.0534 3033.7781 4038.5686 2772.0094 2896.2913 2888.6887 3512.0585 3310.9338 2338.8591 2265.7952 2882.1903 2331.7869 2330.7 2780.9278 3787.8788 3765.8009 2789.4921 3613.8983 3150.7896 2167.2496 2761.7399 3618.6594 3818.0235 3347.9932 2058.7118 2491.9949 3440.3253 3631.247 1957.4914 2700.3072 2817.7116 1795.8247 5233.3169 2722.6208 3036.5961 2394.085 …
APEX1 3860.735 1544.7508 2832.389 4009.4664 2602.1592 3894.1032 2103.7773 2649.8159 3547.9434 3884.6995 4798.3604 3442.1845 4106.7772 3679.0978 2024.8894 3531.6444 3768.6465 4716.0653 3517.6085 1842.8571 3673.0881 5073.7181 4788.0795 4099.629 3296.1809 1610.9601 1757.5098 3658.6191 2082.6639 4151.4612 2641.1544 1816.2057 3555.6486 1665.204 3429.7969 2358.7979 3912.5062 2698.2305 2378.7478 1992.60…
APEX2 890.2321 663.7639 934.3813 1515.0602 886.3466 1117.5696 679.5229 1436.1178 1202.4275 1528.246 1489.8659 1446.4547 1310.5802 1554.274 1356.7478 1666.2148 2311.5331 901.2027 772.3178 650.6494 787.3905 762.2774 1586.8569 1666.5607 1107.1882 737.3188 1249.4558 728.2793 833.0656 893.2656 608.148 1148.9568 1003.0363 502.8521 879.0211 1634.3198 1260.9985 744.1416 1132.716 746.7652 637.8859 892.681…
APH1A 3638.7814 6179.0034 3826.7227 4536.1446 4900.6261 5083.8587 4097.0179 5617.4723 4420.2293 4784.9698 5518.9491 4883.2453 5525.1097 4523.9011 3969.0265 4244.431 4285.302 5924.8282 3447.9934 5112.1212 3875.7735 4548.8022 4545.0841 4794.0647 4438.4447 4496.8297 4138.4414 4746.1172 4922.4478 4385.5146 5770.5493 4391.6545 4964.9251 7767.8806 3747.6977 5451.7091 5147.306 4151.1239 4272.4868 4047.3…
APH1B 334.6228 184.3251 75.3062 83.4768 91.5034 264.463 228.2306 115.3288 117.06 332.5183 155.3393 256.2086 178.4495 250.1602 228.9823 152.6094 216.3735 194.1581 114.6601 852.8139 298.4238 259.8779 264.9007 126.3381 114.9187 240.942 105.3548 294.6332 123.8499 150.1906 236.626 115.2838 319.9665 461.606 109.4992 305.5747 111.221 245.8154 177.2487 187.061 244.4294 248.2545 158.1451 175.1922 308.0425…
LOC63324 2266.9246 2014.5138 1998.1722 2434.1652 2154.5344 2449.072 1887.0775 2732.1935 3185.9744 3120.8339 3345.5905 2155.2983 2171.136 3649.3656 1207.9646 2621.1661 3488.3832 3062.7148 3990.172 3293.9394 1878.3421 3493.3412 3721.8543 2709.9099 2655.5902 2861.8659 2895.5159 2389.0512 2580.4002 4280.305 2151.3195 2882.8724 2232.6458 2181.2198 3074.5553 2093.1406 2973.8013 2024.3902 2330.6878 2226…
APIP 673.6799 2021.3014 1975.2659 839.5826 895.5167 266.3595 283.4672 566.7174 373.3189 578.0878 902.6788 341.7867 251.4871 436.6936 396.0398 329.1947 457.6299 395.5885 301.2367 379.2684 408.2615 485.0383 1084.0703 808.7122 1373.8456 257.3143 588.4763 518.6222 272.5749 697.5858 402.6309 364.3435 368.3845 257.2137 569.2544 360.4634 583.1438 179.4931 1230.5423 693.2495 259.4194 511.4042 879.5244 27…
APITD1 181.0445 154.3299 255.9751 238.2745 178.5553 253.1955 214.0119 224.39 147.0748 336.6722 222.0888 190.6057 278.7518 195.3761 260.2931 228.7314 261.403 218.0842 416.6994 153.2727 240.5137 442.5431 161.1921 177.734 155.4356 210.0815 230.0261 254.8055 332.7238 136.9327 213.8595 238.6997 167.0317 287.8455 246.4741 152.4524 331.3742 317.0588 215.754 181.7264 256.4763 351.6938 206.8966 276.8305 1…
APLF 166.8279 108.8534 48.9856 118.3305 68.7512 64.9673 64.8111 231.344 87.9299 64.3418 128.9084 87.6503 62.8961 63.5653 163.7168 81.3308 229.5774 243.9863 27.027 152.8139 57.4431 39.873 184.921 148.8076 89.0735 126.8116 146.7131 83.0386 74.7773 107.4968 65.694 131.5866 86.6925 99.6051 20.1842 108.2817 44.4884 43.0416 112.4339 48.0591 77.9431 64.1324 142.6873 70.8793 145.2959 16.1253 38.9425 86.9…
APLNR 506.7698 113.6913 78.2307 265.0602 215.6513 1380.7201 701.7893 214.8685 667.296 397.8896 490.5939 1091.8081 286.2019 402.922 143.8053 684.1533 486.4144 397.7663 150.6962 425.1082 1003.6194 37.0584 271.0138 402.3317 530.2873 894.9275 271.2233 490.8504 939.9737 480.0508 1007.0956 237.9427 1656.7899 232.5581 393.0869 1423.2622 205.6352 905.3085 1125.2205 774.4917 3097.7686 252.392 393.5791 665…
APLN 127.6596 28.06 37.2875 166.5232 163.2223 87.9356 976.1431 55.6049 55.563 619.2253 223.5031 78.6605 1053.1448 371.6519 56.4159 299.1267 244.485 96.2199 406.2244 58.8745 202.2183 226.5723 142.1294 192.4748 406.1382 278.9855 280.3657 81.8084 851.7599 160.6099 355.2579 260.8443 152.026 197.8938 922.4171 117.4581 89.4711 905.7867 199.2945 1580.4067 1839.456 163.4342 115.3389 88.2648 231.0319 180.…
APLP1 27.0793 24.1896 0 6.4544 9.3976 47.9052 25.4473 2.7459 15.644 25.7367 15.3021 46.2973 13.6519 17.4292 4.4248 48.4329 12.352 8.5911 13.104 32.0346 56.9761 45.5021 1.5283 14.8384 6.4613 12.6812 6.5303 14.1473 37.3886 4.5743 23.9177 10.8685 143.2311 6.143 57.0203 48.635 4.9432 412.2429 41.4462 27.7264 51.1306 15.5159 20.214 16.0481 34.1426 8.307 11.0577 16.9728 1.9324 26.5198 9.9697 12.3786 6.…
APLP2 8261.1219 12865.0218 8214.9516 12974.1824 10027.7849 10301.5896 9281.9085 7911.0046 14430.7485 11642.7744 6693.0357 14834.4758 6824.9634 10067.9226 9588.4956 11893.1795 8870.0343 9328.6082 10321.8673 12656.71 13755.5166 6175.6193 10974.5288 17388.8712 12509.0573 13729.6196 11767.5229 10246.9629 19682.7808 11897.0775 11385.474 8682.3872 13985.1324 7860.0263 9645.0107 9658.6373 10609.9852 111…
APOA1BP 1616.5377 2348.3309 1179.3091 2897.1601 2322.2082 2216.1083 2262.0278 2866.7438 1584.8955 2118.1315 1861.7527 1871.671 2603.608 2241.7019 1888.2743 1717.9985 1902.2124 2325.6014 1603.6036 1391.342 1378.634 1931.7281 2230.7692 2289.7721 1460.2515 1564.3116 1427.9495 1696.4478 1663.7944 1344.3456 1738.659 1568.559 2070.9873 2079.4208 1766.6204 1065.382 2055.3633 1499.7609 1770.7231 1088.354…
APOA1 0.9671 91.9207 0.7311 1.2909 5.4407 2.6249 7.1571 0.6865 0.5394 2.0589 1.8548 6.7423 88.2496 1.5379 0.5531 1.523 1.7037 4.7251 0.819 3.4632 5.1372 6.5673 0.5094 5.9353 0.923 1.8116 0.8707 1.8453 6.4262 1.5248 3.189 3.8816 11.7265 0.8776 1.0092 2.7529 0.4943 1.913 5.7319 2.9575 11.2238 1.0344 8.3234 2.6747 1.5175 1.9546 2.8846 1.2419 1.9324 3.5959 4.3346 8.1101 0.4581 0.4636 3.3816 2.5316 1.…
APOA2 0 156.2651 0.7311 0.8606 9.8923 0 7.1571 10.2972 1.0789 631.5789 0 0.4495 0.4876 21.0176 0 0 0.4259 0 0 0.4329 0.934 0 1.5283 2.1198 0.4615 0 0 112.5634 17.5259 0.2541 0 1.5526 0.4188 0 0 0 4.4488 0 0 0 0 0 0 0 0.7587 0.4886 0 0 0 25.1714 32.0764 10.2444 0.4581 0 0.9662 0 0.5495 0.8045 0 19.8142 0 0 0.4556 0 0.8584 38.9675 0.429 0 0 0.3713 2.5602 0.591 0 0 0 0 0.6724 0 0 0 1.2771 0.9256 0 1…
APOA4 0.4836 0 0 0 0 0 0 0 0 0 1.3911 0 1.9503 0 0 0 1.2778 0 0 0 0 0 0 0.8479 0 0 0 0 0.5842 0 3.8268 0 3.7692 0 0 0.4588 0 0 0 0 26.8124 0 0 0 0 0 0.4808 0 0 2.6969 0 0 0 0 0.4831 0 0 0 0 0 0 0 0 0.4673 0 0.3976 0 0 0.4085 0.3713 0 0.591 3.7782 0 0 0.351 0 0 0 0 0 0 0 0 0 0 0 0 0.5603 0 7.9245 0 0 0 0 0.3823 0 0 0 0.3719 0 0 0 0 0 0 0 0 0 0 5.7336 0 1.9716 0 0 0.8906 0.4241 0 0 0 0 0 2.0073 6.9…
APOA5 0 0.4838 0 0 0 0 0 2.0594 0.5394 0 0 0 0 0 0 0 0 0 0 0 0 0 2.0377 0.424 0 0 0 0 0.5842 0 0 0.3882 0 0 0 0 0 0 0.8818 0.3697 0 0 0 0 0 0.9773 0.4808 0 0 0.899 0 1.2805 0 0 0 0 0 0 1.4507 0.6192 0.8433 0 0 0.9346 0 0.3976 0 0 0 1.4853 0 0 0 0.3557 0 0 0 0 0 0 0.8514 0 0 0.3314 0 1.6322 1.2563 0 0 0 1.1321 0 0 0 0 0.3823 1.3605 0 0 0.3719 0 1.4333 0 0 0 0 0 0.4771 1.6701 0 2.085 0 0 0 1.6353 0…
LOC220567 1046.9052 1929.3662 2325.7174 559.8107 601.9441 222.4639 324.8509 232.717 1349.6966 989.834 1303.4587 3394.5387 156.0215 329.6168 1199.115 166.0123 529.0076 496.134 311.2203 389.6104 932.6328 256.1252 78.9608 503.6566 2441.9061 665.308 2567.697 2777.1798 2462.9765 874.7141 1480.0287 1136.9238 686.4203 440.1053 673.1424 1075.0172 3423.134 2599.7131 2002.6455 2748.244 2242.2657 318.5932 5…
APOBEC1 170.6963 67.2472 94.3155 51.2048 133.5455 3.9374 21.0736 12.3567 19.9595 666.0661 100.6227 10.7877 58.9956 97.9111 95.6858 17.6674 44.7229 8.5911 167.8952 125.1082 84.9971 50.6621 71.3194 35.6121 71.9972 30.3442 53.9835 82.4235 26.8731 47.014 97.2654 65.9874 6.2821 6.143 271.9818 11.4705 122.0959 5.7389 59.9647 193.7153 241.3117 13.4471 2.3781 110.9997 11.3809 378.2118 79.3273 29.3919 121…
APOBEC2 2.9014 1.4514 0 4.7332 1.9785 1.3125 5.169 0 1.6183 2.0589 3.2459 2.6969 0.4876 0.5126 2.7655 0.9138 0.8519 2.1478 0 0.8658 2.3351 0.9382 0 1.2719 1.8461 2.2645 0.8707 1.2302 2.3368 2.2872 2.5512 2.329 1.6752 3.5103 1.0092 1.8353 0.9886 0.4782 3.9683 3.3272 0.6235 2.0688 1.1891 4.012 0.3794 2.9319 1.4423 1.2419 0.9662 5.8434 1.7339 1.2805 0 0.9272 0.4831 2.0253 0.5495 0.8045 3.3849 2.4768…
APOBEC3A 5.3191 2.1771 6.1634 17.2418 5.6336 16.1368 21.9483 9.3224 37.2218 65.3713 23.185 38.656 71.2579 37.9341 7.2124 12.7936 9.7453 8.0326 7.4038 6.7273 31.7572 13.9837 7.1319 28.4515 13.8456 60.6884 11.2233 10.1123 52.1747 8.6404 8.2915 7.6584 23.8718 4.8267 4.1024 42.6703 24.2215 55.9541 39.2416 30.6839 41.1539 5.9374 12.6516 4.7609 66.7678 26.0937 26.4424 54.2302 5.744 24.6634 51.5823 10.9…
APOBEC3B 69.6325 45.2346 106.4303 102.3795 156.5994 218.7956 374.4732 219.2757 339.3122 336.1215 321.8073 278.2335 488.469 269.1273 258.2743 151.391 218.1283 214.9055 86.7813 259.0736 549.6789 689.1879 143.1482 813.0959 161.0707 92.8442 388.8637 278.37 588.6899 179.1614 29.9769 278.8045 225.3167 166.301 248.7044 148.6579 272.8621 333.3333 162.6984 226.9871 344.8201 9.5785 235.8621 141.0097 149.46…
APOBEC3C 244.6809 32.4141 20.4716 131.2392 45.0098 572.2376 242.9423 201.8254 264.3291 387.5949 198.927 240.4765 554.8513 379.3413 64.1593 144.385 292.1894 127.5773 559.3776 164.0693 893.4034 83.9678 452.3688 941.6004 146.7636 240.942 290.8141 294.6332 271.0676 94.7903 382.3647 57.0597 485.3942 279.0698 103.4439 409.2682 158.6752 456.7193 178.1305 279.1128 420.2689 184.1221 58.264 117.6864 500.75…
APOBEC3D 136.3636 18.3841 14.6226 24.0964 11.8707 153.5592 68.3897 43.2483 67.4309 69.4891 55.1802 62.4789 224.2808 126.618 33.7389 63.6634 28.1115 14.6048 115.4791 25.5411 147.1103 23.9238 42.7916 79.7032 70.6127 73.3696 34.3927 116.254 38.557 40.1525 67.6074 14.362 84.5985 41.6849 122.6189 111.9523 140.3856 170.2535 67.0194 148.244 79.8137 26.8942 3.5672 38.783 180.5766 267.7778 54.808 71.203 5…
APOBEC3F 126.2089 45.4765 29.2451 66.6954 15.8276 240.1823 98.2107 53.5455 96.561 78.7543 73.2645 99.337 215.9922 142.5093 49.7788 86.2045 71.5566 58.4192 154.7912 67.5325 182.6036 68.4877 106.4697 134.3932 112.1495 136.3225 53.1128 171.6131 66.5985 44.4727 79.4068 24.066 168.7781 62.7468 103.4439 112.8699 167.0786 259.6844 81.5697 155.6377 84.1785 43.4445 8.3234 72.2166 220.4097 136.3322 73.0773…
APOBEC3G 171.1799 29.5114 17.5471 26.6781 26.2145 537.4571 76.3419 26.0863 125.1517 81.328 176.6694 176.6491 635.7874 331.6673 21.5708 174.5413 71.1306 61.8557 108.9271 74.4589 235.8435 131.8153 102.9037 105.9883 98.7654 298.0072 74.0096 279.2557 65.4301 45.4892 120.8642 39.5924 264.2655 82.0535 96.3795 311.5393 414.7306 318.5079 165.3439 191.8669 175.216 28.963 22.5922 132.3972 477.6176 176.8897…
APOBEC3H 1.4507 0.4838 0.7311 2.1515 0.4946 11.156 5.5666 0.6865 3.2367 16.4715 8.8103 1.3485 26.3286 14.8661 1.6593 3.6553 0.4259 1.7182 3.276 1.7316 7.0053 4.2218 0.5094 0.8479 3.6922 9.9638 2.1768 5.5359 1.7526 0.7624 5.4214 0 13.4017 1.3164 2.523 9.1764 22.7385 10.9995 9.7002 4.0665 5.6119 0 1.1891 4.012 12.8983 3.4205 3.8462 6.6235 5.314 5.8434 3.4677 1.2805 9.1617 2.7816 2.8986 2.5316 6.593…
APOBEC4 5.3191 3.3866 7.3113 2.5818 1.9785 0 0 1.373 0.5394 1.0295 0 2.2474 5.8508 3.0757 6.0841 0.3046 7.6668 3.0069 0 0.8658 3.2691 1.4073 2.5471 0.8479 2.3076 3.1703 0.8707 0.6151 1.1684 3.3037 6.697 3.8816 0.8376 3.0715 3.0276 1.3765 1.9773 1.4347 2.6455 3.6969 4.3648 3.1032 1.1891 1.3373 3.4143 4.8865 4.8077 0.8279 3.3816 3.5959 0.4335 6.4027 1.8323 16.2262 3.8647 1.519 3.2967 5.6315 0 1.238…
APOB 0.9671 9.1921 0 0.8606 9.3976 3.2812 31.0139 0.6865 1.0789 6.1768 5.1007 9.4393 0.4876 1.0252 0.5531 6.3968 2.9815 0 0 0.8658 2.3351 0 0.5094 6.7833 0.4615 3.6232 1.3061 1.2302 2.921 0 108.427 0.3882 150.3507 0 0 4.5882 0 0.9565 4.4092 0.3697 11.2238 1.0344 1.1891 34.771 7.5873 0 0 0.414 0 307.0008 0.4335 3.4148 0.4581 0.4636 0.9662 1.519 0.5495 0 4.352 0 0.8433 0.7721 1.8223 2.3364 0 0 0 1.…
APOC1P1 0 0.4838 0 0 0 1.9687 0.3976 0 0 0 0 0 0 0.5126 0 0 0 0 0 0 0.934 0 0.5094 1.2719 0 0.9058 0 0 0 0 0 0 0.4188 0 0 2.2941 0.4943 0.9565 0 0 0 0 0 0 0 0 0 1.6559 0 0 0 0 0 0 0 0.5063 0 0 0 0.6192 0 0 0.4556 0 0 0 0 0 0.4085 0 0 0 0 0 0.5269 0 5.3791 0 0 0 0.4257 0 0 0 0 0 0 0 0 0 0 0 0 0 0 0 0 0 0.3239 0 0 0.9556 0 0.3191 0 0 0 0.4771 0.4175 0 0 0 0.3943 1.8007 0 0 0 0.7103 0 0 0 0.4419 0 0…
APOC1 55.6093 71.1176 21.2027 168.2444 58.859 1666.8389 119.6819 55.6049 982.3331 193.0254 1372.0862 2487.4705 1702.5841 681.2764 414.2699 210.7899 94.9828 548.9691 147.4201 202.5974 503.9113 197.4885 101.3754 536.301 54.4594 1260.8696 44.8411 171.6131 827.2236 60.4828 64.4184 27.5594 1207.4128 35.5419 88.3058 1398.4859 5487.395 1191.7743 788.8007 148.244 1236.4886 149.9871 277.0511 1642.2601 367…
APOC2 46.9052 32.4141 3.6556 11.6179 88.5357 389.1478 44.1352 48.0537 186.6487 85.9606 49.1521 551.9721 206.2409 144.5598 235.6195 36.8578 107.3349 165.378 18.018 670.1299 117.2212 34.7129 51.9613 303.9746 15.6917 277.1739 66.1733 26.4493 783.993 18.0432 8.2915 10.0922 606.4286 3.9491 51.4697 144.0697 439.4464 220.9469 119.0476 43.2532 260.6416 98.2674 76.0999 263.457 55.0076 145.6164 101.9236 99…
APOC3 0 0.4838 0 0 0 0 0 0.6865 0 0.5147 0 0 2.4378 0.5126 0 0 0 0 0 0 0 0 0 0.424 0 0 0 0 0 0 0.3189 0 2.5128 0 0 0 0 0 0 0 1.8706 0 0 0 0 0 0 0 0 0 0 0 0 0 0 0 0 0 0 0 0 0 0 0 0 0 0 0 0 0 0 0 0 0 0 0 0 0 0 0 0 0.4628 0 0 0 0 0 0 0 0 33.2075 0 0 0 0 0 0 0 0.3239 0 0 0 0 0 0 0 0 0 0 0 0 0 0.3943 0 0 0 0.8482 0 30.3613 0.4644 0 0 0 1.634 0 0 0 0 0 0 0 0 0 0 0.3657 0 0 0 0 0 0 3.8846 1.0567 0 0 0.3…
APOC4 0 0.4838 0 0 0 0.6562 0 0 2.1578 0 0 1.798 0.4876 1.0252 0 0 0 0.4296 0 0 0 0 0 0 0 0.4529 0 1.2302 0 0 0 0 0.4188 0 0.5046 2.7529 1.9773 0 1.3228 0 0.6235 0 0 1.3373 1.8968 0 0.4808 2.0699 0 1.3485 0 0 0 0.4636 0.4831 0.5063 0 0 0.9671 1.2384 0 0.3861 0.9112 0.4673 0 0 0.429 0.5187 1.6342 0 0 1.182 0 0.3557 0 0 2.6895 0 0 0 0 3.7024 0 0.3314 0 0 0 0 0 0.4509 2.6415 0 0 0.3204 0 1.1469 0 0 …
APOD 972.4371 213.8365 46.7922 74.0103 54.4074 103.029 287.4751 92.6749 252.4612 492.086 302.7956 665.6928 808.3862 50.2371 176.4381 766.7025 490.6737 94.5017 6.552 263.2035 571.6287 436.2572 83.5456 133.1214 50.3058 294.3841 13.4959 407.1967 920.111 33.291 956.7089 38.8161 1222.9086 76.3493 27.7532 405.5976 566.9797 263.5103 1342.5926 134.9353 192.6752 87.9235 22.5922 754.2628 2415.0228 38.603 3…
AD2 480.6576 214.8041 29.2451 375.6454 159.76 6246.7086 336.3817 283.5166 3532.8388 635.6968 5150.7718 8491.2912 5660.1658 3072.1517 914.2699 1770.3913 267.9112 1707.9038 515.1515 1210.3896 3314.8862 712.5534 313.296 1413.8845 339.2177 5086.0507 176.3169 1151.4686 5518.3292 130.8767 298.8121 127.705 4941.8909 71.9614 494.5124 7708.19 19839.3475 6466.7623 4264.1093 1509.427 6204.8905 590.6387 1699…
APOF 0.4836 2.419 0 0 0 0.6562 0 0 0 0.5147 0.9274 0 0 1.5379 0 0 0 0 0 0.4329 0 0 0 0 0 0 0 0 0 0 0 0.3882 0 0.4388 0 0 0 0 0 0 0.6235 0 0 0 0.3794 0 0 0.414 0 0.899 0 0 0 0.4636 0.4831 0 0.5495 0.4023 0 6.8111 0 2.3164 0 0 0 0.7953 0 0 0 0.3713 0.512 0.591 0 0.3557 0 0 0.6724 0 1.9493 0 0.4257 0 0 0.3314 0 0 0.6281 0 0.5603 0 0.3774 0 0 0 0 0.3823 0.4535 0.4883 0.3239 0.3719 0 0 0.4921 0.3191 0…
APOH 15.9574 24.1896 2.1934 0.4303 13.8492 0 4.3738 2.7459 3.7761 56.6208 0.4637 3.1464 4.8757 37.9341 8.2965 3.3507 5.1112 13.3162 2.457 5.6277 30.3561 0.9382 44.3199 15.6863 1.3846 0 2.6121 4.9208 6.4262 17.5349 2.5512 0.3882 9.2137 1.3164 0.5046 3.2117 27.6817 0 2.6455 0 12.4709 3.1032 1.1891 1.3373 0.7587 2.9319 3.8462 2.4838 0.4831 47.6458 0.8669 2.5611 4.5809 2.318 3.3816 4.0506 24.7253 7.6…
FSGS4 1735.4932 450.4112 1775.1782 1196.2134 712.7374 5237.4179 1251.6899 753.0694 1440.8631 1763.4796 2506.7584 1219.4629 1691.8576 1163.655 512.1681 2037.2294 926.4021 640.4639 3054.0541 289.1775 3497.4898 1077.0393 1089.6587 2101.5368 2609.4381 1941.5761 1913.8006 2012.6096 1686.5781 583.9898 1451.6463 333.4304 2978.5363 1348.3984 5906.9005 3544.3909 6454.2758 4802.0086 1965.6085 2456.9316 233…
APOL2 648.4526 398.6454 436.4833 294.3201 436.7433 1433.219 521.2724 298.6191 534.0526 379.3592 684.4202 503.4274 622.1355 441.3687 370.0221 627.1913 303.2636 207.9038 950.041 241.5584 538.4705 439.0718 231.7881 648.2247 494.2887 899.9094 622.9865 534.5225 595.8814 280.5591 559.0369 173.1198 830.489 326.8978 1031.4116 750.6309 2076.1246 1117.1688 783.5097 867.2828 804.9958 359.969 235.434 674.022…
LOC129128 374.7582 64.3445 67.2638 77.883 100.4064 1225.1922 220.6759 156.5176 331.2205 156.4792 654.7434 326.3288 561.1897 368.0636 113.385 326.8462 244.9109 106.0997 138.4111 103.0303 516.9877 143.5427 417.728 189.0832 246.4521 830.6159 150.1959 587.4212 268.1466 127.0648 350.7933 71.4216 800.7538 255.814 274.0003 905.2535 1410.2818 1114.2994 609.3474 624.7689 453.9403 80.6827 96.3139 256.7703 …
APOL4 555.6093 39.671 80.4241 61.9621 99.9118 227.7138 97.8131 53.5455 147.269 137.9488 351.4841 162.2654 371.5261 226.0669 44.8009 137.0743 98.8162 70.8763 54.0541 83.5498 138.704 37.9966 46.3576 98.7811 69.2281 347.3732 35.6987 348.147 304.3669 57.9416 113.5295 126.1524 231.18 32.0316 835.6251 487.7265 467.6223 244.8589 224.8677 176.7098 378.4915 54.8229 49.9405 164.4935 322.0789 159.7871 88.94…
APOL5 0 0 0 0 0 0 0 0 0 0 0 0.4495 1.9503 0 0 0.6092 0 0.4296 0 0 0.467 0 0 0 0 0 0 0 0 0 0 0 0.8376 0 0 0 0 0 0 0 0 0 0 0 1.5175 0 0 0 0 0 0 0 0 0 0 0 0 0 0 0 0 0 0.4556 0 0 0 0 0 0.4085 0 0.512 0 0 0 0.5269 0 0.6724 0.5165 0 0 0 0 0 0.3314 0 0 0 0 0 0 0 0 0 0.3204 0 0 0 0 0 0 0 0 0 0.3191 0.4423 0 0 0 0 0 0 0 0 0 0 0 0 0.3551 0 0 0 0 0 0 0 0 0 0 0.4627 0 0 0 0 0.4219 0 0 0 0 0 0 0 0 0 0 0 0 0 0…
APOL6 1578.3366 376.8747 1082.0691 792.599 975.3769 3022.6221 1332.008 1099.7422 2232.7714 1214.2581 2194.6888 1193.842 1434.4222 1764.4496 995.5752 1003.0796 1014.1441 871.5636 2244.0622 483.5498 1587.3905 1022.6244 1177.2797 1658.9295 2061.1515 2210.5978 2006.5303 2425.3421 1576.7489 2079.2884 2205.2141 772.4406 1529.4734 1371.2154 3755.7714 1755.9073 3014.3351 2028.6944 1638.448 2573.3826 1515…
APOLD1 5443.6654 125.3024 335.4341 1390.7057 888.325 988.9473 1829.0736 896.5439 699.6628 1515.2336 3109.8596 1951.68 162.8474 3841.7224 260.3208 1352.9421 1468.9543 447.5945 152.3342 221.4069 2915.1197 204.5249 802.0886 239.5337 640.4431 430.2536 210.2743 1837.3059 1530.5973 1005.5629 464.5651 359.4372 733.6363 698.7933 619.1497 900.4726 199.7034 287.9005 3097.2972 1115.342 1169.1458 374.4505 58…
LOC257553 26.1122 87.0827 30.7074 35.284 33.1391 36.093 40.9543 21.2809 65.2839 42.2082 30.1405 89.8977 19.0151 32.2953 81.8584 28.3287 31.9449 55.8677 39.312 249.3506 28.021 77.4005 402.4452 105.5644 20.7684 103.2609 21.7675 31.9852 158.9017 40.9149 18.4964 72.982 42.2992 21.0619 24.221 3.2117 183.391 39.6939 26.0141 21.8262 39.2833 24.8254 7.1344 34.771 25.4514 50.8192 113.0102 24.4243 56.0386 …
APOOL 145.0677 44.509 165.2349 199.2255 117.7179 112.8726 141.9483 203.1983 204.9899 229.5715 249.4702 187.8863 361.7747 242.9835 145.4646 194.9502 397.8205 216.9244 192.4652 169.2641 147.1103 120.088 397.351 267.0906 295.3733 187.5 235.9599 132.2467 132.0286 254.6379 255.7602 193.6924 282.6929 146.5555 181.153 100.0229 118.1414 80.8226 144.6208 164.8799 119.097 251.3576 156.956 125.7105 138.8467…
APOO 180.8511 196.4199 247.8523 585.1979 282.9187 313.6807 169.3837 420.8127 231.4228 454.5104 432.1677 352.8486 329.5953 472.6387 544.2478 304.305 540.9337 301.5464 365.2744 144.5887 233.9755 406.7043 530.3107 399.788 255.221 237.3188 364.3883 240.5044 237.7684 189.0724 192.6174 476.2737 240.8125 140.8513 282.5785 177.5637 348.4923 197.0349 396.8254 146.7652 236.3233 263.7704 82.0452 183.2163 14…
APPBP2 710.3482 879.0518 619.2652 580.4647 389.2605 699.5474 565.0099 562.9142 722.3196 629.52 475.2918 563.2093 800.5851 746.3796 387.7212 830.6705 754.7515 725.5155 711.7117 780.9524 737.4197 718.6516 792.6643 605.4054 917.0417 687.5 418.3718 609.5648 559.077 1010.4193 681.8146 496.458 744.6341 833.699 748.3285 762.5602 484.9234 712.0995 589.5062 766.3586 674.6751 670.287 518.4304 509.5286 680.…
APPL1 912.9594 758.5825 1014.0742 907.9174 1011.4837 1333.4711 1168.1909 1283.7191 1050.8429 1009.9086 1014.5741 856.7255 507.0697 916.0579 660.9513 947.6376 1403.8719 858.2474 1515.1515 1312.987 1080.2102 1372.0946 1848.701 1206.9952 1149.6481 1420.2899 1690.4658 1179.7632 664.2325 1855.1461 1185.3592 1086.4629 1059.9937 1350.5924 1030.907 1118.6052 775.0865 1144.9067 1153.8801 1018.854 854.2558…
APPL2 1229.6905 1240.4451 977.5178 888.5542 727.5758 454.7714 935.9841 656.2756 1376.1295 1414.4898 800.345 1043.7128 1222.3306 1358.4519 1153.7611 840.7227 1246.2771 1440.7216 1295.6593 670.1299 1148.8616 1755.8179 922.5675 1464.3349 1468.0974 1130.8877 1336.5259 1126.8645 1277.0556 1335.9593 1472.6939 1104.3183 1121.9768 1367.2663 1899.3314 1121.8169 1131.4879 911.5256 983.2451 2526.0628 1161.0…
APP 27203.0948 22125.7862 32381.6487 19711.704 11087.246 19011.1511 22507.7535 20189.4001 28235.7384 15678.8058 12550.0216 23750.0843 10278.8883 14332.4362 24964.6018 21155.1407 24931.0789 25948.8832 23447.9934 23680.9524 38616.6959 10902.208 34478.3495 18734.0753 26465.4436 32768.1159 20713.9747 33486.6984 37068.4972 22340.2795 21507.4544 18019.6021 25664.7471 20959.1926 17013.2459 28540.0321 17…
LOC115988 1464.7002 2290.2758 2368.1228 2664.8021 3465.259 2588.194 1941.9483 1910.476 2383.8166 2971.5609 2883.7459 5249.5786 2057.5329 2353.9664 2436.9469 1995.1933 2490.8504 1407.2165 1836.1998 2429.4372 1874.606 2786.886 2680.0815 2146.4759 2011.7688 1501.8116 1774.0531 2616.0234 3001.0223 1280.0508 1836.2433 2334.7889 1372.0029 1777.0952 2138.5139 1738.0133 3325.2595 2131.516 2442.6808 1429.…
AOA 489.8453 754.717 445.9879 873.494 690.9744 647.7047 760.6362 518.9795 449.8989 749.9678 590.7529 476.458 1108.2399 463.4115 659.8451 616.5299 676.806 763.3162 584.7666 632.4675 438.5289 658.1385 667.8553 447.6948 543.6714 567.9348 508.4893 476.088 427.0483 587.2935 378.2189 551.9651 387.394 411.584 420.3356 365.2214 861.0974 475.8489 863.7566 581.8854 502.5768 658.9087 529.132 393.1795 619.87…
AQP10 0.4836 0 0 0 0 0 4.3738 0 0.5394 1.5442 0.4637 0 1.4627 0.5126 0 0.9138 0.4259 0 0 0 0.467 0 0 0 0 0.4529 0.4354 1.2302 0 0.7624 2.8701 0 1.2564 3.0715 1.5138 3.2117 0.9886 0 0 2.9575 2.4942 0 0 0 0 6.3524 0 0.414 0 7.6413 0.4335 0 0.9162 0.4636 0.4831 0.5063 0.5495 6.0338 0.4836 1.2384 0 0.3861 0 9.3458 0.4292 0 7.722 1.556 0 0 0.512 0.591 0 0.3557 0 0 0.6724 0 0.4873 0.3831 0 0.4628 0 0 0…
AQP11 28.53 39.1872 29.2451 43.8898 72.2135 13.781 25.0497 28.1457 49.0897 108.0942 55.6439 36.4086 86.7869 41.5225 32.0796 33.8117 28.1115 31.3574 67.1581 49.3506 25.2189 23.9238 55.5273 67.4086 69.2281 50.2717 50.0653 60.2799 35.0518 49.5553 51.0245 32.2174 42.718 36.4195 69.1308 20.6469 56.8463 22.9555 29.1005 28.8355 49.8836 71.3732 20.214 24.0722 24.6586 97.7291 72.5965 36.8434 31.401 189.23…
AQP12 0 1.9352 0.7311 3.8726 1.4838 0 1.9881 0.6865 1.0789 8.7505 0 1.3485 0.4876 0.5126 13.2743 0.3046 0.4259 0 0 0.8658 0 0 3.566 2.5437 2.7691 0 1.3061 0 0.5842 1.0165 3.189 4.6579 1.2564 7.4594 0.5046 0.4588 7.4147 0 0.4409 15.5268 3.1177 0 0 0 1.5175 0 2.8846 2.0699 0 2.2474 1.7339 4.2685 0.9162 0 0 1.519 1.6484 0 0.4836 1.8576 6.3244 0.3861 0 0.9346 1.7167 0.7953 0 0 2.4512 0.3713 0 1.182 1…
LOC130985 2.9014 17.4165 36.5564 64.9742 8.4084 0 38.9662 4.8054 13.4862 81.328 1.3911 5.3939 11.7016 19.4797 81.8584 2.1323 1.7037 3.866 7.371 11.2554 7.0053 2.8146 51.9613 20.7737 59.0747 1.8116 56.1602 4.3057 6.4262 7.878 16.583 244.9296 14.6582 102.6766 3.5322 3.6706 117.1527 4.3042 31.746 149.353 72.9547 4.1376 4.7562 16.0481 9.8634 13.6821 62.0195 27.3221 2.8986 85.4029 84.959 53.3561 12.82…
CO 1412.4758 627.9632 156.6587 498.7091 300.7247 1928.1455 1220.3618 812.7933 10631.9083 746.3647 2284.1317 4791.3743 2638.7128 513.6486 1607.8374 2961.0739 1102.2269 1789.9485 284.1933 1427.6797 4643.568 316.0848 515.5374 1848.4367 2221.2992 1584.6467 1493.6874 369.6755 1372.864 1025.54 1022.4571 642.1815 7526.3323 2465.6209 335.562 2785.0424 392.4864 1107.1258 3753.9683 963.6377 3498.7077 1257.…
AQP2 0.9671 1.4514 0 1.2909 0 0.6562 0 0 0 0.5147 0.4637 1.798 0 0.5126 0.5531 1.2184 0.8519 0.4296 0 0.8658 1.8681 7.0364 0 0 0.4615 0 0 0 0 0 33.4848 0 1.2564 1.7552 1.5138 0.4588 1.4829 12.9125 0.4409 0.3697 0.6235 6.2064 2.3781 0 0 0 0.4808 0 0.4831 0 1.3004 1.2805 0.4581 0.9272 0.9662 1.0127 1.0989 0.4023 0 0.6192 0 0 8.2005 4.2056 3.4335 0.7953 0 3.112 0.4085 0.3713 5.6324 0 6.6119 0 0.5269…
LOC116088 991.2959 54.6686 670.4442 58.0895 95.9549 220.4952 89.8608 82.3777 327.9838 620.7695 1090.6208 261.1529 526.5724 149.1734 75.2212 170.5814 115.0016 158.5052 289.9263 109.9567 769.1769 3223.1432 73.8665 165.7658 294.4502 118.2065 92.7296 682.7618 333.5767 211.69 1709.3199 61.3295 294.0006 424.3089 465.75 223.4457 70.6871 6902.9173 451.4991 6226.2477 155.8861 79.6483 49.9405 100.3009 213.…
HMIWC2 0.4836 0.4838 0 0.4303 0 4.5937 0 0.6865 0 0 0.4637 2.6969 0.4876 0 0 1.8277 0.8519 0 0 0.4329 0 0 0 0.424 0.4615 0 0 1.8453 0 0.2541 5.1024 0 1.6752 0.4388 0.5046 0.9176 0 0.4782 103.1746 0 0 0 1.1891 0 0.3794 0 0 0.414 0 0.4495 0 0 0 0.4636 0.4831 0 0 0.4023 0.4836 0 0 0 0.4556 0 0 0.3976 0.429 1.556 1.6342 0 0 0.591 0 0.7115 1.0538 0 0.6724 0 0 0 0 0.4628 0.4328 0 0 0 0 0 1.6809 0.4509 …
PPKB 0.4836 2.419 0.7311 3.8726 1.4838 6.5624 6.7594 4.1189 0 2.0589 137.255 3339.7011 1.4627 1.5379 6.0841 5.483 0.8519 3.4364 18.018 11.2554 433.3917 3673.4732 2.5471 0 1.8461 1.8116 0.8707 1.8453 3.5052 1.0165 4076.8556 1.1645 3.7692 2.1939 653.9675 1.3765 15.3238 10.9995 3.5273 8.5028 1.2471 5.172 7.1344 0 2.6555 1.4659 1.4423 2.4838 0.9662 2.2474 6.502 15.7934 0 2.318 0.4831 1.0127 4.3956 2.…
AQP6 18.3752 9.6759 15.3537 19.3632 6.43 0 11.9284 24.7133 3.7761 13.3831 11.5925 15.7321 2.4378 12.303 9.4027 14.9259 11.9261 17.1821 0 0.8658 15.4116 9.3819 4.5848 3.8156 0.4615 0.9058 4.7889 5.5359 1.7526 7.878 125.9667 8.9277 6.7009 6.5818 7.0645 3.2117 2.4716 8.1301 5.291 3.6969 9.3532 10.3439 26.1593 4.012 2.6555 0.4886 8.6539 0 5.7971 8.5403 15.6047 15.7934 19.6977 23.6439 3.3816 6.0759 2.…
AQP7P1 1.9342 0.4838 70.1883 11.1876 8.4084 1.9687 1.1928 3.4324 3.2367 36.0314 13.4473 10.7877 0.4876 1.0252 60.2876 8.2245 11.9261 1.2887 2.457 3.4632 1.4011 3.7528 8.1508 7.6312 3.6922 4.9819 8.2717 0 5.842 1.2706 2.8701 1.1645 10.8889 1.7552 0.5046 8.7176 0.9886 0 24.2504 11.4603 5.6119 6.2064 4.7562 1.3373 21.2443 2.4432 3.8462 0 1.4493 7.1918 1.3004 11.0981 9.1617 0.9272 4.3478 2.0253 0 3.6…
AQP7P3 0 0 16.0848 0.8606 0 1.3125 0.3976 0 0 4.6326 0.9274 3.5959 0 0.5126 11.0619 0.6092 1.2778 0 0.819 0 1.4011 0 2.5471 2.1198 0.4615 4.0761 0.4354 0 4.0894 0.2541 0.3189 0.3882 0.8376 0 0 1.3765 0 0 7.0547 1.1091 0.6235 1.0344 0 1.3373 2.2762 0.4886 0 0 0.4831 1.798 0 0.4268 1.3743 0 0 0 0 0.8045 0.4836 0.6192 0.8433 0 0 1.4019 0 0.3976 0 0.5187 0.4085 7.4267 1.0241 0.591 0.4723 0 6.3227 0.7…
AQP7L 20.3095 36.2845 25.5895 8.1756 6.9246 9.1873 27.833 4.1189 37.7613 28.3104 33.85 79.11 9.7513 4.6136 30.4204 44.473 2.9815 9.8797 9.828 85.7143 18.2137 31.8984 4.5848 9.7509 39.6908 4.529 12.1898 29.5248 15.1891 19.8221 61.2294 16.6909 21.7778 29.3989 21.1934 3.6706 6.9204 45.4328 256.1728 66.1738 47.3894 23.7911 3.5672 14.7108 178.3005 84.5357 12.9808 35.6015 27.0531 37.7571 16.9051 20.061…
AQP8 2.9014 267.0537 119.905 26.2478 22.2576 1.3125 1.9881 0 446.1227 51.9882 24.1124 561.4114 5.8508 48.6992 892.146 2.7415 0.4259 4.2955 767.4038 1.2987 1.4011 195.6121 0.5094 933.1214 2843.4291 4.0761 97.9539 228.8175 3.5052 583.2274 86.1038 30.2766 96.7438 0.8776 1.0092 19.7293 2.9659 2.3912 561.2875 1056.1922 10.6003 5.172 0 1.3373 12.1396 2.4432 337.9824 14.903 1.4493 162.7149 29.0421 757.2…
AQP9 10.6383 1.9352 5.849 53.3563 0.9892 112.8726 8.3499 4.8054 291.3014 571.355 223.9668 400.9439 365.1877 139.9462 18.8053 22.8457 9.7964 94.9313 31.122 37.6623 134.5009 40.8112 100.866 82.6709 29.9988 195.6522 63.5612 3.0755 416.5328 11.4358 40.1818 11.2567 377.7615 8.337 103.4439 590.0436 523.48 504.065 194.0035 130.8688 389.0917 9.3095 55.8859 110.9997 391.5023 73.2969 42.3079 163.9326 1.932…
LVRN 1.9342 0 0.7311 0.8606 1.4838 1.3125 2.7833 4.8054 9.71 2.5737 3.7096 13.4847 14.627 2.0505 0 3.9599 0.8519 2.1478 2.457 0.8658 5.1372 1.4073 1.0188 0 1.3846 1.8116 0 0 1.7526 0.7624 1.5945 1.9408 0.4188 0.8776 1.0092 1.8353 0.4943 0.9565 20.7231 6.2847 3.7413 0 4.7562 1.3373 25.1517 0.4886 1.4423 0.8279 0.9662 0.899 0.4335 1.7074 0.4581 0.9272 2.8986 2.0253 1.6484 0 0.9671 0.6192 2.5298 1.9…
AQR 1441.4894 348.8147 882.4712 765.4905 838.3691 768.4521 962.2266 624.011 712.0701 858.062 1077.1735 733.1161 766.4554 989.8757 410.3982 1181.8855 882.9571 695.4467 1246.5192 1140.2597 1057.7933 1096.2721 1266.9384 1012.4006 1195.8002 682.5181 1147.1485 871.5977 524.6093 1964.4219 1359.8023 690.5386 943.9849 883.7209 921.9125 956.1826 529.9061 817.7905 665.7848 913.8632 748.2533 615.4642 392.39…
ARAF 1507.2534 1347.8471 1455.6754 2277.969 1194.4905 1095.9138 1151.8887 1710.0236 2055.2933 2493.3728 2024.0474 2166.0861 1739.6392 2165.321 1669.8009 2105.7666 2430.3681 1579.4674 908.2719 1013.8528 1430.4729 1512.8274 1851.2481 2482.247 2404.9844 1288.0435 1563.3435 1577.1183 1616.4744 1272.9352 1618.1137 2106.5502 1771.9611 1006.5818 1539.0438 1155.7697 1199.7034 1570.5404 1709.8765 1454.713…
ARAP1 2506.5909 2202.5157 1766.1853 1496.8029 1904.1761 2768.311 2645.3439 1671.3199 2665.3702 1473.5967 2101.9072 1890.5225 1737.021 2077.6266 2412.4779 1848.0059 1270.108 2015.8892 1115.4545 2388.2727 2894.0759 1094.3723 1218.0336 3207.6015 2580.3392 1455.163 2808.424 2512.668 2503.8294 1649.5553 2125.3576 1903.9068 3030.0157 2575.6341 1109.6203 3098.8346 1789.3821 3230.0096 2444.127 2174.281 2…
ARAP2 817.2147 150.4596 523.4875 279.2599 313.5847 505.9578 336.3817 267.7275 613.8908 239.8662 265.236 316.8895 270.1121 278.8671 467.9204 404.5216 159.2986 304.1237 499.5905 424.2424 549.2119 393.1006 368.3138 272.1781 495.6732 568.8406 459.2947 389.9739 247.6997 338.7548 454.4367 426.589 267.616 405.0022 330.0114 222.9869 470.5882 367.7666 323.6332 677.2643 290.5717 323.7652 84.4233 516.2153 3…
ARAP3 1182.7853 1102.5641 358.2526 451.3769 1147.5023 359.6172 1049.3042 823.7769 350.1011 320.1647 665.4085 306.5513 175.0366 351.6596 419.2478 234.5494 175.9099 233.2474 365.2744 964.9351 906.4799 421.2462 698.9302 456.5978 429.6758 221.9203 327.8189 359.2188 696.3634 263.5324 722.6341 201.0674 860.6429 1483.9842 196.2912 535.9027 291.6461 560.9756 946.2081 442.8835 786.913 575.1228 170.0357 20…
ARCN1 3576.8859 3117.5617 2936.2091 4359.2943 4100.3421 4481.4343 3543.1412 3437.2093 5354.0121 4564.6635 3901.1022 3345.095 4264.7489 4788.9273 3202.4336 3353.1431 3911.3337 4813.5739 6220.3112 5119.4805 4576.7659 4928.7681 4811.513 5302.8087 4249.2212 3811.5942 4159.3383 4077.5027 4876.2962 5883.1004 4123.7344 4975.4488 3969.8461 3354.5415 6164.7534 3610.9199 3736.0356 5180.7747 3803.351 5031.4…
ARC 6.2863 8.7083 22.665 24.5267 75.6758 5.9061 5.169 6.1783 4.3156 92.6522 4.1733 29.6663 13.6519 6.1515 6.0841 3.3507 0 6.0137 0 48.0519 24.2849 8.4437 13.7545 5.0874 8.3074 0 3.4828 1.8453 19.2785 17.0267 7.9726 3.4934 60.3078 23.2558 2.0184 21.5646 44.9827 54.0411 16.7549 7.7634 4.3648 0 3.5672 4.012 7.2079 186.6627 5.7693 1.2419 0.4831 6.2928 5.635 3.8416 0.4581 17.6171 7.7295 9.1139 7.6923 …
LOC115165 2236.4603 196.4199 548.3458 3020.654 3450.4206 293.3374 7029.0258 1042.7643 335.5361 1371.2521 958.0028 2086.5266 315.4559 3554.0177 2950.7743 3499.6604 4606.0289 938.5739 1683.8657 906.4935 1449.1535 550.7161 4853.7952 1629.2528 1537.787 4395.3804 1067.9147 537.598 2995.7646 1550.1906 310.2926 1476.9529 1549.1572 4039.9298 208.4017 306.4923 579.3376 356.7671 2156.0847 826.9871 436.4811…
ARF1 8516.9246 12971.4562 13462.9867 11088.21 12044.8169 11072.0104 13000 13152.2855 10168.5772 13223.0086 12186.0176 13030.2281 14979.0346 13958.2212 11336.8363 10880.9616 9918.6789 11932.1306 9634.7256 12168.8312 8965.791 13860.3133 11747.3255 10071.0122 11116.6494 10529.8913 11945.1458 11758.2654 12441.6533 7979.6696 15307.0238 12157.5934 11040.9381 15070.645 15486.8172 14834.1363 12706.3767 1…
LOC115999 4825.9188 4981.1321 6662.7673 4356.7126 4612.2667 4919.7998 5238.9662 3733.0825 4776.2643 4501.3512 4076.8442 3814.3612 3683.569 4315.2634 4939.1593 4534.724 4704.4192 4747.8522 5355.4464 10236.3636 7275.1897 5008.5141 4224.1467 4706.3063 5547.0174 5857.7899 4808.4458 5191.4501 6276.0333 4449.8094 5365.8614 8708.0058 5519.8409 3531.8122 5787.8138 4856.1597 10251.1122 3824.4859 4501.3228…
ARF4 3501.4507 4497.8229 3687.0773 2790.8778 3596.3315 6902.9444 4203.1809 2857.8195 5291.4363 6522.7126 5757.2905 5527.3626 5243.296 4138.4083 4061.3938 3484.7345 4721.8824 6056.2715 6477.4775 6388.7446 4505.7793 8904.3377 4819.1544 3397.1383 3862.4668 4385.4167 5336.9613 4300.1692 3912.9546 4821.3469 3977.039 4138.1853 3370.5371 2278.1922 7349.0602 4782.7483 4273.3564 6149.6891 5006.6138 5343.0…
ARF5 3543.9313 4208.9792 3678.1137 4416.9535 2857.8742 2762.0965 2861.8131 3404.9447 2863.3635 4323.6958 3510.0321 4203.0206 5965.334 3773.8511 4527.6549 4017.707 4528.9096 4227.6031 1754.2998 2830.6753 2324.3433 3158.3473 2934.2537 3577.2973 2288.6812 3404.7373 3711.2407 3445.7942 3757.488 1699.1029 2341.6758 4336.8113 2804.7325 2761.2988 2613.8211 2930.0069 2704.3203 2847.4414 2954.9206 2391.86…
LOC63379 3012.5725 1801.6449 3741.1808 3437.1773 2487.9036 2836.9074 1983.3002 2298.3377 3190.29 3936.6877 4748.2808 3539.7236 2954.1687 3119.8257 1871.6814 4931.935 3861.0738 3753.866 4793.6118 1564.9351 3705.3123 5839.2791 4254.7122 7193.6407 4250.1442 2605.9783 2191.5542 3510.9949 2028.3336 6966.709 6116.559 2673.2654 2922.4165 1482.6678 4148.8583 3586.1436 5807.217 3114.7776 2447.5309 4861.73…
ARFGAP1 2297.3888 3321.2385 1190.276 2045.1807 3191.2434 2203.6398 6443.7376 3155.0657 2370.8699 2008.4931 1210.2552 2061.8047 2392.0039 6934.7687 4211.2832 1474.6154 1955.028 1577.3196 916.4619 4501.7316 1267.0169 1359.9028 2104.9414 4141.6004 1698.3962 2278.5326 4918.5895 1467.6303 2741.6387 1890.9784 1659.5711 2660.0679 3907.8631 2220.272 1401.2867 2920.3946 1637.1725 2605.4519 1518.9594 2060.…
ARFGAP2 1972.4371 2250.6047 1661.8534 1927.7108 2105.5677 1351.1895 1915.7058 1573.414 2166.9589 1391.8415 2102.4126 1711.653 1499.7562 1371.7801 1122.2345 2088.0992 1592.9858 2115.5498 1466.8305 2264.9351 1500.5254 1677.0102 1716.7601 1967.9915 1891.3119 1395.3804 2028.2978 2183.6076 2092.0111 2114.8666 1828.5897 1577.4867 1467.0715 1755.1558 1141.92 1389.3095 2042.5111 1829.2683 1911.8166 1675.…
ARFGAP3 873.7911 441.2192 614.8785 497.4182 316.0577 1255.3791 542.7435 926.0626 1372.3533 963.0678 1091.5482 1321.4968 1670.8922 755.6068 1077.4336 544.3375 565.2118 969.9313 1712.5307 938.0952 1194.1623 1238.8766 725.4203 840.6995 1113.188 653.0797 848.9334 1486.6984 1229.1515 614.7395 1046.3207 609.8011 842.2155 835.4541 1762.5836 934.1592 1151.2605 2357.2453 1023.8095 1360.4436 1207.8055 790.…
DKFZP434L057 2178.3559 1397.8084 3006.1122 2679.6343 2107.4176 2185.9739 4110.2624 1656.0182 2556.4396 1928.1946 1191.7072 1881.5597 1242.8864 1253.4307 3541.2555 2945.4048 1644.5959 3355.3565 975.6921 1748.2251 1579.9183 852.8125 2421.9715 3562.3063 3875.3202 1769.0217 2822.4946 1422.199 3138.5541 4214.7395 2248.4446 1882.2436 1470.4219 2429.9737 1320.2271 1777.1094 988.2501 1135.4089 1546.6138 …
ARFGEF2 2697.7756 2663.7639 2094.681 2372.2031 2830.1758 1282.941 2580.1193 3069.2556 3515.5765 2099.6011 1644.2777 2033.4869 1476.8406 2837.3702 4722.8982 1231.5368 3149.7673 3325.1718 2025.389 4621.645 2138.4705 1593.5115 3045.8482 4336.619 3799.2385 2904.4384 6269.4819 1532.831 3314.1522 5847.014 2605.4373 4854.3426 2817.7154 3997.3673 1522.8964 2396.88 1218.4874 1143.9503 2798.06 2331.9778 16…
LOC102724121 1257.7369 932.7528 1318.9545 1116.6093 1066.3857 744.8276 909.7416 1053.0615 1093.4592 1414.4898 825.3848 908.8662 1071.1848 1422.5298 1261.0619 845.5964 1736.5248 1788.2302 1363.6364 1452.381 1189.0251 1138.0215 1920.5298 928.8818 1499.4808 1473.279 1237.266 1521.1441 970.352 1592.8844 954.7955 1003.7846 774.3692 963.1417 1115.6806 901.5829 1215.0272 1034.4333 1214.2857 1237.3383 10…
ARFIP2 1157.6402 1422.3512 968.0132 1410.4991 2033.3542 999.4471 1675.9443 958.3272 1103.1693 1416.5487 996.0261 907.9672 1514.3832 1548.1225 1170.9071 759.0873 773.9185 1247.8522 1568.3866 891.7749 1128.7799 2139.0675 1272.542 973.3969 887.0428 893.5688 1065.3026 1286.1756 950.4893 1185.5146 915.5704 1228.1417 717.8306 822.7293 1757.0329 970.8649 1448.344 1524.6294 1113.3157 1572.2736 1041.9427 …
LOC115076 1017.4081 1434.9299 524.2186 456.1102 1471.9684 873.4498 1546.3221 1377.7669 765.4754 643.9326 591.2166 1188.8976 473.9152 896.5782 1225.6637 694.2054 830.1415 948.0241 429.1564 1348.9177 509.5155 506.6213 924.6052 1126.868 762.4322 787.1377 1859.3818 753.4984 1556.302 595.4257 920.6729 989.8108 960.3183 826.6784 330.516 908.0064 808.7 783.8355 791.8871 756.7468 902.8923 598.9139 1548.1…
ARG1 0.9671 0.4838 1.4623 0 0 0 0.3976 0 1.0789 0 0.9274 1.798 8.7762 1.0252 1.1062 0.3046 0 0 0.819 0.4329 1.8681 0.4691 1.5283 0 0.4615 0 0 0.6151 0.5842 1.2706 0.3189 1.1645 0 0.8776 0 0.4588 0.4943 0 0.4409 1.1091 0 1.0344 0 1.3373 0.7587 0 0.4808 0.8279 0.4831 0 0 1.2805 0 0 0 0 2.1978 0.4023 0 0.6192 0 0.3861 0.4556 0 0 0.3976 0 0.5187 0.4085 0 0 0 0 0 0.5269 1.053 0.6724 0 0 0 7.6628 4.628…
ARG2 458.2012 112.0271 178.8777 402.5043 104.2892 283.0673 90.0915 252.0277 132.677 383.6984 224.0317 169.21 770.2535 347.4253 104.3142 164.0323 295.4009 188.5954 345.9378 430.4069 341.2446 449.5372 158.2119 298.8151 239.9723 384.2618 97.488 152.7787 192.6333 265.507 232.1677 204.064 260.0021 89.6841 278.794 222.9135 280.4251 376.4228 254.052 266.6543 561.5267 190.3905 191.843 97.1715 230.1669 17…
ARGFXP2 4.352 0.9676 2.9245 4.3029 5.4407 4.5937 4.3738 6.8648 2.1578 0.5147 0 0.899 1.4627 0 2.2124 0 1.2778 0.4296 0 3.0303 0 2.3455 0.5094 0.8479 2.7691 1.3587 3.4828 0.6151 1.7526 1.0165 1.5945 1.9408 0.8376 0 0 0.9176 1.4829 0 1.3228 2.2181 0.6235 2.0688 3.5672 1.3373 3.4143 0.4886 0 3.3118 0.4831 0.4495 0.4335 2.1342 0.9162 1.3908 1.4493 2.0253 0 1.2068 0 4.3344 2.1081 3.0885 0.9112 2.8037 …
ARGFX 0 0 0.7311 0 0 0 0 0.6865 0 0 0 0 0 0 0 0.3046 0 0 0 0 0 0 0 0 0 0 0 0 0 0 0.3189 0 0 0 0 0 0 0 0 0 0 0 0 0 0 0 0 0 0 0 0 0 0 0.4636 0 0 0 0.4023 0 0 0 0 0 0 0 0 0 0 0 0 0 0 0 0 0 0 0 0 0 0 0 0 0 0 0 0 0 0 0 0 0 0 0 0 0 0 0 0 0 0 0 0 0 0 0 0 0 0 0 0 0 0 0 0 0.4088 0 0 0 0 0 0 0 0.5018 0 0 0 0 0 0 0 0 0 0 0 0 0 0 0 0 0 0 0 0 0 0 0 0 0 0 0 0 0 0 0 0 0 0 0 0 0 0 0 0 0 0 0 0 0 0 0 0.363 0 0 0 0…
ARGLU1 2903.2882 5225.9313 3272.5279 1876.0757 2141.6745 2477.9464 2901.7893 4211.5597 1434.9292 2370.866 2157.5928 1788.0661 1363.2374 2281.6865 4894.9115 1394.503 1331.4635 2860.8247 747.7477 4931.6017 1168.0093 2235.7008 1984.7173 1084.4727 2387.9082 1377.2645 1712.2333 1198.8313 1624.6531 2162.1347 4688.5115 3098.3018 1372.0029 4571.3032 703.4187 1159.4402 2160.1582 657.1019 5264.9912 3384.47…
ARHGAP10 178.4333 12.0948 54.1035 40.8778 63.3105 424.5846 279.1252 17.8485 126.7701 75.1512 158.5852 254.8601 224.7684 91.247 178.0973 224.8019 77.9456 97.5086 372.6454 246.7532 155.5166 287.0854 119.2053 115.3153 103.8422 108.2428 100.1306 29.5248 110.4133 49.3011 170.932 25.2305 384.8812 76.7881 143.8123 252.3515 193.7716 236.7288 140.2116 167.098 358.538 174.8125 76.0999 332.999 170.7132 105.…
ARHGAP11A 605.8994 144.1703 798.3915 861.4458 923.4426 1225.1922 795.2286 593.8059 263.2502 539.4415 769.2771 346.1063 365.1877 1075.4838 269.3584 916.2659 907.2352 454.4674 1429.1564 374.4589 1000.8173 1461.2271 1154.865 935.2411 729.2027 491.8478 1024.3796 763.9551 276.3254 2455.6544 1470.1427 924.5997 706.1041 726.1957 1283.7139 751.5485 703.9051 600.6695 468.6949 610.7209 895.4098 349.625 310…
ARHGAP11B 49.3665 5.8055 42.4054 53.4639 71.7189 53.8113 70.3777 29.5187 15.644 38.6051 67.7001 18.8785 24.8659 72.2799 29.8673 61.5312 42.1673 22.7663 93.5381 39.5152 56.9761 68.6097 68.7723 43.2432 64.6129 29.6377 72.2682 36.2909 18.6943 145.7662 124.774 74.9151 42.718 58.4599 75.3879 46.3409 37.568 45.911 39.2416 56.3105 82.9314 15.5159 17.8359 26.7469 61.2064 52.2851 42.3079 55.5798 31.401 49…
FLJ10971 881.528 998.5486 990.6781 841.6523 711.2536 576.8313 623.0616 1128.5744 906.2711 1046.9695 798.0265 876.9525 1531.9356 889.9141 757.7434 798.9911 876.1422 884.4502 1063.0631 1187.013 745.826 1025.908 700.4585 638.0498 920.2723 927.9891 824.1184 928.187 851.1757 838.6277 1452.603 852.7899 656.6852 943.835 1043.0175 651.0668 580.3262 653.7542 778.6596 886.1368 501.9533 1117.1451 620.6897 8…
ARHGAP15 48.8395 14.5138 10.9669 17.642 9.3976 78.7483 41.7495 13.0431 42.6163 47.3556 61.672 100.236 135.5436 33.8331 7.7434 91.3829 17.8891 32.646 11.466 7.7922 94.8044 20.171 8.1508 20.7737 49.8442 66.1232 13.9312 43.6722 21.0311 9.6569 43.0519 13.5856 106.7951 2.1939 13.1197 82.1289 87.4938 87.5179 64.3739 157.8558 126.5795 5.172 22.5922 40.1204 141.1229 18.5685 34.6156 50.9184 21.256 36.4086…
LOC100129892 1267.4081 1309.1437 1187.3515 965.5766 1231.0919 1181.2244 1203.1809 1227.4277 1675.5226 1184.4036 1555.7112 2247.4435 1027.3038 1247.7252 1145.4646 1131.0157 1359.1491 1297.6804 1420.1474 1153.2468 1428.1378 1106.1231 788.5889 1321.4626 1382.2545 1623.1884 1757.0744 1510.6874 1862.4215 1249.8094 1122.2196 1263.8525 1204.4812 971.0399 1610.193 1941.7298 945.6253 1081.7791 1305.5556 1…
ARHGAP18 1467.118 1040.1548 1570.4624 811.1015 1210.8127 728.4217 1196.4215 769.545 1010.3844 1679.5779 1680.4463 1566.0187 1343.2472 1734.7174 1120.0221 586.6782 1926.9165 1618.5567 932.8419 1365.368 1670.5196 751.0191 1013.7545 1351.9873 1608.3997 2118.6594 1828.4719 1506.9968 1844.8956 1114.1042 875.0698 1750.2183 1126.1648 616.0597 849.2494 975.4531 675.2348 1064.0842 1542.769 1009.6118 1341.…
ARHGAP19 164.4101 190.1306 282.9464 365.7487 220.1028 361.5859 293.837 225.8522 224.41 83.9017 260.1353 214.8556 384.2028 237.3446 186.3938 305.8281 190.3916 252.5773 415.2334 193.0736 276.941 393.5697 206.8263 259.8834 235.3756 271.2862 342.6208 210.3644 251.7891 300.6353 362.5927 231.7322 399.9581 336.5511 383.4994 257.8573 230.8453 261.1191 412.2575 359.3346 290.5717 182.0533 221.1653 286.1919…
ARHGAP1 3111.7021 2650.2177 2794.3703 1950.5164 1973.5061 2791.6271 1869.5825 1913.9084 3640.7283 3100.7592 3146.1998 3836.8356 2070.6972 2543.1244 1278.208 3037.8721 2056.3998 2349.2268 2058.1491 2433.3333 3224.7519 2655.0707 1916.9638 2358.0286 2574.3625 2865.4891 2569.003 3509.7647 3999.4158 2245.9975 3262.6963 2416.6909 4115.1712 2346.6433 2905.0082 4879.1007 2383.5887 5525.5858 2750 3503.512…
ARHGAP20 15.9574 1.4514 2.9245 3.8726 1.4838 33.468 7.1571 6.8648 43.1558 15.9568 29.2131 72.3677 25.8411 29.2195 3.8717 18.8858 5.5371 7.732 14.742 7.7922 23.3508 4.6909 1.0188 11.4467 17.0763 16.7572 5.6596 36.906 15.1891 12.4524 32.5281 6.2106 49.4189 6.143 5.046 55.9761 4.4488 64.0842 43.2099 60.6285 43.6481 9.3095 16.6468 6.6867 32.6252 2.9319 17.3078 12.4191 86.4734 17.9795 7.3689 21.3424 9…
ARHGAP21 1445.8414 2134.9782 2660.5739 1641.136 1544.1819 1614.3401 1225.8449 1914.5949 1938.2333 1744.9492 2087.5742 1723.7892 1480.7411 1227.7329 1275.4425 1649.7659 1607.4674 1404.2096 2200.6552 1246.3203 1520.6071 1586.4751 1067.7534 1193.4287 2200.5307 1440.6703 1669.569 1948.6391 1127.5011 1730.6226 2600.0159 2564.1921 1640.8753 1228.609 1499.6846 1673.3196 1024.2215 1318.9861 2119.0476 193…
LOC101930357 104.9323 17.4165 34.363 35.7143 20.2791 91.2168 22.2664 56.2914 38.3007 15.442 52.8617 70.5697 44.3686 61.5148 16.5929 58.4851 43.0191 51.5464 9.009 22.5108 60.7122 47.8476 49.9236 16.9581 55.844 31.7029 8.707 122.405 78.2825 8.8945 85.466 19.4081 53.607 25.011 53.4881 155.0814 27.1873 187.9484 73.1922 141.5896 183.3221 10.3439 26.1593 73.554 106.6009 11.2389 21.6347 92.3156 106.7633…
ARHGAP23 926.499 128.2051 176.2018 430.7229 189.4368 624.0802 933.996 529.2767 441.8071 378.8444 453.4979 657.1525 235.9824 470.0756 143.8053 645.7725 401.6539 756.4433 112.2031 809.9567 787.3905 112.5825 145.6954 329.8357 273.6818 466.9384 313.017 337.6903 1417.8472 203.0496 543.7296 209.607 1549.576 4663.8877 218.9984 886.4418 119.6243 775.7054 611.1111 417.0055 1118.6387 424.1014 294.887 407.8…
ARHGAP24 101.5474 16.449 13.1603 40.4475 29.6768 160.7778 101.7893 36.3835 126.7701 135.3751 135.4002 190.5832 101.4139 92.7848 16.0398 187.6395 62.612 76.4605 36.855 71.4286 303.561 68.9568 21.9052 47.4828 48.9212 92.3913 31.7806 226.9722 95.8084 54.892 255.4413 30.6647 287.7186 28.9601 82.2505 253.2691 29.1646 468.6753 125.6614 243.2532 330.4785 68.27 145.0654 66.8673 294.3854 56.1943 49.5195 1…
ARHGAP25 164.8936 62.8931 27.0517 54.6472 37.096 319.5868 126.4414 37.7564 197.4376 114.7857 178.9879 248.5673 270.1121 164.5521 64.1593 274.4533 83.9086 57.5601 63.8821 43.7229 225.1022 89.1278 48.9047 44.5151 181.3776 312.9529 53.5481 195.602 98.7294 76.7471 262.4571 50.0728 446.0266 75.9105 62.0664 417.527 305.4869 336.2028 222.6631 472.8281 345.4436 36.2038 63.0202 181.879 597.8756 105.0588 1…
ARHGAP26 1170.2128 1432.5109 1793.4564 1211.704 1334.466 612.9242 660.0398 805.9284 1631.2879 730.9227 1095.2577 1223.5083 550.4632 799.1798 1060.2876 835.5443 730.4734 675.2577 2258.8043 781.3853 1433.275 1260.4549 1118.1864 1666.1367 1574.7087 1826.087 1871.5716 1880.3629 882.1382 1086.6582 1734.1944 2122.853 675.1126 910.4871 1553.1727 817.1599 877.9041 1825.9206 1290.1235 2312.0148 798.7604 9…
SH3D20 2389.7485 5517.5665 2860.9029 2847.6764 2993.3982 1007.322 2423.0616 1736.7964 1849.764 1876.2064 1145.3373 1859.9843 1970.1804 2285.7875 3010.5088 1802.3693 1521.4292 2682.1263 1572.4816 1907.3593 1415.5283 1798.9746 2226.1844 1466.8786 2800.9692 1627.7174 2231.6064 1855.1438 2272.5281 2011.4358 2916.6866 2418.2436 1054.1305 2740.2369 1061.1833 1555.8614 2406.3272 1286.9154 1826.261 3417.…
LOC388462 44.0039 13.5462 15.3537 11.6179 27.2037 59.7175 72.3658 35.0105 45.3136 44.2671 18.0843 36.8581 37.5427 23.5807 15.4867 20.1042 25.9819 24.4845 22.932 16.0173 68.6515 11.2583 11.7168 19.5019 75.2279 37.1377 25.2503 36.906 33.8835 79.7967 110.6593 46.5793 60.3078 10.5309 35.8269 37.1645 14.3351 109.0387 70.1058 42.1442 93.5317 19.6535 15.4578 25.4096 136.1912 31.2733 41.8271 32.7037 61.3…
ARHGAP29 370.8897 72.0851 125.754 200.9466 90.0196 1029.634 518.4891 210.7496 385.7047 838.5021 686.275 565.9063 345.1975 339.8693 65.2655 431.6319 350.5421 166.6667 189.1892 177.4892 402.1016 99.917 153.8462 240.3816 312.911 316.1232 172.8341 202.9832 394.3333 415.2478 389.3805 155.2644 551.1465 113.2075 184.6853 450.1032 265.9417 290.77 354.4974 546.3956 973.3528 347.5562 224.7325 129.7225 591.…
ARHGAP30 365.087 132.0755 135.9898 77.883 75.6758 607.6743 243.7376 116.7017 530.8159 180.157 496.1583 585.2343 546.0751 453.159 89.0487 543.119 155.8911 192.0103 135.9541 82.684 625.3357 185.7611 34.1314 150.5034 458.7516 653.0797 204.6147 489.6202 226.6686 167.9797 498.4453 119.1655 972.8824 92.5845 171.0609 986.006 806.7227 1001.4347 539.2416 1195.5638 927.2105 186.1908 158.1451 489.4684 1404.…
ARHGAP31 287.234 121.9158 222.2628 112.7367 45.5044 555.8317 372.167 168.1878 728.2535 302.6637 459.9897 565.9063 358.8493 251.6981 122.7876 572.0569 196.3547 210.4811 215.3972 241.9913 559.4863 92.8806 88.6398 214.0964 359.9862 731.4312 153.2434 326.6185 495.3994 276.7471 692.3384 182.8239 1096.4297 270.7328 186.7037 991.9706 201.6807 842.659 622.134 667.6525 1168.5222 253.4264 303.2105 414.5771…
MGC1892 1837.5242 1966.6183 3149.6984 1821.4286 2142.6637 3145.3382 1736.7793 1375.7075 2076.3318 1831.9393 1504.2405 1790.763 1466.6017 985.7747 1756.0841 2821.5993 1113.3863 1681.701 1727.2727 1277.4892 1706.0128 3090.8588 1424.8599 2064.2289 2191.7619 982.7899 1666.9569 2614.7932 1175.9895 2797.4587 1943.0758 1921.0092 690.1895 2862.2203 6415.0372 1163.1108 1601.5818 1508.8474 1347.8836 1924.9…
DKFZp434A1010 137.3308 293.1785 161.5792 224.6127 121.6748 132.5596 81.5109 328.8243 115.4417 137.9488 285.6388 127.2053 278.8883 174.2919 257.7434 88.6414 227.0218 72.5945 50.7781 62.7706 99.9416 144.95 75.3948 147.9597 71.5357 119.1123 278.1889 176.5339 80.0351 137.9924 187.196 219.311 181.3423 128.1264 127.6649 95.8936 224.4192 137.2549 212.522 119.0388 119.7205 97.233 344.8276 86.9274 286.798…
ARHGAP36 0.4836 0 0 0 0 0 0 0 2.1578 0 0.4637 1.3485 1.4627 0 0 0.9138 0.8519 3.866 0.819 0.4329 4.6702 0 0 1.2719 0 0.4529 0 0 1.7526 0 0.6378 0 4.188 0 0 4.1294 0 0 0.4409 0.7394 1.2471 2.0688 1.1891 0 0.3794 0 0 0 0 0.4495 0 0 0 0 0 0 0 1.2068 0 0 0.4216 0.3861 0 0 0 0 0 0 0 0 0 0 0.4723 4.6247 1.5807 0 2.6895 1.0331 0.4873 0 1.7029 0 0 0.6628 1.2488 0 8.794 1.6978 1.1206 0 0.3774 0 0.5143 0 0…
ARHGAP39 584.6228 762.9415 824.7121 786.5749 606.3956 834.7319 1162.2266 708.4482 603.1018 275.3828 283.784 436.004 478.7908 402.4093 910.3982 897.0754 390.5797 722.5086 273.5463 474.4589 316.6375 275.358 293.4284 581.2401 629.9758 388.587 640.8359 394.2796 1157.8794 322.9987 339.3128 679.2819 317.0349 878.4555 603.507 403.3035 360.8502 244.8589 300.2646 316.0813 180.8279 603.0515 652.7943 639.25…
LOC100129602 141.6538 82.7286 146.2256 89.9312 91.998 313.0245 138.3579 76.1994 314.4869 229.0104 213.3017 217.984 169.1858 153.787 184.7345 208.353 166.5011 241.8041 191.6216 245.8874 209.2142 213.9068 64.1875 323.4764 240.4523 181.6123 218.5242 113.7936 273.9652 325.0318 242.9626 222.0281 133.1798 129.4427 134.2248 126.6345 37.0737 249.6413 100.9392 361.1719 297.4307 373.4161 196.195 128.3852 1…
ARHGAP4 2378.6267 2763.909 93.5844 2902.3236 1887.4434 2680.7232 339.9602 236.1494 1078.3547 1767.5975 2757.156 2016.4063 2698.6836 1095.4761 137.1681 424.9305 565.6377 707.9038 846.8468 734.1991 365.2072 912.3874 672.9496 88.6063 1152.8787 945.1993 1042.229 1414.1166 193.9536 772.554 771.7452 1421.0577 590.0953 1433.9623 1555.1911 1152.5579 2246.6634 574.3663 563.4921 1283.1793 816.8432 1916.731…
GFI2 2135.3965 511.3691 1675.7448 1359.2943 848.2614 1111.6634 969.3837 1260.3787 2035.8732 1804.6583 1831.6122 1579.9528 1945.8801 1220.5562 850.1106 1995.4979 2078.9742 1701.0309 2490.5815 1264.0693 2036.1938 2518.0953 2263.3724 3644.3031 2254.0672 1526.721 970.3962 2032.2928 1042.2083 3761.6264 3047.4368 1407.0839 1381.6354 1145.2391 2155.6705 1584.3083 1709.8369 1711.6212 954.1446 2254.3438 1…
ARHGAP6 52.2244 11.1272 8.0424 331.7556 66.7728 38.0617 152.6839 147.5934 51.2475 67.9449 60.2809 249.0167 24.8659 25.6312 853.9823 499.5598 187.4101 30.9278 135.9541 50.6494 62.5803 19.7019 12.7356 700.371 90.4581 35.779 313.8877 41.8268 91.1348 30.2414 304.5523 46.9675 177.573 82.0535 52.9835 50.9291 5.9318 250.1196 175.9259 138.6322 91.0375 58.9604 16.6468 16.0481 108.4977 12.7048 69.2311 166.…
ARHGAP8 548.501 870.15 1437.3753 921.4673 510.4951 340.6586 649.5348 710.0134 543.4767 694.3456 818.9254 656.0288 588.2838 391.3931 985.4812 232.2557 367.1747 434.4459 376.7649 370.6277 778.9749 572.285 542.0224 570.3996 594.6325 268.1431 744.4798 842.8049 433.124 423.7001 513.8643 353.8049 193.6007 544.1817 564.7786 208.7956 836.8166 404.9689 411.3051 379.2052 478.9445 561.8309 330.6778 333.5339…
ARHGAP9 158.1238 82.7286 24.8583 33.5628 29.6768 353.0549 83.1014 44.6213 138.6379 105.0058 186.8708 203.6184 401.2677 227.6048 42.0354 233.0264 37.482 43.8144 48.321 31.6017 154.1156 117.2734 8.1508 34.7642 192.4541 166.6667 89.6822 218.9759 58.4197 62.2618 202.5034 22.9015 230.3424 24.1334 55.5065 313.8334 368.265 268.7709 167.9894 509.0573 303.0426 22.7567 58.264 76.2287 628.6039 91.3767 127.8…
ARHGDIA 8212.766 18936.1393 11332.4804 7317.1256 12519.6454 7560.4926 6835.3877 7906.1993 8222.7916 8917.7712 4235.8931 9863.1307 7902.4866 12392.1569 7516.5929 12327.5529 6460.5369 7086.3402 7529.0745 9099.1342 8874.2557 8648.6816 10605.1961 7752.4112 8201.6846 10201.9928 8495.4288 9190.2199 9889.8788 5960.1017 6926.8915 7406.8899 7517.1186 8555.5068 13158.572 9513.1911 8293.129 9576.2793 9213.8…
ARHGDIB 1981.6248 1079.342 2323.524 1158.3477 1008.516 4766.8968 1485.0895 761.3072 2125.4214 2038.3477 2657.9244 1946.2861 2659.1906 1607.5868 1283.1858 2009.5099 1000.0884 1354.811 636.3636 619.4805 3499.3579 1251.0731 585.838 457.4457 1740.8561 2272.6449 606.8785 1883.4384 1327.8808 983.2274 1420.3938 1229.6943 3076.5365 295.305 731.1719 3340.2156 3062.2837 1844.572 2235.8907 3660.9982 5496.54…
ARHGDIG 2.2534 192.5448 417.1742 6.7943 32.5307 8.9707 6.7594 0 2.6972 52.3433 18.854 11.1653 6.2067 0 0.5531 37.531 2.1765 22.2938 88.9681 4.329 8.4904 0.4691 118.1151 67.6502 39.1693 1.3587 19.9478 6.2433 15.3878 146.9555 212.3671 0.5939 20.6512 0.8776 2.8258 24.4047 2.4716 50.2439 5.8907 5.756 17.6276 13.0334 18.2759 8.0241 8.6533 1.9546 0 0.414 0 0 423.9541 3.4148 30.3115 0.9272 8.2126 27.412…
ARHGEF10L 2658.6074 1932.7528 2433.9243 1521.5146 1474.4415 1784.3051 2835.7853 1905.6707 2288.8739 862.1799 2516.9598 1860.8832 1460.7509 1389.2093 2338.4956 1368.002 1397.483 1557.5601 1394.7584 1567.0996 2044.6001 1962.2192 906.2659 1467.3026 2130.3796 1323.8225 2475.4027 3135.1684 2149.8466 1356.5438 1971.4582 2296.361 2310.5434 3492.3212 1892.7715 1753.1544 2041.5225 1643.7111 2162.2575 1600…
ARHGEF10 452.6112 526.3667 728.2033 433.3046 286.381 174.5587 350.6958 1033.1536 350.1011 379.3592 356.1211 520.0584 670.4047 195.3095 71.3496 543.119 454.0435 206.1856 81.9001 369.2641 402.1016 462.0574 251.1462 198.8341 370.1396 740.4891 252.5033 373.9812 185.7748 234.5616 853.3844 386.2203 838.4462 608.6003 932.5091 607.9376 415.2249 1374.462 703.7037 566.7283 461.4229 462.3739 140.3092 238.04…
ARHGEF11 1662.9594 1972.4238 1278.7425 1455.2496 1433.8832 1211.4113 1660.0398 1845.2604 1408.4963 855.4884 972.3774 1143.0498 718.1863 1314.3663 1353.4292 1213.5649 1057.5892 1164.9485 1000 1280.0866 1162.8722 639.8439 602.649 1505.4584 1626.399 1503.6232 1632.1289 1344.6102 1234.4092 1303.6849 2063.6211 1384.5706 1617.8411 2869.2409 919.3894 1944.9415 918.9323 1247.2501 1190.0353 1598.5213 1204…
PRO2792 3475.3385 2567.4891 2958.1429 2701.3769 2919.7008 2913.6869 2705.7654 3045.2288 3707.6197 2195.8564 3222.2464 2470.3899 1720.1365 2053.0565 2498.8938 3155.4514 2883.5598 2876.2887 3009.009 3392.6407 3760.4203 2533.1063 2371.3704 3934.7112 3192.3388 2807.971 2873.7484 2956.1741 3546.6628 4467.5985 4033.1659 3156.1378 3083.6562 3155.3313 3517.0935 3423.2622 1494.8097 3131.516 2500 3685.0277…
ARHGEF15 176.0155 48.3793 28.514 67.5559 54.4074 293.3374 319.2843 58.3509 174.2414 116.3299 175.742 310.5967 120.9166 115.3403 47.0133 277.1948 100.52 64.433 45.045 103.0303 292.3526 21.5783 56.0367 110.2279 158.3016 195.1993 80.5398 81.8084 224.3318 99.3647 253.8468 91.9942 451.0522 72.4002 95.8749 334.0216 102.8176 289.8135 325.8377 462.1072 690.2637 72.4076 124.8514 120.3611 510.6222 79.1606 …
ARHGEF16 1119.9226 882.4383 1539.0239 1003.4423 845.7883 513.8326 1580.5169 1081.2072 1112.8793 1129.8417 1264.9717 1128.2167 891.7601 928.3609 1710.7301 1046.6388 788.8261 667.0962 914.8239 1711.6883 1002.6853 2010.5358 516.5563 664.3349 1332.8718 1026.2681 1595.9948 1306.4739 1326.1282 618.2973 2084.3498 1794.0805 549.0525 1473.0145 1830.7052 668.5019 2001.9773 2065.9971 1313.0511 1711.6451 725…
ARHGEF17 654.2553 205.612 108.938 560.6713 219.1136 807.8263 743.1412 391.9805 822.6568 548.7067 833.7313 1149.7921 330.0829 463.9241 335.7301 1095.6809 328.8195 432.5601 190.8272 504.7619 721.0741 322.2674 207.3357 475.2517 369.2166 504.9819 240.3135 370.9057 980.8675 306.2262 793.7495 378.0689 1843.9954 339.1839 628.2326 1323.6981 189.3228 1759.9235 903.8801 866.9131 1941.7173 350.6594 841.8549…
ARHGEF18 1734.5261 1432.5109 1545.6041 1688.4682 1856.7774 1159.5687 1537.1769 1390.1236 2225.7586 1261.099 1519.0789 1527.8121 1063.3837 2029.9885 1608.4071 2791.4429 1161.0907 1088.488 1375.1024 1628.1385 1291.3018 936.3111 813.0413 2325.8082 1828.5451 2085.1449 2114.0618 1628.1716 1351.2487 1567.9797 2352.5472 1496.361 1980.9444 1971.0399 1805.475 3222.7575 1389.5205 1659.9713 1531.3051 4299.8…
ARHGEF19 521.7602 310.1113 245.6589 561.9621 459.4955 388.4916 1245.328 366.5807 214.1605 283.1038 377.9149 266.0973 298.8786 457.7727 667.5885 496.8184 464.2659 356.0997 293.2023 419.0476 871.9206 283.8017 336.7295 323.9004 302.2961 191.1232 572.4859 696.294 635.0226 162.8971 433.708 345.8515 319.9665 644.1422 334.5528 194.54 169.0559 528.4553 289.6825 178.9279 374.7502 232.7386 266.3496 668.672…
ARHGEF1 2504.352 4489.5985 2137.0865 3285.284 2998.3443 2796.877 2890.2584 3029.4397 2271.0722 1422.7255 1654.0154 2285.2006 3226.2311 2392.4132 2143.8053 2372.6046 2605.0002 2293.8144 1423.4234 3648.9177 1664.4483 2938.4033 2224.6561 2866.3487 2152.9941 1863.6775 1830.6487 2239.5817 3913.5388 1611.69 3487.8418 1505.6769 2737.7238 3173.3216 1456.7932 3309.0158 1851.2111 4244.8589 2429.8942 4078.0…
ARHGEF2 2220.0193 3009.6759 1908.2435 1532.2719 2041.268 1267.1913 1714.5129 1811.6228 1273.0951 1656.4149 1560.3481 1576.3569 1783.5202 1426.6308 1096.2389 1524.2667 981.3474 1238.8316 1139.2301 1212.5541 1843.7828 827.0123 936.8314 936.089 1618.5531 1524.9094 1030.0392 1597.4166 1486.1983 1089.7078 3155.226 1428.0446 1903.8844 3129.0039 1362.4322 2657.0314 1998.0227 1983.7398 1796.2963 2555.268…
ARHGEF33 7.2534 1.9352 3.6556 0.8606 3.4623 5.2499 0.7952 4.1189 3.2367 3.6031 6.4918 10.3382 3.9005 4.101 3.3186 5.7876 1.2778 4.7251 1.638 3.8961 5.1372 1.4073 2.0377 2.9677 3.6922 1.8116 2.1768 1.8453 2.921 4.0661 5.1024 0.3882 7.1197 3.5103 1.5138 4.1294 3.4602 3.3477 4.4092 8.1331 2.4942 19.6535 15.4578 5.3494 3.4143 0 1.4423 2.8978 3.3816 2.6969 4.3346 4.6953 1.3743 2.318 3.8647 2.0253 0.54…
ARHGEF35 1320.1161 1049.3469 399.9269 1312.8227 568.805 659.517 742.7435 1283.0326 937.559 850.341 741.9189 1140.3528 612.3842 602.3324 1232.3009 318.9263 1669.6535 1252.5773 1014.742 789.6104 663.164 783.3866 489.5568 890.3021 940.5792 1227.808 1794.0792 981.0857 584.7817 700.6353 807.1434 2172.1494 654.5911 1109.6972 600.984 826.7951 658.4281 625.538 772.0459 849.9076 491.9765 789.2423 976.2188…
ARHGEF37 458.4139 480.4064 221.5317 184.1652 159.76 129.2785 143.5388 124.253 283.7492 99.8584 259.6716 301.1574 78.4983 64.5905 275.4425 473.3634 262.3741 206.1856 398.0344 463.6364 426.8535 228.4487 58.5838 137.3609 172.1472 402.6268 262.081 460.7104 174.0908 113.5959 426.6922 273.6536 378.1803 517.3322 162.4827 123.4228 24.2215 381.6356 200.6173 287.6155 131.5679 207.9131 258.0262 373.1194 207…
ARHGEF38 57.06 31.4465 40.9432 34.8537 66.7728 55.1238 32.6044 50.1131 25.8935 24.7072 21.3302 22.4744 34.6173 31.7826 39.2699 19.495 39.6117 26.2027 63.8821 56.71 76.1238 27.6765 65.2063 37.3079 39.2293 30.3442 29.1685 43.0571 19.2785 50.8259 49.1111 49.6846 21.359 35.9807 35.8269 23.3999 17.301 13.869 22.4868 39.9261 16.8357 46.5477 11.8906 66.8673 37.1775 24.4323 22.1155 55.8861 28.0193 44.948…
ARHGEF3 426.9826 332.8495 328.2764 399.7418 280.4456 544.6757 574.9503 479.1636 479.029 496.7186 693.2305 680.9754 493.4178 494.1689 332.4115 578.1491 622.7126 359.5361 573.3006 261.4719 613.1932 432.5044 472.7458 403.6036 364.1398 673.913 406.182 587.4212 226.0844 452.6048 592.5217 203.3964 616.4799 500.2194 237.1641 648.7727 292.1404 449.5457 511.9048 518.6691 424.6337 616.4986 651.6052 334.336…
ARHGEF4 9.1876 14.03 13.8914 188.4682 57.3751 78.0921 313.3201 29.5187 24.2751 40.664 24.1124 119.564 14.627 110.214 16.5929 38.0762 14.4817 24.9141 80.2621 71.4286 64.4483 76.9314 6.6225 132.6974 4.6152 4.9819 4.3535 14.7624 41.478 17.2808 259.2681 6.2106 290.2314 538.8328 26.744 66.9878 22.7385 265.4232 63.4921 58.78 29.3066 75.5107 127.2295 22.7349 87.2534 15.6367 17.3078 112.1862 103.8647 15.…
ARHGEF5 1134.913 1212.8689 1022.1166 901.8933 859.6375 483.6458 541.1531 1212.3251 1114.4976 739.6731 754.9025 906.1692 754.2662 499.2951 1204.0929 886.4141 1095.4972 1190.2921 627.3546 936.7965 600.1168 581.6763 646.9689 473.9799 713.0495 1472.3732 1120.5921 631.7084 736.673 934.1804 1121.9007 1476.9529 563.7106 1124.1773 890.627 544.1615 468.611 611.6691 768.9594 1026.9871 417.1512 823.3773 123…
ARHGEF6 309.9613 53.2172 40.9432 61.1015 36.6014 358.3047 163.4195 79.6318 354.4167 178.0981 338.0368 496.685 371.0385 266.5641 52.5442 318.0125 169.9469 185.567 90.0901 94.8052 358.669 92.8806 40.2445 140.3286 275.0663 372.7355 106.6609 207.2889 181.6854 132.6557 358.4469 105.1917 623.1808 64.0632 79.7275 498.2794 249.1349 397.8957 353.6155 716.451 725.1822 114.8177 151.0107 184.5537 804.6282 11…
ARHGEF7 1560.9284 2528.3019 1781.0272 1276.2478 1304.7892 1698.3382 1362.2266 2089.6475 1222.3871 1303.8219 1143.0188 1054.051 885.9093 1061.1303 2358.4071 1447.5051 1538.8924 1918.3849 823.9148 2530.7359 930.2977 1025.908 1401.9358 1317.2231 1461.6361 1909.8732 1754.8977 1020.4521 1825.6171 1495.0445 2379.654 1867.443 1418.909 2186.9241 1028.384 1476.0266 1019.2783 1138.2114 2126.9841 1961.183 1…
ARHGEF9 727.7563 651.6691 519.1007 766.3511 323.4769 549.2694 332.8032 1036.586 453.1355 490.027 738.673 535.7905 414.432 485.4543 670.354 611.6562 878.2718 545.9622 273.5463 279.6537 520.2569 345.7221 610.7998 426.0731 614.7456 356.4312 534.6104 397.9702 324.2296 430.4956 610.3803 452.984 607.6851 263.2734 179.6392 574.4437 334.6515 339.0722 526.455 506.0998 378.4915 442.7205 520.8086 353.0592 7…
ARID1A 2764.9903 1176.1006 2105.648 1828.7435 1334.466 1981.1759 2789.662 2215.96 2456.1025 947.1111 2155.2743 1765.1422 1280.8386 1806.9973 2079.0929 3012.5895 2548.3513 1359.1065 2051.5971 1457.1429 3680.5604 1085.0139 938.8691 1837.4139 2922.3491 2792.5725 1773.1824 2771.6439 2482.8392 2369.2503 3546.8389 2844.8326 3225.6308 3262.8346 3909.1712 2769.4425 1718.7346 1790.5308 2227.9541 2875.7856…
RP11-419L10.1 1762.089 1375.9071 1388.4116 1366.179 1602.0517 1491.624 1383.6978 1591.2625 1868.6446 1181.3151 1487.0837 1670.3 1016.0897 1236.4475 1545.354 1839.5377 1798.285 1682.5601 1212.1212 1819.0476 1848.92 1406.8122 1187.9776 1639.0037 1513.7879 1612.7717 1682.6295 1698.9082 1835.5484 1830.7497 1821.2549 1846.4823 2246.8851 2189.9956 1522.3918 2106.9053 497.2813 1427.0684 1436.067 1639.55…
ARID2 827.3694 435.4136 691.6469 527.969 592.5464 541.3945 541.5507 480.5366 612.8119 624.3727 641.7598 511.0687 664.5539 697.6804 452.4336 550.4297 633.7868 527.921 682.2277 849.7835 883.129 672.6804 543.5558 610.9168 682.5891 622.7355 585.9817 589.2665 461.516 910.0381 843.1795 695.1965 686.4203 602.4572 647.9122 571.2319 594.1671 418.4601 457.672 743.8078 576.155 583.398 544.5898 556.3357 576.…
ARID3A 345.7447 116.5941 134.5275 425.1291 907.6149 80.0608 1056.4612 247.8196 368.4423 214.6442 196.1448 198.674 175.5241 657.1831 306.4159 429.195 258.5407 402.4914 140.0491 426.4069 745.826 139.7899 190.0153 835.1881 416.2917 480.0725 929.9086 549.9 224.3318 774.0788 115.124 565.1625 794.4718 715.6648 156.932 328.5157 166.5843 131.9943 566.1376 210.3512 98.52 132.4024 803.805 181.879 312.2155 …
ARID3B 316.7311 115.1427 164.5037 253.012 412.5073 139.7782 382.1074 177.7985 175.3203 216.7031 196.6085 203.1689 332.0332 340.8945 160.9513 231.8079 219.7809 124.1409 239.9672 238.961 337.6532 186.2302 188.487 160.2544 261.2207 229.1667 234.2185 223.8967 179.3486 213.723 324.6432 199.5148 261.3339 365.0724 230.6043 308.3276 240.2373 209.4692 235.0088 324.5841 128.4501 81.7171 215.22 139.0839 205…
ARID3C 0 0.4838 4.3868 1.7212 0.9892 0.6562 0.3976 0.6865 0 0 0.4637 0.4495 4.3881 0 0 7.006 1.2778 0.8591 0 0.4329 0 1.4073 1.0188 0 0.923 0.9058 0.4354 0 1.1684 0.5083 2.8701 1.9408 1.2564 0.4388 4.5414 0.9176 2.4716 0.4782 0.4409 0.3697 0.6235 3.1032 1.1891 5.3494 1.1381 2.4432 0.4808 0.414 3.8647 0 0 0.8537 0.4581 0.4636 0 1.0127 0 0 0.4836 0.6192 3.373 5.791 0.9112 0 4.2918 0.7953 0.858 0 0.…
ARID4A 403.7718 310.1113 335.5876 398.0207 200.8129 320.2431 225.4473 335.6891 464.4639 333.0331 408.5191 396.449 408.0936 312.1876 213.4956 353.0426 451.4879 581.1856 298.1163 357.1429 475.8903 303.9728 463.5762 570.2173 516.4417 282.1558 285.1545 367.8302 238.3526 682.0839 456.0313 342.3581 470.736 282.5801 232.6227 442.3033 350.4696 388.3309 323.6332 597.7819 364.7735 359.969 577.8835 597.7934…
ARID4B 804.1973 669.0856 630.2321 611.0155 587.1057 713.9845 787.674 884.8737 823.1908 591.6047 583.7418 527.2503 513.6177 669.4861 625.5531 734.688 922.9138 824.6521 709.2547 1075.3247 777.4151 607.4764 721.8543 766.6518 798.4954 610.0543 758.5503 722.8233 676.8512 805.845 1030.3883 641.9098 813.0541 1468.0562 584.8366 1063.0282 452.7929 838.3549 594.3563 1050.0259 778.1834 772.692 854.9346 736.…
[truncated: 19,545 more rows]
