# Supplementary material for: Personalised Medicine for Colorectal Cancer Using Mechanism-Based Machine Learning Models
Source: Int J Mol Sci. 2021 Sep 15;22(18):9970. doi: 10.3390/ijms22189970 (PMC8467693; doi:10.3390/ijms22189970)
Supplement: Supplementary file 1 [file ijms-22-09970-s001.zip › ijms-1339236-supplementary/Supplementary File/Supplemental 8_Raw TCGA Legacy Proteomics.csv]

Symbol "TCGA-A6-3807-01" "TCGA-A6-3808-01" "TCGA-A6-3810-01" "TCGA-AA-3518-01" "TCGA-AA-3525-01" "TCGA-AA-3526-01" "TCGA-AA-3529-01" "TCGA-AA-3531-01" "TCGA-AA-3534-01" "TCGA-AA-3552-01" "TCGA-AA-3554-01" "TCGA-AA-3558-01" "TCGA-AA-3561-01" "TCGA-AA-3664-01" "TCGA-AA-3666-01" "TCGA-AA-3672-01" "TCGA-AA-3684-01" "TCGA-AA-3695-01" "TCGA-AA-3710-01" "TCGA-AA-3715-01" "TCGA-AA-3818-01" "TCGA-AA-3848-…
A1BG 25.1231395104444 33.3970876853045 26.5018223065471 31.8582150497177 25.5279107137335 25.6547134297402 27.1083814000002 27.227352745502 27.9732418521859 26.4507894863548 26.4425357088702 28.232521650882 26.4016801118231 25.0986940316438 25.1140407913957 26.9194826284429 27.1628154830685 26.1282487849048 23.8258916095179 23.2735208809252 27.413342819184 27.6397351085384 27.7001219915125 26.866…
A1CF NA NA NA NA NA 26.1980121949925 NA 26.2986815134606 NA NA NA 22.7124098687353 24.9232532125073 NA 24.8711849230087 NA NA 25.2287343018738 NA NA NA 23.4110707745736 NA 20.1065884981664 22.2289243527672 23.4634739839105 NA NA NA NA 20.4110681877287 NA NA NA 27.351705650754 21.7211309048937 NA 22.1274736080218 NA 22.8902292030075 NA NA NA NA 23.0295298847777 24.7866672668506 NA NA NA NA NA 23.7…
A2M 31.9031236086408 33.0520100088239 29.6087816110016 33.0670365655055 30.2576586123959 30.4544803604977 30.7168124937165 31.3922348339364 31.0670075864031 30.2635858913239 30.4394124872201 32.1159249475583 30.7806613966101 28.5966265845988 30.5149395366891 30.4825406101048 31.2520727543713 30.024307554896 30.6537564110015 28.6688848608782 31.9675990058395 32.4494975669008 31.542740884804 30.674…
AAAS 24.0484622615872 NA 22.1129923901454 23.3967961642539 22.4961174609284 24.3973204107662 23.5864703442929 26.7859209800018 NA 24.9994636584108 23.562628603706 23.769349372769 25.1116607207503 23.8182942875115 23.9094016488636 24.602154576071 NA 22.5785928987323 23.6282412689547 20.7349692147734 23.7761821991435 24.0600434507472 27.060454687493 NA 23.9080586873876 NA 25.3404686460386 23.191211…
AACS 24.3397783883807 NA NA 21.8495539994782 NA NA 23.245773479953 NA NA 23.6702369810177 23.9360429950446 NA 21.4013660020307 22.7507398979189 24.3461107334215 25.6405966724313 NA 21.2555207874467 23.5318525974496 NA NA 25.7413508436102 26.4159762942809 NA 22.9103590964983 22.7413657606124 20.4872080570336 26.7884014189273 23.9619646851624 21.6633552700345 NA NA 25.0513737547451 NA 23.2272901247…
AAGAB NA NA 25.5582442418896 22.6060924955951 NA 23.4176006861695 NA 23.6968380900148 NA 24.4765546327203 22.9295166805282 NA 24.4633991449784 NA NA NA NA NA 23.4492348083249 NA NA NA 23.4606148742202 NA NA NA 24.3305618793416 24.3106308085788 NA NA 23.8521762932376 NA 23.5154606742358 24.2378672697478 23.5974047235712 23.1016682865861 23.2051486105335 NA NA 21.2596582226373 26.2122614039842 NA N…
AAK1 22.6937260052101 25.5925998346138 22.0853187901579 NA 21.7431053622317 23.6658186213765 23.4670990198763 25.6004867316502 NA NA 22.5913401756827 NA NA 18.6751714277203 NA NA NA 21.9442909790887 NA 19.666177183815 NA 24.3399271849351 23.3961976321254 NA 20.2624940498184 22.3260552729241 20.9380964006395 22.9739204862354 NA 20.4680094526076 21.5478839165298 21.4685763171251 24.860009959314 NA …
AAMDC 23.8989862139681 NA NA NA NA 21.84878643481 22.2414752345832 25.438122910019 NA 22.4656276809023 NA NA 26.1171981206201 20.6834350062815 NA NA NA NA 21.4726967880632 NA 23.8281601203576 24.4328484678312 22.3180981214451 NA NA NA 22.7550937646835 NA NA 24.2377391427925 22.9627302265507 NA 22.0477303495666 21.7108990016439 24.8439166437356 NA 22.1443993437812 NA 19.9670939501755 NA NA NA NA 2…
AAMP 22.2471145125071 NA NA NA NA NA NA NA NA 21.3758274685197 NA NA NA NA NA 22.2385161160019 NA 20.8542916305917 23.2645986569531 NA NA NA 24.5252462230481 NA NA NA 17.5127944641098 23.4560711067733 NA 21.2581001650801 21.9334104359969 NA NA 23.9719038788603 23.5975649901209 NA NA NA NA 16.7249667558649 NA NA 22.2370692991623 25.320233759162 22.5873096440836 NA NA NA NA 20.4644540155473 NA 22.7…
AAR2 NA NA NA 24.4539570744891 NA NA NA NA NA 22.3387363825739 NA NA 24.2893429429664 NA 22.0017071212833 NA NA NA NA NA NA NA NA NA NA NA NA 22.353128514226 NA NA NA NA NA 21.7554035106982 NA NA NA 21.1004672893496 NA NA NA NA NA NA NA NA 23.9612423039506 NA NA NA NA NA NA NA NA 21.9080238600261 NA 14.4219464645353 NA 22.0162451690209 NA NA NA NA NA NA NA NA NA NA NA NA NA NA NA NA NA NA NA NA N…
AARD NA NA NA NA NA NA NA NA NA NA NA NA NA NA NA NA NA NA NA NA NA NA NA NA NA NA NA NA NA NA 23.0344198308683 NA NA NA NA NA NA NA NA 24.4856907718242 NA NA NA NA NA NA NA NA 19.3780090288721 NA NA NA NA NA NA NA NA NA NA NA NA NA NA NA NA NA NA NA NA NA NA NA 23.3444313709671 22.5848992097174 NA NA 24.5541651413061 NA NA NA 17.2484001529599 NA NA NA NA 22.7411929196788 NA NA NA NA
AARS 27.115857096922 28.1043152358168 27.230153107991 28.400428510756 27.7003265226573 27.8548682109061 29.1715194001075 29.6215012698921 27.5556613246371 27.7238036689149 27.9644409289588 28.1241368357997 28.4314621562181 27.3151627575041 29.2889272706465 28.6356465149664 27.5573929694595 26.924106106233 28.9105876409357 22.9658786766598 27.8479558307804 33.703095856149 28.9740412618815 26.74043…
AARS2 23.0121972420522 NA 22.6165959553018 21.5701799854514 NA 22.9973349044944 23.2586278508519 26.8487359416626 NA 25.2390841636351 25.9994298938705 24.7976783452725 25.5978880265515 NA 25.5914951251273 21.5467258739312 21.0031115918319 25.4834444468005 NA NA 24.1977441773277 25.8142744601352 22.8635465640275 20.2021752506903 24.8262345385804 25.8098794810237 21.5966877754454 NA 23.458713991105…
AARSD1 NA NA NA 22.1809957059413 NA NA NA 22.9981176262739 NA NA NA NA NA NA NA NA NA 21.833167283897 25.2699287995096 NA 22.0899540733328 22.0376220208817 NA NA NA NA NA NA NA NA 19.1117979219874 NA NA NA 21.6898163063263 NA NA NA NA NA NA NA 19.0256397503143 21.5004081626671 NA NA NA 21.5527178728932 16.9988878756056 NA NA NA NA NA 18.6268996591857 NA NA NA NA NA NA 20.1674548988038 22.53516761…
AASDHPPT NA NA NA 23.2259731734433 NA NA 22.4329414700111 NA 22.262542795667 22.2043084474416 22.000390691677 NA 22.8731613321243 NA 21.6692899376963 22.5042181727152 20.8144854602283 23.3599789946815 22.6715928946666 24.3078380011982 23.3771098924588 23.241661432704 22.8439346571298 NA 23.9259337740005 21.4461302005474 23.6211920202023 22.1629886890057 24.904729793387 NA NA NA 21.8375008972455 2…
AATF NA NA 22.7113619776298 22.9164313040871 22.9373296347958 21.9342746896871 24.4292831142397 24.0371125615231 21.8071245451884 23.1136951177826 23.3076644313568 24.4909998100918 22.6852608112666 NA 23.4112518421911 23.5636389824281 23.3445410867153 23.3858629271294 21.5615639141591 NA NA 25.8257703279623 25.1950424793509 NA 24.9595974937514 20.8657227004238 22.9752827845026 23.4554692053299 23…
ABAT NA NA 24.3992510610909 NA 19.7983104153753 21.6534748944368 23.5694987092403 26.812591834718 23.9015276226438 NA NA 25.3232936785649 23.4441287165662 NA NA NA 23.4866190095647 20.6188622206617 16.9605676371567 16.1311636543003 20.7237575883034 NA 22.6974236432862 20.1025703811045 26.4246362240849 22.2583935074264 22.5628661296038 NA 24.1063440839169 17.5253005708579 NA NA 30.0472541708999 NA…
ABCB1 NA NA NA NA NA NA NA 22.8474729905 21.2555496006057 22.8340223138234 NA 21.7373604123033 NA NA NA NA 23.0638575022734 NA NA NA 24.5071350436981 NA NA 23.7441304566642 NA 23.0244001154542 20.6589334726585 NA 23.9767493987126 NA 22.5730660453577 22.8085922732715 NA NA NA 21.4747823201312 NA 24.0817707771696 NA NA 25.0241016259201 NA NA NA NA 28.0974577524796 23.1907049921262 20.3001469673569 …
ABCB10 20.8046179015455 NA 18.9705525058591 21.7233409736015 NA NA 22.0909652519823 25.2383495580349 NA 20.6168000874583 NA NA NA 23.5491503436981 24.6529084150455 NA NA NA 20.8586989211308 NA NA 22.337805894152 NA NA NA NA 23.9715934568344 NA NA 22.6414207320806 NA NA 25.1680461483923 22.1825907590226 20.2291591301118 NA NA NA NA 21.2898708617339 20.1686917028038 NA NA 25.0628040857302 NA 23.438…
ABCB6 27.3487881844233 NA NA 27.3271626819527 19.5061080281686 22.9461648865114 NA NA NA NA NA NA NA NA NA NA NA NA NA NA NA NA 22.4302942990075 NA NA NA NA 23.0220612809233 23.1477486831634 NA NA 24.9565840711097 NA NA NA NA NA NA 23.2775751647858 NA NA NA NA NA NA NA NA NA NA NA NA NA NA NA NA NA NA NA NA NA NA NA NA NA NA NA NA NA NA NA NA NA NA NA NA NA NA NA NA NA NA 27.4272797191717 NA NA N…
ABCB7 23.6137496789699 NA 21.9708052456769 22.1323679351037 NA 23.5443940246498 19.8145683848416 26.0383469361437 22.3052223482122 23.4361139650583 22.0795655123226 NA 22.5602850154093 20.5272660401658 24.3914309648427 23.0164730273233 22.3650435143715 22.1566864479221 20.1775509303155 NA NA 26.5148544660262 NA 20.0068821269609 22.9246740728708 22.5297441345007 23.3520627498668 21.6117173613314 2…
ABCB8 NA NA NA NA NA NA NA NA NA 20.6168000874583 NA NA NA 17.0622042823033 NA NA NA NA 20.8586989211308 NA NA 21.5097150917823 NA NA NA NA 18.7658396697268 NA NA NA NA NA NA 20.5186742839449 20.2291591301118 NA NA NA NA 19.8625450433332 20.0604294331621 NA NA 25.0628040857302 18.5108568672427 NA NA 20.3504061675928 18.6851594144831 NA NA NA NA NA NA NA NA 19.2293492717577 NA NA 15.0579917227592 …
ABCC1 NA 21.2397138921351 NA 21.1497049516492 21.758647769076 NA 22.7850393232455 23.4589016896798 NA NA NA NA NA 17.1246766780622 21.3896722976006 NA NA 21.6818406216862 NA 20.6370688101346 20.4552810596186 24.8384976362875 22.3905909291432 27.8555072357159 21.5233963646489 NA 21.4297632600222 21.4490105723758 NA NA 21.3001469673569 20.7412610262287 NA 21.5901593881445 22.4479090426871 NA 22.615…
ABCC10 NA NA NA NA NA NA NA 24.9909039439806 NA NA NA NA NA NA NA NA NA NA NA NA NA NA NA NA 21.623576110673 NA 21.4113734034125 NA NA NA NA NA NA NA NA NA NA 22.9718332998604 NA NA NA NA NA NA NA NA NA NA NA NA NA NA NA NA NA NA NA NA NA NA NA NA NA NA NA NA NA NA NA NA NA NA NA NA NA NA NA NA NA NA NA 26.2097057583035 NA NA NA NA NA NA NA NA
ABCC3 26.9205974170877 NA NA NA 22.4030291922697 25.3671808296292 NA NA 24.8661610250592 23.8773551001763 24.4168272869657 26.1764674225836 NA 20.0517877809492 23.0440268427484 NA 26.9927669252718 23.3916951372568 24.2417923388704 NA NA 25.5559555174548 29.3992539952265 NA NA 25.3634595860197 25.1432544344458 24.8017695275611 27.5234252308485 NA 21.8274489286212 NA NA NA 22.899294222629 26.441267…
ABCC4 NA NA NA NA NA NA NA 22.4701241147172 NA NA NA NA 20.6121179780431 NA NA NA NA NA NA NA NA NA NA NA NA NA NA 24.8712559082581 NA NA 18.8688978940846 NA NA NA NA NA NA NA NA NA NA 21.476706655836 NA NA NA NA NA NA NA NA NA NA NA NA NA NA NA 18.6627726689871 NA NA NA 20.9073740839363 NA NA NA NA NA NA NA 18.355407020423 NA NA NA NA NA 19.5477493300521 20.6906647335579 NA 18.9262149057756 NA N…
ABCD1 21.2627234276872 NA 20.8934733716225 22.4092795680146 21.4574420028093 NA NA 22.6276385226631 NA 23.2436295894912 NA NA 20.9927710303837 21.9398044456677 NA NA 21.5822688030243 NA NA NA NA 24.2762046468189 NA NA NA NA NA 22.2579390890142 20.7966242793313 19.2627280148726 21.6931847837029 21.108791787763 24.6244576951158 22.5063142456214 NA NA NA 22.1480824138029 20.9138740482123 NA NA NA 22…
ABCD3 26.5049964505036 24.2549991697746 30.2522692766447 25.6785342708638 25.6869774847934 25.0991946489792 27.0997828631019 27.6809568841135 23.5690896731132 27.2302983581012 25.7784855551941 27.7041829155121 25.1163138159274 23.7508474178474 27.0632708832522 25.930505813422 25.4653888513527 30.7315986040212 24.6595777605137 18.9763655378115 25.1119651084093 27.4970402349984 26.7293742926353 24.…
ABCE1 27.8603396050522 27.2175317580083 24.8537940151849 27.3578423827806 26.9126832506145 27.1480106294265 28.8236325837348 29.3882521072599 26.4154518857027 27.0998815608545 27.1034137817672 28.3298093463044 28.0697375466081 29.225784403954 27.7727741091692 28.0739022421746 26.545342271784 27.1699426391108 27.3762706662791 24.0369072186473 27.9174991710141 29.2255610807308 32.6798984369817 26.5…
ABCF1 25.9381850372717 24.7234894063849 25.1126417330192 25.889472955794 25.3460552597217 25.6351936792134 26.1769320728522 26.9244193500743 25.1507452230777 26.0897565199973 25.7984720977499 25.8265899928504 23.773029511032 24.1326234721589 25.4387378004419 25.149042041221 25.9028472408424 26.4567596310893 25.6143056212425 19.9429663076769 25.4293166402448 27.8489104518484 27.6341494467279 24.06…
ABCF2 23.1860794705785 NA 21.7761510678695 NA NA 24.4357974107373 23.7261923767298 23.9559538563155 NA 23.696004964337 23.3120639210116 NA NA 22.022470427458 23.9216793423457 NA 22.6801564619577 24.2897721027095 NA NA 22.6432132441739 24.6523231110384 26.3923014528728 NA 23.4880592964773 NA 22.4170933563714 24.3911739566714 NA 18.7426318061914 NA 20.8753098993033 NA 24.3304191249741 25.6995201911…
ABCF3 23.3455281531602 21.762387716404 21.2258511182118 24.1058415467738 22.9270910771634 23.1848470500073 23.7307398228827 25.5953591937617 NA 23.4832558545255 23.6024281621561 22.2543649053118 23.7686065640141 23.274916692661 24.1095628781229 21.7401554390025 21.8004488924638 22.1933972199517 23.0689327351181 18.0321749022938 21.1582805417808 24.5889439037408 24.2265612466728 21.9338966424018 2…
ABHD10 26.8226604635101 25.253110691662 26.203110032885 27.8348967235447 27.3679133829879 25.9395354550999 26.9527011286817 28.1852784659241 26.3316444824548 26.27377803076 25.4665502440041 26.2845797133416 26.0961461016777 24.1697990282054 28.1639399427323 26.7144075981149 26.1001741038517 29.7930510452953 25.1768714086341 21.2362735150071 25.3009163939313 32.7371650332288 27.1878405793317 25.09…
ABHD11 28.4360092770121 NA 25.1725243355034 28.1679735996814 25.9462695409678 25.1274255884453 29.4455076989901 30.5954004038476 26.3171868340955 27.0875979323559 26.4926970167384 28.1870900977142 24.7602737663852 25.8594742886895 28.4059560838603 26.7697974214272 27.625282994717 26.264217612598 27.6907093421194 22.4885398899625 26.2493319098186 29.0834566286136 27.9363579662008 23.2829990230769 …
ABHD12 23.4374226692212 NA 23.8443611639212 21.701932495833 20.5127173187677 22.6124658391642 25.0522601566991 23.1054267618617 22.1460508948778 25.8553162917544 21.3516359027891 24.5106105008389 22.0822582125715 21.8921581206008 24.5709755590197 20.9924114647063 22.036197093727 25.0335616732801 21.014550406871 16.9185255318486 21.4893658424207 24.2706275447739 23.9854471112235 21.9679347482035 2…
ABHD14B 27.545077679956 24.1151384512038 24.6475711809082 28.3662111404472 24.2897524063689 26.3270684310005 27.0519280997451 27.0723891395326 27.3802087350565 25.7361947340015 26.3495860988369 27.7809161802704 24.858894277836 24.3240226294626 28.4031807507897 26.4275551512124 28.5409647113233 25.9570286456665 26.2827327318924 22.0840992320071 27.1931194114127 28.6970696678806 28.0923924764971 26…
ABHD16A 26.8221334550367 23.1234296451153 24.7423298947461 25.6409124227477 NA 21.8995745086888 27.4236072804748 24.0841876521965 22.7047922973606 26.1647819336188 24.7254940959871 24.0634938313113 22.0489810288404 24.0723239160702 26.6996888317247 24.1739820568649 24.3745240046687 24.115952023067 25.5587744961358 20.9881985683689 24.4467587230103 26.2298749651307 26.8187974722672 21.321950108498…
ABHD5 NA NA NA NA 22.9724785295735 NA NA NA NA NA NA NA NA NA NA NA NA NA NA NA NA NA NA NA NA NA NA NA NA NA NA NA NA NA NA NA NA NA NA NA NA NA NA NA NA NA NA NA NA NA NA NA NA NA NA NA NA NA NA NA 22.948774295382 NA NA NA NA NA NA NA NA NA NA NA NA NA NA NA NA NA NA NA NA NA NA NA NA NA NA NA NA NA
ABHD6 NA NA NA NA NA NA NA NA NA NA NA NA NA NA NA NA NA NA NA NA NA NA NA NA NA NA NA NA NA NA NA NA 26.7310943434876 NA NA NA NA NA NA NA NA NA NA NA NA NA 24.7185626629527 23.2307809844896 16.541978362629 NA NA NA NA NA NA NA NA NA NA NA NA 19.6834521406304 NA NA NA NA NA NA NA NA NA NA NA 22.3642554417968 NA NA NA NA NA NA NA 21.2871769050749 NA NA NA NA NA NA NA NA
ABI1 25.0392003699343 24.5484555338441 23.5851789533127 25.8765230354698 24.2857950266741 24.3598677664589 25.1010903613123 25.4544341001453 23.1296116137974 25.4636582582319 25.0929129223318 24.9150000181909 25.0317237473661 24.3100419745252 24.8309361273632 23.8331402543732 24.8938908519897 24.6814047523547 24.8047072041985 22.4702157379792 25.8042299074338 24.6105024525872 26.7696593520271 23.…
ABI3BP NA 25.7029209597769 NA 22.2940889550239 NA NA NA NA 21.9971822380424 NA NA NA NA NA NA NA NA NA NA NA NA NA NA 22.4559582693791 NA 24.1857793644825 NA NA NA NA 21.3800466907357 NA NA NA NA 21.8989437884612 NA NA NA NA NA NA NA NA NA 21.4340723044259 NA NA NA NA NA NA NA NA NA NA NA NA NA NA NA NA NA NA NA NA NA NA NA NA NA NA NA NA NA 24.3238035500308 NA 20.4293495269023 NA 26.453539547614…
ABLIM1 23.6343812328745 NA NA 21.6206216678627 NA NA 20.7220069975094 22.9529612349242 18.9230169466226 NA NA 23.1258416212668 20.6606052923291 21.867337567625 26.0567852929022 23.9763473560735 21.1624521823189 NA 22.0403840447914 NA 22.7761390168734 25.8409192657797 25.6821707867981 NA 24.4282763325949 NA NA 25.2203837158021 NA 19.5924369623867 NA NA NA NA 23.5992563645013 NA 20.4799361402973 24…
ABR 22.8942175317391 20.8160805316509 21.4183653061791 21.5729296256515 22.9018663845837 25.1342025613973 25.4202590201026 25.563551708043 21.3596734315153 19.659269499775 24.7088515050798 23.5773036552532 23.036254117843 25.6066498343773 23.5978627431076 21.8741731523221 NA NA 24.9972369482502 NA 23.4235422058037 24.3907437589186 28.1908483545721 21.5782750154063 25.8734115373868 26.424914883496…
ABRACL 26.4125380613357 24.3515455960669 24.2602004170901 25.9898982707966 22.7676845860321 20.8041294452519 25.8990597639286 22.1654106244588 25.3330215549363 25.5676900002912 24.8810287977512 25.3355973238961 26.009842794941 24.2642335436639 25.6034860498387 23.65569492323 25.7577974674458 24.7327106664128 25.2660572571696 22.9081290745847 24.9799272707209 26.0327359996738 26.3889576571645 24.3…
ACAA1 27.4490959325911 26.7199990193415 25.5381770294623 26.4688740803827 25.5097688440792 26.0911555965457 28.930274917709 27.8807393392985 26.7334563964229 28.0399604802476 26.4985212902272 26.5177923206937 26.6824909640637 23.7548339954576 26.8861266366719 25.8835146156534 26.251860279391 24.9833935957425 25.3248515532473 22.239339648742 25.1249701311768 28.2174779358172 27.2144684102311 25.23…
ACAA2 29.9405826246957 28.4796502951733 28.9293525003638 28.2900078619798 27.8572228150228 29.0062840168247 31.2539666582672 30.5073142788401 30.1571764787398 29.210397515615 28.548052315764 30.4604393702568 27.607531387144 30.4195571880614 29.6244351739913 24.9605781536354 30.4688078819933 29.3957050385568 29.5025334114022 23.4472065990213 28.4253881608446 30.9649089370354 26.2662047736195 29.49…
ACACA 25.867503809275 25.5050188401191 NA 21.8847630223397 NA 24.5342986073516 25.2343957279752 24.1681530274373 NA 24.3917855871649 24.2988683372351 22.2945321301921 25.8878136800581 23.8706012448376 24.8024239190772 NA 22.1720538746051 25.7912978967714 21.8237341868891 NA 21.2952274724855 25.5985494998843 26.8079398884273 NA NA NA 22.8800068241472 22.9214305600231 22.8413205560186 NA 12.7157646…
ACAD10 22.7497094670736 13.9900330331541 20.7697135726365 21.1005378695723 NA NA 22.0884699437899 NA 21.2299101609697 21.1939536162729 21.2040695906462 24.5309607575069 19.9338606327313 20.1366469835488 21.7903095153038 NA 21.9880168386901 NA NA NA NA 23.3389349179029 NA NA 23.8757054872143 22.0615505057416 18.729935328467 NA NA 20.7279635676981 22.9931408746417 19.6381035422157 NA 21.12176620437…
ACAD8 23.78066711388 NA 22.9302027728473 23.9412113455269 NA 22.7596090611102 24.7689315899052 NA 23.8227855313722 25.0036970993631 22.2768201569562 NA NA 22.0135012434339 27.044675184592 22.7289758990971 25.8858737758075 23.3221262052983 22.1386774061213 NA NA 25.9988265152043 NA 20.169841835879 24.5825283844606 24.7216446308563 21.4094354809799 NA 24.8540851838468 22.1847803249793 22.7842326511…
ACAD9 27.1749931028852 25.3200505429546 26.7876261404501 24.6090396020928 24.7418512505467 24.7354043855472 26.1296945373 27.1083617570016 24.4197499871841 26.8169402051814 25.0794441737326 27.3083628492687 26.1854446007222 25.3209073263897 28.4400262252178 25.9651102854622 25.3179860312039 26.3096801013536 25.6999807954444 21.3297109489134 25.4805205263527 27.7122190239216 27.3895690790437 24.96…
ACADM 27.1719792659414 25.6967372914732 24.9007715653064 27.8019573336246 23.6007302976323 25.4888990045483 26.9847519301012 26.6644550429262 24.5025809070932 26.9856613215262 25.150582161195 26.4532558429361 25.2786583790269 25.1780640669518 26.6695610058606 27.4395222142906 27.3980414445577 24.4996420323824 25.8271346426615 NA 23.88874584968 26.4875725630738 26.759471537047 25.902816656666 27.5…
ACADS 26.1301752817883 25.0382100216485 NA 26.6922227915947 23.6335478201353 26.860823663458 27.0988196037565 27.8159957889779 27.6239752617597 27.2317348600923 25.9298044727898 26.9092170199842 24.8702476843174 23.9904221220434 26.4613192530198 27.2102351821064 28.3181961070485 23.2401828230395 26.3242948695014 NA 24.7750952195977 27.9322320001233 23.4018190795146 26.1521088374021 26.87259245832…
ACADSB 27.3883654388948 23.2074085029383 25.5927831579286 26.8884046892661 23.9862651299991 26.3326171922283 26.5210234734981 28.4685481190152 25.5882499842533 27.194970834276 25.8797643027548 26.2920315273287 26.1939466626431 23.3947371701868 25.0552678699195 25.6009281824368 26.5060459952457 25.0433181282886 25.2076028731527 NA 27.1912336947238 26.9651490472979 23.3180346621935 23.5103962087329…
ACADVL 30.7653665319916 28.71487931958 29.7909668289876 29.9735270368117 30.0774647275403 29.651837212116 31.4227137097995 30.9680639514871 29.5385569774767 29.1676580856437 29.7444965164366 30.1282742317796 27.5725211564788 28.2977516468486 30.3798627479633 30.0095022946466 30.9458323413611 28.8956423621802 29.7264785660506 25.4213429444202 29.6888211702384 30.4658540059589 30.3071074473673 29.3…
ACAN NA NA NA NA NA NA NA NA NA NA NA NA NA 18.8074303958982 NA NA NA 22.9819553341631 NA NA NA NA NA NA NA NA NA NA NA NA NA NA 21.2765049804185 NA NA NA NA NA NA NA NA NA NA NA NA NA 24.2547656775635 NA NA 21.8380501510048 NA NA NA NA 22.8331885210247 NA NA NA NA NA NA NA NA 22.033783243144 NA NA NA NA NA NA NA NA NA NA NA NA NA NA NA NA NA NA NA NA NA NA NA NA NA NA
ACAP2 24.8913424332585 NA 22.4569359003899 23.2645771822584 23.5033909761574 23.3681008980377 23.2901870702239 26.8383231845169 NA 24.2251200412477 NA NA 23.4192208396415 22.045482390246 NA 21.4451805871565 NA 22.1842264335183 22.7241886578593 NA 21.3501039669563 NA NA 20.4514928606939 24.6385245188028 22.7405157599075 22.1476881377048 23.6152043954835 26.8075451714626 21.3253746346923 21.9770026…
ACAT1 30.2240270411285 29.2805061668719 26.8521443775928 29.8225700818615 28.5193698360232 28.7792623465814 30.3190734758194 31.8117200706584 29.5760489124738 29.6129451941552 28.7088051193295 28.2495248726412 27.7418946615376 26.4625110499995 28.7804364904913 28.2879380999893 29.5853440050718 29.0910892003076 28.3377437547682 24.0080973343639 29.2311436702549 31.3451562586532 28.1839183717976 26…
ACAT2 NA NA NA 21.9466378910418 NA NA NA NA 23.9966496744109 NA NA 23.1304728426665 21.5297622419228 23.4134950655521 21.9848884731225 NA 22.3664983137323 17.7013267700229 NA NA NA 24.7038184721044 NA 25.3295631546263 NA 24.0586487649697 25.3491308510701 19.7872394037645 27.9653681642275 NA NA 22.4704319855308 25.1995593513198 24.473281336133 23.652919353047 24.0449706984365 24.1870405993538 24.3…
ACBD3 25.5277153794886 23.8161469547041 25.9491823132483 27.6315616071033 25.4411614936516 26.6965510741712 26.5367303557664 27.4658408659306 25.222886676224 26.0650637684557 25.3475289854528 25.413187198786 26.952417768307 26.0561165041758 27.2753026489949 25.4738352876189 24.8186126990314 24.5949055595803 26.5659325652051 20.9185983198732 33.4823073609525 27.2876268754969 27.0262142455926 24.59…
ACBD5 NA 25.795100709127 22.5425000865555 23.0327479784703 NA 22.1553129866137 24.3793104070168 28.4510357771502 NA NA NA 24.5864394194222 NA 27.386381843826 25.5437482410259 24.1724056854618 22.8639699588135 NA NA NA NA 24.2933656981533 26.0990776397137 NA NA 24.2679090924945 25.7562417329531 25.4376791885255 NA 21.8017280910207 23.0298028260362 NA NA 23.6218163816092 27.8164659014896 NA NA 26.3…
ACE NA NA NA NA NA 22.9296232267875 NA 24.2122428472992 20.9631896101589 21.0122194114001 23.2285662437408 NA NA 22.2173820826009 26.5528688785143 22.7365493361058 23.5926215039023 NA 23.4794548920481 NA NA NA 22.9928194266127 20.2905836394808 NA NA 21.0812781843564 23.9402938798349 NA NA NA NA 25.9753734679002 22.3086351134977 20.3661087315007 NA 23.0419017423032 22.5801904684015 NA NA 21.081829…
ACE2 23.8485992551275 NA NA NA NA NA NA 27.2315736511486 NA NA NA NA 22.5057015716719 NA NA NA NA NA NA NA NA 21.7264335508122 NA NA NA NA NA NA NA NA 21.2550712276409 NA NA NA NA NA 22.982091162625 22.9403727474625 NA 22.4899481364966 NA NA NA NA 23.5118660353533 19.6158020328625 NA NA NA NA NA NA 18.9271905673227 22.8437508716242 22.4943653704452 NA NA NA NA NA NA NA NA NA NA NA 22.323124597838…
ACIN1 26.4830199872205 25.9319765238308 21.7415961829843 30.0210041003608 25.0195621398526 25.6542348631263 26.0770642497953 26.7050673003109 25.3218476047615 26.6341653689334 25.6832387499285 25.5991988233417 25.6629777574857 25.3995330368454 27.2186489792988 26.6665206232248 25.8207992085383 26.7829138494518 25.9014401115574 19.377115189367 26.0304396987227 28.236133318765 27.6674278952184 23.3…
ACLY 29.5790187389347 28.0239816947985 28.3383202281314 28.5404218238743 27.8509878345279 28.7088753043748 30.098935217551 29.6621571469942 27.6339053627411 28.9547293414797 28.7447353301713 28.9377271255888 28.8661098242641 26.7158727688684 28.5411447050525 27.4907966597147 27.9801341286736 29.2206795584131 28.9390277108202 25.4366776475074 28.1292008068956 30.1143177795803 31.3016046059377 26.9…
ACO1 28.4769006899159 28.1334643950316 27.1299447526755 28.806683757839 26.0929902826774 27.4380108022902 28.6251823668985 28.3716242427862 28.8639860817448 29.474925611031 28.5371686390581 26.8025707329549 27.2801355699443 26.4062967822769 28.4159853537221 28.3534294931037 28.155598518138 27.7600626578978 27.5065511574969 24.7389729543638 28.3640354267403 29.7577895848772 29.0678537669158 27.906…
ACO2 29.4645122268379 30.0742293365102 29.492827355332 30.4917132628808 30.0464012154353 29.5054405308842 30.3537976587776 31.0727352767416 30.3625699975735 29.191609590546 29.5536300555373 30.0628835431389 29.0733056619717 27.2658551877092 30.7176340485334 29.2309658660438 30.1154588536075 28.8268511025889 29.2883651539374 25.8663217799133 29.478793422546 31.2038928659816 30.0465196576779 28.823…
ACOT1 25.9368569370211 25.9119784912532 25.1475954516576 26.2837742919421 22.7782784989385 26.5751113717009 27.2137450732873 25.4922410370267 25.9804167938481 26.3141606076994 24.806321280095 25.7403024093245 21.384169275099 24.3672304303137 23.466825280228 23.6174683620997 26.3839477087459 25.6297431436031 24.9884728015878 23.7216699734125 26.2356374624931 27.6415674876222 25.7390471456573 27.47…
ACOT11 23.7822749962179 NA 22.362466656777 22.5594531812125 NA 23.3894031590195 23.8532610052789 26.5596604554579 24.1392841959169 23.7734944024925 22.8314441045397 25.7615814630321 23.1414492213378 22.1288351242591 25.0729024413479 22.4028679025363 25.2268066963325 23.0964899731458 NA NA NA NA 24.650670944937 23.2776461038598 25.454744395975 24.9684885628473 23.4572825480292 24.1533203949122 25.…
ACOT13 26.7491775021329 25.3452130828998 26.7406448101143 26.7769193621133 24.8052484155599 26.4944549482602 27.5791831293869 28.4483996518086 25.7943151745863 25.6937951174958 24.5526481095241 26.2020136012241 25.7205674214303 23.6223879094841 25.5068476159753 25.6092955389214 27.1979395727461 26.0012973695497 25.6031472818361 21.3367549723495 24.8866948855 27.2700195485642 28.2336650383277 25.3…
ACOT7 26.0782174788245 24.3253149263027 21.1327068109881 27.6401409187447 25.8565138185145 25.5509900905065 26.6606395906266 27.7672319650428 25.5704851808928 26.0438739917668 26.1708201418008 26.3938902227828 26.305249489727 25.6280973661301 26.5698057868123 25.4452456404616 24.8986643023128 26.0665090339881 27.1551884337005 23.2577387255602 26.3120344830725 27.3684129248913 27.6775584536043 24.…
ACOT8 23.1703569571891 NA 23.3547567700263 21.4546587496994 NA 23.6036283822497 NA 26.6233716791179 NA 25.3595068857433 NA 24.9743520920764 25.8623971958489 21.7410447538242 27.323618897048 NA NA NA 24.025998900013 NA 22.9299662883983 26.8801272519438 NA NA 26.3795212842891 21.4558730086056 21.6817030244025 21.2099697045826 25.8903964000405 17.5339608341719 19.8481690318109 NA 25.0064871115165 NA…
ACOT9 26.7159529334281 24.8055618472982 26.1271270046399 25.6380350252164 23.0498980588368 26.0512608933284 27.0464913870901 27.35463135201 24.5204585060603 25.7873131470673 26.3617471083636 24.7838436301154 24.672683872802 23.3266793664525 25.3505838832723 25.7651974590772 25.6660852754565 26.2699093652764 28.9304586480036 22.0330277076249 26.9274748678573 30.8602653643543 NA 23.2804354988329 28…
ACOX1 25.7359154299411 22.8802572466141 22.6941665658927 24.9177774220962 23.1149709175011 22.0642046320119 25.384741072038 24.967680625576 24.1413431912669 25.0335770057505 25.4808194087257 25.7558896472624 25.0275976020123 NA 24.6094950705001 23.336696414036 25.0426988131369 22.9782775364948 23.2559442829502 18.6894622921887 22.7843325112788 26.956977261888 26.4381308437107 23.1362836824643 26.…
ACOX2 NA 23.1870481528614 NA 19.6010543836121 NA 17.3089788850405 19.9138316931335 25.1737663322362 NA NA NA NA 18.2082057754996 NA 19.2914742572533 19.7970361000378 19.5349468532828 NA NA NA NA 24.283004677035 NA NA 24.1048587366646 20.2386006632354 23.3132707082233 20.004689560058 24.8749320209408 NA 20.4953272638296 NA NA NA NA NA NA 19.7788311175335 NA 17.4802300889481 20.0348311959303 NA NA …
ACOX3 23.5690165235148 20.48780667551 21.913340867741 NA NA NA 25.0758213731785 NA NA 23.514281116729 22.9606309116194 23.8642033398644 NA NA 20.875339900292 NA NA NA NA NA 21.7794733007514 23.2125189461264 21.9316839803111 NA 23.4054009296614 22.7958161355671 22.5407159779225 20.2801862602214 NA NA NA NA NA 22.5660117545005 20.8282976673956 NA NA NA NA 16.9408870737369 19.8333286782277 21.617055…
ACP1 27.1030721573207 27.2767600018866 26.7540297799653 27.9726574288983 27.50086794947 26.4563813641096 27.6782152294093 29.3887193786814 24.8438725674609 27.3715930460436 27.033864616896 27.511405895074 27.4027021227746 25.5669717904987 28.0277656308126 27.9040376801706 26.894976568261 27.7117739471144 27.1920636271801 23.9959360067348 26.872605608582 29.3685942433613 28.5396239695236 26.836054…
ACP2 NA NA NA 24.8135448906349 21.812011176396 23.5920294731663 22.4787123547452 NA 22.1765986733959 22.5904700951875 24.7724768802276 23.2506098304722 NA 21.0752493228324 22.8001012598623 22.7673269463978 NA NA 24.5942526088114 19.216456949288 23.2379693547941 NA 24.9420709400429 21.878265747475 19.4148648183634 23.046769983677 25.1160523459776 24.7256397073521 24.3111063605521 18.386632973241 2…
ACP5 NA NA 21.0219816735359 NA 20.6865586594875 NA NA NA NA NA 21.9813840180711 23.4830845869522 NA NA 23.3191792588362 22.0528194254338 NA NA 21.5748568025496 NA NA NA NA 22.6111364946154 NA NA 23.6347292254431 NA NA NA 21.9551042705416 21.0898083807148 24.426034103531 23.6001057171173 NA 21.9226831154288 23.0086183982875 NA NA NA NA 22.4423912744687 24.3552341329783 23.5151478243867 NA NA NA NA…
ACP6 NA NA NA 22.5361262460111 NA NA NA 25.3783078226477 NA 26.3000523316693 NA 25.9585124484587 20.3073809390663 NA NA NA NA NA NA NA NA 26.7731643651053 26.9295609252692 26.0172481562282 25.5449970847189 NA NA NA NA 20.9431694723973 22.2460388858637 25.3753475913434 26.9084468868116 NA NA NA NA NA NA NA NA NA NA NA NA 23.3370164130317 NA 26.3364373330707 NA NA NA NA NA NA NA 21.8684608713132 NA…
ACSF2 25.982802529427 32.6707352703446 24.9800131563379 23.4896622856853 23.2724441240849 25.3141379561668 31.9168651064948 26.8021562851982 23.3054672992902 26.137597321602 NA 24.8805879619139 NA NA NA 23.6477034667681 26.3104234854066 NA NA 19.8141224133602 23.2037724573168 25.1621750934429 24.151590448058 22.2431327161281 NA 30.7277727317507 25.9316542267993 NA 26.7019643454463 18.255521939984…
ACSF3 25.6771904612899 24.4163125310075 25.4898809041891 25.7688975261855 NA 25.2719431903415 25.1168618862012 27.9151412726757 26.0128849726762 25.683198852807 25.0350800568192 28.59784395779 24.8199104862156 23.326457192672 25.8175142968987 24.9225660747933 26.5390530582439 24.392216784849 24.3174337302764 21.2511865035243 23.8185966094766 26.9610969892183 25.3430761677404 23.2204925807749 28.8…
ACSL1 24.675648914778 25.1072919564223 25.1453352604762 27.3418053556623 27.9297483860177 24.5471396513626 27.6920214063884 27.930846252038 23.1540593997159 26.7125843558212 28.2091141666729 24.0605580710223 25.6852698756637 27.4865065109635 24.2951013263907 27.2531560578097 24.454229500563 28.2059338623168 26.3133470044917 23.723031350957 24.3281055379644 26.9412954584126 26.0108852333828 22.827…
ACSL3 27.6381624559447 26.6099701151332 25.2139533640464 27.5205842508344 26.0343807870691 25.8415242784968 26.9565019859371 29.3660124871512 26.0104029537768 27.0080821305989 27.3953984182969 25.8877518703007 28.3012817191284 26.2683594894394 27.4653744486981 28.1731762120457 26.3925148781075 27.0977571456355 27.8037570832128 22.6882421973662 26.8753136248507 31.2345361285665 27.9917744958619 23…
ACSL4 27.1527100053966 26.2148810668612 23.7058155514686 28.3748071656218 24.239154470846 26.508977607376 26.5802971593962 28.8089292150435 25.2638242921899 26.3703233354322 26.8538251806523 23.7559291116119 27.1848371587084 27.2307859033694 27.1242416133008 27.4937869484275 25.7784228899718 26.0359823944844 25.5609759597177 21.8352131068466 26.0692825390607 31.0864236311444 26.5407207069538 23.0…
ACSL5 28.9161842921479 24.2551101373923 28.4443342124169 26.0781433543914 27.4107659799879 26.4181220297708 28.3382684969019 29.2605728557241 27.6656205635973 29.3587712636264 26.5947763994576 30.1778909987604 28.7176105305554 24.7100417907931 28.2621977310226 27.0043147345152 28.1778397346654 26.9789361645032 27.6405686721079 NA 26.3658281537923 30.6509478578369 28.9378527059835 27.3232237461554…
ACSM3 NA NA NA 24.068817959634 NA 25.2222959604136 NA 24.8138389150835 23.4890766903111 26.0668832339872 NA NA NA 27.230160649884 24.2314213054163 NA 24.4872712426342 NA NA NA NA NA NA 19.7418553641701 NA 25.8626388708575 25.3709265129045 23.8572091677848 NA NA NA NA NA NA 22.5707659963196 23.9807915612618 22.5168844870385 28.8064116328709 NA NA NA NA NA NA 23.0361803214992 26.1168384923757 23.67…
ACSS1 25.3536208853636 NA 26.2095923581006 26.9639522358885 23.3289936981938 25.1179736466824 26.9031166065434 26.1945235120318 26.0781150476278 27.8460195885304 25.2854186585461 27.7388633348969 24.3246528211357 23.254157699884 28.0631467362546 24.8470090153559 26.329070539096 25.264724528027 22.1831539735689 NA 25.126242700294 27.949416448246 25.0436431206338 24.3665444028896 26.3770930084343 2…
ACSS2 26.8623782763313 24.1642907160866 25.2098570686265 26.3755930180872 NA 26.3219884595349 24.1221439247474 28.7449251129007 24.0766998162324 23.4539633521666 26.2383448197808 27.4845113495187 27.3793294136774 25.0041962016563 25.2915851242952 24.8935029972715 27.0548188302761 24.0866037243763 27.6419895901413 NA 25.030032343142 26.841850318568 28.1034458987105 22.9423215586643 27.501950058037…
ACSS3 NA NA NA NA NA 23.0770812055363 NA NA NA NA NA NA NA NA NA NA NA NA NA NA NA NA NA NA NA NA NA NA NA NA 20.8882125913691 NA NA NA NA NA NA 24.3057247314494 NA NA NA NA NA NA 23.4702060544948 NA NA NA NA NA NA NA NA NA NA NA NA NA NA NA NA NA NA NA NA NA NA NA NA NA NA 23.1078482519781 NA NA NA NA NA NA NA NA NA 20.216390634162 NA NA NA NA NA NA 24.7337928116322 NA
ACTA2 36.4809240876929 38.3757789625727 35.5695741465832 36.1413843918652 34.921775788469 34.7585153105614 36.5695688583864 35.1358129531357 35.4994525133011 34.5858220665695 35.7758499574015 35.2809702660517 34.1835791693349 34.105597791594 35.8567202648859 35.5973306640652 36.1368880605155 35.4658276013427 35.1952194483588 33.2950428668843 37.1926906466604 36.9404883437814 36.3086837223078 36.4…
ACTB 36.7859271483536 37.7560377899248 35.8633976747494 36.5718570155793 35.9477844971561 35.5736370294473 37.1177199152075 36.3285875542107 36.0732844933387 35.3656882910516 36.4284849329599 36.1962457541798 34.7824363796522 34.4712832530292 36.7005771285373 36.6259233816035 36.4837329684765 35.8540853700689 35.7151393781704 33.9117482960899 37.3486659712711 37.7031238310294 36.9751033445368 36.…
ACTBL2 34.9770020258735 36.2851534631043 33.8818822197699 34.3806845329009 33.9316249834529 33.18138213096 34.975526874783 33.8731437839277 33.3685178109754 33.2780551331935 34.3063182211955 34.8790897451508 32.5499285805331 32.6110447272098 34.9094581702575 34.4464723174913 34.7381146162856 34.0759227935589 33.5826861045039 31.2999208697575 35.5686521799507 35.4509531470503 34.66713174852 34.607…
ACTG2 36.4644748943419 38.3489080756436 35.5374770257623 36.1301396923973 34.9003822729442 34.7335430614945 36.5315221740349 35.1071462851368 35.4964539474918 34.5603590906781 35.7495720571002 35.2771031566529 34.1753319476208 34.100123785333 35.8445934450606 35.5908996037492 36.1101563060914 35.4209433470844 35.1885143783188 33.2807513031945 37.1692458515341 36.9147968958431 36.3035028782339 36.…
ACTL6A 25.578297476854 26.6969526734875 25.7055327550924 28.9824017079067 21.6976773092487 26.2553424932283 27.8354010794678 26.6253968545738 26.5637585397652 26.6944226915689 26.3344027703096 27.0704716888509 26.7030394190249 26.3520822146648 27.3357184453738 27.2049656593134 25.9561896651094 26.8990118761827 26.6255282769766 20.5621511049131 26.3088717763332 28.5644547062287 28.4557373881426 24…
ACTL8 18.8411066764529 NA NA NA NA NA NA NA NA 26.4513258934011 NA NA NA NA NA NA NA NA NA NA NA NA NA NA NA NA NA NA NA NA NA NA NA NA NA NA NA NA NA NA NA NA NA NA NA NA NA NA NA NA NA NA NA NA NA NA NA NA NA NA NA NA NA NA NA NA NA NA NA NA NA NA NA NA NA NA NA 19.6598356645802 NA NA NA NA NA NA NA NA NA NA NA NA
ACTN1 33.4274633853917 34.6761034894022 33.3053238655988 32.9523322761937 32.2269248775746 32.2513493856448 34.037348822243 33.2905572289516 32.1975531994017 32.7032601496674 33.1103789893494 32.5854632655747 32.1575132694419 31.0687752850999 33.0504526979323 32.3616694421221 32.680206977989 33.0658343557744 33.0698812626646 30.6844834094979 33.9515578747126 34.264278746756 33.9757532017706 32.61…
ACTN4 33.8672195926334 34.0233043103313 33.0213668458642 33.1451574385008 32.7035734283781 32.4236191370523 34.4223486536869 34.812674403486 32.3031844119834 33.1637973180407 33.1873345886834 33.7163402301078 32.9504579333074 31.2207948379166 33.7403203926856 32.8466182234336 32.8423802685718 33.3477545980226 33.746625076317 31.0658239253799 33.8460385743301 34.6508091777514 34.4959852982208 32.4…
ACTR10 23.6356769424918 NA NA NA 22.898069176189 20.4093598575263 25.0888241395301 24.0133052923397 NA 22.0834955585986 22.3518407567844 NA 21.2995993213924 22.1286381836064 NA 21.4355074928379 NA NA 22.3151705736854 NA NA 25.2588308937451 21.8978845910824 NA 23.5890348004802 NA 18.9047139931116 23.4629500298405 NA 24.0200010848833 NA NA 25.9833919864847 22.0385608764846 NA 22.4472532710563 25.40…
ACTR1A 30.8068579279109 28.4136099095681 30.5034116296264 27.7853960544075 27.3959346097204 26.96635267853 29.4582135377519 28.7043972746599 27.8343782057512 28.5952912523542 28.8542058921836 28.6094002400764 27.7387081015444 26.1926354737543 28.6938173789213 29.1214916184232 28.1841559049226 28.2809316838297 28.53540574007 24.5506677684275 28.3373399270906 29.9693853287 30.5980511331763 27.51879…
ACTR1B 30.2925121846748 26.8875035589306 30.4553200136745 27.8668733133798 26.0178173387559 26.9407100147644 27.6918676374752 28.1368840988565 27.4901072955778 28.1782161246421 27.6750905386397 27.6874649372735 27.3797592774624 25.4641342692356 27.8051535607453 28.7539112276985 27.4602586493629 27.3007796709076 27.2522759886147 23.1238290276049 27.4656175618082 29.261509259505 30.1242474195309 26…
ACTR2 29.673915836705 29.9639968972971 29.5233837523314 29.9928025340286 28.2355899900918 29.7243136628098 30.5287049558686 29.56631809949 29.1599248163782 29.2974112700971 29.7604479691836 29.6623533648239 28.9979641115378 28.2634069500804 30.1622623293985 29.8831597442859 29.2830019825734 29.228677061564 30.1882215701694 26.418127934399 29.8527606683079 30.8168722657207 30.7586399785081 28.5190…
ACTR3 31.161123501622 31.0972904293323 30.2857100261491 30.9181294210182 28.0801796628799 30.074442991172 31.4141224290489 32.5386851981028 30.2954520662627 30.3807896211069 30.7754242080593 30.3833565768325 30.2294607228076 29.0382099379048 30.8876319465901 30.8573901463661 30.4607383215447 30.1617276124147 30.9276082602458 27.9581054516683 30.5732789161588 32.1432372825995 31.2853789701484 30.1…
ACY1 25.1796866577881 22.1239426656565 NA 25.8601189218704 23.07789794276 25.0001202968488 27.2905133337328 26.312230147513 25.3134399071427 25.5488361923623 22.0646618603012 26.6558889587338 23.6379963448282 25.9261238562149 25.0845603364593 21.9401773629498 25.469917382324 24.7252616073808 26.1861151843387 NA 26.603681717916 26.7272381256713 24.7193128805446 26.4895616457391 26.4870368899032 25…
ACYP1 NA 21.8023909328947 NA 24.7211893276226 22.8158069927344 NA NA NA 21.7680340577606 NA 24.4553312342075 24.8881809984556 NA NA 23.7807822365711 22.795055115917 NA NA NA 19.2659102977684 23.4995812109619 23.0677304187863 24.6421017258817 23.6790741297779 22.9752227898896 NA 24.0543517134183 22.5340587062684 NA 22.950269678403 22.3802660491287 NA 25.531321070101 24.4613145687092 22.32006397500…
ADA NA NA NA 23.5046279565898 NA NA NA NA NA NA NA NA NA NA NA NA NA NA 22.2810584070469 NA 20.588696338299 NA NA NA NA NA NA NA NA 20.8682498474125 21.5796566073511 NA 24.6643809839775 NA NA NA NA 23.4574870924307 NA 18.1675700520538 NA NA NA 22.4203226365908 NA NA 22.6061625465022 23.0077479579025 NA 17.9277548180466 NA NA 19.4051476971135 NA NA 23.8633915402192 NA 20.2660109898145 NA 22.029243…
ADAM10 25.2664121149164 21.8469250183265 22.7096152014757 25.1856523486436 23.5518769702884 24.9397829282679 25.983325657403 27.5186492090941 23.074070232736 24.0470197070211 24.2340704134365 23.8459417412639 23.363703534744 23.4492121343634 25.2673554989794 24.574887976696 25.3580849349401 23.9226468247745 23.7969638419272 NA 24.9844782620243 26.4101149430312 27.1117761170944 23.724374998298 25.…
ADAM15 15.7047115115475 NA NA NA NA NA NA NA NA NA NA NA NA 17.6656273805434 NA 22.085315548019 NA NA 21.7305646676562 NA NA 22.8874392954471 23.7061764337554 NA NA NA 17.8667778510734 NA NA NA NA NA NA NA 20.9045184963184 NA NA NA NA NA NA NA NA NA NA NA NA NA NA NA NA NA NA NA 17.1091368841087 NA NA 22.209327227109 22.4203509096851 NA NA NA NA NA NA NA NA NA NA NA 21.9693021967707 NA NA 21.3867…
ADAM19 NA NA NA NA NA NA NA NA NA NA 20.4307485906698 25.6454210708136 NA NA NA NA NA 24.0603403694623 NA 20.957908308968 20.7941429490031 NA NA NA NA NA NA NA NA NA NA NA 21.7056956591121 NA NA NA 21.8521705770546 NA NA NA 22.2097912673157 NA NA 21.5436473665234 NA 20.9586872255203 NA 22.8925972884334 NA NA NA NA NA NA NA NA NA NA 21.999940148796 23.4039393607708 26.4784429702108 23.536209265508…
ADAM9 17.7021659200105 23.487899880628 NA 21.7197364035402 NA 20.0462554173085 NA NA 24.4646521852897 NA 16.3790212368953 NA NA NA NA 24.5583318379261 17.7224006487362 NA 21.1038145059986 NA NA 19.0466257903821 18.9732909682016 NA NA NA NA 20.5927490039663 NA NA 23.2646344474005 NA 13.3296842363487 18.3231031520379 NA NA NA 17.9852193381042 NA 17.4962998683648 NA NA 26.1425495638026 NA NA NA 17.4…
ADAMDEC1 NA 28.0367283055569 NA 25.1682486876083 NA 23.7708832327793 NA 23.9305132126637 NA NA NA NA NA NA NA NA 27.9299388690388 22.9702716319003 NA NA 24.199456383981 NA 24.6426504316309 21.8119328069638 23.9791069580875 NA NA NA NA 26.7456915169562 NA 28.0933367250063 NA NA NA 24.2675376725534 NA 23.6402524396464 24.2416177946756 NA NA NA NA 23.110853484108 21.5860132759285 22.3693502649592 26…
ADAR 27.4419792484871 26.0505524033101 26.95443291692 27.8977269828571 26.638521480698 27.4168426656149 28.2009979254726 28.4335265375689 25.9325623340321 27.554521023053 26.4831727147784 26.8019715136544 27.2490704646069 26.3367769311042 28.4314824049466 27.7984360483528 26.323024411596 28.8359719800213 27.4926543358775 25.4830808033334 26.4228423874629 29.0117438947796 28.285315642844 24.442243…
ADCK1 NA NA NA 24.4539570744891 NA NA NA NA NA NA NA NA NA NA 21.6073574073774 NA NA NA NA NA 20.6444460384634 NA NA NA NA NA 22.0161839472242 NA NA NA NA NA NA NA NA NA NA NA NA NA NA NA NA NA NA NA NA 20.1498165697565 NA NA NA NA NA NA NA NA NA 20.8624269935859 NA NA NA NA NA NA NA NA 22.5261744433664 NA NA NA NA NA NA NA 19.622704263128 NA 21.0234511614618 NA NA NA NA NA NA NA NA NA NA NA NA NA
ADCK3 22.4790356731941 20.3215648217962 23.8764476249137 25.3087062038059 NA 23.2988879095139 20.4045137715534 25.3868142401171 22.7209994451028 26.8015176835557 NA 26.0630611326988 25.3183857224061 24.8360602684502 26.5942087350274 23.943073153416 26.0454936387601 23.5099965141865 NA NA 24.2810315142931 27.2780055340015 NA 23.1684560570792 25.2948654736869 26.1593494927494 24.7054957462241 22.11…
ADCK4 NA NA NA NA NA NA NA NA NA NA NA NA NA NA NA NA NA NA NA NA NA NA NA NA 21.4400276474412 NA 21.4681636220264 NA NA NA NA NA 23.9597416332206 NA NA NA 22.8527554157165 NA NA NA NA NA NA NA NA NA NA 20.9686569506735 19.3770812888187 NA NA NA NA NA NA NA NA NA NA 21.2945321301921 NA NA NA NA NA NA NA NA NA NA NA NA NA NA NA NA 19.9902175565475 NA NA NA NA 21.4832027046958 NA NA NA 20.783359579…
ADCK5 NA NA NA NA NA NA NA NA NA NA NA NA NA NA NA NA NA NA NA NA NA NA NA NA NA NA NA NA NA NA NA NA 23.0915077010878 NA NA NA NA NA NA NA NA NA NA NA NA NA NA 20.5680451719133 NA NA NA NA NA 21.7120550569778 NA 27.3990437004014 NA NA NA NA 18.513565690729 NA NA NA NA NA NA NA NA NA NA NA NA NA 20.933017749749 NA NA NA 15.9657234196812 NA NA NA NA NA NA 20.8632894422721 NA NA NA NA
ADD1 28.2182030724127 26.9173151202595 25.4611184385917 27.7197819601057 26.1295836702544 26.2882256495687 28.0204559518307 28.6625931926318 26.6924248537599 26.1586355922104 26.5664642551223 28.0549922030431 26.6340474268609 24.8641126375443 27.2260910829606 27.1231155273148 27.8682685134383 26.4661827212405 26.5736623543875 18.5330825388709 26.8806821878831 28.4917529225124 26.8283697048456 25.…
ADD3 25.2811808335115 25.5530381050264 24.2753281389084 25.4633370880863 24.2034640607815 28.5323874592 29.2369794861643 27.1577994383937 26.2661536486858 24.7758151086419 23.770699779845 25.8812281570126 25.7764425206787 23.7547849713814 26.2364692540981 25.8372631560273 26.2789574935784 24.451558761862 27.7195819051632 NA 25.6680136353954 26.1369139640378 24.8960781027131 24.8201907972082 26.28…
ADH1B 30.5754171127949 30.2598651602928 23.6520549953329 30.3776554132327 23.2386910358337 29.0420907419895 29.6267954685924 28.6861985341167 28.9515648631381 27.7790103948832 28.4556449034282 NA 21.6064720855923 25.9716151627346 NA 23.8564428165816 30.4195229794144 NA 28.1200734469949 26.0057328366492 30.4534210366523 28.5734131782199 NA 29.0902552550087 25.455321826605 31.5815204593373 27.17886…
ADH1C 30.7491217127748 29.6490925932525 23.6520549953329 30.4724116353682 23.6411547728352 29.0589022967596 29.4650984349142 28.4348723785994 30.0505693855109 28.7822161205046 29.098146161949 NA 21.6064720855923 26.8046703318326 NA 23.8564428165816 30.9843659320005 26.3626231637196 28.408408867929 25.3264014381402 29.3855313662439 28.8925547325272 NA 27.399492146443 25.455321826605 31.79585109811…
ADH4 26.055820183208 25.2910791978068 NA 26.9222965730431 NA 21.2655532420564 25.4893860563966 24.1235251596823 27.0637716323585 NA NA NA NA NA NA NA 25.9809405696241 NA 22.5096619414746 20.6358208384201 27.3160906467027 NA NA 25.7721249585046 NA 27.4690197240089 25.1171750890207 22.0618009793529 25.9133486294865 NA 24.0780294315608 NA NA NA NA 27.2551845313567 22.875270522059 22.7428114633705 NA…
ADH5 28.7964663814905 30.3845194905643 26.7523059891957 29.3664810340875 26.0666381572973 28.8246027262698 29.5095249798114 29.706024100359 28.7269732581621 28.4872317136171 28.3060891020613 28.6090503140158 26.6944747667538 25.5197070311059 28.1155780850258 27.4383695480911 29.7037892866527 27.6856209368531 28.206067263238 22.1957776921059 29.9393529612782 29.4209754872662 28.7311407731468 28.66…
ADH6 22.828857406672 NA NA 23.8776537210571 NA 22.1655026330711 NA 23.3095252031343 NA NA 20.9748360724111 NA NA NA NA NA 25.207241666238 NA NA NA NA NA NA NA NA 24.1822224765522 NA NA NA NA NA NA NA NA NA 25.5480809501333 NA 22.7035069541586 NA NA NA NA NA NA 17.8055675543721 23.2099057670992 NA NA NA NA 20.5872409612179 NA NA 23.5308863630224 NA NA 23.0083123504344 23.3014453984264 NA NA NA NA …
ADI1 NA 23.0648526033669 NA NA NA 22.8019392076443 24.449404851678 23.3681701876516 22.6232099274158 NA 23.353249687442 23.1415677163138 NA NA 23.611397688433 NA NA NA NA 21.5717748596039 NA 25.4764155731598 23.1993275708538 NA 24.0732547579117 NA NA NA NA NA NA 22.4350394322358 NA 22.2815197520133 NA NA NA NA NA NA 22.2240617506861 23.3709789435375 NA 23.9182725649056 23.5067792300002 NA 23.9104…
ADIRF NA NA NA NA NA NA NA NA NA NA NA NA NA NA NA NA NA NA NA NA NA NA NA NA NA NA NA NA NA NA NA NA 26.9287597950503 NA NA NA NA NA NA NA NA NA NA 21.7024229812003 NA 23.5447819455836 NA NA NA 24.3205990889421 23.5692935681839 25.0699612077469 21.8367654088867 20.9900166853491 NA NA 24.1341743540404 NA 24.5072378986542 NA NA NA NA NA 30.5683717938826 NA NA NA NA NA NA NA NA NA 25.6293535070165 …
ADK 23.477314588156 25.1142898634482 24.4192092643791 23.3872535007667 22.4376652208266 24.8998252448036 25.6230153547498 27.0577216672992 24.34105692652 25.2432307967946 24.8963784172878 24.3793857710861 25.5590648082671 23.4061188295248 26.050680471936 18.35423646624 25.144915462191 23.0193759189593 24.663734095141 21.8417677958901 26.2963262989955 27.0937455676727 25.9461336449038 23.864706823…
ADNP NA NA 20.5899857285884 22.4115906362572 NA 24.0771946734435 22.2460823903716 28.276835505857 NA 22.5420914723698 NA 22.8340030185115 25.1660489666712 21.3973278538518 22.876751116701 24.0404016043861 NA 23.7598110745349 NA NA 23.7479491415889 25.8933935182107 25.5127360027838 NA 24.0739608486047 NA 23.2171453807137 19.2950581538605 25.5203956183221 NA 21.5471336486124 20.7067118449807 23.786…
ADPGK NA NA 21.3439815846433 23.6052719688645 NA NA NA NA NA 24.3276657065329 23.1051517712561 23.6225443076675 NA NA 23.5845941815263 24.4067248068278 NA NA 23.9859273844091 NA 23.17487967373 26.0549533499014 24.0245962562526 NA 24.7292093461562 NA 22.1940406053044 NA NA NA 23.2998899349352 NA NA 25.5017515563506 21.2753686376356 NA NA NA NA NA NA 23.7167947659223 24.5596947308767 24.94096187770…
ADPRH NA NA NA NA NA 20.9569447031156 NA NA NA NA NA NA NA NA NA NA 23.5911050088206 NA 21.3947672572791 NA NA NA NA NA NA NA 22.8518656811419 NA NA NA 22.6847008178798 NA 22.2779468467901 NA NA 23.1145595437049 NA NA NA NA NA NA 21.881118442795 23.276482262332 NA 21.1670873269431 25.3120625357103 19.9510285318817 NA NA NA NA NA NA NA NA NA NA NA NA NA 23.4226776844122 NA NA NA NA NA 25.644920713…
ADPRHL2 NA 23.5105193551289 23.3456296649031 24.0782237914436 21.5905980139347 24.3629307774554 23.7212748709217 25.0033797108534 NA 21.9433074993106 23.8503554967438 NA NA 23.1848499247124 NA 25.2844330048547 24.8795806322609 20.6004501506694 24.6234332209477 20.2628495699717 NA NA 23.7916474084843 23.5812403556202 24.152979366531 23.1635630769283 23.1783966905085 24.4932429636874 23.59829108139…
ADRBK1 NA NA NA 25.4871200219958 NA NA 23.5231570371232 NA 22.2836462573402 20.8423626211993 21.7805309569274 22.752520915364 24.7407267632253 22.8429370663655 22.4667630594272 23.7503320261039 NA NA 21.3396119082922 21.3274868582136 21.6395350241002 25.2457042198314 27.4867041602014 20.5387876063034 24.6800367796311 NA 22.5059076114142 23.7111245739113 24.3666036963257 19.4717645069589 22.188705…
ADRM1 24.9668616769033 24.2130160876499 25.677624917459 22.8209447607273 24.5853915909457 25.4827215604398 27.3018643467802 26.9009389726867 22.0430132614793 17.4981713819581 24.7262599511202 25.4414334968605 25.4387959127509 NA 26.6068069682373 24.0381095256771 24.6978382664405 NA 25.4377334390548 17.1611220392346 22.795405948286 27.2986549472174 27.0888508219883 NA 25.3247564989297 25.385958678…
ADSL 24.579641071798 24.3753078153535 22.9622048100501 26.0356535743357 24.875460835451 24.2252907080513 26.0964863538729 26.7232775595024 23.2739668626529 23.8727274775685 23.9393040830922 25.8545472696609 25.0682841336518 24.9342017882778 23.4846255094853 24.571810612922 23.575854041269 24.0429983210994 24.1111483290975 21.9844278466804 23.541315259139 26.4070069470903 25.053554146615 25.118243…
ADSS NA 24.1006766138079 NA NA 21.3658685256463 22.3640817407958 NA 24.6596332861785 19.2892714508413 19.0865820212456 NA 21.2809621569829 25.7660431588844 24.7224409356323 23.512437632317 22.824996796924 14.6370153730463 NA NA NA 20.6888734980136 24.0102979405607 24.4033218090564 24.9749432612818 NA 23.5239945098251 21.4072129503038 24.1652446107425 24.3947639869733 21.6289955044357 23.165551701…
AEBP1 23.9781984442579 28.3475888374784 30.5223956461365 25.726900606986 23.8576401208291 26.8910862771768 27.1274155513646 27.1464881925947 24.720570552502 25.3557657697049 25.7853841178082 25.1572256424363 24.9955649807926 24.5357681578292 24.6938450357721 24.1792644736579 27.583244647237 26.7713320649108 26.301966361993 26.7798541738506 26.8748603957388 27.7396718885035 26.6329997995126 22.777…
AFAP1 NA NA NA NA NA 17.8520661574596 NA 19.7382176347611 NA NA NA NA 20.3013030468996 NA NA NA NA NA NA NA NA NA 20.5074036612097 NA NA NA 19.6536655664163 NA NA NA NA NA NA NA NA NA NA NA NA 18.1629960622781 NA NA NA NA NA 22.1682203728586 NA NA 18.3984556251082 NA 21.8412495223366 NA NA NA NA NA 18.9504448338678 NA NA NA NA NA 18.9504078109078 NA NA NA NA NA 21.9974751504054 20.6882930018917 N…
AFAP1L2 NA NA NA NA 24.6495988718923 NA NA NA NA NA NA NA 26.9761156936793 NA NA NA NA NA NA NA NA 20.0079224300802 NA NA 19.218577425447 NA 16.949176968782 NA NA NA NA NA NA 15.8886243510137 NA NA NA NA NA NA NA 17.010047243964 NA NA NA NA 17.9167367043236 NA NA 20.8924509140094 NA NA 29.793134431061 NA NA NA NA NA 20.6295113753186 NA 13.588574106494 NA NA NA NA NA NA NA NA 16.6640166562618 21.8…
AFF3 NA NA NA NA 20.4683575537039 19.9830102807068 NA NA NA NA NA NA NA NA NA NA NA NA 21.334569000148 NA NA NA NA NA NA NA NA NA NA 16.3712729741969 NA NA NA NA NA NA NA NA NA NA NA NA NA NA NA NA NA NA 15.6365424924284 NA NA NA NA NA NA NA NA NA NA NA NA NA NA NA NA NA NA NA NA NA NA 32.8447010779472 NA NA NA NA NA NA NA NA NA NA NA NA NA NA NA NA NA NA
AFG3L2 27.2888693120002 24.5222067544809 24.1908109214248 27.5043217435477 23.3629067057025 24.9440331040178 27.9593580400716 26.5835328173784 25.9451549938251 25.9823717036891 25.6885293901764 27.1017016444832 25.8381198271991 25.6156244176305 27.197508449314 26.5578222464596 27.3368966770371 26.4142856908696 26.7418997134277 20.7403456996541 25.7207348459565 27.470348506893 27.6552977649898 25.…
AFM 19.0442740392014 24.4749988742122 NA 23.5405788292709 23.236408122701 23.0514881009114 24.9316564808747 25.6395052160434 25.648634887829 NA NA 24.4182095831148 NA 22.0935432943626 NA 24.5053272300488 NA NA NA 19.861302009557 21.851518783688 22.865371567197 NA 23.0415909783228 NA 21.8897987809955 NA NA 23.8914490549632 NA 23.3386681861568 25.2899188310529 24.4964466554628 NA 19.6907073549287 N…
AFTPH NA NA NA NA NA 21.6432088394487 20.473271724943 22.6291088882036 NA NA NA NA NA NA NA 22.6766402133148 NA NA NA NA NA NA NA NA NA NA NA NA NA NA NA NA NA 23.7637801042007 NA NA 21.523783991005 NA NA NA NA NA NA NA NA 22.7432533166222 NA NA 18.3453316061239 12.6730484304402 16.5429305887298 NA NA NA NA NA NA NA NA NA NA 14.5916801181044 NA NA NA NA NA 22.4113190900901 NA NA NA NA NA 22.79570…
AGA NA NA NA NA NA NA NA NA 21.7882435832472 NA NA NA NA NA NA NA NA NA NA NA NA NA NA 22.1005571181247 NA 26.0835024568316 27.5495061425241 NA 27.4181220619487 NA NA NA NA 19.6038789384817 22.9288158073418 NA 22.0124001641397 25.6297592603965 NA NA 24.2885292997049 NA NA NA NA 25.9051389786192 NA 24.874312949217 NA 23.2179401902417 20.4934567646122 22.8883575382211 NA NA NA 25.9150843849219 NA 2…
AGAP1 NA NA NA 21.228008355885 20.272916771978 20.16845911766 NA NA NA 20.4696597013838 NA NA NA NA NA NA NA NA NA NA NA NA NA NA NA NA NA 21.3258368449987 NA NA NA NA NA NA NA NA NA NA NA NA 20.0674579951144 NA NA NA NA NA NA NA NA NA NA NA 19.2582807789928 NA NA NA NA NA NA NA NA NA NA NA 21.1667870737708 NA 20.9502169851998 21.5010839652399 16.9569206047211 NA 21.4195796267172 NA NA NA NA NA N…
AGAP2 NA 22.97846992379 NA NA NA NA NA NA NA 23.5447937348602 NA NA NA NA NA 19.8870673709695 NA 25.8700543295383 NA NA NA NA NA NA NA NA NA NA NA NA NA NA NA NA NA NA NA 27.4761544139859 26.04465892749 NA NA NA 19.7919704638317 NA NA NA NA 24.1304477045829 NA NA NA NA NA NA NA NA NA 24.5767687246863 NA 27.2471076293069 NA 23.5070624357845 NA NA NA NA NA NA NA NA NA NA NA NA NA 26.2391537422914 N…
AGFG1 22.9912266841945 NA 23.4912157789692 20.1861988909047 22.9120984503021 22.1477874930184 23.8003540918795 24.0847334660355 NA 23.458214593991 22.6360953077758 23.1691797036844 22.4956003519379 20.9126613248802 23.5329929207901 22.634700284766 23.0779223839643 22.8672131211279 15.9630834676194 19.2750059559071 22.2956366705525 25.1888191137205 22.4084038632592 NA 23.5000275805381 23.883344707…
AGFG2 NA NA NA NA NA NA NA NA NA NA NA NA NA 20.0412901752376 NA NA NA NA NA NA NA 23.0261390894144 NA NA NA NA NA 21.0844723446136 NA NA NA NA 22.8551570534451 NA NA NA NA NA NA 18.5992990491703 20.9031581048542 NA 21.4613195653066 NA NA 22.0758695097219 NA 17.6011831813352 NA NA NA 19.2802043881179 NA NA NA NA NA 16.2729158609985 23.2222156123374 19.168946279344 NA NA NA NA NA 24.3419368124159 …
AGK 25.8577872229024 24.8213063870438 23.8031145820091 27.0538146072153 21.3365425169042 25.1774817379315 27.570009551745 26.7482311172215 24.4160399387731 25.9624459982169 27.5719053433603 26.449251026287 23.0369818159701 25.4414252646871 27.424251697831 24.8943452221268 25.768476583632 26.9261601726456 23.6776012623227 NA 26.1272077090597 27.1206490590819 23.9949748685342 23.5286658567526 26.77…
AGL 25.4981834365771 24.1904959736694 23.3787695212598 25.2034528586981 23.451735573405 24.6529641979857 26.0226118489986 24.5273586398548 23.9313692833081 25.8340920159881 25.171625633272 25.7630554499392 22.806568108034 24.466899008403 27.3315544531533 23.5146170277392 25.8371808518616 23.5915125309313 25.1601467906069 20.1718584718684 23.9776806583925 24.7373186313496 26.0503180311192 24.03608…
AGMAT 24.9421559762408 NA NA 25.8682536159671 NA NA 26.6929336355588 25.4455834915164 NA 24.1586210898819 25.3867313705687 23.5164348871698 NA 23.5636866901934 26.5846142511524 NA 26.6268469801148 NA NA NA 26.145918778168 28.3948779527553 NA 21.8949428109541 NA 27.0096126056674 24.3957119776962 NA NA NA 24.8512661822395 NA 28.5278445118072 25.6986667307218 25.3166495897145 NA 25.7530953749403 26.…
AGO1 NA 23.2535110910898 25.6448767177566 23.6602836483165 NA 23.346609224495 NA NA 23.1740765691546 22.9983867610126 22.4711666374644 NA NA 17.785375835721 18.1227370148134 NA 21.3031831871888 NA 22.6834778417721 NA 25.1604141898761 22.43812989167 24.3746911472352 20.2383440908172 21.0971911365031 22.9302839990192 23.9176879750699 NA 17.8646516656967 21.5818965782307 21.6830921206676 NA 24.10222…
AGO2 20.276101681194 24.3951447315569 24.8913266711206 24.1121715779881 23.9726801046933 24.5303714480371 25.0805946081672 25.8661290634745 23.1740765691546 25.0163516632479 22.6171488398596 23.0915690366627 NA 22.3970167784903 21.0487382955908 21.2542062956166 22.8576249352449 26.4527547096188 22.7780963851956 NA 25.4976041835148 25.387977528569 24.8486379345525 22.1488374466509 26.4579506650837…
AGO3 NA 23.0702225114554 30.6464716514764 23.6602836483165 NA 23.346609224495 NA NA 23.1740765691546 22.972108609789 22.4711666374644 NA NA NA NA NA NA NA 22.6834778417721 NA 25.1827850924305 NA 24.3746911472352 20.2383440908172 NA 22.197182490717 23.8383560428064 NA 17.8646516656967 20.890552259956 23.3606102868807 NA 24.7473794927831 23.8301348902727 22.4459433579466 NA 23.3791358645817 17.5801…
AGPAT1 NA 21.3766595841682 NA 21.3668291091943 NA NA NA NA 19.5504912855134 21.9192968981229 21.2292178184787 21.6574013226055 19.7711447842263 19.8187647120896 20.8797357956361 22.2747716991845 20.7854205384709 22.3304305787772 19.9857085455705 NA 22.099360011243 21.8714909338254 NA NA 21.9424056851554 NA NA NA NA 19.0783775664592 NA NA 21.381015844367 19.5362320357362 NA 20.6295202687934 21.847…
AGPAT2 22.3972165953065 NA 22.3099386905482 NA NA NA NA 24.5485966390637 NA NA 22.8957010038942 21.8557977024859 23.7357770485645 21.7780658969482 NA NA NA NA 21.9586164322997 NA 23.100407935126 23.0758499289489 NA 20.641326791878 24.5569325853295 21.9687996606668 21.4242524187635 NA NA NA NA NA NA NA NA NA 23.4421634405436 23.8496494391719 NA 23.3270427251267 NA 23.0198289156013 NA NA 18.5287593…
AGPAT3 NA NA NA NA NA NA NA NA NA NA NA NA 28.4761597458145 NA NA NA NA NA NA NA NA 24.0805270709674 NA 22.5995219879276 NA NA 21.5020692407814 21.8852659001781 23.1392490606122 25.1208202843228 NA NA 24.2111884355924 NA NA NA 24.7247673796197 NA NA 19.3716575490298 NA NA NA NA NA 24.1130051122398 NA 22.610455817537 16.6201338936853 NA NA NA 22.5787009170479 NA NA NA NA 20.8283495831502 23.979734…
AGPAT5 25.1311152862656 NA NA 25.3551087564556 21.4822939334124 24.5855910177095 NA 25.9078382526701 19.5867921526777 24.6976760367883 NA 25.8370975802957 25.4271102455881 23.3359056440812 NA 19.9276694712058 25.2612806077494 24.4376055391356 23.1377006962022 21.4590993724405 23.5896657746755 25.0311120574521 NA NA 22.8430755127607 24.9565619163276 21.9940703509714 25.5063331286634 NA 22.54674000…
AGPS 25.8778034762824 25.6087740337321 24.3700543884228 24.9200305867655 25.6178324751172 25.1292578581207 26.8971896470921 26.9719562751983 24.99387423385 26.5595539776862 26.7257078276232 25.8798741199967 26.4164584723455 29.2868363108091 26.5432914473539 26.1081496554084 24.5352483189995 NA 26.0859688943995 22.5670861674065 23.5664986596094 27.0633586655117 28.9750782477716 24.7916130324087 27…
AGR2 33.5935456571232 31.1407420822433 28.7799813491715 33.0804655325777 31.8734172258393 31.4485118743031 33.7774552948209 29.7776435772288 31.3345944231 30.5430221790508 31.2905165140434 33.8262315717993 32.0527830169882 32.0874867346275 32.4200341139311 32.4487686916252 31.9540279191426 31.9743050576588 34.0634250653484 28.5628721429259 32.0220370921751 33.3425941618829 36.3178766537151 29.337…
AGR3 32.1482624168196 30.4148172620439 28.4497238257097 31.9834851546654 29.7920339897867 29.3304216454595 31.5899040997684 27.9713624551312 29.7772318273644 30.0766788962158 30.5152652544392 33.6343629116891 29.8446536139155 31.6310461720542 30.8573016104639 31.2645793577043 31.2143107440053 31.00590680855 32.1606641375234 28.1170510698269 30.7398162208057 31.3719987203703 34.6815135340087 28.72…
AGRN 23.9827883882001 27.3422826984781 25.4953148869235 24.7040606176389 24.2878201549872 24.7738293937194 30.6473533768282 26.1954150139462 25.1371276457923 25.6477380457193 24.9669606615634 22.655902330121 26.338018333719 23.2818700492112 22.1302135851448 24.1965950730922 25.2690762998964 25.4203792786081 25.9593099676637 19.0002751460022 25.437618555034 26.7714619142322 28.7010762971392 24.126…
AGT 26.2052593770606 27.4464099457893 25.3725244205825 28.7330626013873 27.12979052218 25.4522726344726 27.4157540804831 28.2748426829525 27.9899749437049 25.896739243416 26.8938065094032 27.1276450976798 25.7388155428393 21.7291298746428 26.0224186131632 26.6406318358203 27.3536545173013 26.4548496429511 25.1631552696883 23.4555957007117 26.4213595431872 25.9788255632356 26.2041972346661 26.0266…
AHCTF1 23.3866261325355 24.8272444203262 21.745567238441 25.9060795267926 22.627978655664 23.2349445756423 25.9687662691995 25.3374926375501 24.8569841477534 23.4561713992709 21.160836541271 23.9582093038539 23.5854380117057 23.8090509512656 25.18477502921 25.183965304366 21.5030075394827 24.9521992198887 NA NA 26.8173924432101 26.1269811347103 24.9105073250781 26.0529479146766 NA NA 21.658632511…
AHCY 28.0493515962565 28.4238213970972 28.479607511807 29.1859091094446 28.2443613306653 28.9736537869025 30.2390720052402 31.7827310843985 28.7428964310851 29.416832586982 28.5494882224687 30.2941201531021 31.2025619912705 28.2165153148087 29.6381983002838 29.0620063620415 27.069626010309 29.3834790764876 28.4707781453404 24.5139637956104 29.7736276726777 31.7013668622407 31.1923302915025 28.799…
AHCYL1 27.3525366387766 21.204857668041 20.5323235805753 29.7038884223947 22.9215685759529 27.0286501402632 27.3694711650325 28.6381355203062 26.561903179953 25.8484903741407 26.3365033590406 27.1042708889502 24.610181383663 24.1195403090327 NA 26.4538360669171 26.5271572637385 27.0529170368548 26.2462386332458 NA 24.5329649882875 27.2926154008259 26.9936867185378 24.2654566673368 24.896946072057…
AHCYL2 27.4245592629636 NA 20.5323235805753 27.7057721746786 22.3770940016176 26.9829771077713 27.4287142507641 25.7897619732222 26.6782428242448 25.7679552825072 26.4171538266254 27.1654770437649 24.610181383663 24.1766159443529 21.6545503743576 26.1055036938903 26.5942523240135 27.0758939853145 26.1691957636036 NA 24.7160746461492 27.1727448231686 26.9936867185378 24.3758009601339 24.8969460720…
AHNAK 31.6837700404267 31.1119223456963 31.2120526437545 32.1917320238233 29.7863741020599 30.494770297645 32.6967872989161 31.8027682382066 31.5115469756563 31.0136069201798 30.6902060745727 31.0489825289108 30.1870072300801 29.8534643588523 31.9045879966603 31.0675432606129 31.7941004625631 31.3841307314334 32.0041767401969 27.6798000356524 33.0268276756156 32.5945925262356 32.9610131467391 31.…
AHNAK2 NA 24.4131129341733 23.1868336178545 24.3229032508419 NA 24.3859932269764 23.411691483246 15.4310927362094 22.0042369283299 NA 24.5485658322684 24.6678324824167 NA 20.0558437604176 NA 26.5165836673432 23.3319234180346 NA NA 17.3052958379026 25.4504618198246 19.5156132240934 16.5963848749094 24.4192594231786 NA 22.654001804899 25.0287135118368 NA 17.9659758798744 NA 21.6865491562798 NA 24.9…
AHSA1 NA 22.4041681128296 NA 27.7693987494333 26.5003485893451 24.1194605993845 30.1148691024904 26.5894301918209 24.3020397736058 24.6472571592619 24.2455261589168 26.5955768806851 24.4112589550979 23.2412031675594 26.383852647173 27.0332716278581 23.3145400976587 27.5388152783234 26.5528099084796 19.5352089183979 27.1618196256034 27.366333554633 27.6162840932758 23.9908399065075 24.413190427595…
AHSG 25.2370485051804 27.6899289168586 26.1245428653949 26.8469900363751 24.7776205346317 23.8271377931303 27.7218690351808 26.1293808963219 26.8349211651635 25.0490616537949 26.4806727484119 28.2482403340719 24.7883839931229 23.1594128231216 24.7915232135938 25.6562090193479 25.0764241878835 25.445708192241 25.8518706838604 23.4245451196096 26.2149439877838 27.1168156929434 26.3187329052114 26.9…
AIDA 24.5412963507147 22.8998104968266 24.1129955706795 24.7815878382915 NA 24.149099427967 24.8984189001983 23.7618512784725 23.170856617241 23.7152661765897 23.275587453197 NA 22.0700980090082 23.3609941253838 22.6854169569321 22.5029548696501 24.6103571355045 21.9002086392979 23.1269728663373 NA 24.2150681360323 25.4860020927062 26.044124842361 21.6731218451846 23.0956758102292 25.033177048008…
AIF1 22.6194511804459 NA 22.3760819242445 24.3199930247976 NA NA 24.6780425817727 NA 23.4603024010131 23.8182260124925 23.6887518692727 NA NA NA 23.1640973288278 24.979935554328 23.1502490083742 NA 22.5542342457408 NA 23.2151688840308 24.0258046391699 NA 24.1873185423888 22.8392687705409 22.9120417851753 23.4489401530548 22.2977396861408 25.0865729511839 NA 23.3074456630517 22.7681398913616 23.25…
AIFM1 30.1168353450842 27.5751260903121 28.5529651685859 29.0846026274046 28.2701873925288 28.3084860618454 29.4230257518449 30.864698406992 27.7353974191478 28.4759015313153 28.5437018602775 28.2236697543676 27.9954717133914 27.2963962756524 29.4135878065782 29.1929846244444 28.9183645890389 28.7498444091973 28.2628273794048 23.4390993783072 29.4144568751723 30.9669232544089 28.8707996495894 27.…
AIFM2 NA NA NA NA 25.181032873154 23.7329859351901 NA NA NA 22.4495295374003 NA NA NA NA NA NA NA NA NA NA NA NA NA NA NA NA NA NA NA NA NA NA 23.0344030379659 NA NA NA 20.2581174221634 NA NA NA NA NA NA NA NA NA NA NA NA 19.9663899767059 NA NA NA NA NA 22.7172488427041 NA NA NA NA NA NA NA NA NA 24.3280295019302 NA NA NA NA 24.3647216587663 NA NA NA NA NA NA NA NA NA NA NA NA NA NA NA NA NA NA NA
AIM1 23.591256844238 NA NA 24.3045770649263 NA 27.7939864841819 26.3800285194934 28.0227835807039 23.3192371540529 23.1142370335756 23.0852085533501 25.0825095836285 28.7797509667344 23.8706183261337 25.6098976288147 21.1156583963803 24.3923366847071 25.0587903581766 24.7796648581144 NA NA 26.8691389534401 27.0827935924033 23.0599791103037 26.8254827892978 25.8280293416462 21.2040295159096 25.882…
AIMP1 27.6155433611386 25.9145324914837 24.8468112296903 27.3757238345288 25.8481025382538 26.1351926035727 27.7724919193184 27.8645547575031 25.8324283509404 27.3507517994157 26.5219924413893 27.9204398855955 27.8893768070542 26.1626622303223 28.548183242603 27.4000525102826 26.7935854501028 27.1302885192836 27.7754751150972 24.4414561034336 25.0576514396411 28.5418677779451 28.8802602247914 25.…
AIMP2 28.6255933357631 25.0682500965722 26.2650763862475 26.5247904956198 25.2557944892263 26.3394401418622 27.5021668984552 28.1429716669596 23.8823057140537 26.3202368584842 26.4395469274163 28.2782825373247 27.4968929141576 25.4097149555294 28.4200120780145 26.5012420069224 26.2656929062804 25.7935445219893 26.694696729432 21.2995210692816 26.7657981491539 28.4552439253793 28.9958507296669 25.…
AIP 25.5935512659288 22.562628603706 24.2894794436802 26.1347141158025 19.0002201209996 25.3177024902424 25.2606185934703 28.0321601120488 25.3014733088435 24.9292817091875 NA 24.5333756010439 25.5569346311568 24.1250532430339 26.3324502251355 24.2471891387805 25.8811445882169 25.6123438385635 24.5229802682557 22.5800363132987 26.2253094654556 24.20213488674 26.4075775449382 23.3562058516325 26.5…
AK1 26.9034508581896 28.0405804283242 26.4121857577914 27.6532262668997 27.0786065696281 29.2575627103486 26.8524845763069 26.0388630748834 25.2534240226875 27.3964278517292 28.3885588910297 28.0584858949565 27.0533921505808 29.9614436568803 28.4222790396399 27.740208463297 28.0475753944289 26.6505088563139 26.3529407429557 25.0588576823165 28.3561938855312 28.6143661116367 29.3674987419519 26.00…
AK2 30.2854455798877 28.6246418775262 29.4435480245918 32.12040212703 28.4423629158522 28.9313545724744 30.5340232039031 30.4843617313563 28.3501473489495 29.7179550783118 28.6404958039076 30.2429321635468 29.3996117540649 26.8251911407184 30.5726965876324 29.8921645014782 29.9310003962854 28.4739820525946 29.6739312940247 26.1673861784072 29.4034064130159 30.8862762550026 30.0345409045336 28.057…
AK3 29.2629203186021 27.1409595467916 26.1122803703971 28.4842596432773 25.2760441592663 27.4104530336728 28.9477954284569 30.3440942560719 27.6854579089502 27.510858406146 26.1392035786415 28.5020971518031 28.2287187077837 24.9498684673338 29.3184270129213 25.9581446837752 28.0057732523183 28.491821107202 27.7288633770927 NA 28.0230509780122 29.2517760588159 27.6743364282944 28.0960446841633 28.…
AK4 24.408285939323 23.996697078821 22.9584376639567 26.8083492287172 NA 24.4291917918365 26.1201971720437 27.0516397947461 21.8220113707108 27.2056438238311 26.0421980335141 25.4908731504132 NA 25.937891281323 24.1087129972632 21.7374842006182 23.7045552874855 24.7680855623315 26.495526703711 16.0328313649501 30.0951922086732 26.6742959474346 22.7060119762489 27.6318352230408 26.3237616401713 21…
AKAP1 NA NA NA 20.4039939526254 NA NA 22.4145071793081 26.652917302178 NA 22.591255702678 20.629173382644 23.4962268350006 25.7233558071504 22.4917601462672 24.6106051795538 NA NA 24.0292929568592 25.2353427431798 NA NA 24.4124237053792 NA NA 20.8188598705476 NA NA 21.8783667910844 21.133020513998 23.7409755016477 17.4719133156234 NA 24.5290937844488 16.8310102809465 NA 21.1043056866067 23.802907…
AKAP12 24.8365025059917 26.6459722251794 25.2991133909755 23.6195004361481 23.0300757156672 23.0933946739059 25.6254067489473 24.8375870326738 24.8722239676116 22.9069733283569 24.9214618871655 NA 19.0831572612426 19.4674244536174 NA NA 27.0141406682071 25.5233039290979 26.3507885495391 17.4335715865695 27.4931229922199 26.3463003088374 26.4851834266191 25.6941955580195 23.843032944785 26.0053050…
AKAP13 NA NA NA 24.4177358757613 NA NA 21.5071810268201 30.7767449568167 NA NA 18.6815266803636 17.7996737149308 27.511417003351 NA NA 22.1700420977662 NA NA 25.2751302827298 NA NA 29.2907822347101 NA NA 19.3272192981099 20.626243762318 NA NA NA 17.0538410545406 29.2237889568164 19.4932006884385 28.3939358705156 21.2150044241078 NA NA 28.5681098156348 NA NA 16.3499947274359 28.1758040000614 NA 23…
AKAP2 NA NA NA NA NA 20.6426669556753 24.8670900782422 21.6723795871164 NA NA 20.4712584426577 NA 22.6233550721427 20.8335109008419 NA NA NA NA 23.8950417684942 NA NA NA 26.5320479670668 NA 22.2842621320841 24.2359116763303 22.8467534953243 NA NA NA 23.316578471385 NA 25.7251601744386 NA NA 22.4616418092878 24.4615568837507 27.7611070715884 20.7004007701597 19.2769626736471 23.1123402325563 23.13…
AKAP8 NA NA NA NA NA 21.6309780574025 NA 23.9408440708991 NA 21.0890133317589 20.8927251223003 NA NA 21.0798779671447 NA NA NA NA NA NA 22.0089141258701 23.4058228851568 22.8177440940479 NA 24.3408142102687 NA 22.2785878441668 22.1365136899005 NA NA NA NA NA NA 22.7187669739449 NA NA NA NA 22.8632894422721 21.399108911378 NA NA 23.0545427153223 21.3117715929599 22.2425600825546 NA NA NA 19.219003…
AKAP8L NA NA NA NA NA 24.6148720181495 NA 26.0689714697831 21.3114611893414 22.4671164379144 NA NA NA 21.4804391703265 NA 22.8655263784002 NA 23.0236575824708 NA NA NA 24.4633305392133 23.9953130910509 NA 23.0426716807211 NA NA NA NA NA 22.1430979214602 NA NA NA 23.0624780291338 NA NA NA NA NA NA NA NA NA 22.707173319605 21.7162819267612 20.9167848044342 NA NA NA NA NA 20.7533636702826 24.4981402…
AKAP9 NA NA NA 20.8011241663744 23.1016522584933 18.744327996362 21.1581140908391 23.7421319784309 NA NA NA 24.2890501968579 NA 22.6971826617324 NA NA NA 15.7328828707764 NA NA NA 24.3249710402382 NA NA 25.2706539193439 15.4414658425147 NA 24.4271588129966 26.5685034446846 NA NA NA 26.6610764757783 27.2069968280321 NA 23.6374469713659 21.9745210222836 27.3780812187773 NA 21.6326988401657 27.27955…
AKR1A1 29.2575057258012 29.1714559905098 28.1349309135269 30.5886956950309 27.0465628886191 28.949430856383 29.915941766953 29.6566556348816 28.4449230688614 28.8653228607707 28.9161055435744 28.9721725252504 27.1303362472564 27.881155670698 29.0455470419669 28.8652464110813 29.2012212101729 27.7405606778944 29.6609698332096 25.9486233752625 29.6130192226561 29.9994972743118 29.578143281335 28.68…
AKR1B1 28.3960875688014 28.1248417872864 27.4079542265657 28.4909510137788 23.3579541027414 26.8308281652102 27.2416400684175 26.3637463050646 28.6680323677621 26.2430905757199 28.2851185871822 25.940659726502 23.1619652819365 27.2883391957962 25.9373262669509 27.100279994407 28.0866327760971 25.4056443805853 27.6238280867772 25.6221035006268 28.9579038821041 29.5353356536582 27.0294989229018 27.…
AKR1B10 25.6301696222174 NA NA 23.6465009211099 NA NA 21.5935780497005 NA 25.5767531868313 22.4216097857848 25.2852930630772 27.9567430770747 22.2542351350401 NA NA NA 26.2274596169157 NA 25.3122578500679 NA 26.1301970853621 23.5682395873542 NA NA NA 25.2338700709108 NA 24.4286130693719 25.2873587068512 NA NA NA NA NA NA 27.0590267011832 24.1479217670619 23.8383514396812 23.0933192294642 21.90482…
AKR1C1 28.1873095270743 26.4267616429906 26.9215560915024 26.8554516304996 26.5257363906249 27.1065576591249 27.8547633979616 27.8873097138956 27.8617262291009 26.3966516821808 27.5252203061416 27.1572599571086 26.8306737313269 23.1300383635276 30.5743207020978 26.7894069047079 27.7979783410795 24.2921252860222 26.5573376025616 22.625748968889 22.3323414641925 27.5736251013213 26.0923578944201 26…
AKR1C3 28.3940757088363 26.0799841375586 27.1423075051371 27.0251477593247 26.5257363906249 27.1065576591249 27.9253232313923 27.8873097138956 28.0010568976155 26.7535849674594 27.6795661386016 28.0917062756544 27.3821779106181 23.1300383635276 31.0472438424329 26.9047201478906 27.843946047132 24.2921252860222 26.8671619723905 22.6769969571392 22.3323414641925 27.8059208938902 26.3142048722631 26…
AKR1C4 27.5679734340026 25.4720794671612 26.5276649759787 26.7212247974109 26.3263827842364 26.9220645865445 27.6631385735095 27.2720756502932 27.7680786194206 26.6062077388307 27.4959978807049 26.9840366332785 26.4691810067409 23.063018123226 29.7829273433001 26.6348012200858 27.6088961110346 22.7525378610364 26.0115912900969 22.1873834887493 22.3323414641925 27.0652129526015 25.6265687960415 26…
AKR7A2 28.1757023636644 27.4870857420915 27.0464047895183 28.7391480577249 26.694673219742 26.8586779376784 28.6913901906857 28.1425255019352 27.3405558168613 27.1129005491987 27.8276557093689 28.1531796144792 27.1026374548566 26.9367656806562 27.7624229480208 27.3797544363622 28.0756937321737 26.4098083282299 27.1327589688412 24.143972307784 28.0942751113931 28.279996647185 29.1557529813622 26.6…
AKR7A3 27.6325188972675 25.1076998210615 24.7855377768264 27.6303735094636 NA 24.0289012495638 26.040639056012 23.8466113606962 25.9562699952998 25.650468536748 26.157480476873 28.7687308231439 25.9603485411457 25.0151036354651 27.4428317304719 24.5067090250962 28.1937081046531 NA 25.6432872966016 21.4519254393391 25.4020566279403 27.4204517726478 29.0301407983269 24.7885243893346 25.597003979288…
ALAD 25.0713515528842 24.5126383610602 23.6718399156645 24.9300484305206 24.3993457328539 24.8542359785021 24.1481522546329 25.006565010447 23.8601390079825 24.488439370893 23.5160813600075 24.4649699478638 25.0433944809516 23.6948271547652 24.1218847465224 20.6664407375803 24.5668695952892 23.9139863196672 24.5386390265966 22.7403778191067 25.9892964144579 25.5917042662176 24.6004081806496 24.20…
ALB 35.5762968008306 38.5537207568142 35.4739117774071 37.2899325659728 35.6700780120698 35.6126973674821 37.1199993028595 36.126430336101 35.834679211108 35.3371233781933 35.6594230885351 37.2571388519694 34.2438575231159 34.0574550898132 34.8434975397146 35.6454371862007 36.0041689692636 35.2461812537185 35.9398286540969 35.534003614457 36.6161792301051 36.8196564408395 37.2704043018697 36.2489…
ALCAM NA 28.8049111666767 NA 23.7702178527776 25.0344265479746 23.8169203627598 NA 23.5078609219237 NA NA NA NA NA 26.4355513657348 24.3241538963059 NA NA NA 26.8049142429987 NA NA 23.7556744839191 NA NA NA 22.7923347580406 22.514564082896 24.8470975965661 26.5731825121446 24.6545531057553 24.821119014602 NA NA 25.0875685295845 23.1117832793219 NA NA 24.430591646522 NA 19.2909368037226 22.2272798…
ALDH16A1 25.975247940434 24.6784638863097 24.3754914386855 26.5533186362323 23.6328736449085 25.0227352270172 26.084666568311 26.0894381153604 23.9533165562152 25.6462648793646 26.9229086640578 25.5054003190984 26.5823235616527 22.2175670085139 25.8569850972787 26.0784243554454 25.1327142622254 24.2875003272438 26.4258308788284 16.8190314519042 26.4887248972277 26.3224865864227 27.2630058886787 2…
ALDH18A1 30.1413910495085 26.8981911047719 28.2676373403388 27.5648807829478 28.3053973889614 27.8642419456713 29.6915384696705 30.4069259286214 27.6254383408094 29.2348262229007 28.7084003029748 29.549217521769 29.3349179011683 27.4733815587489 29.9727210325057 28.2706319687852 28.6023680187327 27.7978337981255 28.1676635450997 21.7933029282068 28.4254547130262 29.7571472650916 30.908656836378 2…
ALDH1A1 28.7403384096226 30.9194811366713 26.5449267112285 30.3461281425061 24.3849557667386 28.7727110695357 32.2361816693229 31.3890178619181 30.8582817933 28.0894152828861 30.6894709486438 28.2290734774918 27.6321626753177 27.9037951431939 26.6220028742843 30.2699897526598 30.0541957891193 27.6933058774835 29.8094957667985 25.0275384630287 30.6694290415365 30.0888387694618 31.4260238528898 30.…
ALDH1A2 26.5053800859485 26.5711594802016 25.9460704901594 27.3788923624424 23.6527771525598 25.4089956051464 27.777404198427 28.2090582348376 27.4287066644023 27.2777870849144 26.4866914262816 28.6788973549432 27.0289223208641 26.5722217413262 27.0732491386881 26.1516875997736 26.9232312200995 27.0978633342597 27.2637080837117 NA 27.9471726232891 28.414985333848 26.3600325955822 26.6695835227458…
ALDH1A3 26.3994031392547 26.9948815629745 25.9758568871669 27.5714627325336 23.6527771525598 25.1379652545413 27.5306973837829 28.3823928633735 27.0506018055208 27.8308928612889 26.1887168858985 26.7401394798528 26.9440545581212 26.422326404774 26.4380316694275 25.7631241063389 26.9478273027846 27.789081234408 27.0588985045598 21.5632684371966 28.0552670940499 27.6562734048907 25.7277172281457 26…
ALDH1B1 30.1982972019821 29.9098641188835 29.9447473848528 30.4503870009804 25.9609094718328 28.2963116987622 30.787820567251 30.7080824011213 30.1394557000399 31.736201021028 28.9844565858154 29.1725597903244 29.5586752888134 28.4130677237183 28.4638691626415 28.6668371763709 30.8334862882894 31.542422008746 29.0979931716749 25.5796757100981 30.9418167962064 32.0249044755222 29.7854080501538 28.…
ALDH1L1 27.064406845937 NA NA 26.3146503817139 NA 23.1992721477138 22.6697462393687 22.7199953649764 26.3286705451071 26.8989445954797 25.7672203445541 NA NA 21.4960101516622 NA NA 25.9762647486569 23.5028206378336 NA 22.9570834382486 21.270335253746 24.5923146820762 26.7609112706821 19.1789565658175 NA 24.0472643939678 19.8864055771735 24.62331097202 NA NA 23.7788914059585 NA NA 22.9291500290373…
ALDH1L2 24.0201198103491 23.1748857676912 26.1840307803178 24.6371738648645 NA 23.5108811274107 23.646759086175 22.8894404620665 23.3094530388226 23.1395597831833 22.8997717826697 NA NA 20.6727084718194 21.4442556287109 NA 24.6078557264874 26.1941443581832 22.564776557377 23.1115618704732 24.0632708112383 25.685651678377 24.5072596787629 21.2387639128381 25.1574912706815 25.3656970208857 21.85799…
ALDH2 31.5083941104684 31.3986994394865 31.5516084848589 31.2364102241357 29.9203990376084 31.0868227511987 31.9188286761652 33.2610112007273 30.9608590307559 31.0420783876189 31.4798823391065 31.6494713899346 31.2656544206137 29.6677077924017 32.1175410916372 30.8329751853041 32.116282291496 30.7801468481058 31.1499351890473 27.0722183653801 31.1323409606049 33.4398505024996 31.989297889903 29.8…
ALDH3A1 25.7732083912243 26.4644558852004 25.5235641693973 27.0919351800063 24.0211090919283 25.1379652545413 26.9672892419406 28.1670385974969 26.9887913716556 27.0546106105552 26.1887168858985 25.8456953387581 26.7574343160272 26.422326404774 26.4380316694275 25.7631241063389 26.2789082360872 27.0796485147351 27.0588985045598 NA 27.6452850018038 27.6562734048907 25.7277172281457 26.413131985025…
ALDH3A2 27.5198908884086 27.3473236027434 26.1301513171198 27.778512061764 26.413749225659 26.2110529026533 27.5258611461834 28.6336582583692 27.3466081255691 27.9984239073061 27.1273694979816 26.7015465442228 27.3286238120017 27.0299849687484 28.037475873467 26.4415691626448 27.4027327759856 27.1373127589263 27.9515597109039 21.0928461609292 28.0450590490727 28.5740539444997 27.9585172606422 26.…
ALDH3B1 25.7732083912243 26.4644558852004 25.5235641693973 27.0919351800063 23.6527771525598 25.1379652545413 26.9672892419406 28.1670385974969 26.9887913716556 27.0835396864318 26.1887168858985 25.8456953387581 26.7574343160272 26.422326404774 26.4380316694275 25.9648411262676 26.2789082360872 27.0796485147351 27.0588985045598 NA 27.6452850018038 27.6562734048907 25.7277172281457 26.413131985025…
ALDH4A1 24.0580236072804 28.3528884518133 24.3298505249675 27.6848202236109 24.9042630611553 26.2105362824633 26.235326307245 28.13306412802 26.3461004844778 25.8480647998861 25.714341431659 27.6499132748659 29.6056578868221 24.0281409597693 28.2276595663908 26.9784045245898 25.722980504817 26.6910709173138 22.9213493786975 NA 26.5870509215835 32.3284689014742 NA 25.9953046795902 28.9865109253213…
ALDH5A1 25.2360821665128 23.895351729866 25.796400005399 25.926020445545 24.5204079083244 25.3999581129885 26.5607530758201 26.9182487901024 24.8711280382682 26.3077530112745 25.142646196738 26.6228799479553 24.7441499654264 22.9154031098241 24.4800502004712 26.0674555742518 25.7308849057838 24.9193432761097 23.5729030338675 19.9050446604644 25.6373743322947 27.6431660303258 26.7840912124512 23.9…
ALDH6A1 27.2764622949685 25.6688929892547 25.5793513318498 27.8690166632246 NA 26.9813107365088 27.304095785994 28.2364829398769 27.9220084703629 28.3875527855457 26.6858751362028 26.722048702938 24.3390708852414 24.6369842078703 25.2559244793837 26.939577824442 27.892560869919 27.3965170336794 25.3984315517023 NA 26.516871415758 27.2496747762707 27.5718188134975 24.9057853558088 25.2143460262801…
ALDH7A1 26.6378015456828 28.7050827290979 25.6697602937641 31.6910221563332 25.299031897403 29.2686774540857 28.2459324755596 29.8049242256185 30.198557272233 29.1032480829997 27.3427814966833 27.0726524569449 25.5967222547995 26.4121987627298 26.8462877102526 27.3015225868553 28.2637573257352 28.0676621484597 27.9798460125527 22.8380663136803 27.8650993093378 30.3052980191356 26.9183379720314 27…
ALDH9A1 28.9216678234911 28.9751479370882 28.0889790222963 29.5854199772746 28.1160968304414 30.5605958821822 29.0262673117296 29.4180291051166 28.2292760459833 28.9644370729535 28.6328912171039 28.6792552461282 29.0277593043846 27.8546854920776 29.5249654068578 30.2361282104659 28.7888853054458 28.1460966471825 28.7435067110616 24.91474177973 28.9483333248414 30.6868528415483 29.8132748618892 27…
ALDOA 33.0505613554782 33.5148522629096 32.4060346293703 33.6681894996723 31.704317734 32.135130420698 33.1318640730396 33.3886758624025 31.3096912980084 32.3614607739728 32.5536236552087 33.1770986469862 32.2556741385851 31.4076343041441 32.5096982819824 32.7092166571757 32.7169731620999 31.9413797112256 33.2608235090632 30.753447298311 33.0496546009894 34.3608352899144 34.1867187967694 31.62386…
ALDOB 28.100494308749 27.6593079951335 26.4309217836008 28.717018127568 27.7866326846679 28.1093515509129 28.3782457995787 27.9913325540801 26.5296402804712 26.7187516908118 27.9708165433415 28.033441843361 27.9915226461834 25.2010197224987 27.2483786529613 27.4592739644719 28.1025863990004 26.8267029633836 29.0492321098304 26.9588253065499 28.4600410941129 29.4492068397846 28.9208477057244 23.52…
ALDOC 30.027623292653 30.667315765162 28.6830547186102 30.7031691369213 27.8397607301345 27.911325910703 30.3364306268731 28.619988879122 25.3111479465653 29.6595037910205 29.9115920267657 29.89724545577 28.1947059607472 28.3123506887051 29.7065340608218 28.5647452039394 29.6615250020403 29.6412108397883 29.6880395951946 27.8958667286676 29.7351359950601 31.3729355365183 31.0000661728381 29.31012…
ALG1 NA NA NA 21.6070909646032 NA NA 26.1146997257509 23.4046281065868 23.5923032748023 23.4890276757347 24.0896147012305 24.8930066873867 NA NA 25.3557113380314 23.6846809993544 NA 20.8335186216309 24.2640667062487 18.9862753740025 NA 27.1127755009348 24.5002695597136 16.2835857857377 26.1946751081067 22.8759172977593 NA 20.8246511458751 NA NA NA NA NA 22.5079431650861 NA 25.4626224618897 24.220…
ALG11 23.4683849009457 NA 22.454548311832 NA 20.1364980442985 NA NA NA NA NA NA NA 24.133321604727 NA 23.9241530266214 NA NA NA NA NA NA NA NA 26.188345258805 23.6412562224442 NA NA 22.9693988182639 22.1551764643174 NA 25.6784939747836 NA NA NA NA NA 20.9185400897473 NA NA NA 22.6514091243884 NA NA NA NA NA NA NA NA NA NA NA 22.2005927363218 23.2021483415156 NA NA NA 21.1614579192388 21.680793884…
ALG12 21.4305444323403 NA NA 22.1282889096279 NA NA 21.9785694243939 NA NA NA 21.0157485172844 NA NA NA NA NA NA 20.4140141836341 NA NA 22.2710366527516 NA 21.6857291975723 NA NA NA 21.5396396165542 NA NA 19.179114553382 NA NA NA NA NA NA 22.1276688186962 NA NA 20.995451118274 NA 19.8554829265196 NA NA NA NA 21.7519068577565 NA 19.5424141218543 20.8212523678753 NA NA 19.6908863509372 NA NA 19.651…
ALG2 24.1868351287759 21.4398197264864 22.6344344130898 24.9213629092357 NA 22.9697149888236 24.0285935735265 24.7863870961708 24.0492263806738 24.1564585543299 23.1341853236336 22.0932563560822 23.7978534534547 19.6172862991527 23.611397688433 NA 24.4291228172386 19.3450521708559 23.8825836295898 18.5894243910543 23.3097860747642 26.4373380522935 26.0227521562823 22.8241453363388 25.963725628883…
ALG3 22.4363821555284 NA 19.9410447398436 22.2434756061048 NA NA NA NA 21.0236541987579 22.1654443616313 NA NA 20.7840548830588 21.6281366744739 23.6852811325495 NA NA 21.8281155600541 20.9390224407331 NA NA NA NA NA NA 21.189387835903 NA 21.5960696139278 NA NA 18.3875630071364 NA NA NA 21.9931581547651 21.4755840263462 21.4298960380949 NA NA 19.6247097961545 NA NA NA NA NA NA NA 20.4500130649328…
ALG5 25.2002948859718 NA 25.4035363569857 23.5708470462776 NA 25.0925327119339 24.3931233212797 27.329621312072 22.0395108125531 21.1066396122511 24.2306886493337 22.7265645163958 25.9619295900345 24.2001077625943 24.592830937908 26.5131487975332 23.4948365454213 25.0038621995591 26.2714110915485 NA 22.5916026953411 27.2586684617167 26.5053114789191 24.3753495801141 21.3082090249291 26.0571804128…
ALG8 NA NA NA NA NA 22.4933712480444 22.9842139964992 NA NA NA NA NA 23.9734598475222 18.4705119218848 NA NA NA NA 15.7357490402111 NA NA NA NA 20.5982524566348 NA NA 23.6428542149529 NA NA NA NA NA NA 17.9412182731482 NA NA 22.998186507507 NA NA 21.5796888287057 NA NA NA 22.3788826082758 NA NA NA 22.5879207775799 17.3654595498991 NA NA NA NA NA NA 18.7963216745882 NA NA NA NA 18.4044222970023 NA…
ALK NA 25.7080200260349 NA NA NA NA 18.8038189531932 23.5980752238839 NA NA NA 24.6608167809759 NA NA NA NA NA NA 22.7931726430802 NA NA 24.1726612859594 NA NA NA 24.5605987245001 NA 23.8550724360878 NA NA NA 19.0962647566503 NA NA NA NA NA NA 22.1246779400147 NA NA NA NA NA NA NA 23.8408808589475 NA NA 18.4099957997751 NA NA NA NA NA 18.6256303715601 NA NA NA NA NA NA NA NA NA NA NA NA NA NA NA …
ALOX15 23.8432227652592 NA NA 23.7528012079528 24.1030236188723 24.7890410492109 26.8513771178506 NA 24.254806685567 NA NA NA NA NA NA NA 21.7879965880361 NA NA NA NA 25.5967168528842 NA 21.7124329599672 NA NA NA NA NA NA NA NA NA NA NA 27.0571680153634 27.4978419261492 NA NA NA NA NA NA NA NA NA 27.3607200180632 24.311238045482 NA NA NA NA NA NA NA NA 22.5695914187912 NA NA 25.1810647300027 NA N…
ALOX5 25.0017011089964 24.3259228755224 23.5902610606823 23.5840730763066 NA 24.1793593999209 23.9487698404017 NA NA 11.8339890176715 25.7436344347798 NA NA 21.2812644738275 23.607845005691 25.0925062184616 24.7038839351194 NA 24.7795559580679 19.4094323732448 NA NA NA 23.3201604065938 NA 23.6912762296512 21.5758910066244 23.8039925296427 23.6606068155063 21.700553169312 22.8482527159434 22.25364…
ALPK1 NA NA NA NA NA NA NA NA NA NA NA NA NA NA NA NA NA NA NA NA NA NA NA NA NA NA NA NA 23.9009401239769 NA 23.4238063330447 NA 22.2690513236938 22.6962331930992 NA NA NA NA NA 22.7812256233649 NA NA NA NA NA NA NA NA NA NA NA NA NA NA NA NA NA NA NA NA NA NA NA NA NA NA NA NA NA NA NA 25.2367584526076 NA 23.0258029498305 NA NA NA NA NA NA NA 23.6980259211246 NA NA NA 23.5966770486748 NA NA NA …
ALPK3 23.4028080646624 28.838275810787 26.9946831742211 NA NA NA NA NA NA 25.7923402197675 NA 27.2158976159015 NA 28.1900168273831 30.2498628118756 30.0407854580696 NA NA NA NA 22.2527087375957 NA 30.8961693587533 21.1979413532061 30.0544214067384 NA 23.7707824373513 NA NA NA 28.9201282928463 30.1402315505124 NA 26.7446953259266 NA 21.674977674099 NA 29.5428940505021 18.2326036135081 NA 30.070094…
ALYREF 27.6356198644102 26.3276961976165 26.4831324196515 27.255406609646 26.1354294980845 25.1805140384569 27.5958126000024 27.9908604593846 27.4132759076987 27.3033424611062 27.1353224766114 27.4000577236224 27.4830972604649 24.8560885145852 28.3685619611409 28.3546843533799 27.0305572420533 27.4828313240642 27.5848472749097 NA 27.1788763501244 29.1883882979349 29.3564777073074 21.6457173544799…
AMACR 23.4769809984783 NA 25.6521099904732 NA NA 22.6379324646594 33.9515668049476 28.3098495943743 29.2066047489469 27.4489834853373 NA 24.364224043549 21.3584612629584 21.2992415628039 NA NA NA NA NA NA NA 26.0051403361132 NA 24.4821743868971 29.2385594835208 24.2228884814222 23.7864762338256 20.689624381732 26.2622436637496 NA 23.3161584903932 NA 28.2469211364235 NA 22.1610439020885 NA 27.5191…
AMBP 25.0444029581973 29.072785426241 26.6622954646954 28.4060775688843 24.3310746576935 25.8167712307844 26.1220313301716 27.1717520769264 25.0437102793718 26.309414353102 25.7799183419778 27.3592571148256 24.7303200366042 23.2821993302417 23.9719937575752 25.4212961329423 26.1866116840801 24.4149516343852 25.3534068608677 24.6663231630043 27.6749517860716 27.2232439509174 26.6684494026669 26.14…
AMDHD2 NA NA 20.9530056548717 22.2817432955867 NA NA NA NA NA NA NA NA NA 20.7085198129204 NA NA NA NA NA NA NA NA NA 20.9725241055429 NA NA 22.8274710408337 NA NA NA 20.7624323260759 NA NA 23.0870765772121 NA NA NA NA NA NA NA NA NA NA NA 19.6178602127606 NA NA NA NA NA NA NA NA NA NA NA 21.5408838490422 NA NA NA 19.8847712187911 21.3255722724227 NA 23.6845793477996 NA 22.5905957297708 NA NA NA …
AMOT NA NA NA NA NA NA NA NA 22.3326228257502 NA NA NA NA NA NA NA NA NA NA NA NA NA NA NA 23.4791047700298 NA NA NA NA 23.2300919924609 NA NA 15.7305125937414 NA NA NA NA NA NA NA NA 22.4869356524731 NA 25.3633653372469 NA NA NA 22.8040191257779 NA NA NA NA NA NA NA NA 23.7309771294716 NA NA NA NA NA NA NA NA NA NA NA NA NA NA NA NA NA NA NA NA NA NA NA NA NA NA NA NA NA NA NA NA 24.7898331007856
AMPD2 NA NA 21.3727997145638 NA 23.0974789007993 NA 27.1279690609763 NA NA 21.760642802015 21.8143211615404 22.6593779593149 20.7277759040162 24.0797485995288 24.2530883237321 NA NA 22.7422358236235 22.8886864020697 NA 22.8260953395816 NA NA NA NA 21.8249851471136 21.3627796536858 NA NA 22.9044854209326 NA 21.5837236882262 25.7173361890118 20.0900791520879 NA 21.3029545769581 25.1749486101648 20.…
AMPD3 23.2179041688233 19.4901634057588 NA 21.8687246077904 18.9619724545344 NA 20.7867689523583 NA NA 20.3245123979396 22.9079083738111 21.61537729125 15.4010128153828 20.4759253585673 NA 23.9389973234576 21.6080165288751 20.4422368576263 22.3775865363224 23.7195641893363 20.9575186929326 NA NA 21.0736885367745 21.0920628544275 21.0850950654841 20.8487841429607 NA NA 17.549528997616 21.904354949…
AMT 21.4248879807975 NA NA NA NA 21.0652241510643 NA 23.6066844316668 27.3815012993247 19.0818240781262 NA NA NA NA NA NA 21.6859045359718 NA NA NA NA NA NA NA NA 23.3586249115399 NA NA NA NA NA NA 22.9428702614177 NA NA 24.5492637622649 22.2028777015496 24.3375745392664 NA NA NA NA NA NA NA 25.339402251954 NA 21.8690673931477 18.6180162060576 NA NA NA NA 23.164935153127 NA NA 19.8957039619155 NA…
ANAPC1 20.7718585686768 25.0904549053368 NA 21.4747823201312 NA NA NA 23.0189227800347 21.3989993552536 NA 19.705580080619 25.0060645435365 22.3661674424048 20.6033872860966 NA NA NA NA NA NA 21.4264449492697 19.7907143936929 NA NA 24.0833851823836 NA NA 20.9374284214142 NA NA NA 20.1939415883515 NA NA 21.9405537682115 NA 23.263488712459 21.6078043787919 NA 19.6543633159395 19.8873039260355 22.40…
ANAPC4 21.2804524908067 NA NA 21.509864868479 NA NA NA 20.8003896428286 NA 22.2882983553915 NA NA 21.2408844783699 21.6879727754039 NA NA NA NA 20.6334369576967 NA 22.1680642491241 22.3646455247406 NA 19.8981171644485 NA 28.0582162623543 21.3737902054355 NA NA 18.3268332223151 NA NA NA NA NA NA 21.4013399587706 NA NA NA NA NA NA 21.6421469083357 NA 21.4938769438111 NA 21.1295509312095 NA NA NA NA…
ANAPC7 NA NA NA 20.7446088586333 NA 23.1557200058293 24.1001648781701 24.8733979250834 NA NA 23.0268972273243 23.3245165181302 NA 18.489996874899 22.8427347419917 18.774378490342 NA 21.7236784407672 NA 13.8137010392661 NA 25.2706738781575 24.1028955095575 NA 23.320041932598 NA NA 24.4224114254999 NA NA NA NA NA 19.6049585536903 NA NA NA 24.506039486024 NA NA 22.6717427533603 21.3036402990019 NA 1…
ANG NA NA NA NA NA NA NA NA NA NA NA NA NA NA NA NA NA NA 23.0328471674898 NA 25.1119046338821 NA NA NA NA 22.3914171977084 NA NA NA NA NA NA 23.845516850079 NA NA 27.0744414560922 NA NA NA NA NA NA NA NA NA NA NA NA NA 21.3528699773449 20.5038858956095 NA 20.9958789187637 NA NA NA NA NA NA NA NA NA 23.0891216614372 21.868830088883 NA NA NA NA NA NA NA NA NA NA NA NA NA NA NA NA NA NA NA NA NA NA…
ANGPTL2 NA 22.4547842370151 22.9864708642646 22.267929089317 NA 22.182605912666 NA 20.7353990138687 NA NA 22.2076780821856 NA NA 18.5404345726552 NA NA 22.4504788106051 NA NA NA NA NA NA 20.6678876912915 NA NA 20.410861225107 NA NA 21.9791104479117 23.3165922810436 21.8613254872298 NA NA NA NA 21.8497830441369 NA NA NA NA 21.0094951480092 NA NA NA NA NA NA NA NA NA NA 21.2009021960668 NA NA NA NA…
ANK1 NA 22.5357846298073 NA 24.0930854556086 24.8156511500548 21.3091254784952 13.8671821963937 25.7752037534323 NA 24.7099716651027 NA 23.809308893567 22.9858561785891 22.5235471206077 NA 23.0067708659466 NA 23.7084831874106 NA 20.0678780968646 NA 22.9315541423016 NA NA NA 23.7496624165442 22.0250323524324 26.451728185732 NA NA 21.3699519192298 24.1426999438162 24.0241565932212 25.8141455955378 …
ANK2 NA NA NA 24.4911093280956 24.0272314244067 NA 22.5435270157846 20.2751355767751 24.0908990463114 23.362616475736 NA 24.6691385261074 NA 22.8108581286232 NA NA 24.8098417104974 24.3928810226687 NA 20.0524778370914 23.5036093439039 NA 24.9532259575982 23.0062144321313 NA 19.8971600508799 24.147045267677 NA 23.6661047847957 21.5787909645155 22.6766746435853 NA 24.7095247571674 21.8293549855321 …
ANK3 NA NA NA 25.2405471586751 22.6961646221119 22.8527668434263 21.9107122580297 26.4356898109474 24.5313505219001 24.9537104164186 21.9059547064937 22.8413512722033 23.1553293560669 23.7467593990233 24.3554028530844 24.4508613648334 25.2344808824758 24.3096015268438 21.679359824088 NA 23.5036093439039 25.2252139288789 NA 21.661686778464 NA 24.7724738598056 22.0250323524324 21.7223906419847 NA 2…
ANKFY1 27.29432361991 25.1697011773245 23.9700635743719 27.1563197677028 NA 25.237954407078 26.6416241930849 27.9246311503035 23.5691208562043 26.3656691577786 25.0068513170776 25.6552390691043 NA 23.6878169061296 NA 25.9389024569455 26.1777594378436 22.8683563052919 24.6506977844858 20.3734663127421 24.290121668014 23.9124073275044 27.196623305368 23.7514155460133 26.3093935352446 26.22595534372…
ANKHD1 23.048982691256 NA 22.225021457257 22.4844005611565 22.1418171476129 23.0519571738514 23.9657842846621 25.4281408489495 NA 21.474876370468 22.7784970852985 NA 24.230383754784 21.0048129804326 22.112053826319 NA NA 24.1306378004717 22.515032293445 19.5221293922645 NA 23.2131318154215 24.9355395275643 NA 23.4875736363674 20.948385769385 23.4108689867411 24.8372390909675 NA 20.142456118545 NA…
ANKRD12 NA NA NA NA NA NA NA 25.3412446217182 24.7119836641859 21.6258113846201 NA NA NA NA NA NA NA NA NA NA NA NA NA NA NA NA 20.9259605758433 NA NA NA 19.6540695677966 NA NA NA 24.2232936728278 NA NA NA NA NA NA NA NA NA NA 22.1863923610851 NA NA 17.7571881450395 NA NA NA NA NA NA NA NA NA NA NA NA NA NA NA NA NA NA NA NA NA NA NA NA NA NA NA NA NA NA NA NA 15.0108952016392 NA NA NA 21.3504601…
ANKRD13A NA NA NA NA NA 22.7647946669737 NA 22.8895667193046 NA NA NA NA NA NA NA 21.9416644873022 NA NA 22.9726520611459 NA NA 22.6008856593387 NA NA NA NA NA 21.7856959087923 NA 19.943421975068 NA NA NA 20.8649825779438 NA NA 22.5649300264203 NA NA NA 20.4001206080507 NA 21.7463855642554 NA NA 22.1999580464155 NA NA NA 20.0585192301029 NA NA NA NA NA NA NA 20.6580597758608 21.7326858275487 NA N…
ANKRD17 23.048982691256 NA 22.225021457257 22.4844005611565 19.2985056428219 23.0519571738514 23.9657842846621 24.5041817957408 NA 21.474876370468 22.1536961287597 20.3435262363888 23.9103206643804 20.3662795202239 NA NA NA 24.1306378004717 22.515032293445 19.5221293922645 NA 22.2886701012667 24.9355395275643 NA 23.4515972447397 20.948385769385 22.7578546783466 24.7707955411551 NA 20.142456118545…
ANKRD22 23.7269822795153 22.7388389881975 NA 24.5274767674286 NA NA 23.2789224110772 21.7181147496452 NA 22.7949341878161 23.3894911269084 24.4960991701405 24.221125679962 23.1904326744355 22.1562509963451 23.6308203495208 23.4245343558317 NA 25.750984105807 19.6968181430728 21.4160573398164 24.9280251099985 23.1355464727898 21.2306256235321 24.4491844212599 22.925217572747 23.0314553228003 25.58…
ANKRD28 21.003237206435 25.8854639766097 18.3717936571508 21.659401915142 22.7340575342883 20.7328762479117 21.8573287843996 25.6831072726909 20.1550405469363 22.5886002737546 21.1719744954352 20.95461096199 24.4399884553652 NA 25.7141421540282 23.692421820642 20.2203641561399 NA 16.4333474498614 NA NA 22.9216284998115 25.3884505960115 19.9826204233354 NA 21.3267855040702 22.271096512482 21.35846…
ANKRD44 20.6761774768326 NA NA 22.3903258983642 NA 19.4623125453411 NA NA NA NA NA NA NA NA 21.050805208566 22.3957610867026 15.5355426976321 NA 23.3141251604874 NA NA NA 24.4889786594931 22.86355601616 NA NA NA NA NA NA NA NA NA 22.5927695739428 NA 21.3111396294586 NA NA NA 18.5936573723371 NA 21.2878927051594 NA 23.2465015615914 19.8275427407364 NA NA NA 29.6227205844015 21.9573380170636 NA NA …
ANKS1A NA NA NA NA NA NA NA NA NA NA NA 21.4734104684899 NA NA NA NA NA 19.629859958491 NA NA 22.0448056516223 NA NA NA 22.1712140659451 NA 18.7034575275019 NA NA NA NA NA NA NA 21.8796647590535 NA 21.4093287782453 NA NA 16.8635087548785 21.2551692205637 20.0512965784073 NA 22.9881645824975 NA NA 26.9780487158434 NA NA 20.656348917832 NA NA NA NA NA 21.7111981102128 NA 21.7287226960291 NA NA 24.6…
ANKS4B 22.1435183656463 NA NA NA NA 23.0964219292969 19.0313512111262 26.3047786164295 NA NA NA NA 23.9483028821793 19.4614334830318 NA 22.1115286004991 21.7240533117257 22.9964721095041 22.1814810798447 NA 21.4696795723952 24.6239834919552 25.3135118723095 19.8204734884053 23.936627156703 NA 23.5217513834567 24.7162413104823 NA NA NA NA NA NA 23.9961005316341 20.0382786898697 23.3478678748041 23…
ANKZF1 NA 15.4276303959193 NA NA NA NA NA NA NA NA NA NA NA NA NA NA NA NA NA NA NA NA NA NA NA NA NA NA NA NA 19.201638168207 NA NA 26.4615768666798 NA NA NA NA NA NA NA NA NA NA NA NA NA 19.1495883635165 NA NA NA NA 20.3578011146612 NA 18.6295202687934 NA NA NA NA 22.6893236485244 NA NA NA NA 23.6176656457585 26.2070971581464 NA NA 26.3589920472681 NA NA 21.4096706135172 NA NA 28.0235957227164 …
ANO10 23.4986028502435 NA NA NA 21.6094285630401 NA NA NA NA 22.0492769086611 NA NA 22.3046877650924 NA 23.1241462447831 NA 22.5645300426221 21.8232366093227 22.2390786992006 NA NA 23.2436571885499 22.8776537210571 NA NA 23.0145589196871 22.2824533118561 22.4216816883942 23.003614327739 20.2283020079642 NA NA 22.9842174739915 19.1681677212519 21.4836750789873 22.0406081226269 23.574889131281 22.3…
ANO6 NA 21.228513400457 NA NA NA NA NA 25.3929465127928 NA NA NA NA NA NA NA 22.7491631772879 NA NA 21.0433944809516 14.0199468410546 NA NA NA NA NA NA 20.500855491878 NA NA 21.7057804389078 16.7068332334355 NA NA NA NA NA 21.9560159149982 NA NA NA NA NA NA 22.5934663523868 NA NA NA NA NA NA NA NA 20.5628908114246 NA NA 23.1270059395447 NA 20.9783969523187 NA NA NA 21.1593835644501 NA NA 22.01493…
ANP32A 28.2703344070853 28.2593020048858 28.0238412955919 29.1191155787802 33.469187207603 26.1160863175186 29.4795737081961 29.0003885693394 27.4309358247132 28.5093208344792 28.3162799778315 29.1401094342617 28.8721528538051 27.0043054751561 29.7687886115073 29.1838911696066 28.4145775013483 28.5486698687027 29.2226609257603 25.571032749298 28.4322669090166 31.0889911839952 30.2143194126501 27.…
ANP32B 28.8307409061146 28.1960917705539 28.1747516469847 29.514612362844 33.4558704608188 25.5691631377763 29.57739307321 28.1857758206655 28.5078621049583 29.0197184365579 28.8358953229971 29.6040009479529 27.6706364635922 28.1748087438412 29.7793062031332 29.5414433461083 28.69037287653 29.3289889917694 29.23812214985 24.6798363029081 28.8809258099646 31.1685402748997 30.7550823405724 27.66080…
ANP32E 25.3479820588681 25.2186104592696 26.448536160696 27.7784095419278 25.7907817961047 24.8752695844924 25.2968954178823 24.8360767520837 24.6879978623781 25.941763872888 26.4262979349734 26.4766161236741 27.1959613429299 24.7012794898688 27.9271378836157 27.8449223666124 23.5364286511871 24.9061333522138 26.4401135328704 24.2367971296534 24.7105224857978 27.6966856958105 27.8678916131314 24.…
ANPEP 22.1988682434619 26.6181136092657 22.6752429423842 24.4564503637927 NA 23.2799680702864 28.1598033406925 23.5223861326371 23.1690435695702 23.0926903723079 23.9714631268659 27.5137410217356 NA 19.6932810554795 NA 25.7098553167502 27.5486871743112 21.0243916605099 20.7633404412999 19.6114499215224 NA 27.7457985291935 25.8349930654736 NA 26.2619973396765 24.9667604855642 25.1749042649123 25.0…
ANTXR1 NA NA NA NA NA NA NA NA NA NA NA NA NA NA NA NA NA NA NA NA NA NA NA 13.8765553156037 NA NA 21.5395606841334 NA NA NA NA NA NA NA NA NA NA NA NA NA NA NA NA NA NA NA NA NA NA NA NA NA 20.4522874984803 NA NA NA NA NA NA NA NA 22.9535758855092 NA NA NA NA NA NA NA NA NA NA NA NA NA NA NA NA 18.3275351014765 NA NA NA NA NA NA NA NA NA NA NA
ANXA1 31.9268240422889 31.938652515915 30.4138180089762 30.7979692044016 29.8637743771462 30.3353482774333 32.2302399198507 30.4664793082771 30.0267814798222 29.3217359559745 31.3931507563722 31.0589079463449 28.9629268033446 28.3712833516715 30.5250081079623 30.7659541848978 30.9288766166116 29.7720551492348 31.8161375454662 30.0546033313766 30.6308533059581 31.4243242598774 31.1405013193388 29.…
ANXA10 25.3780219981771 26.196695618744 25.354319609069 26.214489069026 24.9197578836277 20.7920944215864 25.6363796826297 21.7604032187922 25.7439641080823 24.4301832565374 25.92778284398 24.6664190655677 24.5082025631692 24.4021893776942 27.3627708766531 24.5922918674382 25.0902251096562 25.4625535071597 25.5010201664795 24.3765568544563 26.1836132728823 25.9053244744296 26.0358821626094 25.015…
ANXA11 29.9879649074617 31.1643526669513 28.7781779995142 28.9628751604758 28.2769811792016 27.5662849610782 29.9031648151684 28.997646670367 28.3846463714777 28.7917069561422 29.6389082352449 29.6579354361089 28.6258284614001 27.2786618272602 30.4675499354574 29.9222481487012 29.3199525131594 28.0538615524375 29.6178190543892 26.6947284164346 28.785496198835 30.4011278372208 29.5698169026636 27.…
ANXA13 26.8081993308296 24.2476614408004 25.5664022669082 24.4959406402642 19.9832051698931 24.58441010136 25.7769309047416 25.6502187056207 25.1055538473674 22.395102097345 25.1198666214822 28.5421811618776 23.7555114986078 23.3415038928206 26.6699958196521 24.2429176418445 26.9949066967422 23.9936721437881 25.6423215637831 NA 25.6118844860399 27.2479930282943 27.0414023570549 23.1128365353843 2…
ANXA2 34.418628980431 33.7261339399953 33.182716458414 33.9477592536201 32.5736410333451 32.1749613151996 34.2718600892706 33.1794925217032 32.3512882925287 32.312397411453 33.9584515973238 33.3327397273026 32.9234523461509 31.2851947333335 34.1793334063197 33.7694303410594 33.7361876187678 32.4584383051228 34.1325593778009 32.4852544720723 33.1253748445413 34.9615889106556 34.7407748618929 31.43…
ANXA3 30.5396965561045 33.0005655504866 28.4493317197477 28.1928363301271 29.7106197970552 29.3725208981229 29.6920301838965 30.7100196830383 26.0866363391947 28.3262882679887 30.2812232137351 30.7276663019329 29.9115934838614 27.9194672276028 30.6719912295485 29.2345871358178 28.5741546646226 27.487033131974 30.4405979390865 26.6571064733468 27.3982912786111 30.8499543714152 30.2706634009286 28.…
ANXA4 31.3675130568781 30.9682997375881 30.8861891056547 30.8706161363106 28.9375608746733 32.1635689342744 30.9086151953263 31.9122436748738 29.7914500966144 30.2638205891963 30.9012792483292 31.3040412979571 30.9079791624868 30.0634843171694 33.1045023745511 31.1916837903323 31.0120698189845 30.5085241448541 31.2607675681247 31.9382079069531 30.8610152753293 32.5144465658739 32.4683128098374 29…
ANXA5 32.5823721734586 32.5203641012943 31.4987138632678 32.2058949209092 31.4698402720536 30.1682415300555 32.6473550737676 31.6388832636426 31.3378076382101 30.7687706183454 31.8027724875291 30.8390252763351 30.9348275067281 29.4961014431646 31.864303437959 31.6188073214683 32.0713073949885 30.9554628323125 32.062421480104 30.3967643784697 32.1154548143353 32.9315774338056 31.648711893481 30.94…
ANXA6 31.2866458636057 32.0289467500177 30.8563048173574 31.6917748047014 30.2980360512749 28.9387244813054 31.8709230098153 29.069863744295 29.7973301958905 30.201990259834 31.1261297942072 29.4500751055078 29.5065130895732 28.9720182899212 31.0568018505396 29.8685080942826 31.0757051555603 30.9656531577543 31.4903747066864 29.3454553013934 31.4719308276789 31.6053677069025 31.2150751738049 30.6…
ANXA7 28.7615099750395 28.6571744327472 27.9229058860212 28.6137113605039 26.2894371052142 27.6913473232219 28.7925294434221 28.6210607403185 28.1440731060565 28.3093916702969 28.0595845447457 27.9258297839054 27.8184637114243 26.809772862585 29.6266416017728 28.3247485173774 28.4657822607 27.204866735702 28.2274709967859 25.7122642227686 28.053366824109 30.2999816051183 29.5382680284873 27.47278…
AOC1 27.8415327963013 NA 21.5902507795154 23.9566948399173 NA 24.3697689204238 25.0842379438314 24.4793145080113 25.5649096229544 22.9846885966915 22.4168536962729 24.1878425610322 NA NA NA NA 26.7680927576767 23.3404801116105 25.5600616456165 NA 22.8866786074125 25.3882065257224 22.2445850811371 NA 23.4401632870347 27.7822951209107 NA 24.2235183208377 26.7042130529296 15.205281618849 20.14563118…
AOC3 29.1742767680368 31.8080090126541 28.3251548338565 28.8260218969972 NA 28.3693914952692 29.3694519240436 28.3646246539661 28.6075597468203 26.8148907481075 28.4770887671893 NA 23.1538553609068 24.5682284520936 NA 25.5416455257042 29.7233665435393 28.0079542860797 27.572143226732 26.1495653587278 31.110542147685 28.6123960092853 NA 28.9151089019378 25.5367961956597 29.6631884472731 23.6611216…
AP1B1 29.3061047730202 28.3090493031211 28.5177603084842 28.9867020361598 27.4637542056348 28.9728409474605 29.7901293553726 29.5524957285857 27.7281732014898 28.4430861829955 28.6524544148394 28.5652615059824 28.1243884951137 27.440648957582 29.3191938405513 29.6857991400354 28.9455773473437 28.086035022899 28.8423721651869 25.1035865244824 29.595648534114 29.808730133756 29.9250022495653 27.742…
AP1G1 27.9615570986544 25.7589946092204 25.6876506092104 27.2191081475173 26.2230426517465 25.6028317909762 27.4836777694786 27.20917567524 25.6024896127642 26.133886568309 26.7896837412879 26.3644156624271 26.7735155303635 25.0383390230909 27.8179294663472 27.6273840521908 26.0759596594361 26.5638559236753 27.493661067604 23.3400568088769 26.0104535366836 27.6689486308102 28.7054797229521 24.380…
AP1G2 22.7233722238777 NA NA 24.2559752479821 NA 20.5314480952824 19.2170560156529 21.9139069090547 NA NA 21.7223656248023 21.6134540630505 NA 24.5003586805094 NA 19.8445923752266 NA NA 24.2475937922992 NA NA 22.5091702082794 23.2043427798553 NA NA 22.0110900467394 22.4219050772102 25.577734568184 NA 20.7938898196207 NA NA NA 18.8632425504233 20.7854524681585 22.6130110878032 23.5658714109867 21.…
AP1M1 24.187113111395 24.8890718391175 23.3550485853007 26.3079975330914 24.0603733566589 25.7095631966912 26.4644107012397 25.9990975828292 24.5083385924717 23.9634586366336 25.602570315808 NA 24.0898603499695 23.7769955919363 25.3629575233765 23.0020077036846 24.0744679975577 26.3203530782595 25.6516488966711 23.6688808735792 26.1578227554729 26.5830766828471 25.2169707881864 22.6927091403514 2…
AP1M2 26.5982369780395 24.6332695392686 23.6510236534562 24.8860440839904 24.5700039040643 26.0507195337177 26.5414898549093 26.478415041445 24.6590049593326 26.300299907854 26.6688378188379 26.0227678156756 25.6509261743205 25.9310755342256 26.4613899842603 26.7118050354916 26.003031360935 25.2479341030796 26.043853763343 17.3460115557681 25.1835394489342 27.3541698509813 27.7532280238631 22.971…
AP1S1 23.3596332210171 NA 21.6793469368413 23.114298999245 23.0383205591322 23.5309018373912 22.8248162142911 23.1378116837464 23.2358517991947 22.9562162576677 22.8810175917291 24.4092491345318 23.7193624981758 21.2316688590626 24.9500781222704 24.0259828533692 23.6913710203003 23.3754735414103 24.3427439487082 NA 22.9733722569813 25.0890327346874 25.2328818436724 22.7037350552491 24.64171375974…
AP2A1 28.4826105191525 28.7470235017344 27.5286696568085 28.6696838037647 26.8526192285402 27.3079167829554 28.8874043734931 29.5293128769089 27.3349890415276 27.9309074268359 28.9649417915175 27.7316586507131 28.0380756590514 27.4139664076588 28.4006776101925 26.288396071175 27.8681463672999 28.1946176744173 28.0740870807495 24.6942358165145 28.1921947839692 29.6762846155495 29.0500341489763 26.…
AP2A2 27.9349044978335 28.1589251412268 25.9730682765548 28.7085613312317 26.5431266593453 27.2560693361944 28.9377515635598 28.163226045296 27.3406470772398 27.9655553231897 28.4011760382108 28.3132701000994 26.7612101941321 27.063755661019 28.0587243157566 25.7675040093035 27.64559100161 28.2148830580717 27.51794864779 24.1605658351778 28.1701019034163 29.1874282556684 28.8941315020646 25.14366…
AP2B1 29.2449417761441 28.4642069273668 28.0914620003539 28.9194018716549 27.6787039721706 28.9399722871819 29.9266021755426 29.8681361825902 27.9747493748521 28.8236209229031 28.7030188181153 28.4863935662481 28.3618694418596 28.0755023923018 29.3580404868699 29.0919116482563 28.8876056517989 28.6601856025432 28.7216216540028 24.6988586755328 30.7163492309398 30.5418926499755 30.5177715642652 27…
AP2M1 28.0045518245961 26.9017005806789 27.5415868926613 27.7823349944729 25.8657399245189 32.5314725898504 28.1760768807994 32.4648521750507 26.5775458939475 27.5943295733917 27.0865891476827 25.9940108876876 25.7365429106859 27.1565948492854 27.1458461088202 27.0590786307814 27.625012802903 27.5065250009217 29.2064218518784 20.9962307240995 28.031854970284 28.2464405729355 29.3692980493034 26.5…
AP2S1 24.2591294766 22.4218023740043 NA NA NA NA 24.8428896041901 NA NA 21.1405789205716 23.4950720752159 23.8221436687948 22.3271359495809 24.2771849375158 24.5956519963926 NA 22.8570382697006 24.6975577991115 23.2783850815455 NA NA NA 26.1607296188181 22.3350789930977 24.8054841107682 23.3956748076033 21.3009378056727 23.9254657029391 25.1344673702432 NA NA 23.2718317294008 NA 25.436859673332 2…
AP3B1 26.7884364814973 25.8912580574549 24.7875333580088 26.7692986700677 24.2128150256655 29.9884566630923 26.8036803577962 29.318867062778 27.2598791106832 26.4346375484698 26.2609259565769 26.144271335733 27.6609169253731 30.9928167995655 25.6043135318481 25.4841467761089 25.725259266701 27.4894598732869 28.2123870357416 21.4996931203941 27.4708453508323 27.9629562111057 29.2500915630169 26.16…
AP3D1 26.0968060212913 25.5516614467482 24.6674026469659 26.5896180326108 25.6554525468727 27.2647036993952 26.4859710557397 27.1105535411231 25.1935538596983 24.987165109339 25.1519573840319 25.2642414196315 26.4037084111228 26.7550438705068 23.3813464970082 25.4855770032036 24.822760737439 27.1313892832996 27.0350259132957 17.6644848542421 26.5005243691572 27.5555433835116 25.7846596295656 25.1…
AP3M1 26.6684438569713 23.8830631155825 24.4426304613729 26.3755497690042 24.1881980906542 26.1848885057266 26.7375858022564 27.6793560653196 24.4676059231979 25.568927834796 25.2753812133248 24.4785556056024 26.697072021595 23.6176320197694 25.2492087401087 25.2328928195645 26.2941301578225 25.1208329375758 26.1650989016711 21.755150828157 26.1048231526958 27.2838595831708 26.6780654235019 24.66…
AP3S1 24.6176533163201 24.1569900443906 23.2962936670951 24.6570207216859 21.6319638961657 24.6739634360281 25.8494325433385 26.8648862585799 22.7025434628675 23.6301237852863 23.9237115758688 24.0205666393324 22.9641543445961 24.428002795922 26.9189503800996 23.9997922299975 24.8082421779252 23.8162211886154 23.6075312460497 16.9460838354559 24.237817682976 25.0101271710426 25.5654589044734 21.5…
AP4E1 NA NA NA NA NA NA NA NA NA NA NA NA NA NA NA NA NA NA NA NA NA NA NA NA 17.5517157706318 NA NA 17.4948087186364 NA NA NA NA NA 15.4036212311403 NA NA NA NA NA NA NA NA NA NA NA NA NA NA NA NA NA NA NA NA NA NA NA NA NA NA NA 24.0710544362065 NA NA 18.1461857968685 NA NA NA NA NA NA NA NA NA NA NA NA NA NA NA NA NA NA NA NA NA NA NA NA NA
APAF1 19.1589473859008 NA NA 16.3356502983325 NA 21.8021818549465 21.1982771649087 22.7393294498647 NA 20.6382458703552 21.4982756084659 21.0509054881657 22.4888269436709 18.50519128002 23.3510670108772 21.6950523829743 18.6588739236038 21.9310382814503 20.6480310004642 NA 21.0978193209676 23.4819328012939 21.9528848294152 19.3032768511629 20.5719646081875 20.4968333021428 20.3381705429947 NA 21.…
APBB1IP NA NA NA NA 22.3241332900564 22.8758854344432 NA NA NA NA NA NA NA NA NA 22.3376344229131 NA NA 21.1847591417854 NA NA NA NA NA NA 23.9904478313552 NA NA NA 18.2741688249682 NA NA NA 23.7405381840601 NA NA 21.6623693591126 NA NA 17.5777017269847 NA NA 23.7290661697726 21.9659815146425 NA NA NA NA NA NA NA NA NA NA NA NA NA NA 20.500184446038 18.2821156026722 NA NA 20.3186001788499 NA 21.9…
APCS 27.2500317518127 29.8627979061601 30.761034791039 29.3660547929215 26.4284250623709 27.2225175394316 27.9437099129843 29.3960882631047 27.7505198825214 25.6239885137464 27.11756689326 27.7542664729291 26.5436656542373 24.1807070585662 24.8497973582208 28.7418624922804 28.2129724091308 26.2746017042066 25.8993940346811 25.8896264555514 29.0696861580208 28.9731379261417 26.0400762991063 26.726…
APEH 27.6202712786523 24.6809167226921 24.3011641708459 27.8902586285851 26.0450109153168 25.8766185810724 27.890638126473 28.1789693080041 26.8428918095379 27.1503231027904 27.2658955831255 28.3232642111447 27.0770571780511 26.1281921363369 26.539692960599 26.900546098811 24.6262777452781 29.0127270814996 27.2816232159634 23.0772365695383 25.9716480498398 29.125716433609 28.8433529827599 26.7558…
APEX1 27.3982230944386 27.9369391930729 26.3120528385639 28.128843554001 25.3226468033185 27.5257956041983 28.9253092964635 30.0553263822181 27.3025303671955 28.4339941741929 28.2646320315733 28.5373210142844 26.1560406880471 27.5279255491088 28.5265647939357 28.2840177912287 27.7038305486703 28.7247217850821 27.6727956573931 23.2882121642602 28.3003372675662 29.6458652158835 29.0632187288227 27.…
API5 27.2787818953367 27.5690099879799 26.4876274533543 28.339880984908 26.8948670853548 27.2773372273973 27.674865807988 28.8285880047805 25.7849265360821 26.7209609699814 27.2777637663575 27.5899672331852 27.3392823569708 26.8032881569859 27.8998287013389 28.3467068142283 26.6728988302961 27.8652096407396 27.4073306107568 24.4196980454452 27.3112942678201 29.2700585475094 29.5660400834585 25.60…
APIP NA NA NA 22.1178060456712 NA 18.9642590685277 NA NA NA NA 19.9616927307793 NA NA NA NA 21.329650735466 NA NA NA NA NA NA NA NA NA 23.4168923431681 NA 20.7590543132136 NA NA NA NA 22.1408410018514 22.7108682180672 NA NA 21.8287508986269 21.8377010699942 NA NA NA 16.4652746351286 NA NA NA NA NA NA NA NA NA 21.7603301176841 21.426860539552 NA NA NA NA 19.6033945308874 NA NA NA NA NA NA 25.04792…
APLP2 NA NA NA 22.7471685893699 20.259221446354 15.9390029210597 NA NA NA NA NA NA NA NA NA NA NA NA NA NA NA NA NA NA 20.7725513819706 NA NA NA NA 19.6414061783652 NA NA NA NA NA NA NA NA NA NA NA NA NA NA 20.6057742860797 NA NA NA NA NA NA NA NA NA NA NA NA NA NA NA NA NA NA 12.5231036903934 24.5014138509589 NA NA 21.8512328164773 NA NA NA NA NA NA NA 20.7695279531673 NA NA NA NA NA 19.70548389…
APMAP 28.7654191744509 27.8140059588536 28.2781919786019 27.8603576632227 27.7038868386521 27.1901002136653 28.9339922887248 28.9926035215266 26.7104406249679 28.4948854507631 27.8658689217348 28.7113722187254 27.7701864664831 26.9543899720443 28.8280904821694 27.9280504755193 28.2240409524302 27.422632696522 28.7916432481285 24.5335849626183 27.6931528437606 29.1913061140004 28.5149868231642 27.…
APOA1 30.2803347780073 31.1471798898748 29.2560663614338 31.967448597917 30.2150038568924 29.7202990225594 31.423528791802 28.5370175063716 30.7702444990797 29.6107645178947 31.0932687624568 31.6909811534729 30.2257934416842 28.7965583467847 28.8452190705693 30.104618402878 30.9243781085566 30.2894716581218 31.5231233504564 29.415209921065 29.5259173797144 31.376505327469 30.5363199192728 30.9387…
APOA1BP 27.7865770398845 26.7935274062521 26.8734501439967 28.1066721066895 25.0991256086393 30.6622419771746 26.9453695770327 28.2934891018883 26.6603870261675 29.2481930935722 26.6064819694143 26.8343994853429 26.5453455125857 25.990789299749 29.4082780827843 27.4369329176985 27.2235677571175 26.2927910959282 25.7869585966195 21.1675982264494 27.057138054255 28.4763393164771 27.4215060984804 25…
APOA2 23.6719079253841 23.8654215994637 20.6502348692503 27.1120670042427 25.9777387330074 23.987393269459 25.2694366227005 NA 24.5574679086046 NA 24.6390795560487 25.961534655811 NA 21.4229943081526 24.3717812962989 24.5990548440223 24.6143648828959 NA 25.2857643424149 24.1855676652047 25.5243993133787 NA 25.1842642744019 27.3866637889013 23.1997633921526 26.4787549332637 25.5310063167513 27.188…
APOA4 NA 21.4538804846239 NA 22.5883852489735 24.0284123089827 21.7102565623678 20.1661679873615 NA 23.1195943697733 NA 23.6136024405892 NA 22.7614814359167 NA NA 23.5811805797101 22.3177945954247 NA 21.6422482882047 22.6708528741401 22.6817870163244 27.4418701305028 NA 24.5070387164075 NA 25.0630922057306 24.3147053477343 23.2485961718392 NA 22.5158564524096 23.2168995606812 27.2532673476445 27.…
APOB 27.6625278933337 31.2577524779514 26.676527582932 29.8801649638679 28.7774560593662 29.541611158464 29.522150885096 30.2149528876221 28.1511517178805 28.5667120507188 29.4514784601333 31.754379804854 29.7312547558323 27.233447834717 28.3164515803275 28.1632178092788 27.8574537304511 27.3834252540199 28.1969024788087 25.1712014460007 28.3037620520179 30.1315655318657 29.2869901160038 28.56125…
APOBEC3C NA NA NA 20.8659114464097 NA NA 26.0241796365821 NA 27.5965837177132 NA NA NA NA NA NA 24.02645657649 NA NA 22.4377998130248 NA 23.831101928349 23.8983497003281 NA 23.3424794747912 NA NA NA NA NA NA NA NA 17.3592262277018 NA NA NA NA NA NA NA NA NA 24.8304879342939 NA NA NA NA NA NA NA NA NA NA NA NA 24.01562347698 22.0962036203916 NA NA NA NA 20.5127655350899 NA NA NA NA NA NA NA NA NA …
APOBR 26.4060600997802 22.2354106763906 24.4103268655709 22.0235391477984 NA 26.0069024525654 23.9482164248584 25.3179725797897 25.1217511883446 NA 25.9979789928223 22.1532353386894 22.2220843920964 21.0021612341865 25.558494168519 25.8314561855489 26.7041433822883 NA 25.2188653928589 NA 20.5327801446929 22.8469231059866 25.909530749132 23.8168217567646 24.5758584257505 27.3985460843531 24.618226…
APOC1 NA NA NA 22.13439686376 NA 23.4039523590188 NA NA 22.2247094754649 NA NA 24.7592961526256 22.046465262649 NA NA 20.8103645236533 NA 23.4097249889344 24.5071858670635 NA NA NA NA 21.8020753318881 NA NA NA NA NA NA NA 25.3402932201261 NA NA NA NA NA NA NA NA NA NA NA NA NA NA NA NA NA 22.5984910048071 23.421165450888 NA NA NA NA NA NA NA NA NA 23.9634656923905 NA 27.0727982012775 NA NA NA NA …
APOC2 NA NA NA NA NA NA NA NA NA NA NA 23.5089490549361 NA NA NA 23.8129884774166 22.9584960758518 NA NA NA NA NA NA 22.9457095847494 NA NA NA 25.734695616087 NA NA NA 23.0692929186669 25.5088212418501 23.1494351722326 24.3317539792134 NA NA NA NA NA NA NA NA 24.7012244863974 NA 24.1369376211239 NA NA NA 22.1856878839633 22.791585809155 NA NA 22.8584618022129 NA NA 22.9709666951611 NA NA NA NA 23…
APOC3 22.7954990928305 25.7783025651143 23.4940002871422 27.3237032391565 25.4250365799164 25.1029883499114 26.2448380062252 24.040878976233 24.4795032461279 23.0755708740529 25.9739318689801 25.9506933347945 22.8538920294983 20.4456958804971 24.0313333727412 25.0659127408695 26.8738140983935 23.1186822688253 26.1141669217726 23.6105767952023 23.2125486310263 25.1293034581667 24.0092388435569 24.…
APOD NA NA NA NA NA 20.1101621178164 NA NA NA NA NA NA NA NA NA 22.2601006111626 NA NA NA NA NA NA NA 23.4944886720271 NA 26.1276076214178 22.0848509676611 25.5972541022523 NA 23.7931527936125 21.6596999806162 28.2910422125406 26.2913796130565 25.9173585590364 NA 24.5756959602745 NA 25.0328950783871 NA NA 22.2361321780119 NA 24.2271630384258 24.4582152199101 NA 23.8998528968542 NA NA NA 21.562211…
APOE 25.1107475704417 30.1145361869801 26.5207034363619 27.7710742208009 24.4447118640255 27.1836452620867 26.9703263846697 26.0542679968076 24.5729933861283 24.8685418812185 25.4817135291863 28.4040588590024 26.4886829949688 21.5995242580025 23.5621487752633 27.5140432077036 26.2312295686327 22.2052306606294 27.5622948807058 22.5596618264902 23.9865949850954 27.815370688533 26.6072574971035 24.8…
APOH 26.8191358774423 30.6257530702288 28.4869149822911 29.4949648979097 25.8326408410802 27.3258923469365 27.8624779557495 28.9284481587421 28.6746286179161 27.4128046144302 27.6729597111186 28.7441069046162 27.5101245250973 25.2128971602747 26.1714288362719 27.5861206112248 28.7844950188365 27.451929690604 26.9700020072934 27.155319506427 28.8773138477231 27.5222281451202 27.7119246049783 28.26…
APOL1 NA 21.2994595825025 NA 22.9313323086669 NA 22.0078266440457 22.127149248016 NA 21.1571273205975 NA NA 26.5788174479952 NA NA NA 22.1726948540038 21.9647871562283 NA 22.0419418360058 NA NA 22.3558699233554 NA 22.1139049157861 NA NA NA 23.3282349955053 NA NA 21.8644990276211 23.1366529012563 NA 22.0179715867661 NA 21.7907430251906 NA NA 21.5430809225413 NA 20.3342252668454 NA 22.2437022174598…
APOL2 25.1019298799591 23.1827933500735 NA 24.3915654824986 NA 25.6475700830495 21.1457586675871 25.4472066652462 NA NA 19.4466855356857 NA NA 22.0264771769608 NA 23.9939446132724 20.4614194936202 21.053326684107 25.3624546839657 21.473863769558 23.1758811753729 23.690062465554 25.1523249230773 NA 21.7595135702617 22.442297613766 23.0789157836763 26.1518471698477 25.0803400158605 NA 22.5854481690…
APOL3 NA NA NA NA NA NA NA NA NA NA NA NA NA NA NA 17.0541379271891 NA NA 22.3789017858965 21.6380893970372 NA NA NA NA NA NA NA NA NA NA NA NA 19.0549487143568 23.0194975116566 NA NA NA NA NA NA NA NA 19.1655425016476 23.1659494047978 NA NA NA NA NA NA NA NA NA NA NA NA NA NA NA NA NA NA NA NA NA NA NA NA NA NA NA NA NA NA NA NA NA NA NA NA NA NA NA 20.5419095664028 NA NA NA NA NA NA
APOO 25.9230745428327 25.0160410862611 24.9019584257157 25.4103301007883 25.4149748532381 24.5322938513387 25.2208423692166 26.9923855310245 23.3530225466389 25.0637999134339 25.0448481654859 25.2068438616237 24.5151652735685 24.0447122834465 26.1235654159939 25.1031036814176 25.1289504132993 24.1081115595764 25.1905133051182 20.3973445680093 24.6157869939367 27.1422340692699 25.8038334351143 23.…
APOOL 25.1570324625906 NA 24.5831886134481 23.9993707502555 22.7999392660634 18.6127497360763 23.7226741397367 26.7727265465871 24.343116164464 24.7282286145597 23.5307792282247 NA 24.1581618703893 19.6746353856963 21.4437954558381 21.3384208455653 25.0099649212754 25.1183095825139 NA NA 23.6097080991819 26.0503655729324 NA 22.2301477104274 25.381678195921 24.7703438952761 23.675123464082 23.3220…
APP 24.0304277007449 NA 21.4543023061938 20.5457789778608 25.8089422836817 NA 22.8855433392054 NA NA 25.2121983102814 NA 22.976667251281 25.508667730317 19.4464432339127 24.6001257019987 24.404018583274 NA 19.3898350692536 NA NA NA 22.1528734070602 23.0907165612957 NA 24.0606030091098 NA 20.8005919122076 25.3416915298811 25.488621709766 20.4057325321486 NA 20.8808569625127 24.9183157908167 24.423…
APPL1 23.461064716774 25.1558971530229 23.2229717391273 25.7160937528052 21.7747243340445 24.1139859659353 24.4215597086363 25.9003097702609 23.8964079094281 24.048745777705 22.5851124617986 22.6826123181296 25.1149482870498 23.1350067404959 24.5328859423174 22.4025921073465 23.5697524874688 21.4982473609039 24.2800637493252 NA 24.4570561784336 27.1939613216073 NA 20.4241498825312 22.291786742769…
APPL2 24.2097384753937 26.6106685917821 21.8713217192764 22.9488954655715 NA 27.5010904209097 24.6791562995389 31.9569504064911 25.3340721291147 21.8937696007396 19.9664463072264 NA NA 27.065430022911 NA NA 23.0648772665772 NA 22.1932498141638 NA 22.3649607202043 NA NA NA 21.9627812997229 24.7287149124439 NA 22.4586631831577 24.7908474060474 21.3928718538141 20.7094826881152 25.5423719642154 23.8…
APRT 28.5950507477158 26.1493136387296 27.5315196572961 30.0428106376557 26.7680242110892 27.1596738150137 29.0345779107204 27.3570824239574 28.8908883654612 29.1534741527211 27.9082692375422 28.2740983813768 28.6482653063483 27.4841543684857 28.6599120730066 28.8734045845668 28.509903555749 27.8950877305759 28.0016153560279 25.3206325527942 28.632443804648 28.9090878916373 30.0227424352051 27.91…
APTX NA NA NA NA NA 22.5794701696717 NA NA NA NA NA 22.9208274934626 NA NA NA NA NA NA NA NA NA NA NA NA 20.3317129829603 NA NA NA NA NA NA NA NA NA NA NA NA 23.124581712968 NA NA NA NA NA 20.8268091379234 NA 22.5282866949788 NA NA NA NA NA 22.5053696360818 NA NA NA NA NA NA NA NA NA NA NA NA NA NA 21.9145165244817 NA NA NA NA NA NA 21.9451308763394 NA 21.0630263548033 NA NA NA NA NA 21.974594540…
ARAF NA NA NA NA NA 24.6790032344586 22.3352480418818 24.5456428988131 20.9758577615913 22.1048815259364 22.2837338518955 NA 21.7365224988205 23.0573271087561 NA 24.4543644391282 NA 23.9314792998067 19.9609154356585 NA 22.2505968201507 25.2946835639135 23.6484387769669 20.6340399465053 NA NA 23.3611048271043 NA NA 20.7083042563234 20.7830797650439 NA NA 23.7021122188799 21.98588570338 NA 23.11182…
ARAP1 24.2549653013341 NA NA 22.3996487450503 20.7530992015223 21.0214869930237 25.0690024157788 NA 22.4577225375608 NA NA 27.7172149749734 20.1278986296684 NA 22.1522730809425 23.6247231808188 23.2371860317426 NA NA 18.7552788051686 20.8006345255651 NA NA NA NA NA 22.9941727853798 22.270164129077 24.812758411009 20.7337866066123 21.7041087710425 22.850582847193 NA 24.7377398081093 NA 22.25600477…
ARCN1 29.4014202864743 27.4065078050515 26.9046854695017 29.4184468650573 28.2601288052418 28.780371757136 28.8836281123632 29.7632534774048 27.4952858340317 28.3066052456424 28.4625019449648 27.9606380916816 28.9075234962376 27.3807572562583 28.4993346298603 28.2128447091113 30.279691018541 27.9957431802388 29.0032171589191 25.3457201735171 28.2658134340414 29.9113010209763 30.1134088810566 26.9…
ARF3 28.2923618065122 28.4656086102428 27.5434005334473 28.4272323565071 28.5612030271709 30.0840266640844 30.1582458612688 28.2589203223791 29.4295970008949 28.2953474762406 27.5441497519146 28.4482524550766 26.0926976299154 28.5237315957519 30.2214769963112 29.0931226150843 29.0657918454519 28.7342133818993 27.5382268301929 24.4737826564694 29.1480086383292 30.4026909122367 28.928390550748 29.2…
ARF4 28.0327663667802 28.3665444195641 27.3427366593718 28.5073894072858 27.9067000262455 29.8202368067831 29.5073833011188 28.096182855596 29.0297103771801 28.222170783169 27.495651507034 27.5377672925069 25.7952295517137 28.2082166281134 29.3714390879251 28.6010895816229 28.4040990686222 28.6457293433427 28.0073537676719 24.3697502199659 28.8928638856465 29.5650753600689 29.1266031035075 28.787…
ARF5 27.4342643499686 28.1680169877506 26.7937278212833 27.9523472111509 27.7398139518958 29.6422024718602 29.1340899735329 27.200783818345 29.4061528778917 27.8673452744698 27.1242450649903 27.4577810015229 25.9854047648237 27.9735075985504 29.3422921097617 28.2256985346499 28.0259877096092 28.5369426315989 26.9726411064871 24.2958433275179 28.6928401444654 29.199444378447 28.2622699231687 28.65…
ARF6 25.6528843511505 26.2853311662287 25.0034414784137 27.5238642100729 23.8548556408868 25.7945284594627 27.2039912071426 25.7859108806058 26.7904752040427 26.1231529329272 26.4652287791742 27.0238603792683 NA 25.7683453294215 25.2296920062599 26.8586092947613 26.6753187343652 25.0807584164526 26.2850626586934 22.180834889824 26.9151847065046 27.7286055486318 27.7630107328518 25.829786936482 26…
ARFGAP1 23.8355130610005 NA 24.0890408191639 23.9012256155933 24.3005324301475 24.3460951739404 29.4283281541217 27.6881075460464 23.5205769601698 24.1271838918834 23.9016123205864 24.414149064374 25.5688052267064 24.7173853516734 25.3019543298046 23.8732045226229 23.6688551274311 23.7959637348213 24.845908730554 21.5895972038901 22.8279004888034 25.7761240283065 25.726002891655 21.5489187775919 …
ARFGAP2 25.3880668976365 NA 22.0759413036162 23.6193313925159 22.1899668875281 23.7267061745111 24.1143037657247 25.6811725566305 23.7192455022924 25.6106424050097 23.2891698358587 25.5037163926838 25.6822042814717 23.3610845121288 25.5586401336712 24.2245564031236 25.078652577615 24.7975002473551 24.507307472849 NA 23.2743707590149 26.6393045476337 26.034232998819 22.9302117982034 25.49678170445…
ARFGAP3 24.3389621123957 NA 23.4497008052692 21.9942463854898 23.5693376122257 23.0947275197968 NA 24.7143807388304 NA NA 24.189953318665 NA NA 21.9015570833617 24.5180961460614 24.0341057712392 23.5603538273327 NA 24.5533180502436 NA 20.3369401643933 24.6572061272266 26.3948313537746 20.9319652559185 22.59149769321 25.1584955124947 25.5892000006453 26.2828603174783 26.0190407456299 21.9448771716…
ARFGEF1 26.3777496844661 25.0589620677351 23.678434227057 24.892246613482 NA 23.993742964895 26.7486380479736 25.139785366434 24.3623649850507 25.7742882456794 24.0481188082077 26.2430486157283 25.2207722707332 24.7029642242819 24.6842957020884 25.4766538203498 25.4392620587862 25.2248121278649 23.5738876665443 19.4153724825894 23.7146933342214 27.2774440069867 25.4997359964362 23.231219129509 24…
ARFGEF2 26.49732231296 26.363644389321 23.8781946384704 24.7975769310981 22.6269655888433 24.3461864312852 25.7934137922982 27.1231716847162 24.0562126728802 24.9580670915963 24.1305894933532 26.3818926869506 24.6263379098674 23.2063784250901 25.8701022001972 25.2723051831369 24.9280472554222 24.5457130017436 23.8995297034557 19.4153724825894 23.8658642622282 26.9435562265656 27.163717385511 22.0…
ARFIP1 27.3518696462698 24.9359059074687 26.3044813268011 26.4927445318013 25.9077967741818 25.9848704419287 26.9549496861439 26.5892077171456 25.9620141259066 26.3889139859832 26.6293637912172 27.2323514530901 26.6531478015971 25.5996239391454 26.943976673733 25.9578939216105 26.6918030909016 26.0492881276288 26.9740642962371 20.1709763876982 25.8410743229677 28.0596605622188 27.7970592367157 25…
ARFIP2 24.5595453716052 NA NA 22.4362372626034 22.0792399665747 23.7603311330027 22.1473713969699 25.0334152714874 NA 22.7846759772935 23.7279212852716 NA 24.1377210185038 21.4341308595456 NA 23.5054653479745 NA 22.1642784383012 24.2152725878573 NA NA 25.3456533499487 26.7506054356295 20.8295524206308 24.5672980062885 NA 22.7894401168728 24.696248583972 NA 23.3105146003298 NA NA 24.265410881507 N…
ARFRP1 22.524252831854 NA NA NA NA 23.1299417075196 22.5124279869895 24.3670011462057 NA 21.4333898347451 22.1165565471184 NA NA 20.5905980139347 23.8498612927281 NA 21.9138703969614 NA NA NA NA NA NA NA 23.3137516149692 23.1194693067103 22.4549297886283 22.4037079723597 24.0160921096576 22.816062948566 NA NA 24.3359526528615 NA NA 21.839908825773 24.2792689462569 23.3577581677224 NA 20.941312016…
ARG1 23.7134528038657 NA NA NA NA 22.1016442443802 NA NA NA NA NA NA NA NA NA 24.0271976706403 NA NA 21.905631592034 NA NA NA NA NA NA NA 25.5045100647239 NA NA NA 22.2392273244445 24.6169958186449 NA 23.2174416765395 NA NA 21.5035996393726 NA NA NA NA NA 24.5648893354614 NA NA NA NA NA NA NA NA NA NA NA NA NA NA NA NA NA NA NA 23.5376146534 NA NA NA NA NA 21.7545433939114 NA 22.5613727926041 NA …
ARHGAP1 29.1663441437193 29.5180707946964 28.4739534685128 28.9451164391516 27.3978945255225 28.770827229189 29.7879881061617 29.5969856802386 28.2075192357314 28.6888405912493 29.1933787950519 28.5654755377398 28.6466277779355 27.4650627478103 27.7300443234534 28.8492665088999 28.8660014754447 29.1915440340987 28.8554510661194 26.0482979256044 29.3209032518128 30.5247389475565 29.1164515718817 2…
ARHGAP17 24.8037762947168 24.1480086892587 23.2790641533172 24.4670679157137 21.1398236106162 21.3584505312554 25.2489504293873 25.3781460608922 23.987676640933 24.2575226528071 24.1719920508201 24.0537003831666 21.9743809779179 22.3337037816546 24.5288968223548 23.510361194603 24.0759323295748 25.2915352422064 23.79391255547 NA 23.3751473743952 26.7114567706343 23.5343627325673 23.628621750861 2…
ARHGAP18 23.3252730603259 23.9336067390462 23.9170872153605 25.1944707220509 24.0042214951994 24.7377492266316 25.8304642395233 26.9248716814099 23.304015496281 24.9256694275778 24.3054839989856 25.442969874188 26.0890795027568 23.5399488420908 24.5487741768579 23.7295707514425 25.182606670344 25.1145245556368 22.9500460750808 19.9681633323928 23.6999657090118 27.0645566119516 24.5669422152935 23…
ARHGAP25 NA NA NA 21.2523709229835 NA 24.4806277613781 23.2233872190364 NA NA 22.7830217967045 NA NA NA NA NA NA NA NA 24.0024095274649 NA NA 22.4997052839398 NA 19.206093843171 NA NA 21.9303453668717 22.8279948334643 NA NA NA 21.1036848023142 NA 23.7681414706374 NA 22.6135507349975 19.8812693327061 NA NA 16.3311233826655 NA NA NA 22.563206049619 NA 22.5986954432798 23.8894534596453 NA NA NA NA 2…
ARHGAP27 NA NA NA 25.677315219521 NA 20.3359049627832 NA 22.9823366662426 20.4421862255553 20.4946681119367 NA NA 22.7304610154952 22.142446769791 26.1800085281428 NA NA 20.262276107058 20.3391823688977 22.0386236563531 27.3580094562734 NA NA 19.0316608234255 21.5643579224451 NA NA 25.1184137542695 21.1405352357292 20.9244450169343 NA NA NA 25.1051837496011 24.229808970618 24.7475292119072 26.272…
ARHGAP35 NA NA NA NA NA NA NA NA NA NA NA NA NA NA NA NA NA 20.7157039793031 NA NA NA 23.8611512889456 NA NA NA NA NA NA NA NA NA NA 20.4570762237993 NA 22.0654411169667 NA NA NA NA NA NA NA NA NA NA 22.369289020588 NA NA NA NA NA 21.2728085891378 NA NA NA 21.2458996626219 NA NA NA NA NA NA NA NA 21.8474489039824 NA NA NA NA NA NA NA NA NA NA NA 20.2306842522741 NA 19.406381494195 21.661164842930…
ARHGAP4 22.4752945727131 23.8519581095214 NA 24.9615598253312 NA 24.4050795115246 24.6803614552517 24.819795521042 22.2309802910294 24.95417376384 24.0103833177402 19.8861118294158 23.7314492431279 23.7207218795337 25.5798133919953 NA 24.6253671710463 NA 23.6855099946017 18.3719850374732 NA 26.6233536765898 NA 18.6752369111639 25.7178306158599 22.2790556491755 22.302539082702 21.9097235539791 24.…
ARHGAP5 NA NA NA NA NA NA NA NA NA NA NA NA NA 19.8401417123462 NA 20.7990776275696 NA NA NA NA NA NA 23.7695521657568 NA NA NA 21.3438948627221 NA NA NA 19.5193617442925 NA NA NA NA 21.6255973765848 NA NA NA 17.3375086643839 NA NA NA NA NA NA NA 21.7438531983709 17.297588013177 NA NA NA NA NA NA NA NA NA NA NA 18.0521116176254 NA NA NA NA 22.2896412576929 NA NA NA 24.1089522263688 NA NA NA NA NA…
ARHGDIA 27.0072314735657 28.2842333129617 26.7594170444314 27.8564265497606 26.9040091891398 28.0134840774778 29.2958217218671 29.3206907081619 27.1477880751583 26.0566823620874 27.2946925022127 27.4561000982898 26.5496020110397 25.1203725249753 28.5506353913595 27.5141766553384 29.1113243772854 27.6698696160692 29.2351956189204 25.0338013032633 28.3438556074823 29.0175222626374 28.7665979432711 …
ARHGDIB 27.0672708791797 32.7439153855591 26.5616049612024 28.6115051568015 27.680178264003 28.5507797322967 28.504538439964 26.2687171361876 27.7155389024357 25.8700802057674 28.3826088147259 27.9519553122732 26.257743292661 25.2553410523772 27.2770611956934 27.8044017603387 27.4491356071125 25.1122376101912 28.6664382893364 25.9347854812217 26.4212393503148 28.9049399688168 27.0668330931241 28.…
ARHGEF1 25.8301421454713 22.6768312909419 25.2056263003581 26.6036047554755 25.9935141440517 24.6551894350922 26.0481159180291 26.5660238923378 NA 24.7558893926502 25.2135189908605 23.9805853640754 24.9587248330058 23.9483591212221 26.5252619074052 24.9338993430909 25.782947583836 24.7350213967329 26.0324867340779 23.1972904955114 23.9586465198429 26.9658407489011 25.9115409332033 23.595201585004…
ARHGEF10L 24.5059904388511 NA NA 22.3368639117248 20.8237730529101 23.9102968725562 26.8474662281552 25.461814142806 24.3589072287734 NA 26.5820910317122 23.7492440084785 26.3504132496611 22.3641469479311 23.6529448382685 NA 22.2755902947392 NA 23.8537692726551 NA NA 22.9759752794208 25.762060705672 20.2895271173813 24.1909274648034 20.1805405195522 23.5649764538173 24.1510400820209 19.0033779092…
ARHGEF11 NA NA NA NA NA NA 16.4123515207835 NA NA NA NA NA 23.9576249622869 17.5640824874424 NA NA NA 21.6456733830128 NA NA NA NA NA NA NA NA NA NA NA NA NA NA 21.0072723285436 NA NA NA 21.8021581838354 NA NA NA NA NA NA NA NA 19.3900093720799 NA 22.3884083547682 NA NA NA NA NA NA NA 22.6577523897211 NA NA NA 19.568670548697 NA NA NA NA NA NA NA NA NA NA NA NA NA NA 20.0549434165733 NA 22.617560…
ARHGEF12 NA NA NA NA NA 23.5385081927515 NA 25.6406330768655 NA 23.0660507479728 NA NA 20.4528907285389 NA NA NA NA NA NA NA NA NA NA NA NA 21.5903193192444 NA NA NA NA NA 20.8789878667053 22.5395663635153 NA NA NA 21.9075691941831 17.1300476358774 NA 17.9015563468511 21.7910014782727 NA NA NA 21.2489189513902 20.4177680618923 NA 20.958236142466 19.8113966458708 NA 19.9221778674135 NA 21.56752072…
ARHGEF16 24.9242146558162 NA NA 24.0023219600247 23.0973969179362 20.5702448521244 24.1400288630884 NA NA 21.4601648913585 21.2091665630251 23.6972821563548 25.2514501932118 22.8253676000671 23.1155806149761 23.4492474048161 23.423242119099 NA 23.4845603641238 NA 21.8628998911411 25.1265105495254 26.7676146310164 NA 21.6716369469643 23.9362748905983 24.6758114433767 24.5716052217544 NA 23.8569678…
ARHGEF17 NA NA NA NA NA NA NA NA NA NA NA NA NA NA NA NA NA NA NA NA NA NA NA NA NA NA NA NA NA NA 20.4257178902244 22.9058206962109 22.1868064209977 NA NA NA NA NA NA NA NA NA 18.2482611574102 NA NA NA NA 21.3502604716171 NA NA NA NA NA NA NA NA NA NA NA NA NA NA NA NA 23.2879518695894 NA NA NA NA NA NA NA 20.5694662594899 NA NA 21.1548860798221 NA NA 18.9717399982079 NA NA NA NA NA NA NA NA NA …
ARHGEF18 NA NA NA 20.6650877799503 NA 20.9570651890506 NA 30.4796064422066 NA NA NA NA NA NA NA NA NA NA NA NA NA NA NA NA NA 23.1167542714626 22.2685517088171 NA NA NA NA NA NA 14.7633680001457 NA NA NA NA NA 18.5050671932319 NA NA 21.8197565477174 NA 28.4257481383208 NA NA NA 18.1640083005824 NA NA 23.8570183302721 NA NA NA NA NA NA NA NA 21.9789673581996 NA NA NA NA NA 21.3013532902188 NA 21.9…
ARHGEF2 23.7260333045164 23.1591325314635 22.8592792238173 29.1316738049341 24.204832301043 22.4970585138593 23.3444340800983 24.681012196428 NA 23.5671233140074 23.6443448129207 22.7199723944697 23.3886020105235 25.4616675138885 24.9871473234791 23.7381401014202 NA NA 23.1826619797626 NA NA 24.1536543853865 19.5654740124264 22.5432390771982 23.6621804861496 NA 21.4271694633605 24.3735235302232 N…
ARHGEF40 NA NA NA NA NA NA 17.957515858976 20.116090086311 NA NA NA NA NA 22.3088811477948 NA 17.3904292924007 NA 20.6815146703224 NA NA NA NA NA NA 17.8033617620427 NA NA NA 18.7416710623319 NA NA NA NA 19.6042165783342 22.9175024716482 NA NA NA NA NA NA NA NA NA 17.502342350639 NA 22.0030113668726 17.882660958766 NA NA NA NA 20.4715859162983 NA NA 19.4145799528805 NA 17.1720660863974 NA NA NA N…
ARHGEF5 NA NA NA NA NA 22.874582184261 NA NA NA NA NA NA 19.6215314405593 NA NA NA NA NA NA NA NA NA NA NA 17.4372400301583 NA NA 25.4527324050616 19.7724466757223 23.6842208351465 NA NA NA 22.3300694405968 NA NA NA 24.3336972311914 NA 18.4344857036442 NA NA NA 25.0749742335661 24.7399231902243 21.1752254653152 NA 20.1638854939869 21.0230450011263 NA NA NA NA 21.5778464531137 NA NA NA 18.47733138…
ARHGEF6 21.6308047999228 24.7057441655751 22.5766937724509 21.9129317189833 24.4623884392377 21.6084948805304 23.1982951526157 26.1418167579101 20.8386592047759 25.0242458049213 25.0251498719579 NA NA 24.8553025076404 20.0121034448876 22.4983764185316 NA 24.3036995178312 24.5170178974741 NA 23.586130134251 25.4043617438959 NA 20.9375720989669 22.934589653435 23.1088198578326 19.6987758720393 22.9…
ARHGEF7 22.6373828457388 NA 22.5766937724509 21.0404582953327 22.3670264832571 23.7858100323888 24.9281276992034 24.8860631609773 22.1297892450434 23.4249148834968 23.6894900193228 23.2820092390228 24.9644196657154 22.1574265066194 24.6835528008205 23.5860659779124 23.0213904088871 21.7762952703135 25.5474541723024 17.3643227787134 24.5778862041665 26.0953170546174 25.4075503169869 22.57737396542…
ARID1A NA NA NA 23.1733248728318 NA NA 22.6295736284911 NA NA 23.1804828523604 NA NA 22.3450949561211 22.7831097477537 NA 22.180874336946 NA NA NA NA NA 20.3931599899566 23.8597624131769 NA 23.3470445361744 NA NA 22.5488976174141 NA NA NA NA NA 25.1445734639544 24.9512749310319 22.5349326092495 NA NA NA NA NA NA NA 23.2486236760505 17.9234435575264 23.219299415252 NA NA NA 19.4581738035089 NA 23.…
ARID1B 20.8741693991986 NA 20.2346420409699 NA NA NA NA NA NA NA 20.343775611568 NA NA NA NA NA NA NA NA NA NA 20.9069419601792 NA NA NA NA NA NA NA NA NA NA NA NA NA NA NA NA NA 18.5972051043052 NA 19.5814764462554 NA NA NA NA NA 17.3782186409047 NA NA NA 25.5989611699913 19.9264205154517 NA NA NA NA NA NA 18.1806036473088 NA 19.4997913989099 NA 21.1280937828455 25.2649314738511 NA NA NA NA 17.8…
ARID2 NA 25.1657326289332 NA NA NA NA 23.3874152307298 25.8028134342745 23.4979210127568 NA NA 23.5779639747978 NA NA NA 22.0281576570614 NA NA NA NA 26.1503381149209 21.8761421952704 NA 23.5722357665038 NA 25.0608557082491 23.8319234013696 NA 25.5842529551583 NA 25.9211844593887 NA 24.5551574679376 NA 23.9109125884459 23.5482203278047 NA NA NA NA NA NA NA 22.05538703854 24.9273180855848 26.36976…
ARID3A NA NA NA NA NA NA NA 27.0561086673121 NA NA NA NA 17.8809884556642 NA NA NA NA NA 20.2118241450412 NA NA NA NA NA 23.9277078055809 NA NA NA 17.908087648448 NA NA NA NA NA NA NA NA NA NA NA NA NA NA NA NA 21.0610098618427 NA NA NA NA NA NA NA NA NA NA NA NA NA NA NA 21.0457623271927 NA NA NA 24.1623249401253 NA NA NA NA NA NA NA 22.4088443729202 22.574866039404 NA NA NA NA NA NA 24.05859179…
ARIH1 NA NA NA NA 23.1676279314663 22.2382711926022 21.3672291636507 27.4813147392256 21.45601343543 NA 20.4304117139317 NA NA 23.5703838423178 NA 23.2909632313275 NA NA NA 23.815824578939 21.4999266425548 25.5584737322191 21.5259451317311 19.6945568344925 23.3455078499545 NA 27.9234815056388 23.4031072292161 NA 19.695702372874 NA NA 21.884028878528 NA NA NA 26.1435249827698 NA NA NA 22.999795670…
ARL1 23.9017605300222 23.1464922323963 NA 23.7088841229694 25.3923995790087 NA 26.5250747296194 NA 23.8590621117422 24.6340255397852 26.7312360237399 25.1654577796056 22.6751675503179 24.7584520788693 25.919171852004 24.6334563592385 23.0562986837492 25.1426719021122 24.5449416820909 21.5267523380847 25.0407000847996 26.4269620198231 25.8239331212978 25.4195931277146 25.1268882112216 25.581247252…
ARL15 NA NA NA NA NA 24.8895662551438 23.6474948777387 24.5704707043893 NA NA NA NA NA NA NA NA NA NA NA NA NA NA NA 20.8599123597766 21.0448556678024 NA NA NA NA NA NA NA 22.1864921090098 NA NA NA NA NA NA NA NA NA NA NA 22.0624137971771 NA NA NA NA NA NA NA 21.0987530549094 NA NA NA NA 21.391015926367 NA NA NA NA NA NA NA NA NA NA NA NA NA NA NA NA NA NA NA NA NA NA 22.6136563922745 21.75284203…
ARL2 NA NA NA NA NA NA NA NA 20.6137642895927 NA NA NA NA NA NA NA NA NA NA NA 23.3536266057085 NA NA 23.4344108729114 NA NA NA NA NA NA NA NA 21.9834278681594 22.7284549165707 NA NA 21.96561520893 NA NA NA NA NA NA 22.2801409394838 23.09987604439 NA NA 22.443010294736 NA 21.2594915736045 NA NA NA 23.0709496531971 NA 23.1875088420612 NA 20.3616182810244 NA NA NA NA NA NA 24.391198872733 NA NA NA …
ARL3 NA NA NA 24.0239976051418 21.5561935596441 NA 23.6374580272204 NA 24.402655206652 NA 22.9025657499603 NA 23.0440368515247 24.4046894280078 24.4699682921491 24.9535368114751 22.6386117925374 24.6333892842288 20.0018754551434 19.0894556536881 25.2976448924071 NA 21.9746925581072 22.7396302388128 23.4133970563737 24.8080005478579 24.5659393706489 24.6409104926064 24.247105817933 22.5429909791 2…
ARL6IP1 25.599449343644 24.6686333453651 22.0684260145138 24.7951353986477 23.6191959194146 23.755725413053 24.6369217206597 24.4535527345214 NA 25.6010716177766 24.949492703701 24.2089344610898 24.6628653317551 22.6722241824351 25.149070347131 22.5452463702193 25.5022773933214 24.3108263168489 25.8486914155061 22.3778486233388 23.0293903615243 26.8774395908806 26.0820795053789 NA 25.127124839337…
ARL6IP4 NA NA NA NA NA NA NA NA NA NA NA NA 21.9396609902729 23.4264065574276 25.0929032469576 NA NA NA NA NA NA NA 24.4083585090398 NA NA NA NA 23.7684823888309 24.4955503386448 NA NA NA NA NA NA NA NA NA NA NA 20.6834607077285 NA NA NA NA 23.1879980688444 NA NA NA NA NA NA NA NA NA 24.0742434005113 NA NA NA 22.0287545847878 NA 20.9713877827047 NA NA NA NA NA NA NA NA 24.7714425194407 NA NA NA 2…
ARL6IP5 27.424748094689 28.2373622070957 26.5038961894659 28.0094337458819 24.6354123579083 23.2653987194017 27.7872144896347 25.3099622751836 27.2646199523763 28.6807596533087 27.4364193296569 26.8195102606757 27.046739701783 26.246828397282 27.4443327312355 26.41767327168 27.1625711927883 26.9915261061033 28.2595023489086 24.3061303165355 28.1748087343189 28.8098270557574 27.1752655420748 26.88…
ARL8A 24.9818451818216 26.1422204335516 25.0257835222847 26.3640040696395 25.8917181238379 25.8714121810231 26.3096256373582 26.4808067768064 25.956795410628 27.0361325195802 25.0302491927297 27.2770758323764 24.6822860052119 25.4589259322983 27.9378214241327 26.4233110547939 25.3415703998871 25.4010508470076 24.8471468325556 18.3273026418238 27.6547848460178 27.0689880700355 27.9345196924288 25.…
ARL8B 25.1602510629796 26.219594660539 25.0257835222847 26.3640040696395 25.8917181238379 25.8706983920138 26.4725164535455 26.4808067768064 25.956795410628 27.0560601770641 25.0302491927297 27.2770758323764 24.6822860052119 25.4589259322983 27.8115054962253 26.4233110547939 25.5332198671836 25.4698171095489 25.6295349984905 20.8042342409391 27.6547848460178 27.0689880700355 27.983173088941 25.71…
ARMC1 23.0844171949145 NA NA NA NA NA NA 24.3358443259786 NA NA NA 23.099631292736 NA NA NA NA NA NA NA NA 23.7945951386031 NA NA 21.252382473507 24.7260520198049 NA 23.2035813040355 NA NA 20.8891934858177 NA NA 24.1568550690926 NA NA 22.771459647322 NA NA 21.8358098694001 NA NA NA NA NA 20.6151213083286 NA NA 21.8760934704513 NA 20.4040563407869 19.3621942674578 NA NA NA NA 21.5777865364138 NA N…
ARMC10 26.5098127805648 NA 24.76246324788 22.0983206434992 21.508056846444 20.0096181579745 25.0333980467703 24.3354511468841 23.8903064018257 23.53141120856 NA 23.4998123187198 20.6907584989116 NA 25.5578012164689 25.5991879642268 25.1419289879571 23.8966657367137 20.0736159769756 21.0975872396329 25.9108259192256 26.0102597326364 25.9606945367723 NA 26.2909612984739 25.8352159505351 24.87159480…
ARMC6 NA NA NA 21.4526896798766 21.7537521228952 NA 22.0482394004275 21.6486296768362 NA NA NA NA NA 16.5375824263719 NA 21.4428139376752 NA NA NA NA NA 23.3133364509258 NA NA NA NA 18.4789749639575 22.018328562047 NA NA 19.766145499442 NA NA NA 23.4664270207249 NA 21.8180172659658 NA NA NA 20.8015504923663 NA 20.5409736875327 NA 20.943793958559 NA NA NA NA NA NA 24.1659135332475 NA NA NA 21.8859…
ARMC8 29.5641585193874 22.3371825121853 NA NA 22.5640438665071 22.6929964028511 23.6618389740995 24.9808813166799 NA 20.7700524683165 NA 29.7051990331056 NA 20.1408472413016 21.6333518095597 20.4787913399859 NA 20.0061836079853 26.781942960764 NA 21.8341477270614 30.8368201742935 NA NA NA 31.1954949911898 NA 29.0298349395714 30.1126089850299 NA NA NA NA NA 21.5510050572745 NA 22.2365438856355 NA …
ARMC9 NA 18.3149327949145 NA NA NA NA NA NA NA NA NA NA NA NA NA NA NA NA NA NA NA NA 16.4822045022256 NA NA NA NA NA NA NA NA NA NA NA NA NA NA NA NA NA NA NA NA NA NA 17.5845148177554 NA NA 21.2889967079776 NA NA NA 12.7358754122374 NA NA 13.9276576090418 NA NA NA NA NA 19.6499192347748 NA NA NA NA NA NA NA 17.6854126791938 NA NA NA NA NA NA NA NA NA NA NA NA NA NA NA NA NA NA NA NA
ARMCX3 24.5743665871216 NA 22.5467753215746 25.229694206304 NA 24.4947999311191 22.4979672904934 28.1037071099696 20.1069590342577 22.8455819316191 22.4528077993606 NA 23.9628305360191 25.0101536416417 23.5683404967353 23.0327429347787 22.8912793836735 NA 24.2650660102881 NA NA 24.8152089341907 26.0808767176456 23.5205517834908 27.7848709502266 20.9965893392726 NA 25.5640860353981 23.801249511395…
ARPC1A 25.1949222863774 26.4176212873064 24.126930342528 24.9869343099233 NA 25.2300007129842 26.6968386205148 24.1324259889376 27.9432654629633 26.9759692463725 25.7617503571756 26.9315832216213 25.4656033949573 23.8539491221457 26.5684280618 27.1086572711211 25.2297466396952 26.2738153723603 24.9317827034769 22.590826183682 26.9497654092058 28.8660262154892 28.8119299292551 26.3395130304119 27.…
ARPC1B 29.1109501086143 28.4725825710729 27.6237329381818 29.076754191568 27.1312482748307 28.7522363374171 29.2583413859993 29.7381211878595 27.5360493227001 28.1409986371897 29.3707219026853 28.77569908661 28.3195526507685 26.3063528644363 29.14717441787 28.3934642303609 27.7582958253251 28.4355267668745 29.6316700814958 25.8248946151729 28.2822567045109 30.2914162822715 29.9730101231447 27.574…
ARPC2 29.305213735894 28.8503919530882 28.0909450171873 29.5025326147359 27.864565915028 28.4267610832398 29.5930922138104 29.4646880344355 28.3761375556063 28.9701567979504 29.2139640539618 28.7416113224516 28.7535174941629 27.120179507011 28.879366028301 28.8061624114421 28.7389697985732 28.331777888886 29.7748056367491 26.6667227555942 28.5202149019844 29.855500626768 30.4232529105582 29.75091…
ARPC3 29.1754797815436 28.4524304742424 27.7215020706825 28.9728441649545 25.941396738911 26.9868723305208 28.7515771879143 26.9028719606616 28.8073907984209 28.0109492940184 27.8716151881215 28.0638416141536 26.8108633736174 27.1599484214322 28.3511888208138 28.1622476173384 28.757515479909 28.0368591788632 29.3785190532159 25.7351242826611 29.0220709668948 28.7990638515022 29.6226862034026 27.2…
ARPC4 29.6307563104794 28.7965192016806 28.539347084689 29.6802981861328 27.8967528566402 28.0402921147348 29.1920798812961 29.9309640605461 28.3747202459708 28.8800666888817 29.1405334317508 28.9468799112093 28.8457732411869 27.8282880419513 29.1367416075243 28.7574165121365 29.3965624758915 28.664271482348 29.2769004928904 26.7962652386137 28.6197643173223 29.7411003821118 29.3066958416121 27.8…
ARPC5 28.5369510401935 27.4483724745219 27.5215963963708 29.0817983521291 26.9222058203828 28.7304263551424 28.1812196428643 29.5256173737717 25.609310476563 28.5084405304693 27.3871765740558 26.9135929889735 26.8272226108591 27.1504534997211 27.9418633635368 27.81054827249 28.4808937345471 27.6857595358474 29.1409214545681 24.2117348952677 28.4485762050537 28.263026132728 28.7217935641395 27.389…
ARPC5L 26.2648098077597 25.4326796471865 25.5280982693624 26.8186965568365 25.0855927245724 27.0120870297568 26.8667347978406 27.4490448241527 25.5897457698063 26.2832654417727 26.1311820274469 26.5073830931684 25.7380166271597 25.395831021277 26.959171070534 26.1475286115413 26.1163265087663 26.1176045420848 26.7581084766851 21.9677128110556 26.0217360485926 27.1662539129702 27.1108185454027 26.…
ARRB1 NA NA NA NA NA 22.1014070064671 NA NA 21.5800202065913 22.090897431501 NA NA NA 20.7120130616457 22.8318055245762 NA NA NA NA NA NA NA NA 21.0026172642476 NA NA 19.2957846259392 NA 25.722249393453 NA NA 22.1316554086151 NA 22.0288827065649 NA NA NA NA NA 18.3159986226286 NA NA NA NA NA NA 21.2447331402283 20.5946125484561 NA 18.4055528478572 19.4992892324458 NA NA NA NA NA NA 20.31498809580…
ARRB2 NA NA NA 22.8969539225105 NA 22.9832156096423 NA NA NA NA NA NA NA 19.813450848871 NA 20.315684705401 NA NA NA NA NA NA NA NA NA NA 23.8720181918829 NA NA 21.2231603405824 NA NA NA NA NA NA NA NA NA 17.3391627919036 NA NA 21.0211548520368 23.1333169006676 NA 22.2330450099953 NA NA NA NA NA NA NA NA NA NA NA NA NA NA NA NA NA NA 20.5822320443556 NA NA NA NA NA NA NA NA NA NA NA NA NA 18.5631…
ARRDC1 NA NA NA NA NA 23.1187313722767 NA 24.4774350321413 NA 20.160836541271 NA 21.2180239409991 NA NA NA NA NA NA NA NA 20.5118491492988 22.4073720260358 NA NA NA NA 21.0988237190445 NA NA NA NA NA 25.1482154964676 NA 19.734297810768 NA 20.2888840933259 NA NA NA NA NA 19.7676849900945 20.4314629173937 21.1034927221317 23.9412874761279 NA NA NA NA NA NA NA NA NA NA NA NA NA NA NA NA 21.956777069…
ARSA NA NA NA NA NA NA NA NA NA NA NA NA NA NA NA NA 19.5613196469898 NA NA NA NA NA NA 20.1356967626556 NA 22.6491013325633 NA 20.2110517511816 22.861488305738 NA NA 21.4781790912325 NA NA 20.3276184269492 20.4645437561615 NA 21.7126428633074 NA NA 21.2562121444886 NA 22.1312911622556 20.3212785421938 NA NA NA NA NA 22.508301835596 NA 23.7997960246865 22.6288353107665 NA NA NA 21.2126614280758 1…
ARSB 24.0651567534981 23.4975312466052 NA NA NA 22.0103559975925 22.4568657335666 NA 21.5201333067255 NA NA NA NA NA NA 24.9012118027834 NA NA NA 18.6325089267458 NA NA 24.0529653220164 NA NA NA NA NA 25.3831324800031 NA 23.4039133639235 22.1257691157119 NA NA NA NA NA 26.2012432282117 NA NA NA NA 25.3808638296467 NA NA NA NA NA NA NA NA 23.6148270964197 NA NA NA 23.3930670068541 NA NA 23.9606768…
ARSE NA 29.5166475329128 NA 28.2847153948223 NA NA 28.7619134632688 26.6937884722276 28.0219675406483 23.8377656390284 26.6249021887672 NA 23.3769029270322 NA 23.2585601395762 24.2303324440786 29.0822824784889 25.6471815807365 23.5579154173141 NA 28.2185948015537 28.6852410712726 NA 24.6453106920658 24.5026866362945 27.7928292087773 21.6944976878684 23.9812341843342 NA 23.8267548395916 26.4408051…
ASAH1 27.4896911458382 24.9609861161593 26.6305530674867 26.6900656368855 26.4228925804673 26.7456571180219 27.0543886972173 24.1092631649124 28.3745708081974 25.7433637587936 27.2428301679197 27.3205441748689 23.9102026164734 24.6899258518362 27.7476247950622 26.2105394408504 27.613362232753 25.5815406346188 28.3132471317947 23.0413867732869 27.4760193344205 26.8444529967909 24.7675987201964 26.…
ASAP2 20.5647951605548 NA NA 20.3264448486809 NA NA NA NA NA NA NA NA NA NA 23.8425602024378 NA 20.4929093709645 NA NA NA 23.5479733201863 NA NA 23.1771250434095 NA 22.5648463180569 NA 24.5875099504341 NA 23.3277828709974 22.8164301951632 NA NA NA NA NA NA 20.1562016101221 NA 17.9269213853891 NA NA NA 20.9021130415995 20.9301756964404 22.8910308672993 NA NA NA 19.8468079784546 20.2376557848844 24…
ASB9 NA NA NA NA NA NA NA NA NA NA NA NA NA NA NA NA NA NA NA NA 23.5776505623638 27.2413541201722 NA NA 22.9337507976846 NA NA NA NA NA NA NA NA NA NA NA NA NA NA NA 23.7513338147317 24.0703732105701 NA NA NA NA NA NA NA 23.1704813535759 NA NA NA NA NA 24.6106263548175 NA 21.7418364414053 NA 20.5344149806358 NA NA NA NA NA NA NA NA NA NA NA NA 17.2990917250375 NA NA NA NA NA NA NA NA NA 21.56241…
ASCC2 NA NA NA NA NA 20.4474021069205 NA NA NA NA NA NA NA 21.9592959038597 NA NA NA NA NA NA NA NA NA NA 19.0443540937499 NA 20.1974374890458 NA NA NA 21.5337166000822 NA NA 18.9483871953598 NA NA NA NA NA 20.6053067885702 18.890240523285 18.6487613172024 20.0565847983915 NA 17.5577104919119 NA 20.9195282276049 20.1522947465388 NA NA NA 19.0238139013524 NA NA NA NA NA 17.5752216133353 NA 20.7362…
ASCC3 NA 18.0505979862506 NA 23.4028002595394 25.3121065183777 20.5059413900106 24.868555068447 29.5014533349866 NA 24.4816565659405 24.3985806176901 21.8413885147001 22.5025084338077 23.1074220705834 25.0222130309235 19.8320880262804 NA 24.6534967617687 22.1374239717633 NA NA 26.9833593660059 22.9675407950746 NA 22.2207001026311 NA NA 23.6028823251082 22.8548432787751 20.1670138013315 24.6269722…
ASH2L NA 23.1615486426389 NA 22.2499750791432 NA 20.8635087548785 NA NA NA 21.4351106686459 20.6561315346308 22.5631292253878 22.1217187847927 24.9005942350661 NA NA NA 24.094264418108 NA NA 21.842849811466 25.6900942851517 NA NA 21.7418430232647 21.9731935557862 20.9965548609177 NA NA NA NA NA NA 24.2711691959587 25.7246540215223 NA 21.464753129222 NA NA NA NA NA NA 25.5582824928131 NA 21.413838…
ASL 28.2266931626835 25.1335317037397 25.6892428557836 26.8384566402142 24.9008470967634 25.6192675761935 29.2819960004783 26.5204759510768 27.1947847094731 26.3840093224336 26.8841939303981 27.1678822269329 26.7255068115652 25.6126160055447 28.7693884075899 26.3120928388729 27.3297694493446 26.4529450539901 26.441353927771 18.3622691930268 27.2359034616265 27.5945306871622 27.1433424168777 26.13…
ASMTL 23.0308435724231 24.3784401296173 22.3012500103866 24.610300863447 22.0531443567506 23.0426581560648 NA 20.8948873177743 NA 21.845463251312 23.6115901760221 23.2503149010361 22.1899222605648 18.3966047811819 26.22754426374 24.787987623705 24.5611076277863 23.7590075664672 23.4170623772093 17.7798283430261 25.1858217006106 25.0276435785771 25.2807692836689 21.811344900486 23.7404282616754 24…
ASNA1 25.5508377728018 25.2701284755493 26.7593855619752 26.3043979424212 25.6414574464832 24.4393999898507 26.1863959506187 26.6096700606528 24.425327969096 25.4704183313628 25.7848449345618 24.9057353270061 26.3111028949968 24.0324826563569 26.1517533960245 25.8186519470412 24.7999343269423 25.6459371917147 26.1683137329016 23.777209154506 26.3658788686667 27.7671304720699 26.0675700068573 25.1…
ASNS 23.0748738169978 NA 22.2093897027544 23.860950556145 24.1751790091509 23.1228074616297 28.0102867664484 24.347369142609 24.4180319610843 21.2338180065469 20.9451022921306 22.3372914192827 26.1452514622136 28.3896543620603 28.4557332734826 26.3245745428981 22.4935007425876 22.042322670618 27.7722618481317 26.5917975268069 26.0935578009623 27.1235900822966 28.9947255188633 19.0002641411696 20.…
ASPH 26.5502267849169 26.4223424468039 25.5372498653821 26.8789081426628 26.3952791714703 25.4304113629774 27.4579715799376 27.2656767230904 24.1950349675834 26.7622687082865 26.1208921889105 26.3630025222697 26.3477460121965 26.1164143044552 26.5279619286801 27.3562395241289 25.8078567784105 26.3954839294439 27.9704874547753 23.6833089886735 25.1020713345746 27.5008369192317 27.6673492469384 24.…
ASPM NA NA NA NA 21.8646237084454 23.1441055366609 24.3475502739666 22.7492880032992 22.702663934474 22.6003957028407 23.496448118382 23.8857267175956 23.3061490463627 NA 22.8572908119456 NA NA 22.4007147794481 23.2332058753868 NA 20.1299244187704 23.1621604921647 NA NA 23.5420501321185 NA 22.7577354443812 NA NA NA 22.0742662701731 NA 23.4968001511297 23.6609167038525 NA 25.4442979724108 22.09557…
ASPN 27.3599223765675 29.3861788674782 30.6227388452655 28.0793630721977 NA 25.886701861767 28.2373938926678 27.7627153499091 28.4446058748499 22.4608797984804 27.1475423912612 27.6298440095372 23.3292852954143 NA NA NA 26.8862221648287 23.5144135641011 24.6560325991508 26.0355589827217 28.5408340143422 25.8849874765148 26.9089732919971 26.2689096005324 22.2937999763744 28.6780099309082 27.121553…
ASPSCR1 24.1278490502611 22.5782704078867 23.9484419160769 24.3374084852438 20.7442392916523 23.9298010873322 25.1791425791768 26.9723271106069 24.0431825193354 23.9713305044757 24.2214981784299 25.5023314234444 25.0280923003964 21.8584788760771 24.3755723050866 NA 24.6871104791286 25.1318751679691 23.8041540689829 20.5395545314445 23.2728149949266 26.5815847373225 25.5683225191439 21.46285270313…
ASRGL1 NA NA NA NA NA 20.6845911183463 NA NA NA NA NA NA NA NA NA NA NA NA NA NA NA NA NA NA NA 23.676988781851 NA 25.3828964110727 26.2918784101446 NA NA 24.4080215473377 NA NA NA NA 24.8149987730637 23.009491730916 NA NA 22.0655725955745 NA NA NA NA 22.3790446180857 NA 20.6448596690409 NA NA 20.8752948985751 NA NA 26.9691594486322 NA NA NA 25.8265509602023 NA NA NA NA NA NA NA NA NA NA 22.94746…
ASS1 29.7713221620035 29.1696841721903 26.0490994711646 28.7678740094585 27.4149547786268 29.4298776062924 29.3574577969966 29.0435864660531 28.772241048039 29.6574636957283 28.6884530884849 29.8727286809441 26.7415684622402 30.4669540804247 30.3590133558739 30.1573184275261 29.4540543950375 25.3460488327527 31.0658376541719 25.2752852587537 26.6990239504455 29.9888309919009 29.6258897313487 27.4…
ASUN NA NA NA NA NA NA NA 24.6156691461801 NA NA NA NA 20.7698426851398 NA 21.6493798660783 NA NA NA NA NA NA NA NA NA NA NA NA NA NA NA NA NA NA NA NA NA NA NA NA NA 20.4603199013017 NA NA NA NA 22.2919918448479 NA NA NA NA NA NA NA NA NA NA NA NA NA NA NA NA NA NA NA NA NA NA NA NA NA NA 15.7388206029467 NA NA NA NA NA NA NA NA 22.8707142635768 NA NA NA 22.5712128722823 NA NA NA NA
ATAD1 NA NA 22.3822519704686 22.903204084968 21.7235217991588 25.7535261843242 22.8579548060834 26.7924444851333 NA 23.2818677858513 23.0196915046832 23.2611653781035 23.8828346311438 NA 24.8649611427201 22.4029589554087 NA 23.1691429946264 NA 18.235560848567 NA 26.1827119837132 24.8956741965493 21.9431080751568 23.340124741302 23.1559268683956 21.6828754020068 25.7245332126258 NA NA 20.320221017…
ATAD2 NA NA NA NA NA 26.595781163502 NA 23.6233282772921 NA 19.4671438086923 NA NA NA 20.927624625927 17.0923958439204 NA NA 18.7495355770384 NA NA NA NA NA NA NA NA NA 21.3767390605512 NA NA NA NA NA NA NA 25.5913761322853 NA NA NA NA NA NA NA 16.9060097756038 20.7892391028748 20.4060409553136 NA NA NA NA NA NA NA NA 19.4204722206735 NA NA NA NA NA NA NA NA NA NA NA 22.1962611212037 NA NA NA NA …
ATAD3A 28.5318259290803 27.498311206303 26.002625397135 26.7577929031896 26.0861337745493 24.171690526494 27.5545988925021 27.002473804593 24.8163476704943 26.5988491789629 26.7267279065766 27.5734960688509 27.7550610094848 26.2594187652804 27.4771474168598 28.2534577830563 27.033262132338 26.170237746656 27.6147618521353 22.3438325281211 26.0580336639748 28.5151036439198 27.9089595611818 23.8274…
ATAD3B 27.001735142504 27.247750523388 25.5317531182787 26.1415154861752 25.4914363030577 24.171690526494 26.8958683074465 26.3328611206541 24.2025549155426 26.3380679948231 26.1065821087784 26.7516850987181 27.1173563092301 25.9895485109821 26.744544832801 27.5529428221247 24.0063428589844 26.0683140692147 27.1894863400922 21.2979215607359 25.6413295484265 28.1007464821177 26.6659889442268 23.22…
ATE1 NA NA NA 29.3098624497094 NA NA 22.3174137179038 24.0647350362692 NA 14.6603469382044 NA 22.1764434537546 19.3022261281621 NA NA NA NA NA NA NA NA NA NA 20.9403996331684 21.1886878382954 22.2595346743378 NA 13.4171668609153 NA 20.2850160793697 19.3320146881204 NA NA NA NA NA NA NA NA NA 20.9315757827813 20.2869457441534 21.6575365262679 19.1437568743167 20.7401266094421 21.5794816788681 NA 2…
ATG16L1 23.5670908107839 24.0109893504726 NA 23.0949674688086 NA NA 23.7323991147038 NA NA NA 23.2465115645359 23.6772361713769 NA NA 23.5531047345522 22.5609764843156 NA NA NA NA NA 22.4255027743582 23.5967794001375 NA 23.3872179966406 NA NA NA 23.8900400855633 NA 19.2927709669283 23.9246813208828 NA 20.4725693029487 22.4097974863027 NA 13.8546249274064 NA NA 22.8429495309204 22.0895597477614 22…
ATG3 25.823082053236 NA 24.9870653321675 25.2730384679774 21.8353395732712 24.9339394027182 24.8455828886787 25.8676156478937 24.5650346550449 26.4810119547779 25.2142355846137 25.0195205709854 24.8888809909922 23.1609926799699 26.0805354065544 25.0956255133612 25.4220356922879 25.0900889919658 25.5022118259602 19.8917288299333 25.2941033323043 27.0915246493363 26.4382942680555 23.4724526184004 2…
ATG4B NA NA NA NA 23.6638920452704 22.6335478201353 NA 27.1999692756679 NA NA NA NA 21.7549755545936 NA NA NA NA NA 21.3856022921252 NA NA NA NA NA NA NA 22.1628750129532 NA NA NA NA NA NA 23.1396768723182 23.6883143477971 NA 24.439858396981 NA NA 18.1921868433951 21.2160057093993 NA NA NA 24.2516192182368 25.3361236428969 21.7195985502703 20.8228010881323 NA NA NA NA 19.0112845924997 23.12114646…
ATG5 24.8523096644116 NA NA 26.0541802083483 NA NA 25.2442032508173 24.231523847583 NA NA 23.5562192915824 24.064974271114 24.6765078643131 20.2843496892551 NA NA 24.7331359656035 21.0302576134155 22.7643168380657 NA NA 24.2834548023375 23.5722241993569 NA 24.017876792633 25.7566749121142 23.1670610003848 22.3078172717324 23.4227803253273 NA 24.4397322385914 NA 30.9801780467505 NA NA 23.966221852…
ATG7 22.9306521669847 23.3537638871819 22.5840328069861 19.3188891963926 22.1541722269693 22.983226049316 23.4935447192225 19.8658631297889 21.2465492561675 23.8536219506543 24.843320541818 23.8796105445714 20.457685470025 17.0480229726199 23.2581821343874 24.3233892072874 23.2771654943423 22.3949880511746 24.1448372978683 21.7886737320095 21.1596545694366 24.6529614635782 22.6372877576657 21.530…
ATG9A 24.2058153189275 NA NA NA NA 21.3496235535165 NA 26.6650800520893 NA NA NA NA 24.9197215193143 NA NA NA 24.5984330753059 NA NA NA NA NA 23.5533743040713 NA NA NA NA 24.6772576815049 NA 17.5552107239897 NA NA 25.997336670575 NA NA NA 20.3130845265019 NA NA 19.4091049876561 NA NA NA 19.9522663289188 24.2914467148165 24.1043416832992 NA NA NA NA NA 14.5085314056351 22.3389234416731 22.47645945…
ATIC 29.2695481350747 31.6736117054804 28.9304285590111 29.9569957419868 28.6478508126232 29.5794955617142 30.2996507375307 31.8436603540628 29.2453290967481 29.4325746399384 28.8921315079692 30.4298717216305 29.6752335438337 28.6196571441523 29.5977278669135 29.0684565237397 28.1832984537031 29.5230656035276 29.1011284926769 25.3103559776028 29.6245261122053 30.8186488236944 30.6227071113361 28.…
ATL2 23.4153069709247 22.3028458349888 NA 22.6416376973379 NA 18.5513590494345 22.9620953463083 25.5720984006461 NA 24.0194615241682 22.7284694485144 23.6369980321088 23.142767553239 NA 30.5112126025659 21.6532824476219 22.0162077560094 22.1972514947128 24.11684840506 NA 22.6469546017357 NA 23.4324840453596 20.5123025918633 24.2559975711975 22.2399702210817 23.3317651848663 24.8334785695894 NA 22…
ATL3 27.4136940334042 27.6096696379969 25.058159893275 26.2043729879718 NA 26.4536336743723 28.2065508389201 26.4972297146129 27.0280349527548 27.7639686167444 26.827574551156 26.1862499060686 19.6978210900467 24.6001078892421 26.9212668759923 24.8742941853202 31.9388849386179 25.4308426851731 26.6345095406522 23.9274900817261 28.7110270997063 28.5644682983243 27.9380455723671 25.6865784282116 27…
ATM NA NA 20.2866412317784 NA NA NA NA NA NA NA NA NA NA 19.5701633049783 NA NA NA NA NA NA NA NA NA NA NA NA NA NA NA NA NA NA NA 20.8141646692021 20.3363627224719 NA NA 23.1922928144708 NA NA NA NA 23.6811242895483 NA NA NA NA NA NA NA NA NA 15.933160426106 NA NA NA NA 21.1038512511221 NA NA NA 20.8107810691272 NA 22.126169426989 NA NA NA NA NA NA NA NA NA NA NA NA NA NA NA NA NA NA NA NA NA 20…
ATOX1 NA NA NA 26.6461575449233 24.6420058462311 NA 23.7824779802548 NA 24.5117743658247 22.3603863115895 22.265945197512 NA NA NA 22.3556065008736 22.8051908390622 NA NA 25.1605526793675 19.6954458105374 24.7067192213068 24.305676031591 23.793801729701 21.7745876150479 22.4507758023 NA 24.059311709322 NA NA NA 22.1708780055519 NA 26.4843244948725 25.8649138637362 24.77928993489 NA 26.52609815949…
ATP13A1 24.9075834046599 24.2920241527909 23.681552201369 27.0865375207086 24.5846973937723 24.5939797466183 23.346055936243 29.5403634736683 23.8189934327953 24.9845434516673 25.5360041097163 24.6516872674859 27.4633023943137 24.0591392126064 25.5104633067123 25.440438741942 24.2839528150187 24.2782482361184 25.9353671844477 21.1940678765246 24.3505944915652 26.8922452235834 27.5831456359944 23.…
ATP1A1 32.4155922058852 30.7206089320398 30.4564122137329 31.9078207300879 30.251007531687 31.1455341731724 31.9567884249699 33.0094143035548 30.1088560348712 31.082320308773 30.5664925009762 31.2173466433573 31.2112891380431 30.5966979236496 32.6694780712013 31.8635842145307 31.9809230138785 30.9212524356892 31.0921585183777 26.2337983356732 30.9229385559601 33.0466859752381 32.2873633363757 29.…
ATP1A2 30.4416562750794 29.2450801395425 28.4791850597119 29.0693961763503 27.8980535162131 29.0907471957632 30.0850541101315 31.0881751945344 26.7352320944879 29.0797746545096 28.7142395719679 29.3130744252493 28.9814195141909 28.4596946375125 30.9290731074766 30.7774651779508 30.0426734026011 28.7786705207889 29.2132433847101 23.5689383849815 28.9318800113106 31.1236833713726 30.3613196647931 2…
ATP1B1 30.0928079511338 28.4459808388713 28.3058009086452 29.9330543152879 28.1916074022417 29.3354099786861 28.5784422440124 30.8974329213392 28.136485884615 28.9583114839788 28.5184353723888 29.3256920942691 29.7957278257313 28.7715116528094 30.4883857757369 29.4738992744488 29.8944116652358 29.6736956062321 29.3279007966723 24.6394632629202 29.4806347329195 30.7977491145387 30.4208356729135 27…
ATP1B3 27.9857696631306 27.0956287324133 25.1982820366015 26.7772713707365 26.2504401449819 26.5454906046589 28.4179089884578 26.6745239994832 25.9594818622643 26.579729535906 26.7549727520817 27.3762901270855 24.010462713983 24.4085278673746 28.8799300476398 25.5245592303059 27.2333308724141 27.0265689679011 25.750205449952 22.0731125337382 26.2432342476596 28.1906707856985 28.4010447418272 24.1…
ATP2A2 29.5656417618128 28.8419801802729 28.1596795405234 28.5753885109306 28.646046857361 29.3669780153395 30.6844732580704 30.5114620840853 28.3674806202701 29.1856812211575 29.1620595519846 29.5656614504688 28.6788012039714 27.9885178619727 30.1705120450918 30.3313985018911 28.7557405322935 28.7092275557626 30.1355369091378 25.407579813911 28.9690022940498 30.6430248613393 30.8567835479963 27.…
ATP2A3 28.6868757745772 27.6987882160477 26.4075550170866 27.731885780981 27.860732156488 31.6907480979506 29.5663506382742 32.1228523781939 27.5014372377827 27.2751791009075 27.8849781055531 27.7312552544018 27.2942153649835 26.1391077100534 28.3246752223497 28.8018922578305 27.93074114937 27.0481421997279 28.3537907405014 24.7782037909604 27.3493524744145 29.3230556883227 29.5629773236212 30.83…
ATP2B1 25.9292139514069 27.5000906479913 23.5451815483468 25.6122037698276 24.5318115575466 24.9049236082666 27.2849622642635 27.4868621741921 23.768905348296 25.1244523484634 25.4629531491777 24.5682015995229 23.7755046911247 26.8625777465124 24.9695685489911 26.0946791426914 25.1775904673307 24.9083111606184 25.204202086409 19.765808921354 25.7902853999776 26.981401875124 26.0332241076157 24.86…
ATP2B4 26.1963691949941 28.4096750761008 25.0313750233436 25.2931804411739 24.0100614193886 25.9381159236059 27.6023992766342 27.8176553020364 24.2239585294905 25.3137391617861 25.9341961630159 24.6820260808716 23.5279187651119 27.7733400338843 25.1055834191185 26.0435377877449 25.9516655697824 24.6792249318698 25.1138136097228 19.9139260410226 26.6993904541724 26.5031239463409 25.6232618462455 2…
ATP2C1 22.8118034880926 21.9492232868325 NA 21.2491215563665 NA 22.1008458155966 22.6070552846315 NA NA 25.5069081318338 22.5370486800204 19.9474086453584 NA NA 22.9882179885074 25.0483167404767 NA NA NA NA NA 24.9533716231827 24.3013714332096 NA 22.5551919968109 19.6003448830133 23.3988089164765 22.1699243899483 22.3710108600394 NA 17.3623548174839 NA 22.9191059142316 20.6339956176762 NA NA 22.2…
ATP5A1 33.8461653730332 32.310192221973 31.6088380119496 32.8183597993456 31.3436379226644 32.2072429639053 33.2168029170084 33.6598244956914 30.8649081353552 31.9393803739569 32.4131725959004 32.9063107381184 31.718302276367 31.3258044018644 32.4064638172329 33.1650206457216 33.1658953089499 31.5664801119547 32.7060776340468 29.5040855922222 31.8736619966133 33.0405823863746 33.6262164183586 31.…
ATP5B 34.4448160203474 33.1627289533213 32.6227573214259 33.5255985432757 32.6272188048134 32.0511752860623 33.8548962939544 33.0280062607833 32.5000270468414 32.7095490358752 33.0203307864532 33.505829751793 31.63379043859 32.1276144672851 32.7985000112337 33.8852852265927 33.9300435385656 32.3092171710023 32.9239956567002 29.939955934629 32.8347072575766 34.1352525108225 33.8755666811006 31.989…
ATP5C1 29.1932041228325 27.8525869060072 27.5463381073921 29.6484094934763 27.4844283742914 27.5879061174123 29.153972382432 28.9652093628275 28.5932826919487 28.1738708636133 28.0314909760737 29.1071274010815 28.2211532979389 27.2705515458924 28.3073424105615 28.8496799785405 28.5787531095672 28.7412629137496 28.3261046187179 25.034771849069 29.4067494008304 29.9168808945206 29.395816356539 27.3…
ATP5D 28.0254386398055 25.7601569954264 27.1012811583603 26.0781252299808 25.6885598030125 27.4204407052137 26.8373286109592 28.2787925718239 25.3550721162187 26.5095405339954 26.9882940626483 26.2549350352465 26.2149051464316 24.038663640337 26.5484349548464 28.2884861764779 28.1415297132287 24.924722996245 27.4027314750668 25.3115348123126 26.9259806406441 27.9165793656764 27.60047198594 26.802…
ATP5E 25.9805893732619 25.3074803066757 24.5747130463819 25.4133302281162 22.6456272115299 25.5667250990524 25.538910720523 24.7602356899371 19.2172217213151 24.2712219248166 24.0687113742222 24.5919438994974 26.6837069900457 NA 25.681566677369 NA 25.7141789506549 NA 26.2649423875137 20.6514879580291 NA 26.719836652191 26.154508338061 NA 21.7729500016043 25.6960951986282 24.3920424864103 26.37098…
ATP5F1 29.8938141021734 28.3555256122879 27.629686386048 29.2355119900011 26.4253549116173 27.5759707836371 29.6299789535853 28.7683832924586 26.774134766514 27.9387200731298 28.5344035292679 29.3187571286093 27.999730015722 26.5642873821295 28.3939183028539 28.71907785912 29.3032054625522 29.8527489920539 29.2474634649297 24.6469748657376 27.5953768326052 29.66859275488 28.8706796927371 27.16501…
ATP5H 29.5806522419447 28.6151776944323 28.3132368370309 29.9769084641342 28.0663965805469 27.3829700219054 30.9270959034424 29.4435097492757 29.5345225322264 28.1130974931457 28.7182716919249 29.5199357920921 27.7931748140991 27.3002790191634 28.758529354258 29.5042178127392 29.3618503710638 28.3493435900004 29.1087892558477 26.0445469777789 28.7210741752032 30.4977664283619 29.5817026731087 27.…
ATP5I 28.0198129062065 25.9325046648148 25.7250769420824 27.6421000728383 26.1362973744096 27.0932966598474 26.9943721052862 28.6369638859992 25.381987052902 26.7141946754228 26.8789720859029 27.4609167371793 25.637775570476 25.6655634653274 26.9200869389872 27.56356596322 27.7502759986117 26.4117630738649 27.0794651096404 24.2704379188052 26.9465833472508 26.9004756189086 28.0872307876428 26.295…
ATP5J NA NA NA NA 23.0278742828841 22.102817036984 NA NA 22.6861717791225 NA NA NA NA NA 21.8661945190965 NA 25.0424220385507 NA NA NA 23.8796124140702 NA NA 25.756802652226 NA 28.2149556196114 25.1389772086158 27.2729574274121 26.8912990869648 24.180086707507 22.8774627479452 22.3961845638212 28.6527989621022 27.0197256680881 24.2214133605029 26.5050556504368 25.4364704822336 27.7358545024631 21…
ATP5J2-PTCD1-PTCD1 28.952160330777 25.7535822897548 27.0392979657331 28.6128491542748 NA 20.7348121408511 28.1495549996699 NA 26.3336631137145 27.23460951837 27.7183576697153 28.5285692872684 22.8785838238004 26.4072220824979 27.7735915504113 28.0477445962841 28.6635025326048 24.4280584022025 28.0790255240514 24.0272099064719 25.9804745405208 28.706864435046 27.869061861201 27.1115026127727 28.13…
ATP5L 30.0340886072538 28.3881228326275 28.1604936306129 30.0685100318531 27.8270983511878 28.2076266091001 29.5382386435503 30.1434173655993 28.5607105907725 28.4184725812268 28.7915428370977 29.444914876317 28.6866919261676 28.3545858306431 28.7479873516832 29.5864390793881 29.2706167854147 28.3542001696302 28.8232870612528 26.5251471835984 28.8957248932096 30.3844916489618 29.6660720150519 27.…
ATP5O 31.284549792991 30.0094856575468 29.0902305369314 31.0315434672554 28.7961276953061 29.1629752384467 30.5831577885553 30.8919960300462 30.1023120620929 29.6072655586234 29.997591275848 30.3845468478892 29.6223205448193 29.0067638567503 29.559645395894 30.3533157961833 30.6541036649239 29.0023400105128 29.6858295687179 26.9638232428919 29.8070232445674 30.8643887127089 30.8729741338995 28.99…
ATP5S 22.4817649481308 NA 23.0256052834591 22.5690744870515 NA 14.7893451449568 23.2735813490468 22.4806043429149 21.625008690746 23.126360087402 NA NA NA NA NA 20.9226105332073 21.7926028547731 NA NA 18.8765798952329 NA 23.998648787675 NA 22.1082615436327 NA 22.2125723785065 20.7433601631352 NA 24.079982103716 NA NA NA 21.3366078911428 NA NA 21.6736222222971 20.882820641125 22.5849404867739 NA 2…
ATP6 26.079652583358 24.483306049789 24.1518443447246 25.5270591013378 24.3610908055135 23.4895936926606 24.6127929231037 23.8655584713268 25.6140358235655 24.9368032575055 25.2768237058495 26.2895016062372 23.9404139720066 24.0260239830933 24.976893582362 25.1749177605653 25.883848779222 25.3424391213025 24.1573000541184 22.2930292706952 25.0744091973461 25.5793924801939 26.3759242199948 23.5968…
ATP6AP1 21.8471697769089 NA 23.8829232314459 NA NA NA NA 23.5939746192773 NA 22.4160521839736 23.8244588659082 NA 21.1941580755948 NA 23.4108547570466 NA NA NA NA 18.9666913194001 NA 23.7217358828321 NA NA 22.1713973386247 NA 23.3451396355816 23.0546834701777 NA 21.5350802655671 NA 22.488556605019 24.8197482657503 22.0480797472185 23.3288718396412 NA 22.9953268943675 24.719695675536 NA NA 23.4024…
ATP6AP2 22.8229352582257 NA 27.9334877109985 28.5826101400696 21.3632289664212 22.4676811660551 NA NA NA NA 23.1259913494672 21.7741452000949 22.5781252634842 17.8989792046225 25.7739475777664 NA NA NA 21.1484703756368 18.9277721761082 NA 24.4083034341423 NA NA 22.215025167834 NA 20.6313358100205 27.025669485763 NA NA 22.5169493909536 21.771757841371 24.4404636769983 20.9576037090422 20.851434905…
ATP6V0A1 20.9562783050642 NA 20.3289005937106 NA 23.2479040511985 22.1081626197291 23.7857138659007 23.7380813300212 23.1080126253876 24.1812778493954 NA NA 21.684077405136 20.1909194042522 NA NA NA NA 23.2775198298865 NA NA 25.4220693871337 25.3896010792272 NA 23.5027563089379 NA 23.2402512567302 23.4188748278093 24.1861860423568 18.8934733716225 NA NA 25.1501288995375 24.1478263018294 24.188910…
ATP6V0A2 NA 23.8059917825769 NA NA 24.885653182868 22.1899246728684 NA 23.2696791655904 NA NA NA NA NA NA NA NA NA NA 22.484275164896 NA 29.9563896512898 NA NA NA NA NA 25.9921023913379 23.6329235535433 NA 20.5948585314892 NA NA NA NA 21.1442624072293 21.6040618012296 NA 21.8093285219909 NA 19.0685998610549 NA 25.234351869619 NA NA NA 22.2846433906307 NA NA 16.9010554325533 NA NA 24.0337420820273…
ATP6V0D1 23.6141980452914 24.17856182512 24.3846976023505 26.3290515431736 NA 25.6937658780867 24.3133364509258 25.7700338109525 21.7373686651881 25.7372562155723 25.4926322348389 24.2206800306972 25.5483676300745 23.8381705970668 25.6411765520211 24.8355708856079 25.2785750837232 24.7032339246515 26.5096882148828 23.7502534029672 22.862006930577 26.3626382115694 26.4988181404493 24.396427614905 …
ATP6V1A 28.2540229264844 27.4528217782871 27.1030166131882 29.2560543228167 25.6818317769387 27.4271633281348 29.0504549690972 26.7344294599321 26.6808492704436 26.921282496019 27.8426814473317 29.0244270652583 27.931524160684 25.838400806738 28.057766074201 28.9181786407742 27.9747442719378 27.6523447427941 28.7317279437662 25.4127964594917 28.2617987942001 29.4241040592964 28.6925203272013 26.9…
ATP6V1B2 29.2563616023902 28.2404443459988 28.1818819589634 29.3972503320694 27.7488765225889 27.9925464041764 28.8687691762587 28.7001705203346 27.6107553848631 27.1075950723126 29.1097779846033 28.9023747234366 28.1029750787908 26.2451060330211 28.0203226280843 29.1822149214203 28.8872305936966 28.0634232668801 28.6755747485432 26.0757694614195 28.2433715036613 29.4279691794478 29.2521222935941…
ATP6V1C1 23.7753394092446 25.7559342037074 22.9117368520238 24.5138144438712 23.6989903142975 25.2380604960532 25.9520069863496 24.2329272101524 21.631280097609 23.8894590300004 24.4444825005928 24.5141251744646 21.79916381458 21.9102536802419 23.3440520423661 24.1447431839603 23.8407809963985 26.2652679702943 23.7253891530847 22.154533214896 22.7280957234421 25.2944816487524 25.1541463393042 23.…
ATP6V1D 23.2302019600639 23.9470839796143 21.8360333990496 NA NA 24.8216990602017 NA 25.5846371875262 23.1339909927767 NA 24.3543734206436 24.1168801251919 23.5093985769711 23.1333388528137 21.0013807037528 24.0893722436999 22.6520155945404 22.1609042290874 24.7318602094953 NA 24.244728060021 23.0279316369126 24.0570543664835 20.7116602525857 NA 21.4057917295863 22.7045714354086 23.8854661643761 …
ATP6V1E1 25.9776225814398 25.7372118523038 27.1997609681671 26.7080397660588 24.0166761989641 26.6676212889727 26.1263805700797 24.0956138442372 27.7039330304314 24.1335011315319 25.28509335788 26.943094398172 25.8164907428056 24.3839641311926 24.4269900031994 25.7139656796688 27.9646417575047 25.1641878864064 26.0642969528156 23.3260736292421 27.008391005802 26.2669321244805 25.9093249614974 25.…
ATP6V1F NA NA NA NA NA NA 23.3188208081577 23.9289603451443 20.925018313232 NA NA NA NA 19.6785932622954 NA 23.0849231954332 NA NA 22.7944265757165 NA NA 23.7837172630966 NA 22.9391193175569 NA NA 22.7096862607033 NA NA 21.3889895067413 24.4650633941262 NA 24.7221373229711 22.1897105507086 22.2255304902239 NA 22.9327565001522 NA NA NA NA NA 28.3603893258419 23.4907238368014 22.8045292826438 23.43…
ATP6V1G1 NA NA NA NA 22.5652462141902 18.4633567345268 NA NA NA 22.7567375112715 NA 24.0595567017831 NA NA 22.0241007802529 23.5691904071391 22.40543858609 NA NA NA 24.5980422743698 NA NA NA NA NA 18.7767061079889 24.0462021183931 24.2207538231978 22.2548262162099 23.8808961875764 23.0352961490742 NA NA 23.5335027425128 NA NA 24.8193959945457 21.5678196357388 NA 23.3026813123266 20.0081823886921 …
ATP6V1H 24.5024315862971 24.347127891693 22.6199644766373 24.9945437787466 23.5687974003044 24.3299196238008 24.5616833522751 25.4125422606757 21.9639621546428 22.9654179288624 24.9990296055746 24.4509091769802 24.257095303144 20.4796401583282 24.6680305750398 24.7258378192149 23.6580161789758 24.1155171168432 25.9471379469781 18.6669105067926 25.212368285843 25.6553782973187 24.6700456764836 22.…
ATP8B1 23.7802966567967 NA NA NA 20.8936103851495 20.5259929079943 24.0569601344416 20.9002270691588 23.8964449400588 24.9191418393227 23.2989815731725 24.3136478351583 NA 22.6586590994703 NA 23.0078916424055 26.3747267951779 22.6052855350836 21.1508517262336 NA 22.4057008553291 25.8054459789769 24.0839710536705 NA 23.1086523862582 24.5351551562025 22.2904771077938 25.2041397589321 24.44170133349…
ATP9A NA NA 21.0240466565246 NA NA NA NA NA NA 23.1673859862131 21.5363136260999 NA 21.5806413350466 21.9497398104732 22.3093947496279 NA 22.1864437472409 NA NA NA 22.1755331044505 NA NA NA 22.8513929650987 NA NA NA 25.3710354618611 18.3593935431999 24.3786650236226 21.7512678133427 24.2954439975651 NA 22.3186636132317 22.0572857874835 23.0172906402909 23.4644091431468 NA 22.0944166540209 22.2674…
ATPAF1 23.6564043496722 23.6453523506955 22.8343406492187 24.623912069033 NA 23.4361508283152 25.09367787777 26.1606276889583 23.6971775701386 24.8064437159646 24.1348245501435 25.4433243851594 23.4562340785416 NA 25.58537173272 23.0440752178573 24.1264278366876 21.9156401699501 23.5672765336267 NA 23.1634601953699 25.1238890043587 24.6373087660352 22.0006623251148 24.4006861189018 NA 22.50650771…
ATPAF2 NA NA NA 23.8586306348781 22.8085372849563 21.7120634558976 NA 24.8048423784034 NA 25.2809940051414 NA 24.3693509306446 NA 19.8577623589601 NA 20.5044679365023 22.4963735076131 25.5182282436715 NA NA NA 24.174087239508 23.0063000513036 NA 24.3739494038965 21.3973602373561 21.6834750095044 24.8396018076862 NA 21.7291004088961 22.1939656440939 NA 23.1474304029655 NA 21.8297382172214 NA 22.72…
ATPIF1 21.7585176507527 NA NA NA 21.4884540814382 NA NA NA NA NA NA NA NA NA 22.5571546867806 NA 21.9331726754385 NA NA NA NA NA NA NA NA 21.4377337882324 25.7382715550934 22.0357039088082 NA 20.7322303725691 NA NA 25.1653588670356 NA NA 22.1899849791469 25.747374524075 21.3966444968899 NA NA 18.6604242403806 18.7949964373176 NA 19.5033346804463 NA 23.3078672887025 NA 25.5108905416944 27.61945509…
ATRN NA NA NA NA NA NA NA 22.1032621921505 NA NA NA NA NA NA NA NA NA NA 16.5171634089527 NA NA NA NA NA NA NA NA NA NA NA 24.1603949541731 NA 21.5563713345771 NA NA NA 17.7718891883839 NA NA NA NA NA NA NA NA NA NA NA NA NA 22.2019020693524 NA 17.0159159012169 NA NA NA NA NA NA NA NA NA 20.440108779198 NA NA NA NA NA NA NA NA NA NA 21.457552219396 NA NA NA NA NA NA NA NA NA NA NA NA NA NA NA NA
ATRX NA NA 22.2877630984054 NA NA 20.5169734286997 22.9868058792221 23.980841232426 NA NA NA NA 22.6003412529571 NA 24.2040546607834 NA 22.7030865623075 NA NA NA NA 24.0705713887031 23.4097379351602 NA NA NA NA 23.6152537963882 NA NA 20.7271776098144 NA NA NA NA NA 20.0280328443422 22.7306206367269 NA 24.6670149273215 22.899083972343 NA NA NA NA 22.6264353934587 NA 22.3884630119427 NA NA NA NA NA…
ATXN10 24.4671114613535 21.1667074042763 22.5503698602471 24.3009457106028 NA 25.3539522914665 28.8546301940005 24.8979759636619 22.3159803863486 24.148323738328 24.8263843928728 24.1135838488849 NA 26.0463165212594 26.1472036825415 24.0632173142123 NA 23.7137422578009 24.6320704329901 20.2343262849622 21.5876758974874 27.3010900167244 23.7515105528085 23.9584456293544 24.4154875076851 24.1092400…
ATXN2 NA NA 20.1565719655935 NA NA NA NA NA NA NA NA NA 20.8563677739514 NA 23.757781447987 23.0547086390104 17.2594950217106 NA 21.095466563732 NA NA NA NA NA 22.9968323882955 19.4771198799974 NA NA 22.9607369519821 NA NA NA NA NA 21.6421116441026 NA NA NA NA NA 23.3864551043572 NA NA NA NA NA NA NA NA NA NA 23.8343927337784 NA 22.6544236318172 NA NA NA 21.8413032778773 NA NA NA NA NA NA 25.9173…
ATXN2L 25.7981717100917 NA 24.4292990791012 23.0147410819139 22.4292013713809 22.8640965750808 22.6747969948983 22.5202028614182 NA NA NA 22.7951742499206 25.3871338352218 NA 24.6450224485558 25.7581114637777 22.0720135019444 NA NA NA 22.0641585722082 25.1093596219689 25.931442327985 NA 24.626237634158 17.7958684409229 23.3699328768778 26.3446470696232 NA 22.2559730876526 NA NA 22.1851161883477 2…
ATXN3 NA NA NA NA NA NA NA NA NA 21.323047061513 NA NA 24.4336699919597 NA NA 24.0871801954864 23.8023574035656 NA NA NA NA NA NA NA NA NA NA NA NA NA 22.7423879793161 NA NA NA 24.4901668341334 NA NA NA NA NA NA NA NA NA NA NA NA NA NA NA 20.0432142321094 NA NA NA NA 22.0482394004275 NA NA NA NA NA NA NA NA 22.9293324633477 NA NA NA NA NA NA NA NA 23.2355392294115 21.0179651195836 NA NA 19.577283…
AUH 23.4385766470773 NA NA NA NA NA NA NA NA 23.3127550204794 NA 24.3536716946919 NA NA NA NA 22.8792478159704 NA NA NA NA NA NA NA 25.1798791054177 NA 21.2346069603816 NA NA 19.6699697961337 NA NA 25.6679161068005 NA NA 23.721923583035 NA 23.9977559458346 NA 20.1176088617293 NA NA NA NA NA 23.7928589895552 NA 22.1342339022581 21.2858119556412 24.5282473422946 22.5184605860284 23.5612632359064 23…
AUP1 24.6502430879756 22.5278692633334 NA NA 23.0765204191481 23.0916965417496 24.2174826691443 27.4181201312749 NA 25.0786635704566 24.4820697293954 25.52448301043 24.8476553467996 22.076323382828 22.9952665038825 NA NA 23.5116477075504 23.7587941381634 NA NA 25.8052464471706 25.549215046263 22.6610365048578 24.4050892525203 22.3497234279086 22.8283829012324 25.4319238530243 NA 21.4089972242493 …
AURKA NA NA NA NA NA NA NA 23.577270227903 NA NA NA NA 23.0984277946604 NA NA NA NA NA NA NA NA NA NA NA NA NA NA NA NA NA NA NA NA 22.9624582344334 NA NA NA NA NA NA NA NA NA NA NA NA NA NA NA NA NA NA NA NA NA NA NA NA NA 20.7727462764411 NA NA NA NA NA NA 22.255875149318 NA NA NA NA NA NA NA NA NA NA NA 18.1671976083349 NA NA NA NA NA NA NA NA NA NA NA
AURKB NA NA NA NA 20.425308118075 NA NA 21.4275399662536 NA NA NA NA 22.1544627551694 NA NA NA NA NA NA NA NA 21.1005378695723 22.6573162686479 NA NA NA NA NA NA NA NA NA NA NA NA NA NA NA NA NA NA NA NA 22.8451052370502 NA NA NA NA NA NA NA NA NA NA NA NA NA NA NA NA NA NA NA 21.2124773862404 NA 19.8238430091095 NA 20.1278482632726 NA NA 19.5807241319728 NA NA NA NA NA NA NA NA NA NA NA 18.67045…
AVEN NA NA NA NA NA NA NA NA NA 23.3857497278107 23.0449690313914 23.5178649461355 23.1962265959254 NA NA NA NA NA 22.9584022616572 NA NA NA 24.7931468387189 NA NA NA NA NA NA 19.603999342608 NA 22.3704229511912 22.1817843556309 22.1834845517546 NA NA 22.6313644798947 NA NA NA 22.645319363876 NA NA 23.5580077060215 NA NA 24.9812646750185 21.7169098680294 25.1817760163993 NA NA NA 24.4579347809546…
AVL9 23.8983866073386 NA 22.7811515682331 22.7343201408008 22.5282556899234 23.1159678930775 24.5192335904252 26.3672141636105 22.7860131181401 24.8033417566214 NA 23.2744213803027 25.5361541173752 23.8597777942475 24.7331302750794 NA NA 19.03770244539 21.6558783161126 NA 23.3426151084974 25.7518619214306 25.925677575965 20.3552973213052 24.4952404615474 NA 23.0732505317648 NA 25.989673970891 22.…
AZGP1 NA NA NA 20.3907273616493 NA NA NA NA 23.8784902792194 NA NA NA NA 20.7649768481858 NA NA NA NA NA NA 25.5002920532033 NA NA 25.3702047521142 NA 25.0676286762044 23.5983680616389 24.2192425380495 25.6994722692425 22.3927783281685 23.1336869064941 28.2069364317594 26.4633868273654 23.2950418006525 23.6439596508276 23.9563837795145 23.4370666413654 24.588556813883 24.0192749508861 NA 25.23486…
AZU1 30.6460007227298 28.0880968525345 26.6524229577256 27.2292086485787 27.4719923639838 27.7061382201414 27.3008979834551 25.0229988777755 23.883314872854 24.8909552838677 30.5768758041353 29.9464079342707 22.7297373159361 26.0885803360365 28.0279257329267 29.60734066795 25.970818846738 26.4220179781106 30.2227117903978 24.778480842864 28.3349829570677 25.4331691726413 27.9527408917672 27.29269…
B2M 27.3988244068711 26.8229357443266 26.774850234749 27.8986671216575 26.3767551208718 28.9581556660732 28.1902056880528 28.2274210559783 23.2762463138535 27.1109980476942 27.3301951310436 27.6393013041392 27.9453152085521 25.4422482495973 28.6585023799557 28.3773723556937 27.0574578931127 17.4125450386939 29.2208053834676 26.9982217648157 28.0794638888961 29.1432594468634 28.0410116675812 24.83…
B3GALT5 22.4117612962627 NA NA NA NA NA 21.7047547329423 NA NA NA NA NA NA NA NA NA NA NA NA NA NA NA NA NA NA 24.4335108183982 21.404222696029 NA NA NA NA NA NA NA NA 21.966298434919 NA NA NA NA NA NA NA NA NA NA NA NA NA NA NA NA NA NA NA NA NA 18.033175619389 23.0684489765784 NA NA NA NA NA NA NA 20.5909908363274 NA 22.5098358806545 NA NA 21.6005499663519 NA 23.157067167463 NA NA NA NA NA NA N…
B3GAT3 NA NA NA 29.7080053030912 NA 22.5890942518535 NA 23.6542968781412 NA NA NA NA 21.4574971121552 NA NA NA NA NA NA NA NA NA NA NA NA NA 22.4072578919098 NA NA NA NA NA NA NA NA NA NA NA NA NA NA NA NA NA 21.5219981304689 22.0806555556414 NA NA 20.7992863652241 21.2749422782325 19.297489501161 21.0835832042834 20.4210221044271 NA NA NA 22.3378820970502 21.7498956084717 NA NA 21.8305314542875 …
B3GNT2 NA NA NA NA NA 19.971310592522 NA 23.9584482844772 NA 22.2787126070017 NA NA NA 20.6937302583694 23.6407268416325 NA NA NA NA NA NA NA NA NA NA NA NA NA NA NA 21.8033136697245 23.8089201957734 NA NA NA NA NA NA NA NA NA NA NA NA NA 21.3761614324556 NA NA NA NA NA 23.9188130231521 20.9639586279824 NA NA NA NA NA NA NA NA NA NA NA NA 23.3654761033881 NA NA NA NA NA NA NA NA 23.3953479460364 …
B3GNT3 NA NA NA NA NA 21.1344626699182 21.3706597396773 NA NA 23.3030911898664 NA 21.9272520668988 21.2951125398236 NA NA NA NA 23.4060824887493 NA NA 22.4110371452281 26.1217849741999 25.3287739345834 NA 26.8780234010906 NA NA 24.7656476839608 27.0500240259814 NA NA NA NA NA 24.7424131657037 20.802686746149 25.074937496608 NA NA 22.8851433631392 23.9343430876599 NA NA NA 22.6445472569042 23.9333…
B3GNT6 24.0827860818116 NA NA NA NA NA NA NA 20.5871951708241 NA NA NA NA NA NA NA NA 22.6158532089282 21.7804828984642 NA 20.1578921263727 NA NA 22.768651991289 25.214856986889 25.1482756318371 NA 25.0982679485548 23.6585087471241 NA NA 23.7252499550896 NA NA 23.4887543889471 25.5345010670758 NA 25.7912101950433 NA 18.6087204630635 NA NA NA NA NA NA NA NA NA NA 24.636725780822 NA NA NA 21.609640…
B3GNT7 27.312223568078 NA NA NA NA NA 24.7176463041371 NA NA NA NA NA NA NA NA NA NA NA NA NA NA 20.2962530512524 NA NA NA 26.1855714080152 NA 21.2882194878898 23.843834239171 NA NA 22.5917738780817 NA NA NA 24.7835149529279 24.9724040272923 NA 19.8188193119723 NA NA NA NA NA NA 23.4889345434516 NA NA NA NA NA NA NA NA NA NA NA NA NA NA NA NA 22.6931027818558 NA NA 22.6077614936017 23.44864768981…
B4GALT1 25.120863384011 NA 23.7880862282835 24.3701994297732 25.0286820897946 24.9860914917566 26.0123253505993 25.9863172173969 24.4738786294769 24.3415853296236 25.537006602362 25.2524250652633 21.8813425310374 23.2809975437823 24.7562091501776 NA 23.9013361133115 22.3481192029277 24.5559134027083 NA NA 26.4396881756499 27.0040978098431 21.5955370450108 25.3604244916544 23.6511463144704 22.8686…
B4GALT4 NA NA NA NA NA NA NA NA NA NA NA NA 22.1644840774262 NA NA NA NA NA 22.342625958643 NA NA NA NA NA NA 22.0486551583766 NA NA NA NA NA 21.2309526685655 NA NA NA 22.3849886925479 NA NA NA NA NA NA NA NA NA NA NA NA NA NA 27.2771424939361 NA NA NA NA NA NA 21.5862194901112 NA NA NA NA 20.2278203871816 NA NA NA NA NA NA NA NA 21.3772052338304 NA 28.3464229023321 NA 21.3672398302512 NA NA NA N…
BABAM1 22.7091965860227 22.625271845166 NA NA 22.5902759111274 22.6584651638047 22.3652571547887 24.5834457339399 NA NA 22.5151742989245 NA 22.9351995876632 NA 21.7214355117035 23.2808390041544 NA 20.3684872784197 NA NA NA 24.9842192127344 22.9729131955851 NA 22.5427574776946 21.7397682511074 22.5407916405634 23.1872928651143 NA 20.9341731667174 22.8955077097925 22.0517788213192 NA 21.61683494113…
BAG1 21.7307595135607 22.3267630156145 NA 21.2782134909127 NA NA NA 21.5418906657662 24.9661848798235 22.5415126010259 NA 22.344729344915 20.8865390734131 19.3579449775916 NA NA 22.0123217270529 22.3612113118396 19.7929713568212 NA NA 28.673990519443 23.7039504509469 NA 24.7612532548085 25.6796956573618 21.0160117906864 NA 24.1003951014593 22.459907338017 NA NA 22.8538787075555 22.4881671987475 N…
BAG2 23.9301161265564 26.9745291181829 22.7706110689601 23.7993187801052 NA 22.9600669994424 26.2453277637462 NA 23.9160029788609 22.4500785301627 NA NA NA 21.6310180369432 NA 22.4786012744336 23.7350436122418 22.3235699385726 24.1929226097469 23.0483874239922 25.4944242757334 24.4158336882001 NA 24.709306510634 NA 23.9124256021898 23.1976796713621 25.5751595673785 NA 21.8358175778956 25.13882963…
BAG3 23.3993566862106 23.3143049812476 23.2923682577247 23.4599148402208 NA 20.48317809763 23.025149026905 NA NA 23.4894442465641 23.0537625188569 NA 23.4787222281367 20.645308368102 22.6910035386748 NA 22.0279687471278 21.8013728718464 23.0893285970167 NA 22.8336151280065 24.516118640767 23.3768317774646 22.7289779743484 NA 22.7347666688922 22.2331287646073 23.3746314556843 NA 21.2970405146304 2…
BAG5 20.081426223482 22.6324898452772 NA 23.4503051176381 20.1991403219615 21.7274186192661 24.275967459795 21.9232128550484 21.0552480075258 21.4412608646807 23.5992007363086 24.2602549843181 21.2533985576131 18.5226045175877 24.2516452925567 23.0613758076141 22.0295197748505 NA 19.4913873074142 NA 22.0727593648158 26.8155826276866 24.4883075822345 20.9238069479218 24.6774037805624 20.2661711672…
BAG6 25.3726207296381 22.813442628488 24.8708675621307 24.9381381390739 26.2319253398903 23.5026185383514 26.4281092129641 26.2695568291999 22.490382315615 25.2977853668011 25.5162041423544 26.4467290699727 25.5519887083884 24.6753298537774 26.9341717716268 24.9647616023625 24.8310922611761 25.6035735816894 24.858919406754 22.556954095597 25.0312732086369 27.4622008036601 26.7519060918081 22.3740…
BAIAP2 NA NA 21.8162329094101 NA NA NA 26.7245268375484 NA NA 24.5149739227326 NA NA NA 19.899122336084 NA NA NA NA NA NA NA 23.778205295186 28.8395695225476 20.7411805731054 NA NA 19.9215547749541 NA 22.3545308079786 21.2684003627416 18.6801225440285 NA 27.7677198148008 NA 21.997695656945 NA 24.6559945620283 NA 21.1049902697847 NA NA NA NA 24.196441990137 23.9506094677362 NA NA 20.3998077879447 …
BAIAP2L1 26.1046636137776 NA NA 24.303597799285 21.3630952570182 NA NA NA 20.4961906217612 24.6500781565971 23.0952170378528 21.6719910440212 25.6928103537119 21.8552388138172 25.8516155945757 22.7152410355583 24.0970038177274 NA 24.3375210501803 NA 23.7231722104122 25.6901462503223 24.6754637107741 NA 24.8407987609151 24.4926881552352 23.7792321746466 26.2694116527351 25.9704129534458 23.8586623…
BAIAP2L2 NA NA NA NA NA NA NA NA NA NA NA NA NA NA 24.9776055509126 NA NA NA NA NA NA NA NA NA NA NA NA NA NA NA NA NA NA 19.918940374406 NA NA 15.8018144355343 NA NA NA NA NA NA NA 22.794105260138 NA NA NA NA NA NA 19.5089998144386 NA NA NA NA NA NA 23.8918856581725 NA NA NA NA NA NA NA NA NA NA NA NA NA NA NA NA NA NA NA NA NA NA NA NA NA NA NA NA NA NA 22.7835714028162
BAK1 NA NA 21.140940829817 NA NA NA NA NA NA NA NA 22.5226615029585 NA NA 22.2067574326344 NA NA NA 22.1464580491025 NA NA NA NA NA 22.7152640815205 NA 22.8542821175661 NA NA NA NA NA 21.4214659698145 21.5006172577145 NA 22.7383298032836 NA NA NA 21.4383964385321 19.7109173914894 NA 21.1537672443176 25.0425113803443 NA NA NA 17.6950243376045 NA NA NA NA NA 21.1715469940442 NA NA 21.6042926031112 …
BANF1 27.4048773710205 27.0112474772416 26.313007694641 26.8239326841094 24.9552497466101 22.6507739184481 28.4422263357953 NA 26.0743753044687 28.1278465909207 26.699168550464 26.2302928602875 24.3816989864473 26.2905092910481 27.8116490495187 27.2412457268827 27.7521056076163 25.6205215533577 27.9456163864039 23.2060017482514 29.0816937625437 27.267512758996 28.4819536738179 26.9685481292113 26…
BASP1 23.1969589551121 NA 23.781047484325 NA 24.5814311621467 23.2925802978514 23.2085341463044 18.5666375466821 NA NA NA NA NA NA 23.2577664875559 NA 24.227491383009 NA NA NA 23.4227726275119 NA NA 23.2558317374648 NA 27.0038074184067 21.8185997110383 26.0624078267538 25.065868994791 22.0800917644169 24.5642676164365 26.3137651057963 24.5201440999149 25.7836647796864 21.8976076691337 26.36382783…
BAX 25.6780388195708 25.6732458772409 25.6382458151063 25.9070584409117 25.7251372860193 26.0530088394471 27.6547462024671 NA 24.2356254119546 25.5086316164709 25.7212545287675 27.6675707527779 24.823740016859 24.1546052934897 26.7982729588457 22.4752723046434 26.4729667829179 24.8980795583997 25.7946784212306 21.3004424980411 26.8610467835494 27.2613093061051 27.177675145129 25.2356370973268 27.…
BAZ1A 20.0418461438584 NA NA 23.2314930856982 28.7069977817284 NA 27.5306110700686 24.5143051989738 NA NA 21.7759220817283 22.8012208902637 28.2998916812339 20.4315343306172 20.9531620022076 23.1121127033549 NA 24.7740211990191 28.1804820935662 24.7199984972899 23.8358503385421 23.6735316496496 24.6997306578961 NA 22.847397288662 NA 23.7894202135805 23.741791601689 NA 26.3611371681664 NA 24.19901…
BAZ1B 22.9931408746417 NA 23.5735988834839 24.9826787345977 21.1047087982695 23.9124274296456 23.9195842357697 26.7403958345123 NA 23.7879786593182 21.7782704767907 NA 24.1760911040638 22.9728916406393 25.9280750497077 23.245349889605 23.4764322610148 24.9009567024545 NA 19.9259064363078 22.3354252491791 26.1824814586555 25.6493464229655 19.7411427096215 23.876271495466 22.6624106514032 22.438263…
BCAM NA 23.6852907583204 NA NA 21.0234579298321 24.276989074596 27.1843449667713 24.2610990774238 24.5381517435344 NA NA NA 21.0308166369979 NA NA NA NA NA 21.0464219637288 NA 26.5971496527651 NA NA NA NA NA NA NA NA NA 22.644379535058 NA 26.1760823513023 NA NA 28.0373985261176 26.7981551436851 NA NA NA NA NA NA NA NA NA NA 22.8638886917721 NA NA NA NA NA NA NA NA NA 20.7459959431854 NA 20.295838…
BCAP31 27.4900249477164 27.0841308692112 27.4015333106264 27.434247564903 25.8255718893504 27.9713509972734 27.5190536548231 29.0573651981733 27.0443499660459 27.0645631901984 26.5786424177274 26.9386494490785 27.7390643404906 26.5692060556374 28.3187759955602 27.1045283817334 26.9219247912504 26.5856533329202 28.4555670705956 21.2238025793264 27.6960080430116 29.4729511004338 28.4723024319833 25…
BCAR1 25.0606743299896 NA 25.7212404455697 NA 21.9767773627285 NA 23.0857223795317 NA NA NA 25.5925399572559 NA 17.6422914826802 22.5482462023462 26.5450000316076 22.386999692812 26.0683956712249 NA 19.0177925372716 NA 22.1751218888657 23.4386908521073 NA 24.7643826501727 NA 24.4080021048381 NA 22.4414695912202 24.6603543813306 NA NA 25.2411122246265 26.3384507701402 24.3698081839417 NA NA NA 22.…
BCAS1 26.3654695954867 NA NA 20.1195136340996 NA 25.1738837270242 25.4963643638711 NA NA NA NA NA NA NA NA NA 21.9966789791391 NA 24.4179470036864 NA 23.208608562662 22.4422849564478 23.6837712306929 17.8080026107249 NA 28.2240878401097 NA 25.6478469914396 25.598240244179 NA 21.1510437993218 20.8094776892855 NA NA 21.2620523947217 27.9136667109856 27.1224584516265 26.0999931895046 21.620773783868…
BCAS2 24.5184533821764 22.4134822821238 22.2163018144857 22.9018166799308 22.9371158733227 22.2014933968487 22.4915693352697 23.2854422946731 20.6252629254631 21.0337025998527 22.6794800995054 23.8575319200535 23.8003343409737 20.1366106888459 24.2194766804586 24.3089908240798 23.5450648616362 23.2440594938286 22.4752302417961 NA 22.8647672669572 24.6777254474612 24.1335944139335 20.9207875223133…
BCAT1 NA NA NA NA NA NA NA NA NA NA NA NA NA NA NA NA NA NA NA NA NA NA NA NA NA NA 21.9699977271314 NA NA NA NA 22.1526042195398 NA NA NA NA NA NA NA NA NA NA NA 22.1209946521926 NA NA NA NA NA NA NA NA NA NA NA NA NA NA NA NA NA 21.6694975620384 NA NA 24.863251626384 NA NA NA NA NA NA NA NA NA NA NA NA NA NA NA NA NA NA NA NA NA NA NA NA NA
BCAT2 24.363801102685 24.3331526199168 23.4345406788522 22.6447034714291 NA 22.5037088115868 27.0225780927968 NA 24.1131452068838 23.7915420919062 23.1106145700893 26.039561849285 NA 22.387801731344 NA 25.9987365783435 19.9179139674139 22.6113864310539 NA NA 26.6637883754862 27.5945701235306 26.5645851341851 23.9575479177854 22.6399875892943 25.8960027832533 24.1509167148482 NA 26.2400568674427 2…
BCCIP 24.4259841797217 NA 24.050285436045 24.8278932223228 24.5773624394042 NA NA NA 24.4941840613559 24.0446772688226 NA 22.8587937577867 24.8013590560005 21.9872050182755 NA NA 24.2082885450866 22.5902073693361 23.5641369272459 19.6435233030294 24.3144965348629 NA 23.1041392902234 22.9070424826901 21.6635250967427 23.9607210464246 24.6765788113133 24.8376173472715 23.2346902753861 22.8895472244…
BCKDHA 25.7358085469849 NA 25.5714029841346 25.0810661419646 NA 24.5936715040732 24.9853098609419 26.0443404180792 24.1289283942762 24.7681956345642 NA 24.664971179754 23.751737317933 22.4779195477275 23.9655262600962 21.5130692608703 23.7884178487787 22.5975502145174 23.8302026040411 NA 24.6835538716358 NA 24.0052602908019 28.7851656992706 24.8409485503022 26.3822343218069 23.3188151003163 24.87…
BCKDHB 21.4560334952892 23.54054335767 24.1725239540076 21.9996959026261 NA NA 22.7953722562251 24.5942810883206 21.7324788203825 25.1187262244126 23.487912144011 24.4164652374799 NA 23.51790458304 NA 23.1251857862881 23.2969993598718 24.2238143608528 15.6114455988558 NA 24.8360377344117 NA NA 23.1281645980352 24.295342395992 25.5668745876687 23.3012276786399 17.9650796716855 26.6012989307457 22.…
BCKDK NA NA NA 24.9983165118732 NA NA NA NA NA NA NA NA NA NA NA NA NA NA NA NA NA 24.3311156720893 NA NA NA NA 21.6244631631555 NA NA NA NA 19.868546779346 NA NA NA 21.8014991820178 NA NA NA NA NA NA NA NA NA NA NA NA 18.971930804162 21.6648231110398 NA NA NA NA NA 22.4542822222488 NA NA NA NA 24.2017162310304 NA NA 21.7634903874829 NA NA NA NA NA NA NA NA NA NA NA NA NA NA NA NA NA 24.538508192…
BCL10 22.00759057274 NA 21.362597749217 21.6436140178779 NA NA 22.3837765274983 NA 23.129245278544 21.9620317829046 22.1622327286242 NA NA NA NA NA 21.7509261108152 NA 21.823570938166 19.6990030272645 21.7701613821664 22.7688700222991 NA NA NA NA 20.249405155541 23.4053983326301 NA NA 19.7843744504655 20.441966465596 22.7701149939392 NA 21.7063661691246 21.1910519832977 22.9618710962575 22.462133…
BCL2L13 23.0263501923279 NA NA 24.3661674424048 21.7731190796954 NA 25.0576264460321 22.2639098758077 NA NA NA 23.126654694852 NA NA 20.2276558944739 21.618122881417 23.9868787737258 NA 21.6651702078915 19.2593623786257 NA 23.131699363164 22.6878617469614 21.2934211302768 23.0863882982435 24.955126004179 23.1182051638068 23.3635284305225 NA 22.1979965276378 19.001311974861 NA 25.5272239148867 24.…
BCL2L15 23.5570845531741 NA NA NA NA 24.6308303456025 NA NA NA 24.3069528157215 24.2722590089193 23.8992444292777 NA 23.1368343873556 25.9918553011558 NA 26.4509956751929 NA 23.6117893905157 NA NA NA NA 22.6622737303229 22.7529032674754 24.7521723620237 NA 23.1736374918964 NA NA NA NA NA NA 25.135983991915 25.0787050982136 26.1093833366625 23.0530515266989 20.864385672066 21.2099691098284 24.6828…
BCL2L2 NA NA 23.1076343789251 25.2045957696227 24.163131539452 24.5097495176413 23.2887968109242 23.8017557155132 24.23167252078 25.0306870032303 23.4833798631807 23.6921514750404 NA 22.8958030521257 24.5862103256623 25.8896500337466 24.8485515013204 24.6412893022961 23.3975430338282 21.3304442564768 24.1660622257402 24.4407513336492 25.2844118233787 23.891403625809 24.4517330584567 25.1242204098…
BCLAF1 23.5015089752589 NA 24.7676037712694 23.3107439570201 24.7018257085961 22.012485417006 23.7025984160762 24.9420722827587 22.3266725097487 23.4260865856729 20.5355544677313 25.2847612779716 24.4437101054474 20.6954814941237 26.0922235911464 24.338539180031 NA 24.0356678359478 24.6418113121888 17.549927522813 NA 23.7159942174399 24.7085831686473 21.9109186253691 25.5212667501137 22.841051185…
BCR NA NA NA 21.5729296256515 NA NA 22.7316318517599 NA NA NA 17.8203971355887 NA NA NA NA NA NA NA 21.4676712168115 NA NA NA 23.3612072951243 NA 18.3956554594607 NA 21.0542677897656 NA NA NA NA 19.3671011582939 NA 21.9515472554267 NA NA NA NA NA NA 22.1370523583537 NA NA 22.9172730026855 NA NA NA 21.8443563745629 NA 20.5900679909839 NA NA 19.4242749757566 NA NA NA 12.9710531123481 21.84274624935…
BCS1L 23.2111037522119 NA 22.0765742406158 NA NA 21.1987028138294 NA NA NA NA NA NA NA 20.8573857412068 NA NA NA NA NA NA NA 22.5137656603163 NA NA 22.5687127565029 19.4408407869774 20.0511770714157 NA NA 21.5144925451101 17.2341812479314 NA 23.7525878802341 NA 22.2096306549037 22.2749849198433 21.7413575305613 23.3213418589215 NA 20.9670376449373 22.7431094722807 21.1243813508175 NA NA 22.006447…
BDH1 28.4938909502214 26.7541618331714 27.4603137293492 27.1156048229034 24.4712094392612 27.3162906825431 27.3243644924717 29.3714962113783 28.0739533123127 29.2659287601419 27.1132916278208 28.537537039247 25.5835843189482 27.6510220790562 28.9532418627304 27.523099966604 29.4469966350279 25.7370983586636 25.7552539952258 20.4167171356177 26.2223715130084 29.3836775823943 29.3516618480781 26.21…
BDH2 25.0357122977162 23.5770281446671 25.546066998962 25.4401176527071 NA 26.5690315942584 23.2757124757615 NA 23.8291672035562 23.4975312466052 NA 24.3420229736991 NA 21.8783667910844 23.5415126010259 NA 25.7785569902275 NA NA NA 23.8758385753471 NA NA 23.5822480115174 NA 25.2111167521766 20.1465724045808 NA 20.6078991731101 19.7257273791069 24.5903479243483 NA 22.0849783257932 NA 24.9731383641…
BET1L NA NA NA NA NA NA NA NA NA NA NA NA 25.1932761377305 20.9888801974851 NA NA NA NA 21.7779736259582 NA NA NA NA NA NA NA NA 23.9384329665237 23.9501404342124 NA NA NA 20.2100767563503 NA NA NA 22.6130200835774 NA NA 18.277532599667 NA NA NA NA NA 22.955664804994 NA 22.1800942975109 NA NA 21.0418382583286 NA NA NA NA NA NA 22.5509181891623 NA 20.6850618614842 NA 22.6183693699332 NA 24.0217953…
BGN 29.4253661895465 32.1874418382717 31.4049902418245 30.9276219763332 26.2992116873458 30.1818502504496 31.4036179570756 30.2384315752028 30.5289141339722 27.6519155828356 30.5878939422087 30.6765059475844 28.734095338614 26.604875256 27.3408466313756 28.6683072029464 30.7995223370016 29.3580373733571 29.9241719447418 29.1161984571974 30.6506466468408 30.6597648619039 30.2865815288913 29.216266…
BID 22.4420596376031 22.0496126089011 NA 24.1852568646317 20.8352724857558 NA 26.1785219348032 NA 21.5108549360675 23.3046097885012 22.1414273922544 21.0576163245301 NA 21.2783581389125 25.3908323009522 21.9455059915923 20.6477429855018 22.528489403921 24.5050244753398 13.9419645929861 22.6798881021067 24.4084394977171 21.8504127295134 23.4966758280455 22.4352729727572 24.7118051667479 24.6238241…
BIN1 27.2052243205611 NA 21.5967975951929 24.2961129878521 NA 23.8906440980934 25.7186313794696 26.9644383950136 24.0794157704022 25.3357887967816 23.311164580635 22.9367529451839 25.1945552602361 21.3042254137161 24.2005777704348 22.7239408606655 24.4298207135727 23.1306330876533 24.5449623109776 21.1188739212152 23.0607378149743 25.3766264677164 23.0680421658908 23.3783872082855 25.941608971652…
BIN2 NA NA NA NA NA 17.9240295790514 NA NA NA 26.1852156463886 NA NA NA NA NA 25.2768904234189 NA NA 21.9093943236793 NA NA NA NA NA NA NA 24.4138424989979 NA NA NA 18.0568969789968 NA 22.7764250000286 27.8924277301686 NA NA 23.1229322356648 NA NA NA NA NA 25.7763985931452 21.8728251531775 NA 25.9410926633419 20.4371648340614 NA 21.4032138728836 NA NA NA NA NA NA NA NA NA NA NA NA NA 22.492463238…
BIRC6 24.445004991747 NA NA 22.4011576427851 22.6292089645495 21.4351579880311 22.0596342626168 21.4331452894371 21.8662398055726 22.3546088226857 19.7987897730848 NA 22.5411032342425 NA 23.0465018991819 23.1154075759949 22.733002491036 NA 22.8835925008587 NA NA NA 22.8741487568449 NA 21.8199747847755 22.2536986273802 22.8415720255405 19.4191866280422 24.6318640107472 NA 17.845251133801 NA NA 21.…
BLMH 21.510628004985 NA NA 20.8488322710305 NA NA NA NA 25.302350118718 NA NA NA 21.0254937674033 19.8188941884515 NA NA 20.6174369735756 NA NA 18.5016389561791 24.4450024650384 23.0192893753292 NA 24.1536458819587 NA 24.1448785193822 22.4353127697935 22.7068172174882 NA 20.9267129519738 21.8087238439472 22.2641361645125 NA 23.8062642794072 NA 23.2457836329898 NA 25.154469708585 NA 20.19985922522…
BLOC1S1 NA NA NA 22.2625542650391 NA NA NA 23.0759168288263 NA NA 21.8792833449653 NA NA NA NA NA NA NA NA NA 18.6758123483305 NA 24.4530691357629 NA NA NA 21.2466150839095 NA 22.8555334929898 NA NA NA NA 20.3118325572523 NA NA NA NA NA 22.6639246101572 NA NA 21.9833269622668 NA 20.8189144668291 22.9322572917868 23.5273037490039 21.0559628814802 NA 20.1046192276335 21.0200087175285 NA NA NA NA 23…
BLOC1S3 NA NA NA NA NA NA NA NA NA 22.0001465217778 20.2724839919349 NA 22.320135610516 NA NA NA NA NA NA NA NA 22.4844349817529 NA NA NA NA NA NA NA NA NA NA NA NA NA NA NA NA NA 19.1525294569444 NA NA NA NA NA 21.4136888691086 NA 22.8705769393847 NA NA NA NA NA NA NA NA NA NA NA 23.2354749543329 22.0247872988069 NA NA NA NA NA NA NA NA NA NA NA 17.0126463606845 NA NA NA NA NA 18.3505378209304 N…
BLOC1S4 NA NA NA 25.223301038891 NA NA 25.466825280228 25.5769560882404 24.6362801024827 24.1003790592153 NA 24.9136129604788 NA 22.4260072216945 NA NA NA NA NA NA 24.5952279966288 26.7677199410673 NA 23.206153775512 24.8711007704072 NA 23.485352504494 NA NA 22.5721848703639 21.1561645693453 NA NA 25.7396832824134 21.5221849593536 NA NA NA NA 20.8424086619641 24.2525297345765 24.6798526748765 24.…
BLOC1S5 NA NA 25.7372350658121 NA NA NA NA NA NA NA NA NA NA NA NA NA NA NA NA NA NA NA NA NA NA NA 24.2156310493786 NA NA NA NA NA 21.3089588938698 NA NA NA NA NA NA NA NA NA NA NA NA 21.5109225256608 20.8461101319716 NA NA NA NA NA NA NA NA NA 20.0355831031237 NA NA 20.561684167916 NA NA NA NA NA NA NA NA 22.9268251334221 NA NA 14.9953873513381 NA NA 13.706776586761 20.3870917526712 NA NA NA NA…
BLVRA 25.6968611665849 26.6966432506943 25.1950421037635 27.5410036817041 26.3031427648454 26.7681769531714 26.5466019530458 25.5205176144379 25.4422745140768 26.0257081324829 26.2574422646206 26.3186449969088 22.4246445526177 24.6147228726196 25.004574701058 27.3018668754495 26.2907730964147 25.3594415355708 26.9183751674568 24.8020550620265 27.4410845381522 26.3626641269428 28.4061323759636 25.…
BLVRB 28.9482242797646 29.2823581049243 26.7689602280397 28.6216286486509 28.9552938466899 27.4336530408109 29.0745155923281 25.875667761056 27.6985470119464 27.8698491851893 28.3687847790838 28.7110860827288 24.1941084668041 26.1079285658891 28.5638124500471 28.8889300404422 28.8610127851167 26.0823471517648 27.4496047844277 24.7913170264683 28.7336092610343 29.7294412967559 29.7089551596818 26.…
BMP2K 26.4211259549648 NA 23.6962225786085 NA NA NA 28.0897944975854 25.4614457236556 NA NA 25.5349694060479 NA NA NA NA NA NA NA 22.8396609101424 NA NA 24.1774520830368 NA NA NA 28.7916281589764 25.6044860442048 NA NA 19.3275833431262 NA 29.197816340828 NA NA NA NA 27.1011629152639 NA 25.7835399310271 20.2974178518331 NA NA NA NA NA NA NA NA NA NA NA NA 21.1471625584719 22.8383091168458 NA NA NA…
BMS1 NA NA NA 22.0421255845538 NA NA 24.812048400385 23.9817803055586 NA NA 22.8022686456976 25.832447208563 22.80519477599 23.5329204140249 19.7907128030375 22.9841966089122 NA 21.0090645305166 NA NA NA 25.3122945551339 26.7092821859333 NA 24.7523409829201 NA 24.0205199351972 21.1236427681065 NA NA NA 16.7526681114885 NA 23.0512841700713 21.2914888713939 NA 23.8329935138355 NA NA 21.487041184667…
BNIP1 NA NA NA NA NA NA NA 22.9076333694183 NA NA NA NA NA 18.310714838784 NA NA NA NA NA NA NA NA 22.5226399541333 NA NA NA NA 23.3287554482674 NA NA NA NA NA NA 21.0897957096197 NA NA NA NA NA NA NA NA NA NA 21.0539696184993 NA NA NA NA NA NA NA NA NA NA NA 20.2624022884584 NA 20.8220775212693 NA NA NA NA 25.3504297743519 22.7606123487279 NA NA 23.2384228167524 NA NA NA NA NA NA NA NA NA NA NA …
BOD1L1 NA NA NA NA 20.9692951695006 22.0558867774915 NA 23.1049774768162 NA NA NA NA 21.1643398261836 NA NA NA NA NA 19.4397659664373 NA 23.9691089343691 NA NA NA 22.7974062423673 NA 24.3035566918104 23.4304959404911 NA 20.6202413076633 NA NA NA NA 24.3985512623678 28.0691079550761 NA 23.6003571343854 NA NA NA NA 23.516651289623 NA NA NA NA NA 18.0539470874994 21.6713728289781 19.7621876858977 NA…
BOLA2 21.7116602525857 NA 22.9285953593095 26.0302870854286 23.8650647276141 21.4686508879828 26.8135108856058 23.5445107656288 23.9173514086859 24.4183537240505 24.372498183553 26.0625976329456 26.2710908116623 NA 26.5011638616133 23.9248887797876 23.9992305164312 23.3673704897065 24.9888338354174 22.3939376702174 25.8643667786076 25.6589172767251 26.9428686286834 23.3995287994674 27.00660802426…
BOP1 25.8593417915382 23.6049440797721 22.9874635320386 25.6415786084075 23.6215475375651 21.9762669340992 26.1930059222812 25.9867555451533 20.7900031958422 24.0109389997034 24.9422678583389 26.1975683456879 23.3678796819991 25.2256303264169 28.4511317814251 25.9084637228416 24.22244116531 26.125008730685 24.806568108034 20.896551185345 23.7425390910464 27.1391081204008 26.8303924274841 22.08068…
BPGM NA NA NA 20.7077820716963 NA NA NA NA NA NA NA 21.2048875109971 NA NA NA NA NA NA NA 20.417469347006 NA NA NA NA NA NA NA NA NA NA NA NA NA NA NA NA NA NA NA NA NA NA NA NA NA 21.7540295250247 NA NA NA NA 22.2170950765591 NA NA NA NA NA NA 22.7362754897781 NA NA NA 21.4204948368483 20.4028913166809 NA 25.9370525471414 23.436659190959 NA NA NA NA NA 20.4887874802365 NA NA NA NA NA NA NA NA NA…
BPHL 23.4510978936678 31.0183417223811 NA NA NA NA 24.0255410782979 NA NA 22.5512679775223 NA 21.5964927977417 NA NA NA NA NA NA 20.1942663070356 23.0614400858001 NA 25.5251915505274 NA 20.881872734586 24.459093117072 NA NA NA 25.4481479469156 20.1218926489858 NA NA 23.2388367861613 24.5486730652957 22.9854236579864 NA 21.361120263545 NA NA 22.1392050231553 NA NA NA 23.6884541556693 NA 20.9796721…
BPI 28.4681548416502 27.0274001813935 23.0529719533287 26.4304043757789 24.0020523562985 28.0354179227308 22.0411430931222 23.8014725393863 21.6566072905985 NA 27.7330279711465 28.0954063997467 24.2088756857645 23.3407042107173 25.0865000646886 26.0021878084172 24.4126265679154 24.8883329168659 31.5209915956416 21.1501586254684 22.7855801798429 NA 27.3913514742211 25.4782702661051 25.545673237894…
BPNT1 21.6731089020947 24.6673972326045 24.2924746327434 27.1808745265931 NA 26.8860792133684 25.7265912797247 27.8533648862744 24.7615437761451 25.1024266125277 24.0822785188064 26.7173344892089 27.3108123478993 27.6965080745745 27.1869492932014 25.1504589810928 25.6671389439608 24.3957774268599 24.64957064147 20.9340694763101 25.2406090247192 27.4527633486152 27.0787181262832 25.4142827064876 2…
BPTF NA NA NA NA NA 19.1451808781793 NA NA NA 19.7436083452644 NA NA 24.0657114568431 20.1301632995038 22.7097014337918 22.7705021890546 NA NA NA NA 25.8966994537308 25.588213091674 23.3080951218476 NA NA NA 25.894890092484 NA NA NA NA NA NA NA 22.8122501768745 NA NA NA NA NA NA NA NA 24.1341116690506 NA NA NA 18.0011937535075 NA NA NA NA NA 21.1466942080555 NA NA NA NA 15.6468314959259 22.421031…
BRAP 21.8551171222769 NA NA NA 19.578157058269 NA NA 21.8799563606269 NA NA NA NA NA NA 20.1671976083349 22.1325122808601 NA NA NA NA NA NA NA NA NA NA 24.3762157605464 21.6138407119778 NA 20.0641322516601 NA 23.7059023274952 25.3137862065806 NA NA NA NA NA NA NA NA NA NA NA NA NA NA 19.1423813268168 NA NA NA 21.9077598779497 NA NA NA NA NA 21.3117937620916 NA NA NA 20.0448814087872 NA 21.3952694…
BRAT1 21.3205240334467 NA 24.3286390475028 20.8809391471368 22.3478273339092 21.4899635664202 25.911467468215 22.707272338302 NA 21.95096590243 24.7590065502167 23.730806148305 22.8127642855014 23.5110453857761 23.1828635002535 22.4519304685605 NA 23.0353683124818 NA NA NA 22.6455568521431 23.9416895581858 NA 20.7703993504871 NA 22.4605923784101 23.3945164687243 NA 17.2812228099513 NA 20.60016881…
BRCC3 NA NA NA NA NA 23.0409786776817 22.5640508462707 25.1591979890595 29.6483468836847 21.7195108186034 NA 23.6410687556216 22.6905432557428 23.1380195670162 NA 22.5753716669445 NA NA NA NA NA 24.4426905682488 24.4762301395596 31.0026420222023 23.3249435807311 NA 23.4949829933383 21.8247560150567 NA NA NA NA 24.1537788389131 NA NA 22.5568834846044 23.3857839517973 21.8502601037486 NA 19.3746829…
BRD1 NA NA NA NA NA 18.9234029333511 NA NA NA NA NA NA NA NA NA NA NA NA 17.5337327569216 NA NA NA 21.6743810838987 15.8135482372735 NA 27.8718175557798 NA NA NA NA NA NA 18.7422403474026 NA 18.2364673928221 NA NA NA NA NA NA NA NA 18.6349067446348 20.3774753335054 NA NA NA NA NA NA NA NA NA NA NA NA NA NA NA NA NA NA NA NA NA NA NA NA NA NA NA NA NA NA NA NA NA NA NA NA 20.8049644476468 NA NA NA…
BRD2 23.794029879454 NA 23.3597511686341 25.7694537995839 NA NA NA NA 21.8727875864181 NA 25.0388254067695 24.3223600506342 NA 19.4872944304421 23.8089790961106 23.7972350386018 24.1133390270984 NA NA NA NA NA NA NA NA 22.1805162389103 22.7552853259863 23.8793768381395 NA 23.7923976163012 NA NA NA 22.4319499874241 NA NA NA 24.1274279501012 NA NA NA NA NA 24.2128862537801 NA 25.0633761534289 NA NA…
BRD3 NA NA NA NA 22.2428711350806 NA NA 23.3210665485746 NA 24.2388542752111 NA NA 22.8667133414782 19.9911315136215 NA NA NA 25.0560538701104 NA NA NA NA 25.4504404237422 22.5663314199734 21.5484484782208 NA NA NA 23.9769503780253 NA NA NA NA NA NA NA 22.2375274203318 20.8003817426934 NA NA NA NA NA NA NA 20.9584819156096 NA NA NA NA NA NA 21.1320917551477 21.5904700951875 18.7265541227362 NA NA…
BRD4 23.794029879454 NA 23.3597511686341 25.7694537995839 22.2428711350806 NA NA 24.0305523064574 NA NA 25.0388254067695 24.3223600506342 NA NA 23.8089790961106 23.1963782007779 24.4440331458692 NA NA NA NA NA 24.2630803244708 NA NA NA 22.7552853259863 23.4407956808933 23.9769503780253 23.7135010502213 NA NA NA 23.6732739177932 NA NA 22.2375274203318 23.8406407930787 NA NA NA NA NA 23.80469273104…
BRE 25.7656542592383 24.4670990198763 23.8639727936276 25.7266837782807 23.4456150623391 20.3531662136505 25.9652215027092 23.777936515309 22.7806110508086 24.981044692064 25.0742593276355 25.531568565507 22.7313378850564 26.1433307381026 25.0389819322616 26.5415933911512 24.8439305370648 24.5691533137244 23.0461854620782 19.9995101102449 21.3991610780371 26.5121452296742 27.386028185476 NA 25.01…
BRI3BP 25.2941226186749 NA NA 24.6649120625661 23.5603654900453 23.0077120345407 24.7664971639249 26.2290644900912 NA 22.8463626811868 24.3660506854171 23.0013865455577 23.6684623876267 21.2980446628343 25.5323506336482 25.8830304771637 23.8894692422621 NA 23.9989345180918 NA 22.941356438028 26.4953719234449 25.8238648697262 NA 24.2765347973641 24.0145470017305 20.8815441807001 25.9030603922464 1…
BRIX1 23.9501849410947 22.4858504319506 NA 22.3547271817719 22.2731957323972 NA NA NA 24.0022919111487 23.802879978055 NA 26.135883429048 22.6595195107057 24.2622545977638 26.3319473291692 22.8557330801728 22.2282873267797 25.1612795311712 24.9087207972119 20.6154895501335 23.287331931284 26.3008793982338 25.4378375854655 22.2869006352645 26.1284853866454 NA 24.3507126159249 22.9203877499002 24.9…
BRK1 24.7962994916389 NA 23.1756016289873 24.3547332339642 NA 20.2134744932214 24.6464481838399 NA 22.9065199827243 NA 23.9407786682926 23.8175577220948 19.5800266492958 22.2146013439406 23.943418397838 23.9465040375687 24.6755358570211 22.7874367084765 23.8784958920653 NA 24.6775265310487 23.8557729942962 23.6461328186836 22.7297082774333 NA 25.1167492751523 23.0082286066968 24.1577472144771 NA …
BROX 26.4489096233285 24.970338344417 26.327713841039 25.9819396608254 24.7789491932607 26.1602431754806 26.0833563695553 27.7877257036946 25.0280454947717 25.1072248991436 25.7286150193728 26.45261145181 27.2112110912681 25.8822991830012 27.530881884352 25.8237871415842 26.0057920412041 24.842445109861 25.2205448330441 NA 26.4615425208495 27.671467289646 27.3097350836202 24.7019293240488 25.8251…
BSDC1 NA NA NA NA NA NA NA NA NA NA NA NA NA NA 21.2112835127628 NA NA NA NA NA NA NA NA NA NA NA NA NA NA NA NA NA 21.5923137694976 NA NA NA NA NA NA NA NA NA NA NA NA NA 22.0078745378579 NA NA NA NA 21.8321745820785 NA NA NA NA 21.7528910207139 NA NA NA NA NA NA NA 21.0450157079272 NA NA NA NA NA NA NA NA NA NA NA NA NA NA NA NA NA NA NA NA NA NA NA NA NA
BSG 29.7187125025513 27.4105930996922 25.797849001815 28.8693753537621 27.8970724822441 26.6555443981106 28.2103836962609 28.0319964841887 26.8112106282368 27.1147134255318 27.1573905574552 27.5478747993983 25.8968951354345 26.2570460130966 28.2257525336114 28.4190955164095 28.0782411510039 26.5083190957258 28.0298694213421 23.5917979561577 27.8904855228943 28.7086565057413 28.7286496584029 25.98…
BSPRY NA NA NA NA 21.1737015323201 NA NA NA NA NA NA 23.5418315996809 NA NA NA NA NA NA NA NA NA NA NA NA NA NA 23.4936563649905 NA NA NA NA NA NA NA NA NA NA NA NA NA NA NA NA NA NA NA NA NA NA 20.3169355466745 NA NA NA NA NA NA NA NA NA NA NA 17.2012911712119 NA NA NA NA NA NA NA NA NA NA NA NA NA NA NA NA NA NA NA NA NA NA NA NA NA NA NA NA
BST1 23.971036884954 NA NA NA NA NA NA NA NA NA 21.4606898577204 NA NA NA NA 22.3520159377846 NA NA 23.0368493821133 19.6043668139104 25.9280596838275 NA NA NA NA NA 22.7348527355798 NA NA 21.4382806870871 21.7580550149176 23.970856804604 24.0879894571686 25.3134139019583 NA 22.6370046676962 23.2327201225162 NA NA 17.9229443811947 NA 23.4078258142164 24.9426929311994 24.7142696277944 NA NA 25.043…
BTAF1 20.2697019910572 NA NA 23.1815083772763 22.7943325685643 NA NA 22.6435479639411 NA NA 25.7878616191576 22.5674891569257 21.5278601977634 20.1143752610307 22.7185955845821 30.7121186136037 20.1870813878254 NA 19.9506868836554 NA NA 22.0151346099945 19.2585798351158 NA 22.4075302198361 NA NA 23.3783885313424 NA NA NA NA 20.7132908521265 21.7402068518807 NA 20.3557919768152 21.2068975045991 20…
BTD NA NA NA NA NA NA 20.4600098647586 NA NA 20.7847817962734 NA 23.3214794943958 NA NA NA NA 20.0224084532794 NA NA NA NA NA NA 19.2096461220621 22.9377606540426 NA NA NA NA 17.3369597715709 NA 21.1121174770633 NA NA NA 24.0018531262715 21.4875760896071 NA NA 18.2009704239072 NA NA NA NA NA 24.3145262683422 23.6139283679641 20.2168559598884 20.1712281176746 NA NA NA 18.2794156139912 NA NA NA NA …
BTF3 26.7084108282464 NA 21.8029627838069 26.6174813937417 25.8427472082947 NA 21.5915034000439 25.6846248243805 24.7778362114805 25.8808280099959 23.4014304570778 24.3967594572502 26.851708205754 24.5322546078084 27.583879234033 23.5243126220278 25.9477269965772 26.005796323537 26.7380790616034 24.2675733901647 23.6573500727443 26.7739107405861 26.6514406036158 25.3873149734374 24.2458010380295 …
BTK NA NA NA NA NA 21.7839230408786 NA 24.1105460741066 NA 22.3909031306668 NA 23.9726976316337 24.4833491080598 NA NA 23.6747064959755 NA 22.9425703440891 NA NA NA 24.4855802275391 24.0224219997753 21.8080678350927 23.5128354458949 21.2342736522414 NA NA NA NA NA 16.6593800105877 NA NA 25.0727274772551 20.7941905545832 NA NA NA 18.7133663759251 22.8465023295728 22.03446852918 24.2832223375745 NA…
BTN3A3 22.7535277145013 NA NA 24.7343682112264 NA 22.3752441714886 NA 21.7926783100539 NA NA NA NA NA NA NA NA NA NA 21.0769329990968 NA NA NA NA NA NA NA 24.5282234916606 NA NA NA 27.4284718108353 NA NA NA NA 22.3463860408317 NA 22.7927160362145 NA NA NA NA 22.5144593158222 25.7286824803869 NA 22.5566964189127 NA NA NA 20.8941694135887 NA NA 18.5026647870373 NA NA NA 22.167056691727 22.484267788…
BUB3 26.6381778573787 26.7385532380225 26.7336049557569 27.7656841005058 26.7473919528958 27.2465668331783 28.8702973272691 28.7411423752249 24.1910874611918 26.1762328533513 26.8023884058952 28.2494522659479 27.7290561053908 23.3122203268295 27.651974824532 27.1919943745964 25.9547207732271 26.5530490563104 26.607876039357 24.0716772468667 25.0582854301932 28.8729580670842 28.5348768929559 25.95…
BUD31 24.1985456081321 16.8607111552338 NA 23.0711081345494 NA NA 23.5459885498325 26.5609674349764 29.8716986058056 23.2778589001551 20.652844973002 22.8421976297251 25.132147936945 NA 25.359883848178 23.8213292594155 18.9412339164299 17.4018794790965 25.3806004734507 NA 31.4470006366926 25.2200643434539 25.1125007940686 22.9785729155185 21.681918667532 20.1364479772319 24.1306049675168 23.95498…
BYSL 23.8704791114398 NA NA 21.1668115865763 23.4689180685752 22.9999195098741 22.0498551951045 22.9845060766323 NA NA 21.5231139539519 24.4426646276937 24.5964757362797 22.9188119315213 23.898126115928 23.1284887298666 NA 21.6781694159803 22.2311356138002 18.3851040586545 22.4531218998693 23.9798309157959 26.0220430732381 19.091654902087 24.6676516856278 21.9952854840216 22.6372495031642 24.4801…
BZW1 26.2661279067747 25.7684339273234 24.8527254175474 26.5475608114047 26.1612588075066 26.2837396795704 27.1413182418824 28.2362584310821 25.7202999506389 25.9439234372786 25.9733674393472 26.5694478613161 26.2688604198626 25.7528174869306 25.5878690014928 25.9101605195345 24.5192359904149 27.4829400025925 27.4741430330462 19.5568858227721 26.4342500309676 26.9006626364553 28.5411040394406 25.…
BZW2 26.6360893596488 25.5092692933154 25.6054412548364 26.4877865926977 25.4543798150473 25.0033681291414 27.4431790809835 28.0723584194447 24.715624388691 26.2530347475221 27.3642611785837 26.0497905710519 26.113016721053 26.8300053788383 27.4170696225329 25.5596387229619 24.6616955845063 27.0362680590579 26.1338270057529 21.0623413269207 26.7141274508401 27.8710774982906 27.5204044611392 24.25…
C10orf120 NA NA NA NA NA NA NA NA NA NA NA NA NA NA 21.8089044886107 NA NA NA NA NA NA NA NA NA NA NA NA NA NA NA NA NA 23.3336767608021 NA NA NA NA NA NA NA NA NA NA 15.5038505775726 NA NA NA NA NA NA NA 24.2684731821748 21.6449124644095 NA NA NA NA NA NA NA NA 20.7978119042838 NA 22.542660666232 NA NA NA NA NA NA NA NA NA 23.1382977398671 24.2622416920333 NA 24.7050533219511 NA 17.7724305663942…
C10orf76 23.8158441189149 22.4151522071467 20.8328699312789 22.5899011762382 NA 20.939761410547 23.1150614357566 NA NA 21.6990496405185 22.4207954954842 22.5324924310178 22.3599602338958 20.7208312425692 NA 21.497808965773 23.3478043602298 21.6537066712934 21.1675161516767 16.858236028786 NA 23.5964040759362 NA 21.3689800963044 22.6646885885574 23.3811827647568 23.5626495634465 20.8459417412639 N…
C11orf30 18.8376248536449 NA 14.1036648271667 21.7432738646431 NA 22.1742503336593 27.8438898208479 NA NA NA NA NA 19.2727527863962 25.1946893839919 NA NA NA NA NA NA 19.095809068333 20.8091165208797 25.4856969129251 NA NA NA NA 23.5196412914106 18.9845436255024 NA 29.8384291084729 19.1982124073067 NA 27.3855634314274 NA 21.7898758751141 NA 24.5635866184306 NA NA NA 23.7793550675097 23.8777566794…
C11orf31 NA NA 22.3447889323201 NA 22.7266788417098 22.0069642834334 23.3802977608357 25.9612135955132 20.2027432161566 NA 25.1170414905644 NA 22.0752101441818 23.7079136884598 NA 22.0556352748883 NA NA NA NA 21.8816785981518 23.8488189022833 24.0154882171023 21.5197207065055 NA NA 21.6445506824564 19.6616093699527 23.3386901443969 21.6613170936341 22.4029277379284 NA 24.160207200243 22.303836075…
C11orf54 23.2375828518807 NA NA 23.8656934425855 NA 23.4245574209717 25.6335965969096 23.2284517475128 25.109388717253 NA 21.9686379684777 NA NA 23.6167574688443 23.6490311424076 NA 24.2638310960943 NA NA NA 23.8153555401045 25.790521812224 NA 25.5517707964112 21.546320810385 27.7990297505365 24.7579557746347 23.5018201810553 27.2504294825008 22.2801947577013 24.2279364020089 23.4922142417771 27.…
C11orf58 NA NA NA NA NA 22.8639945270178 NA NA NA NA NA 21.7147611769007 23.6854084014428 NA NA NA NA NA 22.3827559383227 NA NA 23.1153821740306 NA 21.9288718174588 NA NA NA 24.1272303448545 NA NA NA NA 24.2045569658132 23.3222476809695 23.9024599467025 NA NA 21.7875901490437 NA NA 23.1608949991176 21.3399815360141 NA 21.5628684580955 22.7236471971233 21.9879544071818 22.6390933602238 NA NA NA NA…
C11orf68 NA NA 20.6119289368274 22.548427311144 21.8605414292578 22.9742059033417 23.0556849170329 24.0871963851695 NA 22.7053602872092 NA NA 21.3153806711479 21.7170822947302 NA NA 22.6376260657788 23.6013040321222 NA 18.4533068102671 NA 24.7035280761451 23.0675531851359 21.4086966876102 21.6616606861714 22.5396207897911 23.1910304904729 22.0625521393768 24.775195714169 20.5172618504173 21.90305…
C11orf73 NA NA NA NA NA 24.4132020512499 25.64275232689 NA 21.4166449851471 22.768589402227 NA NA 19.9134986512573 20.3043312662658 NA NA NA NA 23.4179225453262 NA 21.5970977804816 NA NA 20.4783864949101 NA NA 22.0121696218841 NA NA 20.3603327238293 24.0353579916575 NA 22.0086635305781 24.1571095833955 23.1345190728076 NA 23.0905712027329 21.4189777396268 NA 18.6424395682074 NA 22.9390852320088 N…
C12orf10 NA NA NA 23.4979210127568 22.8247696086518 21.7493923577409 23.5749630228041 25.1883905382928 22.412963101753 22.5636320006716 NA NA NA 18.9262583468811 23.5572715685488 28.3242440881136 NA 23.2356765347592 24.0943546339215 NA 23.766221137797 24.1620559734379 26.0053586033685 24.6099825104079 23.1011552992746 23.7349320146005 24.7214730087183 22.4087407356883 24.4910359091233 23.83066684…
C12orf5 24.2145850405349 24.3200336666073 NA 21.7462174249105 24.1640251856718 24.8086706770927 25.5783184981485 25.5730114212188 20.0915851771701 23.3268164936848 24.4205706498479 NA 20.823358687206 22.3721540689765 24.2496366237486 24.0977296429941 NA 24.0582449622482 24.1751416908207 21.7079084240198 26.0510038101943 25.9898785701748 26.0001877928319 22.6450796369984 25.3425812012663 23.550535…
C14orf159 24.5473438476944 21.0949642482808 NA NA NA 23.7290277794859 26.100128436151 24.4401740615958 24.0029296715154 24.9804398927945 19.4687513039811 NA NA 20.1067367240231 NA NA 21.5878452582458 21.2964883271574 NA 18.2377421327942 NA 25.9402750585138 24.7216680962013 22.6863278262286 24.7312629025656 27.1957697149179 24.2824963371971 21.461980962023 26.6463896761753 24.4946675016347 22.4348…
C14orf166 27.1740505598376 24.2441567854786 25.539271656902 26.9558149903434 25.3043577630078 25.5217298210331 28.057025901203 27.1117074772779 26.3849956068724 25.1902016840297 26.5908162776618 26.5320854321892 25.378191713286 24.1654337038371 27.0768966279045 27.8806994094366 26.730839050801 26.0564713102835 27.2624800745099 22.9136858141865 26.3571216314499 28.0897144758232 27.0288968245516 25…
C14orf169 NA NA NA 18.463672038885 NA NA NA NA NA NA NA NA NA 20.4708614052298 21.4994157637247 NA NA NA NA NA 17.415477707698 23.0496441806473 NA NA NA NA NA 14.3805422346946 NA NA NA NA NA NA NA NA NA NA NA 16.5074292135677 NA NA NA NA NA NA NA NA NA NA NA NA NA NA NA 22.5990134011103 NA NA NA NA 20.5843533242329 NA NA NA NA NA NA NA NA NA NA NA NA 13.8112642994321 21.824033428246 NA NA NA NA N…
C15orf38 22.9772037468239 21.0806197762488 22.3768556179936 23.0244863530554 NA 22.9548966756285 NA 27.2342349074839 NA 22.2554631594023 21.054711619501 22.7080200260349 NA 21.6237055922633 22.8369579813393 23.1913909084227 23.232099413319 NA 23.6695224317004 NA NA NA NA 21.3779518566681 23.3555191307556 23.3064550321237 21.6597720909916 23.684359970038 NA 21.6554416280603 21.7066317567274 NA 24.…
C15orf48 30.5563881611152 26.668474966695 27.0866835898955 28.7973687623551 26.4854573906205 25.6132407435998 29.539977430746 25.0104686898675 30.1170178642533 29.0797250792092 29.3347748215568 29.149137644141 26.9488549281483 26.2118412221555 27.6915436111552 27.2645872933003 29.8573592803031 26.8371820551727 29.1321671802768 NA 26.2526921374436 30.1669165273167 30.1056207326083 25.1284513640124…
C16orf13 NA NA 21.945616721259 23.0356418293727 NA NA NA NA NA 23.0073749956322 22.5810805644755 22.9726292753622 NA NA NA 22.9133299099115 NA NA NA 18.5185532723828 NA 24.3985806176901 24.86671381305 NA 22.6076531463899 NA 22.7121759340509 NA NA NA 22.6681626216793 21.1238826911336 NA 24.0973269876948 21.721635766071 NA NA NA NA NA 22.726491759206 22.6092977936696 24.1452502375683 23.03907065040…
C16orf58 NA 22.7631762931508 NA 23.6368763742635 NA 20.5739827286022 19.1039997584625 NA 23.2394152697401 19.6465551945373 20.4797585584027 NA NA NA 23.7637902331032 NA 21.121854716767 NA NA NA 20.5870486317967 20.2911347178516 NA NA NA NA 25.7576339588977 NA 27.5649896075395 NA NA NA NA 22.6622628630139 NA NA NA 21.2134092275345 18.5163386978814 NA NA NA NA NA NA 24.8760611893524 22.664781887741…
C16orf62 22.3060628022888 19.1395188778057 NA NA 21.6618215811252 23.465276428975 21.7341464536569 NA 21.6115102573925 NA 22.3137770744758 NA 21.6960484898173 NA 22.5642323082737 21.147613616729 20.512524437363 19.4133014942423 21.2684917434033 NA 23.1942452626691 23.1393989652829 NA 18.6438878892687 20.9846868585142 22.6929374655058 23.1564435383073 NA 23.1753427414357 NA NA NA 20.8025297754687 …
C16orf80 NA NA NA NA 22.1432458694977 NA 20.8317958621168 24.5193469855788 NA 21.7029196391062 NA 20.6435039263031 22.7195797510765 18.4456574924366 19.4357190877854 24.6831996025617 NA 19.1604032640283 20.8174942915933 NA 21.0074913428345 22.1544503934591 23.7166377937028 NA NA NA 23.1306315167104 NA 22.1447198489837 21.23908452793 NA NA 20.6415472991127 23.9120975363661 23.5659252024384 NA NA 1…
C17orf49 24.4169354976444 23.9850457477149 25.0750872958894 25.3694820646789 24.930113870073 23.2630516613232 23.8293027187771 25.4212441184076 24.5682917827429 24.8334076313175 24.6330632885361 24.2095904990067 22.8219549457786 23.8808457551558 25.3736873375624 23.8850955001014 25.1683982873989 25.3069809673436 25.4817532481728 22.1750183049794 24.3455349208319 26.1880731746245 25.8879644754599 …
C17orf75 NA NA NA 18.6567774771081 NA 20.9205549409314 NA 23.1518381526545 NA NA NA 19.495564244954 NA 18.6671150079549 19.3857676296896 22.0396446755481 NA 21.6265601628447 24.022230643729 NA NA NA 24.0496491655968 NA NA 23.0275672313677 NA 27.1111904846981 23.1132674804203 NA NA NA NA 21.5778248401834 21.1100155183365 21.5375843220994 22.377022066887 18.5838687351728 NA NA NA NA 22.227162303790…
C17orf85 NA NA NA NA NA NA NA NA NA NA NA NA NA NA NA NA NA NA NA NA NA NA NA NA NA NA 22.8284584451964 NA NA NA NA NA NA NA NA NA 20.3872811144829 NA NA NA NA NA NA 18.7831005531223 NA 22.1389835662054 NA 21.5792652906105 NA 14.4989302125312 NA NA 21.4443668572669 NA NA NA NA NA NA NA NA NA NA NA NA NA NA NA NA NA 24.1858375763384 NA NA NA NA NA 19.8919601734178 NA NA NA NA NA NA NA NA NA 22.854…
C17orf89 NA NA NA NA NA NA NA 19.8197581066706 NA NA NA 19.9999642271651 NA NA NA NA NA NA NA NA NA 23.4149071305393 NA NA 22.3832148972081 NA 21.487272346824 NA NA 19.6755229355704 NA NA 23.5100484445101 NA NA NA NA NA NA NA 19.6090416317264 20.2424786745597 NA NA 20.6652179271787 22.5344054811277 NA 22.3053782309828 NA NA 19.3868455451522 NA 20.9738711015949 22.3403592194567 NA NA NA 17.8287253…
C18orf8 22.1376709938618 NA 20.2669832218352 21.194681119023 22.2523131689786 22.8958965899972 22.0924661748927 23.4019323266564 NA NA 21.7622822698775 NA NA NA 22.3814468398493 22.2401740865901 22.1120283652349 NA 20.530600652547 NA NA 22.9596461313784 NA NA NA 21.9582376295512 20.69990112671 21.9294570834262 NA NA 19.196806210868 20.1177014337528 NA 21.2433797213536 21.4696348622346 21.19152193…
C19orf10 NA 23.1372222577956 24.694079506289 26.0050030185923 26.4360548547664 25.9277674749871 26.5467611938494 26.7430614353509 25.8734073128926 23.8618962179332 24.9887705726223 25.1174743522363 24.7938438905251 24.7359815178556 NA 23.5910148133005 NA 23.3411115744773 27.0648400660733 20.9291420808795 25.4947752159399 26.7707190586198 25.9206848640602 25.9807523459768 26.5853730795347 26.40045…
C19orf12 NA NA NA NA NA NA NA NA NA NA NA NA NA NA NA NA NA NA NA NA NA NA NA NA 22.0449090164833 NA 23.2797939054007 NA NA NA 20.6471984098608 NA 23.4175388809937 NA NA NA NA NA NA NA NA NA NA NA NA NA NA NA NA NA NA NA 22.1529600314416 NA NA NA NA NA NA NA NA NA NA NA NA NA NA NA NA NA NA NA NA NA 20.2096366038304 NA NA NA 17.3366285923675 NA NA NA NA NA NA NA NA NA NA NA
C19orf43 NA NA 21.0887869449772 NA NA NA NA NA NA NA NA NA 23.4640787894642 NA NA 17.6787514204964 17.1547291242947 NA 21.9069969916185 NA NA NA 21.1175048696324 NA 21.8138751136181 NA NA 14.0408890068716 NA 19.547058317859 NA NA 23.6929176773373 NA 22.3035789875352 NA 23.2401755426686 19.7159067060783 NA NA NA NA NA 23.0608037704411 22.8958211686297 23.8057468237168 NA NA NA NA 19.9802232711645 …
C19orf52 NA NA NA NA NA NA 22.7342767209751 NA NA NA 21.935566503491 NA NA NA 23.9043714887992 NA NA NA 20.5955142812744 NA NA 25.451909722909 NA NA 22.1751097029121 NA 22.2602528303877 NA NA NA NA NA 24.2097451674344 23.1688630573405 NA NA NA 20.3869234101925 NA NA 20.4523076102131 NA NA 20.7418471369115 NA 22.1887149997083 23.9627343560262 20.2480271513197 22.3075393680956 NA NA NA 20.755138600…
C19orf66 NA NA NA NA NA NA NA NA NA NA NA NA NA 20.3073698205864 NA NA NA NA NA NA NA NA NA 19.15852093702 NA NA NA NA NA NA 19.532639386163 NA NA NA NA NA NA NA NA NA 22.8089908758894 23.0779875584849 22.1400639794072 NA NA NA NA NA NA 21.4951855551205 NA NA 19.6078106986069 NA NA NA NA 18.677612982416 NA NA NA NA NA NA NA NA NA NA NA NA NA NA NA NA NA NA NA NA NA NA NA NA NA NA NA NA NA NA NA NA
C19orf70 24.3080735903764 NA 20.7129198889624 23.657879930218 20.72726072107 NA 22.8367461502276 NA 24.1875752900021 NA NA NA NA NA 24.7298814627081 21.5698463393415 21.822443240202 23.7954475668044 21.9354621937787 NA NA NA NA 23.109548531569 23.4579241382242 NA 21.4100227227402 NA 22.0234511614618 21.7703751521117 NA NA 25.9476304731313 21.6764917233603 22.9199006046992 NA 24.2670804090117 NA N…
C1GALT1 23.4821873146499 NA NA NA 21.7829838161847 NA NA NA NA 23.6020599700528 NA NA 21.8860515286982 19.6356401913847 21.4634615110248 21.2450001887942 NA NA NA NA NA NA NA NA NA NA NA NA NA 18.7396982166676 NA NA NA NA NA NA NA NA NA NA NA NA 21.3777771497833 NA NA NA NA 21.4224477422601 NA NA NA 21.3652544844787 20.9087239118735 NA NA 22.4560711067733 NA 21.8572718253438 NA NA NA NA NA NA NA …
C1QA 23.9968427298989 26.2200821722955 NA 25.3426015457005 NA 22.1075593562386 NA NA NA 21.1217282688345 NA NA 23.394196803842 20.3827190042491 22.7136688510675 24.6880880651279 24.2689057395073 23.3108290898253 25.2845036075287 23.0209277320383 22.6252986039437 25.2742797499856 25.3572695562904 NA NA NA 23.1724522310142 25.1717760284004 NA 25.5344408071072 NA 26.6908282862133 24.093348247024 22.…
C1QB 26.0894185158248 28.6709242048561 26.6784285852823 26.2327942164726 23.8089889125996 25.9568303207597 27.1759558774848 26.5621107723198 23.4982138770859 24.2851953309488 26.037546199922 27.9701708989325 25.2202837004006 23.9478607366373 25.1415404321489 27.3926485087156 25.8794836466763 24.9108942945849 26.1383270386603 24.8174809220395 25.186352686698 26.1501521471895 25.6615837655212 24.53…
C1QBP 29.5567343637879 28.8048353025005 28.6154311064423 28.50708686573 29.4222135039434 27.5338215123611 29.9800979470202 29.9932257342603 26.9624765355444 28.5954227958867 28.7590978193546 29.7148891952005 26.6660190230229 25.8329291605057 30.0910670650264 30.2576764029689 28.8730895602705 27.5166038341414 29.117050881513 22.8778607535462 27.572334444955 30.7753994297309 29.8420348979942 28.093…
C1QC 26.8551088031444 28.7120978384654 27.5497929065702 27.7219281448887 26.0638776578242 27.8950432713018 27.3873622267178 28.3495594413104 25.6454606521159 26.2878268466607 26.693565173421 28.5265463777034 27.4880986495541 24.8391663930265 26.365506139476 28.6244618088436 27.0365663478122 27.0467162875117 27.3736212161941 26.4001987373198 26.5144933276746 27.4693653299702 28.4707719791863 24.09…
C1QTNF5 NA 24.1412597650717 25.1720641783117 NA NA 22.5847386766034 NA NA NA NA NA NA NA NA NA NA NA NA NA NA NA NA NA NA NA NA NA NA NA NA 22.6985537677996 NA NA NA NA NA NA NA NA NA NA NA 24.8030800838202 NA NA NA NA NA NA NA NA NA 22.445503929979 NA NA NA NA NA NA NA NA NA 23.0897181373766 NA NA NA NA NA NA NA NA NA NA NA NA 16.7879790577366 NA NA NA NA NA NA NA NA NA NA NA NA NA NA
C1R 25.1473729497902 29.5238505851076 26.3246731281513 27.418738779984 24.4977304059046 26.4275792550082 26.3977293971004 26.2925959187805 21.9402132153013 25.4728297006229 25.9714057639155 25.7971922344857 25.4802511710503 22.7224358802879 23.9992072861995 27.5830038515425 26.9190668048876 25.7670283403218 25.0409036347611 24.5883835332214 27.0987815418053 27.8444374921728 27.1880341125585 24.82…
C1S 24.467593485984 27.3482178304973 26.8361539413445 26.2290675164671 22.8852826597542 26.1284236339897 26.4422435029537 24.9457006558274 24.9765760097147 24.7945976173222 25.4283980653014 26.4507484338008 25.4241675064648 21.3531931412077 21.7692656240644 26.9808152206349 25.448355931575 25.6229237820614 25.2475227362286 22.7420210306051 26.2304237025697 26.2175440530742 26.4615222252018 25.205…
C1orf116 NA NA 23.437116564231 NA 22.8022627283123 20.7243989397381 NA 25.8447763408492 NA 23.2066933526275 23.1847379582804 23.6344698654777 23.2895709060044 NA 25.1942798353948 22.8180660412229 NA 23.1909751491989 21.6985580067502 NA NA NA 22.4395585150157 NA 23.290358649026 NA 21.2923148917247 24.0400428445325 24.7618948905166 NA NA 16.2135959981985 NA 24.8295591948851 NA NA 24.5226453413698 2…
C1orf122 NA NA NA NA NA NA NA NA NA NA NA NA NA 17.9351650496037 NA NA NA NA NA NA NA NA NA NA NA NA NA 18.7249401184624 NA NA NA NA NA NA NA NA NA NA NA NA NA NA NA NA NA NA NA NA NA NA NA 26.3071206746737 NA NA NA NA NA NA NA 22.2378162245157 23.6753097149243 NA NA 19.9934691615992 NA NA NA NA NA NA NA NA 20.6237814898621 NA NA NA NA NA NA NA NA NA NA NA NA NA NA NA NA NA
C1orf123 NA NA NA NA NA 22.9863927407834 23.6328514627389 NA NA 23.5173363499901 NA NA 23.1334846693054 22.9776107910962 24.2199116265236 23.1594390014299 NA NA 23.8616719278209 NA 22.1720111325179 24.611786014228 NA 23.8199775125299 NA NA 23.0358590170013 NA NA NA 23.8509520085361 22.3226158615275 26.3442518796854 NA 24.8262408434435 22.7403078142523 22.6139733176861 23.0115320031556 21.57908110…
C1orf198 NA NA NA NA NA NA NA NA NA NA NA NA 21.1961110052849 22.1845291327999 NA NA NA 23.6234577811264 NA NA 21.8102664493185 NA NA NA 18.8641014883239 NA 21.5593107996643 NA 22.9462862760511 NA NA NA NA NA NA NA NA NA NA 16.4258256409721 NA NA NA NA NA NA NA 23.1314026439676 NA NA 20.2522034299994 NA 22.1691995873675 NA NA 20.4795217485359 NA NA NA NA NA 23.1533126627355 NA NA NA NA NA NA NA N…
C1orf27 NA NA NA 18.0965453066757 NA 20.5031871364357 22.7546514462189 21.9310851855142 NA NA NA NA NA 23.8108920491832 NA NA NA NA 21.2227595330151 NA 23.2831827653734 NA 24.3929727080101 NA NA 24.0746027390042 21.9534142542302 23.110649613288 NA NA NA NA 22.3705107537028 NA NA 23.0467949579566 23.5477968602772 23.2489232932238 NA NA NA NA NA NA NA 23.452448384493 NA NA 18.6404521929287 NA NA NA…
C1orf35 NA NA NA NA 19.416022279722 NA NA 23.6872253037324 NA NA NA NA 22.1925607179858 NA 17.2801817282117 19.9791209173334 NA NA 22.4338100501682 NA NA 23.7062818453744 22.8525154128969 NA NA 23.4304831792073 21.1884644917335 NA NA 20.0358112831473 19.5778307828325 NA 24.3523473759392 19.5383055062335 NA NA 23.9508523796185 NA NA 18.7146983014952 22.4849094105829 NA 20.7098696771306 23.34311277…
C20orf27 NA NA NA 23.4040173485021 NA NA NA 22.70052988715 23.222685843036 22.9993483825837 NA 23.812704560381 21.4873405595759 23.1547779430009 NA 23.9187893709671 NA 23.4268543986951 22.5166825450723 19.0185832568685 23.8674148698922 NA 25.0440560348185 21.9749200741603 22.9385971821721 23.0811352390658 23.2951028136858 22.7889902873621 NA 21.3210748086495 23.1582497189812 NA 25.1723286149338 2…
C21orf33 22.2349372687892 24.9026660258859 24.2698503477894 26.6019982178683 NA 23.948850027943 NA NA 26.4692668822453 NA 24.8115604940128 NA NA 23.3091782262835 27.1460972300051 26.4438033583967 27.0812690544819 NA 23.6457481337095 NA 26.1246108972586 26.4690774213474 NA 25.628651784633 NA 27.9796074980297 26.0290447200019 25.1157774414291 27.7604841333386 25.2326258987791 24.5935830502128 24.67…
C2CD2 NA NA NA 20.8605717389323 NA NA 21.2815791783686 NA NA 21.1539403805843 21.2244857488725 NA 20.4064977573568 19.492224836705 18.2061463213763 NA NA 21.2662741290252 18.4777108418706 NA NA NA 21.8425237574486 NA 21.9207402822546 NA 19.2724375193349 20.8825669319135 NA 21.8951388697626 17.4780427811505 NA 24.4620513799144 19.8669802542406 21.2324595742909 NA NA 20.5754524585778 NA NA 21.32892…
C2CD5 NA NA NA NA NA 22.3515604229315 NA 25.0056886190044 21.9965617566546 NA NA NA NA 21.4392921827879 NA 23.0562225974729 NA 20.8978218267659 NA NA NA 25.0323990815556 23.7999590223786 NA 22.4005011144035 NA 22.8231607914246 NA 23.1781043499535 NA 20.6947251530655 NA NA NA NA NA NA NA NA NA 22.6682297227171 NA NA NA 21.5564321472887 22.8629925608963 NA NA 18.8929903877487 NA NA NA NA NA NA 23.1…
C2orf43 NA NA NA NA NA NA NA NA NA NA NA NA NA NA NA NA NA 22.0739820071979 NA NA NA NA NA NA NA NA 19.648090703688 21.0942168914375 NA NA 19.2958294579093 NA NA NA NA NA NA 21.0680093535782 NA NA NA NA NA NA 21.1450402829995 NA NA 21.4847619364661 19.4453725806974 NA NA NA 18.3468815970437 NA NA NA NA 20.5493748215473 NA 21.0892332163356 NA NA NA NA NA NA NA NA 20.9327871318635 NA NA NA 13.81223…
C2orf47 23.7550000126482 21.7918917928089 22.2019240788717 23.033588347473 22.6432330652706 NA 23.5096015410207 24.5835266485434 19.0647427647503 21.4659091189553 22.5896474894514 24.8463655508102 22.9296141977486 19.4137043619399 22.9049961673285 23.6598678857403 22.6804990312746 21.8249773805211 21.6921983101899 NA 20.9238294301491 24.287803953965 23.1575282774117 20.0285859861651 22.5211762751…
C2orf72 NA NA NA NA NA NA NA NA NA NA NA NA NA NA NA NA NA NA NA NA NA 25.4734488683641 22.9543571440349 NA NA NA NA NA NA NA NA NA NA NA NA NA NA NA NA 19.7134955963664 NA NA NA 20.7822079952175 NA NA NA NA NA NA NA NA NA NA NA NA NA NA NA NA NA NA NA NA NA NA NA NA NA NA NA NA NA NA NA 23.235640018655 NA NA NA NA NA NA 20.2824052341351 NA NA NA 21.2077793475611 NA NA NA
C3 32.152429473675 33.7593958442111 32.0136349747588 33.566549003851 30.7648100093534 31.5592680633109 32.2814211241196 32.0140890584926 31.3861973042775 31.2826895436808 31.549462508361 33.4007105283648 31.4984133979581 29.550915369346 30.7239011557987 31.9730078721855 32.0172737892035 31.3197961326025 30.9364524771369 29.1403123561362 31.1895494136469 31.9602588930156 32.6927735225463 31.518175…
C3orf17 NA NA NA NA NA NA NA 26.3276218530581 NA NA NA NA 22.5260908443878 NA NA NA NA NA NA NA NA NA NA NA 23.9344240810658 NA NA NA NA NA NA NA NA NA NA NA NA NA NA 17.2121448640451 NA NA NA NA NA NA NA NA NA NA NA NA 24.2258952357522 NA NA NA NA NA NA NA 19.8424992045157 NA NA NA NA NA NA NA NA NA NA NA NA NA NA NA NA NA NA NA NA 23.7209535356871 NA NA NA NA NA NA NA NA
C4B 29.5066240672983 31.9176035392413 29.3449620307754 31.3067468609904 29.0763744973154 28.8087870169271 29.4408149517217 30.1369470911814 29.0243061438901 28.0593067150549 30.413112964445 31.0946515775348 29.9575665801456 27.1203627650266 29.085387227982 30.4686941615872 29.2992493154715 29.619003689873 29.3096235038541 26.1934623782866 29.7514613582027 30.6874399578358 31.1753887639968 29.0766…
C4BPA 27.3618692327514 29.7930881568907 27.5955113646448 29.5861937865485 27.2064880539048 26.5757207697516 27.7311387657587 28.2155687971504 24.5892880234579 26.9775639562799 27.5450337730542 30.6392094567367 28.0505846809965 25.3253343146426 28.0386806369618 29.3704579148581 27.0992378978579 27.7240708163396 27.5543717127298 24.7976796314553 26.0305784049394 27.9510608908492 28.7748308226322 26…
C4BPB NA 21.7342457060138 NA 22.4189417213258 NA NA NA NA NA NA NA 24.4576812122065 NA NA NA 22.28194983038 NA NA NA 22.62458263565 NA NA NA NA NA NA NA 24.0743332435257 NA 20.6987996063481 NA 26.1259207848471 NA NA NA 19.4290940768496 NA NA 22.6201719370505 NA NA NA 25.0622770888772 NA NA NA NA NA NA NA NA NA NA NA NA NA 21.5001212154853 NA NA NA 20.5680006243522 21.2495556141002 27.977280158269…
C4orf27 NA NA NA 21.8272279420926 NA 19.3265392089526 20.305166671712 NA NA NA 22.0566774013807 NA 22.0779289015488 NA NA 24.5059002119187 22.267926232645 NA NA 18.2607679589463 NA 22.4108974457091 NA NA NA 22.3093891981532 26.6085129284311 20.6897864530663 NA 22.2090981265928 25.3966451500996 NA NA 23.7288202467357 NA NA NA 22.3925757994787 NA 18.6568228567869 22.1274987979802 NA NA 26.139752194…
C5 22.1194946368138 28.223584235501 25.2763935163787 26.9263834816295 NA 25.7816568689403 25.6544498553253 25.8542224218987 24.0293841264746 24.9106459324703 25.6450238233045 29.808145632046 25.7478651910336 21.8547822654479 23.9803644929799 27.9986930602301 25.247555693353 24.3166544228719 25.800630329336 22.4615194150127 24.4045947164967 27.7065113525333 25.7498575128051 23.7347602613646 22.847…
C5orf51 22.2102402923251 22.917733724865 NA NA NA 23.132921704909 22.663086373059 23.1516740531141 NA 21.6951671083558 NA NA 20.8940805758637 NA 22.0101237554461 22.5307078006061 22.5733573391741 22.129355346121 21.65998544333 18.3693800873639 21.2860658663127 23.9976835988647 23.323459990678 19.022381359906 22.4545734120897 22.3063493352887 22.0827240513657 22.4576674368254 24.0831676515936 19.9…
C6 23.3000258605025 26.9615564031854 23.2350059517477 25.0441816373874 21.1634187335633 23.7687034738046 21.7012810764763 26.2882494157976 24.4126672661989 22.0519006011568 24.1740643743684 29.0059914693408 25.0151193780975 NA 19.5542628235565 26.8912005562263 23.1475095914301 25.0550272682693 NA 19.1136760437239 27.6055838183471 23.3169650918694 23.8708995364631 17.9749802724053 18.91154120749 1…
C6orf203 NA NA NA NA NA NA NA NA NA NA NA NA NA NA NA NA NA NA 26.5115723104408 NA NA NA NA NA NA NA NA NA NA NA NA NA 25.3709383819641 NA NA NA 25.9398835641807 NA NA NA NA NA NA NA NA 20.7035386370224 NA 18.890160351538 NA NA NA NA NA NA NA NA NA 22.5346619458932 NA NA NA NA NA NA NA NA NA NA NA NA NA NA NA NA NA NA NA NA NA NA NA NA NA NA NA NA NA NA NA NA
C6orf211 15.7047115115475 NA NA 22.4733088897014 23.3560526780399 22.730056700896 22.1027946154648 22.8096405780555 23.3414482416945 22.1200771064811 NA 21.5504414953444 24.6841978230828 21.9258550183169 NA 22.5237241789185 NA NA 23.3054116322425 NA 23.5103865497474 22.3543209543828 24.2046965054101 21.7924638478716 23.1598901176427 NA 22.7881810955251 22.9054369540844 25.2425666240691 NA 20.6100…
C7 NA 26.6721426962075 22.208342134373 25.806320542498 22.621996839833 23.3255181992342 22.0111787901648 24.0370220466331 24.5154245796384 21.2273150999055 24.0127002318882 29.1255875920244 21.2569722547709 NA 23.8631778825509 26.892156846449 23.7276917838849 24.7202772459567 23.1145102980536 19.6983273897457 23.9067401602736 25.4445918160882 NA 22.6713449674342 23.698660797489 NA 23.562537064948…
C7orf26 NA NA NA NA NA NA NA 24.6716504431098 NA NA NA NA NA NA NA 23.0653194885856 NA NA NA NA NA NA NA NA NA NA NA NA NA NA 20.0131945255994 NA NA NA NA NA NA NA NA NA NA NA NA NA NA NA NA 19.7880874234491 NA NA NA NA NA NA 20.2264333611425 NA NA 18.921355735342 NA NA NA NA NA 21.3626030996758 NA NA NA 24.7352497351866 NA NA NA NA NA 22.4576223528401 22.7933552453702 NA NA 23.7362953941127 NA N…
C7orf50 NA 22.8606797119729 24.5335455165629 24.403529856002 23.1358110350962 22.3809424144082 24.7837147656132 25.4630436070245 NA 21.5021869338668 23.6812669409247 NA 22.4999898816357 23.8778980012655 24.9629236215576 24.6403274717407 NA 25.0054429454993 21.9956339840063 NA 23.7041689813619 25.5428826145933 25.5452858512053 20.7221571314106 24.38834778274 23.0092200461049 23.345839433207 25.502…
C7orf55-LUC7L2-LUC7L2 24.1699121600139 22.0026069639549 23.6222638960158 24.4670735145124 25.0509272366293 25.6159523573899 24.6273169030194 25.8032619292724 22.0218844449382 24.0512409756913 21.5435624141029 24.4376315708151 24.6197584413847 24.9266417031779 26.4739611302012 25.9943014013892 24.1812285541141 24.2168424936001 25.5875030832481 20.3251934429851 25.6073339827082 27.7692309375597 26.…
C8A NA 26.9062963305013 23.8088985983806 25.2225616669062 NA 22.5797442937804 24.4772386106241 24.6350015467788 23.537175498215 NA 23.8662539573048 27.2562360839926 23.2478577049019 22.7098360300324 23.0091670701498 26.52243208123 23.446069226872 22.8548299656133 22.3896985523352 20.5358297088003 24.1696935324449 25.4455929628358 24.1429943488058 19.7320216433362 NA 23.7521866570211 21.9362928654…
C8B NA 26.2639048626814 25.1062262550669 25.9629686181006 22.6216548463476 21.6599044602392 24.8224286521262 NA 21.4722803113835 22.6902640311131 24.0921096453829 28.135340728366 21.0892332163356 20.7863063251241 20.4500231367 25.0798429820785 25.343784420229 23.9252691040242 21.7767093203347 21.1651744421583 24.5465845856105 25.7976679568311 25.280111196976 21.8475597750936 21.9589066624303 24.9…
C8G NA 26.7221008330285 27.7710844245945 26.9844820648344 23.7088830707909 23.0589690842776 26.0863077076443 24.6107840331767 24.682416217738 22.7957368814145 25.490176323342 28.3157493044263 22.1204536872195 21.0094814795879 22.8132312311194 26.9812031485116 25.5863274543921 24.9524192014114 16.2816728972459 20.5595862135671 24.8943720541772 24.7945951386031 25.7590649834543 23.8544847314507 23.…
C8orf33 NA NA NA NA 22.4472229974759 22.918811203767 24.6988049041315 24.6581436961557 NA 20.6503926605963 NA 24.0623182674393 22.9544600965605 21.0014425569562 22.8859156567329 NA NA 22.0572659528523 NA NA 22.7885064671747 24.825988627422 NA NA 23.4063160920489 NA NA 23.1928962797288 24.2122725378806 21.4243344425026 23.5403305097475 NA 23.6680435637698 28.3157220142819 22.9635935720055 NA 24.03…
C8orf82 26.1002988453197 23.8715849333329 24.1317503801576 25.7530231781896 NA 23.8654895650464 26.4891174324103 25.7105282661976 25.0484693293817 26.2146965113947 24.2740116665927 25.909117999723 22.6283347299477 24.9131052560643 22.2160501290368 25.2769826873139 26.3017325010503 25.528498048228 24.1795780862605 17.2346546697729 NA 26.0004070255124 25.4686508879828 22.8733941699427 25.2411329601…
C9 26.6103208039467 28.9038135278703 28.070085773196 28.8219179157175 24.8911857314097 26.4522040632196 27.3715875626583 28.1862245404209 25.4338854849784 27.2419905845519 26.6019621001133 30.7930314275621 27.8404161752872 23.9009011638047 NA 29.5984612949307 28.0416724872474 27.6158335692054 27.1654942950324 25.7015008840759 27.4311768544611 27.5035254885327 28.1253292756674 25.9673664276802 26.…
C9orf114 25.2221183040889 NA 21.2257099330159 NA NA NA 22.9070703636057 23.8363127624171 NA NA NA 23.4026389442084 NA 24.0489727167332 NA NA NA 22.07993003637 NA NA NA 23.9885248613485 23.4894319961976 NA NA NA 22.3240893290739 22.0433477519327 NA NA NA NA NA NA NA NA NA 22.5604401291733 NA NA NA NA NA 21.6903919269642 22.6935813903315 NA NA 20.5052048513649 NA NA NA NA NA 21.6801156744773 NA 21.…
C9orf142 24.1379929971401 24.9094506350774 23.6903597409093 25.4330427463876 22.1377679150303 26.0384034566874 25.4913916504161 26.3788303644987 24.0165172344672 24.8402844616853 24.4235678513447 25.1316663973779 23.6417038387923 22.8798423439521 24.4718599942832 24.5327991650626 25.5564140206909 22.562227981246 23.8008161859003 NA 22.995002481508 26.0396314989607 25.934269739708 22.8868199881 25…
C9orf41 NA NA NA NA NA NA NA 23.9938232821871 NA 13.1330314045414 NA NA 22.2561142223817 20.6319905311093 NA NA NA NA NA NA NA NA 22.3284842884138 NA 21.6042564013361 15.0588711467674 22.6839146911444 NA NA NA NA NA NA NA NA NA NA NA NA 17.4196228294641 NA NA NA NA NA NA NA NA 17.5684905718863 20.1807711652715 NA NA NA NA NA NA NA NA NA NA NA NA NA NA NA 22.9455095636497 NA NA NA NA NA NA 17.8995…
C9orf64 21.288934771007 NA NA 23.7611330114707 21.8887031219577 26.323495552867 NA 23.6446935710105 23.6175737328649 21.6349528174829 21.9713421708232 24.3593027823129 23.8295979042997 23.3021971164599 24.5146796261631 NA 22.0636946021819 25.4488729271505 22.0573419841244 NA 24.0328127042815 23.6634740639635 23.0273951189711 22.0401498964381 23.6019500606607 27.2242575708896 22.4834076912855 23.5…
C9orf78 NA NA NA NA NA 19.8608490428883 NA NA NA NA NA NA NA NA NA NA NA NA NA NA NA NA NA NA NA NA NA 20.2847224538633 NA 20.8443418148161 NA NA NA NA NA NA NA 22.3181036395089 NA NA 22.2101748801597 NA NA NA 22.4726843946596 22.2074725511891 22.6548759205393 20.2120142093536 NA NA NA 20.7607849088561 22.9306611895298 NA NA 21.104388877602 NA NA NA 21.3647416933685 16.2235567947456 NA NA NA NA N…
C9orf89 22.5329536962712 NA 21.5199606047133 22.5340159474313 NA NA 22.6530637268941 NA 21.7718102204477 NA 22.0002565752985 20.9933171221901 NA 19.6279060947501 21.8285649748334 NA 22.1599008934381 NA 20.9031875322959 19.1500819381377 NA 23.7620470152341 NA NA 23.2434785116039 22.3888949409939 21.2639684062353 NA NA NA NA NA 24.7997283505377 NA NA NA 24.1082862735488 22.8098289565898 NA NA 22.60…
CA1 27.4440437335433 27.596109292684 NA 27.5502634285859 28.3143074449822 28.618103657744 28.9900809487763 29.4753187540558 27.2263867793289 25.5403423354559 27.023713518324 28.5512940908685 26.9153295904776 25.9755011710479 28.3928081614122 27.5645068570214 27.2412779183575 26.112387762535 27.1651275653419 25.7479961456219 28.7683532491847 29.0765611931716 28.6421759731298 26.9735961497248 27.10…
CA12 24.0962020115077 NA NA 23.9099774750835 NA NA 24.9908026942375 NA 25.3685232465005 22.6658684872681 25.0574138795762 25.6878179737847 23.1849240598654 19.0961386200541 NA 24.5639845371528 26.2384847739583 NA 24.7615545801582 NA 21.5806045348874 25.3302712240198 25.0212785665449 NA 25.7340384055684 26.4457582273497 23.217186822805 20.0757454936707 26.0703121957055 NA NA 22.7568738967774 NA 23…
CA13 NA NA NA NA 21.6222761861147 20.5773347765727 NA NA NA NA NA NA NA 21.9614525206379 NA NA NA NA NA NA NA NA NA NA NA NA NA NA NA 17.6611935542924 NA NA NA NA NA NA NA NA NA NA NA NA 21.530238671366 NA 20.995630533924 25.8425669158881 NA NA NA NA NA 21.0898991327893 NA NA NA NA NA 19.9964927978025 NA NA NA NA NA NA NA NA NA NA NA NA 23.1978738816039 NA NA NA NA NA 21.4886109845879 NA NA NA NA…
CA2 31.6870869981658 28.8083788136015 25.5485760620788 30.9244531255169 30.677871661255 29.7002323301934 30.9761942117288 29.5543777330161 30.5003107908294 30.3028760273912 29.9196376506219 28.6135039630239 28.5140765180817 27.6272075092824 28.0985484205576 28.9654729487144 31.4341782697496 26.6373001830476 30.7674503038864 28.2301030193822 28.0499745001521 30.3708093025447 28.4047068690587 25.87…
CA4 NA NA NA NA NA 23.6990814214191 NA 21.7736865541201 17.6496280884273 22.7580743471253 NA NA NA NA 12.9117327711864 26.0423598300158 NA NA NA NA NA NA NA NA NA 26.8168409171204 NA NA 26.348658194635 NA NA NA NA 21.5384229371646 NA 26.0252288822188 22.8591597688146 NA NA NA NA NA 22.2649236016498 NA 20.7104247409852 25.8313049240166 NA NA NA NA NA NA NA NA NA NA NA NA NA NA NA NA NA NA NA NA 22…
CA8 NA NA NA NA NA NA NA NA NA NA NA NA NA 22.4202146796791 NA 22.9206966746736 NA NA NA NA NA NA NA NA NA NA NA 22.2625628670084 NA 24.0918030563476 NA NA NA NA NA NA NA NA NA NA NA NA 21.049310149793 NA NA NA NA NA NA NA NA NA NA NA NA 21.9956581343514 NA 22.048039794046 NA NA NA NA NA NA 25.0892716118596 NA NA NA NA NA 22.8728044915809 22.5594765211094 NA NA NA NA NA NA NA NA NA NA NA NA NA NA…
CA9 NA 24.9821529777547 NA 23.6548759205393 NA NA NA NA NA NA 24.5829073354301 26.5401619828687 NA 22.670915529231 NA 25.0037772932467 NA NA NA NA NA NA NA NA NA NA 22.6146557865315 NA NA NA NA 24.2434639840501 NA 24.3513691462082 NA NA NA NA 24.5726573257201 NA NA NA NA 27.6625343174598 NA 23.8965308607651 NA 23.7102712787795 NA NA NA 27.557414005402 NA NA NA NA NA NA 27.5062339931149 NA NA 23.6…
CAB39 25.8093459419934 25.4065639297492 23.3522800166257 25.8972819870653 23.5042278730868 24.4293826682318 26.4563730601105 25.0020107091924 24.8579067916011 25.0005247955889 25.3833484030891 25.4401388855252 23.6931549047048 24.3812018458024 24.2467913289445 24.9285750294133 24.8239275349916 24.1263246359264 25.9298616858217 19.9736707437269 27.2626552453408 27.3261221530027 26.1827883121593 23…
CAB39L 24.1814310332119 24.135124481615 23.3522800166257 24.4871117396774 23.5042278730868 NA 26.125522608978 24.053492416256 25.3065106589267 23.4986442371449 23.892071012359 24.9719008170299 22.2157302771168 24.2642836627239 23.4798818814819 24.0229976083046 23.1785603055091 23.3717048693249 23.6694064056552 19.7626512990066 24.6476233282349 25.93570362332 25.6347246538849 23.5678386638149 27.0…
CACNA2D1 NA 24.9962384835444 NA NA NA 22.5629150271404 27.7356319978546 NA NA NA NA NA NA 20.8176426170172 NA NA 24.2144753582893 NA NA NA 28.1735057807803 NA NA 22.1061584292157 NA NA 18.7067051008782 NA NA NA 27.3828898988474 NA NA 22.2988194053763 NA NA NA NA 22.688719860005 NA 21.3461641755784 NA NA NA NA NA 22.8489086614953 NA NA NA NA NA NA NA NA NA NA NA NA NA NA 27.7570591161472 NA 26.558…
CACYBP 27.2734074963657 24.8885359143575 25.3035361376338 27.601620282236 29.388489210685 25.1289779366055 30.6093749638278 27.0007272173073 NA 26.5004640864042 26.0756245269558 27.3436489811217 27.5200329711719 26.8398986169103 30.821432211014 27.8870679521763 25.7872715423565 32.2676766983776 26.8855213461961 22.7587209554759 25.7139074092962 28.7529098373099 29.6775727345189 24.3116330281682 2…
CAD 26.979539610111 26.5160573825583 25.627750221122 31.6360210910314 27.6046763426379 27.0069383639994 28.9784762982531 29.4636621554888 26.659705139749 28.2221202291235 27.3008295746985 29.262268601247 27.6945936890663 26.3836843217516 27.4575335661438 26.3721251675877 26.1858077336057 27.7585145120115 27.3373001987085 23.9534923901172 26.0343293567962 30.361210595317 30.4459458040998 27.056559…
CADPS NA NA NA NA NA NA NA NA 14.2605961550138 NA NA NA NA NA 21.9655623686999 NA NA 22.6718096880933 NA NA NA NA NA NA NA NA NA NA 22.7255081377233 NA NA NA NA NA NA NA NA 19.6988691117203 NA 19.0737571710634 NA NA NA NA NA 17.9043817798131 NA NA NA NA 23.5268788709098 22.6503930988816 20.5757774260742 NA NA 21.5054859433744 NA 22.5943526263679 NA 21.1685264487946 NA 20.0062384060117 NA NA NA NA…
CALB2 NA NA 23.3797374180314 21.8889780434371 NA NA NA NA 23.1403948112045 NA NA NA NA NA NA NA 22.0725467677636 NA NA 24.2037970963267 NA NA NA NA NA 23.8699644648474 NA NA NA NA 21.2205826246491 24.0048918268112 NA NA NA 22.3987410828953 NA 22.8859714960757 NA NA NA 24.964051640765 24.4547526779826 26.6944578956625 NA 23.5864245294332 NA NA 18.2127291020726 NA NA NA 23.3957515439651 NA NA NA 22…
CALCOCO2 NA NA NA NA NA NA NA NA NA 24.6069724043297 24.389438609411 NA NA NA NA 23.9762511988407 NA NA NA NA NA NA NA NA NA NA NA NA NA NA NA NA NA 23.276084637899 NA NA NA NA NA NA NA NA 22.0831546636431 NA NA NA NA NA NA NA NA NA NA NA NA 21.4574314816948 NA NA NA NA NA NA NA NA NA NA NA NA NA NA NA 20.9696464910821 NA NA NA 21.0252909888515 NA NA NA NA NA 20.0828559085072 NA NA 21.41393157102…
CALD1 30.3746096821619 32.1434746511199 30.6945422657507 29.2302706168356 28.624472215128 30.0772239636489 30.9475534225009 31.3854955368574 28.4690930217523 29.0241804557774 29.9941519670359 26.3447596129158 29.5740206403314 27.9708702707522 29.4192628594748 28.0157499526331 30.3917454527663 31.1181969284358 29.8539020000594 27.8144512817747 31.6026736984832 31.0879128496566 31.1762186374299 30.…
CALM2 28.0876900832509 27.1690003557749 NA 27.2337788473498 29.0939734940959 22.29269964448 29.1509713876727 24.3185863883978 27.9752920075046 26.3195527799681 26.8630518947821 25.4394821080607 23.9292132514599 27.0202545307178 26.8812342260662 27.8297059101709 28.6647073031216 27.0335137845152 24.7630253008937 21.2698389362747 29.3143319891679 30.0267254702281 NA 29.0663824141792 27.357841124623…
CALML4 NA NA NA NA NA NA NA NA NA NA NA NA NA NA NA NA NA NA 23.0923613224181 NA NA NA NA NA NA NA 23.0659061687733 22.2731530378699 NA NA NA NA NA NA NA NA NA NA NA 16.6315891791738 22.0634905397528 NA NA NA NA 23.4574570328397 NA NA NA NA 21.5468671484163 24.8158299524588 20.4373274152929 NA NA NA NA 22.0066322055959 25.0558263877742 21.5452227989662 NA NA NA NA NA NA NA NA NA NA NA NA NA 23.27…
CALR 31.6573262012392 31.2235120145982 30.4628930948043 31.8985976367538 30.864126441081 29.2258863112503 32.0317507171868 30.1026476658111 30.2302193353239 31.680502462459 31.3759790576183 31.1575892665756 31.5868308940384 29.1390354698849 32.4181276411039 31.8564952190619 30.7167386908659 31.1770714256833 33.1310321205775 29.5790534481237 31.4495011514862 32.7590776390394 33.0108733510489 30.76…
CALU 25.3558420377925 26.8201968850268 25.6397351085384 27.0788677370864 26.3598605631308 24.3378215432899 28.1495377021062 24.5047855347848 24.5477703894292 25.8214791374734 25.8180033647156 23.5056095095998 24.7755885807614 25.346020283134 28.4176871928738 25.2272115235366 24.8448175168229 26.3201722878967 27.8511948024007 24.1597297796934 27.5879004678445 27.8423840231438 27.1991185995168 25.8…
CAMK1 21.9792360759585 NA NA 21.530486352512 NA 21.5142353593563 NA NA 22.8107410671552 NA NA NA 22.7559270747687 NA 20.900905124343 NA 23.5318359437167 NA NA NA NA 23.6330178206985 NA NA NA 22.0265241179184 NA 20.5167618827873 NA 19.6319443635611 22.3006692725976 NA 24.570763101594 21.200912076185 NA 21.7267495110092 23.3866524427635 22.9642495484844 20.2358693244672 NA NA 22.0989040149969 20.31…
CAMK1D 23.8041333850771 21.6442523833959 21.8408117240729 NA NA 21.9341522852208 NA 24.3526733505764 NA 26.1277654696887 26.1273797321938 21.8114272218167 22.7559270747687 NA 26.3835593501613 20.3431249771524 24.4547930207185 NA NA NA NA 28.008144803412 NA NA 23.0261019321047 27.3289423545528 NA NA NA NA 20.1472720129955 NA 24.8106106608688 26.0476712813831 NA 25.9460823179368 24.2518683856836 23…
CAMK2D 27.6492682946401 27.6078089634819 26.2994636001846 27.8902242851544 25.0923693882636 26.2485101454147 27.1808783859045 26.8134073977442 26.159929718295 26.7634284605853 26.6568834244347 27.0149034337651 26.6388274685836 25.1956051122234 26.7576698153911 25.9896956229817 27.3486142993339 25.7977703539164 27.5933068410389 23.4269126078503 26.4231587506023 27.0226922681154 27.8660348847251 25…
CAMK2G 26.5701710081374 26.8272886077193 24.5692958863249 26.6378990866988 23.2850033756568 24.4684097616248 25.8516376102234 22.274717678281 24.9542612850788 26.1988605268311 25.397050083215 26.2834046383393 25.7998501123259 24.2078128529218 25.8098843862143 24.0320315976738 26.0733395544466 25.1381336556283 26.6084858564953 22.0763615525611 26.120671798015 24.9833378360859 27.3087518509596 25.4…
CAMP 26.3234505416399 22.0069608603404 NA NA NA 24.926566379196 NA 19.4743733773859 NA 21.4766769940469 23.7260616892754 23.3061629562144 NA 21.4628726681187 24.5849928266765 24.7964093137082 NA 20.628506059378 27.9911187354125 19.2636877919278 21.1150741396186 NA 24.1081915796063 NA 20.562098919856 NA 23.3347613449761 24.4766164326672 NA 23.524410672549 22.3952956413127 26.248460476027 NA 25.725…
CAMSAP3 NA NA NA NA NA NA NA NA 20.9558669696747 NA NA 25.3588227405723 20.0882758270472 NA NA 22.9036527739476 NA NA NA NA NA 24.6794049285446 NA NA NA NA 20.3041529838122 20.6985792013163 NA 17.6290292669522 NA NA 20.4592995299148 NA NA NA 21.2605543493578 NA NA 19.9365818701649 NA NA NA 21.5173147214782 20.8561321717232 NA NA NA 18.0573466119856 20.3559564659594 NA 22.9433361191015 18.73262786…
CAND1 29.5865135986279 29.5326664816127 28.5039933975982 29.76014165267 28.8052540439084 29.3275305016469 30.5237414031845 31.1713263470875 28.8097136144498 29.1212503832668 29.4071346420116 29.5319962093324 29.6347984631501 28.5570806665037 29.6859175151111 30.2713446544582 29.7585019093248 29.1230050245833 29.8830873650706 29.0283653016288 29.8580025254157 30.928417914832 30.7267822707062 28.14…
CANT1 26.8284665562522 NA NA 26.0061063306686 23.3443853149567 24.3271894138292 NA 24.4107797254273 23.0010782721348 24.839759408856 24.6698624542929 25.8681275995829 23.6399920038653 23.9992821378292 26.0352390870801 25.4680082092389 24.8384505087365 NA 23.1278986296684 NA NA 26.2445574998236 27.2105653579425 NA 24.5006506857989 26.5851631905153 22.3779727607425 26.7539452646688 24.7350999244412…
CANX 31.8070559890813 30.7330642585092 30.2186811362693 31.3432332141823 30.4908922370786 29.5895191649425 31.538371126393 30.9295714508312 29.7666824787603 31.1888105963872 30.2992992263665 30.5493822582474 31.2768329950364 30.0751468005619 32.0563503724126 31.2168713711659 30.6518253217927 30.5467747660339 31.5659191874875 28.6140122999009 30.5349573600219 32.5321324062427 31.4731368204392 29.6…
CAP1 31.5223891822023 31.4522034248662 30.3607201366175 31.1244381535277 29.8119891338928 31.2113469540225 31.6781182230423 31.9055666516801 29.0960890648823 30.4700187830652 31.2142120955597 31.0675917119732 30.7054048276767 29.4635833078422 31.8355548782869 30.7282678825801 31.3982387782561 29.9655206084125 31.2955567212829 28.1129360960162 30.4244091229034 31.7954431073478 31.8722125610844 29.…
CAP2 27.4970240884787 28.1040160805352 26.8370879532151 27.5273705723722 26.7277315078915 28.3626999061126 27.7602395610885 29.1771783167602 25.3793712274495 26.7511805560978 26.8933076419283 27.242153178396 27.178161922291 28.5169180023125 28.4146063711016 27.1463830760877 26.6508067807876 26.9380584759613 27.4212079158268 25.3788703741433 28.0349497564295 27.4807679560696 29.8237576888113 26.11…
CAPG 30.1675203029004 30.0812102895022 29.9149629736518 30.1625337833873 27.8922127343225 28.9579418171208 30.7221268240621 30.7166345347132 29.0340347782015 29.753198051375 30.484481607674 28.9921893195118 27.7514927139721 27.1065617284386 30.042335497764 28.97840748693 30.0887263628016 26.826672782208 30.495363650239 27.4487950273629 29.1267000228237 30.6433612247994 29.4909273798615 27.6828483…
CAPN1 29.4891368285383 29.4600523268256 27.5769693468931 29.4640338469475 28.0316504550128 28.7789613523567 29.8170062561472 28.6707086828271 30.1491962338465 29.8690932282351 27.9422351728811 29.0966678592696 29.2082263939074 27.0451702089909 29.537197255082 29.4591622764828 29.3459348127182 29.5996242618991 29.04591305199 27.2527150140273 30.2395775622921 30.9960031759895 31.1915759126463 28.28…
CAPN2 29.2925913068943 28.4478923210615 27.7623472243285 29.4612521488196 27.1838991630682 26.5323351896759 28.6266729473117 28.3758410124601 27.6648009401029 27.9173324962464 28.6329001937444 28.5340430801389 27.19175070328 26.710933151847 29.114157541826 27.0295625730576 30.0988949944713 28.3868418910149 28.9463851541174 25.7966841540795 29.0423750901429 29.1362366887638 29.2439524313973 26.442…
CAPN5 25.1517634587159 23.1986233888784 19.3737254327138 23.7248714416403 NA 23.5878967491296 25.8313411702376 23.4320048043832 24.8444210295582 22.9486994498865 24.7848087489242 27.1462082534061 25.2879082008399 20.4212759052906 24.3318468997408 NA 25.0377422371086 23.0351165639966 22.1696770193668 NA 23.4934323318243 26.1859568277083 27.6058713751073 19.3417294614968 25.086010009872 25.17010629…
CAPN6 19.8587125779935 NA NA 23.7305491203068 NA 21.6844027780745 NA NA NA NA NA NA NA 20.8350542369692 NA NA NA 19.9018494483758 NA NA NA 21.7697055027214 NA NA NA NA NA NA NA NA NA NA NA NA NA NA NA NA NA NA NA NA NA NA NA NA NA 26.533492494375 NA NA 21.6644455484017 NA NA NA NA NA NA NA NA NA NA 24.8425045755055 NA NA NA NA NA NA NA NA NA NA NA NA NA NA NA 23.8690297284102 NA NA NA NA NA NA NA…
CAPN7 NA NA NA 22.3705267172217 NA NA NA NA NA NA 25.0388254067695 NA 20.8188208719386 NA 19.3996972419548 NA NA NA 21.208392744649 NA 21.7291045590377 NA NA NA 20.5665149179844 NA NA 27.0591926877424 NA 24.3509390601841 NA NA 22.1944917631289 NA NA NA 21.6119370391019 NA NA NA NA NA NA 20.8718706542317 NA 19.4420262165304 22.1583791703146 20.4398463014689 NA NA NA NA 21.1291213638521 18.41928951…
CAPN9 NA NA NA NA NA NA NA NA NA NA NA NA NA NA NA NA NA NA NA NA NA NA NA NA NA 24.7326897603974 NA NA NA NA NA NA 23.8259110136206 NA NA NA NA NA NA NA NA NA NA NA NA 23.9406550223878 NA NA NA NA 23.0863623801499 NA NA NA NA NA NA NA NA NA NA NA NA NA NA NA NA NA NA NA NA 22.3665943589384 NA 22.2249831989686 21.677332878392 NA NA NA NA NA NA NA NA NA NA NA NA NA NA NA
CAPNS1 28.2958428459365 26.8936034422095 27.0529765123383 28.3679953707245 25.9973579925966 27.1662820556077 28.3638577776072 28.0416381350084 28.3113059798096 28.002469764554 27.2136738041395 27.5912602689128 26.9061277082102 26.8627823551073 28.7114720327762 27.4536102688426 28.0163749378854 27.9045627615975 28.923234550157 23.2693707010563 28.2998181165714 29.4928162788723 28.0049409429273 27.…
CAPRIN1 26.0016598812116 NA 25.3794945131774 27.5052493057137 28.1625517457349 27.6269918290111 28.4789142058908 28.0785974085706 27.611582648664 27.7177789194513 27.7283413807214 27.7551065659492 25.8191922908951 24.6760163343685 27.3403662661173 26.8193806081271 25.9754604996968 27.0260641615631 27.0823182166701 23.0035331812055 29.1513158429662 29.2943046430142 28.882516645321 25.7156636609234…
CAPS NA NA NA NA NA NA NA NA NA 23.2100559413509 NA NA NA NA 23.3003229522768 NA NA NA NA NA NA NA NA NA NA NA NA NA NA NA NA NA 21.4041811090168 NA 22.6294935882044 NA NA 21.2250273430575 NA NA NA NA NA NA 24.9973093176212 NA NA 23.4118660094539 NA NA NA NA NA NA 22.7403819369335 NA NA NA NA NA NA 23.4140683955907 NA NA 26.0030781270804 NA NA 25.2315491157833 NA NA NA NA NA NA NA NA NA NA 18.717…
CAPZA1 30.0140248959507 29.0932051182951 28.2979423699249 30.072192719039 31.2287673240964 29.4970905622363 29.9968840551756 31.2793581188721 29.3193509992541 29.1684422365632 29.3136547540446 29.4214442798059 28.870246008452 27.6239635510869 29.8340973520444 31.1733382236701 29.3357288151825 29.7941703626947 29.2599002245311 26.5809867651528 29.2766597156801 29.9999432943245 30.8055212037311 28.…
CAPZA2 29.3797610660217 29.2537722602656 28.1121431354755 29.3852036384594 27.8431756719787 28.5986929944487 29.5211556965815 31.1787542566595 28.9519368647352 28.4060845572779 29.0123275087365 28.7151887552139 28.7118409008155 26.6830543436952 29.1022911906504 29.013649892923 28.8595441108112 28.097691572366 28.8243785747611 25.9298723495383 29.0828071418178 29.6659227551181 29.8824035013672 27.…
CAPZB 29.8193233248629 29.723480080959 29.2226164098149 29.950886438512 27.7355174573205 28.6601020390233 30.1135354355424 28.6628859370058 28.7930305675985 28.9872849819427 29.4560328488332 29.2979016037422 28.4496348113038 28.3541436143876 29.7838309876684 29.5373418931475 29.380189099921 28.811640295259 30.3714692493902 26.4058695523465 29.7637246946799 30.1118057729613 30.7113547152704 29.028…
CARHSP1 NA NA 22.4132291727458 NA NA 23.2610222968553 NA 25.633469663002 NA NA 22.2326586490865 25.3668380116127 NA NA 25.3657831094813 NA 22.3816158225446 23.5735538136912 24.5237427209305 22.5320215030209 NA 22.9233144267227 NA NA 25.227744752239 22.9847909716447 24.7000832043604 NA 25.6891572585381 NA NA 17.5961679128492 23.2976683290758 25.6872376959506 25.8791840485799 25.3514225946098 24.34…
CARKD NA NA 23.540908673395 NA NA 22.0058376473962 NA 22.9464308590863 22.622863754127 23.0217665422384 24.4553312342075 NA NA NA NA NA 22.5216723196614 22.5547354466321 NA NA 23.5131259010645 NA NA 22.7781521449287 NA 25.279070177054 23.1346256055828 NA 25.8657621031878 19.2894943594703 22.4988199965219 NA 24.7297305749072 NA 21.643252886095 22.9391480205517 24.4952880454272 24.8785001016854 NA …
CARM1 23.1316334308385 NA 21.6539078059327 22.3490376644771 21.6280031385845 25.0450110403416 23.8397618111796 26.6219898554829 NA 22.0659275279763 24.5895160575835 27.9230167198613 23.4630323780829 23.5301684079143 NA 23.1218120418288 22.6336675420012 24.697209392305 22.8793787079412 20.2888840933259 24.3281623911193 26.9918721642985 NA 24.0585331683752 25.0757507972069 NA 24.9253828369136 24.59…
CARS 25.9115931838712 NA 22.3017412213781 26.7641648385935 26.4356351338286 26.1514828381232 27.4879282395431 27.5724600929764 22.0863882982435 26.0698676101891 25.2798392370412 23.6591601608213 25.8768720741052 24.888738000878 25.2069861601444 24.2266303295421 25.7443334888933 21.7113199621178 26.8441530516399 22.3207468473416 25.8898080626868 27.8518442407232 27.8030849505789 26.1868444397945 2…
CARS2 26.4856662071595 23.1666859540453 25.366550672502 24.0989425554666 21.3052223482122 NA 26.1646058740931 26.3515270622718 NA 23.5163807814842 20.2194427063146 25.1113928860778 23.0172787448794 24.3142171485226 23.3986681582381 25.7893406072796 22.8735086973391 25.43314210498 21.6532562028853 NA 23.4870902667787 26.8181381889983 23.8006888286056 20.8876475312812 21.224326764155 30.71686727805…
CASC4 NA NA NA NA 22.7503087156597 NA NA NA 26.0703072816443 NA NA NA 23.318434684724 NA NA NA NA NA 23.4125458139538 NA NA NA 24.3311361788499 NA NA NA NA NA NA NA NA NA NA NA NA NA 23.2972051219259 NA NA 22.5473756220465 NA NA NA 22.1684774810083 NA 22.5444706738324 NA 21.387496746278 NA NA 22.9841183621773 NA NA NA NA 24.5331818967075 NA NA NA 21.8761084628786 NA 21.0363413268375 21.8872496259…
CASK 25.9235952986535 23.570175352006 24.727861576886 22.9611027314155 22.969042164977 25.7244874155257 25.4391079408951 28.2629666045592 23.5868058937864 25.6198882660484 25.4131768665471 25.5445446659109 25.6405279979295 24.1714492616514 26.4106919140722 24.309523121522 25.4850101758932 26.3280543339586 22.6476441866379 NA 26.4969080110083 27.3058505607936 25.0635695350849 23.9957107462035 25.8…
CASP1 26.6337750753602 24.6611354784465 NA 26.8629611023094 NA 27.2825921449574 26.3999386592749 27.2582748835135 25.6133264967513 27.6183601903915 24.9262134577162 25.5359818400032 26.434481504063 25.9819355247773 27.9302563939152 27.3933896390876 27.0325008168404 23.741425427079 27.5308534794377 23.7367585465947 24.6134079729815 26.7491338876533 27.1293171182447 26.5257841140732 27.331416323274…
CASP10 24.8703060149776 NA NA 22.3144598857777 NA 23.83650924769 NA 22.7552934769669 23.0711376023028 NA 23.7007034360462 NA 20.1548181090521 22.28789073297 20.4774084735626 25.3004461987741 NA NA 23.7709406830225 NA NA NA NA 19.6877003134441 NA 23.4170044133102 23.109883154917 22.3877991024379 23.5747090048369 19.1322938738489 20.4284194713033 NA 20.997409681038 25.4956008128784 21.6229865993182…
CASP3 22.3795549953526 21.740176031193 NA NA 22.2401507891328 22.4808951979186 23.795100709127 22.6056743791275 NA 22.2882070940333 23.9033879907704 24.8999307806144 22.3265161680604 22.3359817566604 23.6549316274577 24.3145165877418 21.4749110190466 23.9632619435189 24.2651218249149 20.8956640281157 23.3271907846813 24.8647162675429 26.065532742387 24.3968090963921 24.8953335150043 22.6054777094…
CASP4 NA NA NA NA NA NA NA NA NA NA 23.6288975931179 21.541730000357 NA NA NA NA NA NA 20.9481789881224 19.2712053938145 NA NA NA NA 21.6823637054584 NA NA NA NA NA NA NA 20.9058996352814 22.3432903745469 NA NA 22.2246241102008 NA NA NA NA NA NA NA NA NA NA NA NA NA 20.5268526102926 NA 17.9666631591977 NA NA NA 19.9669813375016 20.8775282890936 NA NA NA 19.2793430613814 20.2451859325595 NA NA NA …
CASP6 24.5900280029053 23.5052096982429 NA NA 22.2401507891328 20.4313302834567 24.8605139605653 23.5204163014366 23.1953301506143 24.4041304232248 24.2585459068656 26.2897260269202 24.4941535356992 23.5680539884551 NA 24.8917971431473 24.1761048039318 23.7145641581377 22.4944850097557 21.6349483874653 23.1628704042756 25.9726367246003 26.984069673178 24.1391428687124 26.3334186383889 24.71340665…
CASP7 21.9723067302851 NA NA 22.4684023034661 NA NA 23.1890906801306 NA NA NA 22.70014885293 24.4179437855048 NA 22.7281372532313 22.6799589539571 22.5110021807593 NA NA 23.8218985186395 20.7411641108432 23.1004801223742 NA 24.2838468692702 NA NA 23.8001862005605 23.40451005377 22.3384725330775 24.0847496831985 22.5250275205329 NA 22.8642420755759 18.8642375407171 23.4126625171891 23.692763086227…
CASP8 21.8218557103721 21.9243841225284 NA 26.7514538559577 25.3695915557945 20.9635141997857 21.9999332691882 21.6955239734328 20.3491537812095 NA 23.1709299472726 23.4503177047878 21.3625335421633 21.161445002223 24.0868612216804 NA 21.9505729829317 22.2109655739189 21.7472915389986 19.6298688498172 23.8012228641532 26.708534494437 NA 21.32294587309 24.427720896632 NA 21.5127045907376 25.276244…
CAST 27.2522826847607 24.4436801367791 24.9205449463599 26.9167550836745 24.1700238307539 29.7465239233043 26.5722043904025 27.1539831783669 26.403675796032 25.0618467025717 26.8527649388143 23.8807557195626 24.9334841428194 23.6447516414961 27.8203652030385 25.6112806073969 27.6249772225994 27.2027904518435 27.6742057821718 22.8071167408225 26.6692506398046 28.0295712031032 26.6325501673719 25.8…
CAT 26.9228370003416 24.6404074648963 20.8705242636233 25.0373472033128 28.3576210141522 26.6957204239694 27.7053351707273 27.7955155039789 26.8790634251332 27.9293725935426 27.4544939525895 25.3759861772917 26.4173581178492 25.1368281305261 26.388411508123 26.7071622585838 26.9227570548121 26.9058230942783 26.4714139708944 24.0284187168619 26.9111957135351 29.1838465270003 25.0485932180378 27.25…
CAV1 28.5293086316801 29.0595281311166 25.4167860617149 24.7703086044865 NA 25.1470402198586 27.7687499074391 25.6244250637746 23.4037651729481 23.6621704875821 25.0730193447804 NA NA 24.6825233797251 24.9090820531144 25.0685350810661 27.7580268059086 25.2733515567004 25.1004593488585 22.8248690321956 28.5391680870457 27.5784274872097 25.9261686576612 26.4657557809396 26.3350943310021 27.88969737…
CAV2 29.0050554514347 28.4049658617146 NA 23.5737907032624 NA NA 26.4084573146159 NA 23.1784888819909 22.325761649845 NA NA NA NA NA NA 28.9320258199125 23.0205717257727 NA NA 24.4148168286621 NA NA 24.3928875718149 22.883266389684 NA NA NA 23.5068809000116 NA 27.020035007442 NA 21.6676971576115 NA NA 23.4425557988188 20.9426061370228 27.6175437478189 23.2609835462318 NA NA NA NA NA NA NA NA 23.0…
CBFB 22.6899015979512 NA 23.6552057615399 23.9662148099409 23.5401531124876 23.0057537137587 NA 25.1723141160575 NA 23.9177045926422 25.1171826209095 14.6267014956999 21.7203586679875 21.2609390534916 24.2841223120351 23.6843278631771 22.9413528556728 23.1122940931713 23.6876321899134 NA 20.8911977860024 24.6660668497272 NA 20.9367601327658 23.7604945899689 23.0543671664948 22.5523432678752 26.43…
CBL NA NA NA 22.828332536392 22.5140378635198 NA NA 24.0721345673083 NA 21.4522020204879 21.5671140274468 NA 23.1661066772212 21.7534501834887 NA 22.58757518707 NA NA 21.9467271197916 NA NA 22.3441550128485 NA NA NA NA NA NA NA 16.6089304938071 NA NA 23.8961825268699 21.92415212029 NA NA 23.7165331360672 NA NA 20.1257943354486 23.2005613077798 NA 22.1220127610992 18.8529866187681 NA 22.3256710811…
CBR1 27.2506550946351 28.0977692695333 27.0358671691674 30.1169693591036 28.7089719442863 27.5657980254073 28.5347716493189 26.3621281691719 28.0802715974474 26.9769568656953 27.6313569162234 29.0627269781455 26.2595687948385 26.4744124169905 28.4371244240667 27.5441870515135 28.863489436384 27.4338125965552 28.0991095472551 23.9171966870621 28.8615765998789 30.7018088654258 28.521900439869 27.99…
CBR3 24.2022843771984 27.2579293807302 23.7918361642441 28.3767682007946 26.4333748702724 26.622490826982 25.7839949562887 26.0139573656061 26.3851968321241 25.3588089940081 26.5727173112759 27.0025599679364 25.2258698683313 24.6001693820316 24.4779494309472 27.1576440136883 27.7248714416403 24.8934034711959 26.3913785179138 21.7081493051235 27.0177416376845 29.0948286525019 26.7277435806571 26.0…
CBR4 21.6212345080185 NA 26.2945959305958 23.9891895286616 NA 21.4483704263578 23.7963183075553 22.8912163313329 23.9122793982244 23.1754813281973 21.8961409429344 22.3820189247625 NA 21.4321717920496 NA NA 23.1601764185789 NA NA NA 21.7218276504268 25.2660656952598 NA 22.9845599659093 23.9672853715498 23.7030601516947 22.121800553153 NA NA 19.5609037382635 20.3596415566136 NA 25.2153233259423 NA…
CBWD1 NA NA NA NA 21.8914648157641 NA NA 21.8420287817054 NA NA 22.2398974049894 22.9629443554331 NA NA NA 22.9956581343514 NA NA NA NA NA 23.6982508625386 23.7801164000305 NA 23.5484437744528 NA NA NA NA NA 21.0061562081915 NA NA 23.7501328528021 23.4423406478169 NA NA 22.5053405577935 NA 19.0856202772262 NA NA 21.6444636421806 NA 21.9481326365317 NA 26.5244576029098 NA 19.6949325489459 NA NA 23…
CBX3 27.0033518287967 25.8364408661457 26.311897502173 26.6226665796875 26.9081183731147 25.1516279935205 27.8404475110279 27.5738850871419 27.4005491592254 27.156995828764 26.6556823686979 27.5728125603231 27.6911068690551 26.7745574547014 28.9021578184402 28.7075060981706 27.010826770903 27.9024766227311 28.5551143788412 23.7260056470346 28.2675819622599 30.0818449185897 28.9576490378498 26.777…
CBX5 24.4952825550596 NA 21.2504580360866 23.8384389670607 24.6381250912444 21.3222142456383 25.2408211687113 23.3142773179741 25.6542132801831 22.4248726076012 23.2429859459359 29.5676169029829 25.977870156399 28.2425848175003 26.9787022993673 24.36597662323 23.902572189908 25.2092680958811 26.1757413328218 20.1821300122792 25.2446257263223 29.0194054285139 29.2035715963571 24.5460000936658 24.2…
CBX8 NA NA NA NA NA NA NA NA NA NA NA NA NA NA NA 21.4359957420526 NA NA NA NA NA NA NA NA NA NA NA NA NA NA NA NA NA NA NA NA NA NA NA NA NA NA NA NA 21.560057562818 NA NA 20.9259455417219 NA NA NA NA NA 22.1785147164376 NA NA NA NA NA 22.9485925210139 NA NA NA NA NA NA NA NA NA 18.1398460883564 NA 23.5744549421364 NA NA NA NA NA NA NA NA NA 21.7130298450048 NA NA NA 22.1349764814495 NA NA NA NA
CC2D1A 25.5436783375157 21.3329314408548 NA 22.1183511729001 26.3061666075282 23.5649521153174 23.5871012959731 27.7488480586726 24.1862684222374 24.0849629219341 25.3291178737928 23.8429791577763 25.9620537214236 21.6475541640042 22.486950378359 24.9506966715793 23.7116035430813 27.2437220987287 24.164360313808 17.1185761363012 23.2929804211376 27.7017871813099 25.8743680667525 21.956483928788 2…
CC2D1B 22.4597747926506 NA NA NA NA NA NA NA NA NA NA NA 20.8141249565709 NA NA NA NA NA 28.7224004142037 NA NA NA NA 25.7028837163983 NA NA NA 22.8104253263928 NA NA NA NA NA 30.1057452537769 20.4809518831677 NA NA NA NA NA NA NA NA NA NA 26.9897118618365 NA NA NA NA NA NA NA NA NA 28.348328102998 NA NA NA NA 21.7822039950593 NA NA NA NA NA NA NA NA NA NA NA NA 23.5122567716945 NA NA NA NA NA NA…
CCAR1 24.7192475915878 21.5545176564219 24.929655279419 24.8435500989684 23.9847346576289 25.2249341974481 26.2573302172371 26.8051202432033 24.1542044506676 24.6286790369591 24.2776283694183 25.0589013113045 24.7158659221695 24.5689498538733 24.5647166767698 24.8443109227615 23.9465156386946 24.4034622440355 25.6812605058281 NA 29.3294587141195 27.1461048066768 26.7433995864725 23.6045833156776 …
CCAR2 27.8982551794756 27.4362247108866 27.3985520778015 28.5077953432485 27.0541059359685 27.8437128994637 28.2149940984365 30.2304432981119 28.0416874204782 26.7416649682446 27.7808742029899 29.6880320226628 28.9543768642281 25.755717824726 26.9858151468102 28.8640426877525 27.8877208482402 29.0413931551318 28.0828531936516 25.4025366817622 27.7152816276312 29.0850161253557 29.8224498047879 26.…
CCBL2 23.2701783902414 NA 21.2055438998975 26.3467576563287 NA 24.0262522444173 22.3014788908621 23.8741675226332 21.2794212820102 24.3840882302388 22.1066140554351 NA NA 20.3585417481871 26.4780505291929 NA NA 23.1998921663745 NA NA NA NA 24.9813709517948 20.9790371598321 23.1042320905734 25.0459314294461 NA 24.0926387616016 NA 22.5544567629551 27.4272077752709 23.0666486262483 26.5196566769271 …
CCDC12 NA NA NA NA NA NA NA NA NA NA NA NA NA NA NA NA NA NA NA NA NA NA NA 21.3097805247951 NA NA NA 24.2468449563391 NA 21.438632481777 NA NA 24.2367278021367 NA NA NA 24.4353898560226 NA NA 19.2680553485675 23.9092881043277 NA NA 23.2150385029291 NA 23.5423512982562 NA 22.1950958117755 NA 21.8230110879769 NA 24.0441686272704 NA NA NA NA NA 22.0548507022135 NA 23.5301243426477 NA NA NA NA 23.43…
CCDC124 NA NA 22.7269926700908 NA 23.1375709393739 22.2492546812889 22.1264309877397 24.8336903984983 NA NA 23.5087435815609 24.228737971047 23.6487130504628 21.2743679150696 23.8835572642669 24.848033223101 NA 24.1465590428595 22.2250656001753 NA 24.5027113983859 25.0388505189547 25.2733657863917 NA 23.6783220321942 NA 21.7082116244545 23.762765131525 24.0361316809359 NA NA 22.3671944966547 24.0…
CCDC127 NA NA NA NA NA 18.1333078061092 NA NA NA 21.3880141311285 NA NA NA NA NA NA NA NA NA NA NA NA NA NA NA NA NA NA NA NA NA NA 20.6228883240021 NA NA NA NA NA NA NA NA NA NA NA NA NA NA NA 17.5878141339759 19.3448528506186 NA NA 22.2158635573681 NA NA NA NA NA NA NA NA NA NA NA NA NA NA 24.3693555904338 NA NA NA NA NA NA NA NA NA NA NA NA NA NA NA NA NA NA NA NA NA NA
CCDC132 NA 23.4207004221769 21.3580909730628 22.3241937342203 20.4958491727955 29.6146772477699 22.8804011264282 23.9677993389489 NA NA 21.8388169089444 22.9405537682115 NA 21.6060875241112 NA NA NA 23.3200970379923 NA NA NA 24.8025891344803 NA NA 22.3299791419248 22.7973963467491 NA 23.1645577320726 NA NA 20.1188010677523 NA 27.7527876845243 NA NA NA 24.5964609495162 22.6649337572284 NA 24.99411…
CCDC134 NA NA NA NA 20.289289464939 NA NA 24.0338504424435 NA NA NA NA NA NA NA NA NA NA NA NA NA 23.2739810862766 NA NA NA NA NA NA NA NA NA NA NA NA NA NA NA 22.1603195477438 NA NA 21.6390977775319 NA NA NA 21.5013026824308 22.0727430123086 NA NA NA NA NA 22.2123289483019 19.2086701765013 NA NA NA NA 22.9160576657583 NA NA 22.6905134175217 NA NA NA NA NA NA NA NA NA 22.7887474020349 NA NA 23.03…
CCDC137 NA NA NA NA NA NA NA NA NA NA NA NA NA NA NA 28.3961265717933 NA 22.4904900442878 NA NA NA NA NA NA NA NA 22.7323152637173 21.8337618053349 NA NA NA NA NA NA NA NA NA 22.2147643678653 NA NA NA NA NA NA 21.0645927919378 NA 23.9277041891739 NA 17.6869313344962 NA NA 22.559721567232 18.1448573643373 NA NA 22.1020288716042 NA 19.089266842787 22.4667008359429 26.5501258632064 22.4786234911801 …
CCDC22 24.6256124250624 23.9121807021711 18.5236040687593 24.4057469422749 NA 21.5259976855336 24.1119098061447 22.8643667786076 23.7680784931856 25.0547923387794 24.209635116601 NA 23.394942534819 19.9273989317509 24.639185016596 NA 22.6480525114692 22.9839931585735 24.8156224712137 20.08163426574 23.3583915054614 27.0171111366024 26.0860661113604 NA 24.2047561973726 23.9919497754525 23.02325622…
CCDC25 NA NA 22.6848093910817 NA NA NA 23.0422608753428 NA 21.1616547356495 NA NA 24.3464212114582 NA NA NA NA NA NA 13.4895218624691 25.027138599649 NA 25.5092843971439 NA 19.6708100942736 NA 24.2062029718418 NA NA 24.6869742799593 NA NA NA NA 19.308299029784 NA NA NA 22.017465661435 NA NA 29.7873434810032 NA NA 19.786713125908 NA 20.8742894943079 23.1169055007953 NA 26.103339840043 NA NA 24.356…
CCDC43 NA NA NA NA NA NA NA NA NA 22.5048097760564 NA NA 20.2908760746259 19.4762715551308 NA NA NA NA 20.6253521200102 NA NA NA NA NA NA NA 23.2264598211478 NA NA 21.1476819277705 NA NA 24.0031862411728 23.282079960408 22.6006611165985 NA 23.8732477118285 NA NA NA NA NA NA 22.0892170494935 21.7876778220413 22.4775962260485 NA 18.7421284825221 NA NA NA NA NA NA NA NA NA NA NA 23.0334589625303 NA …
CCDC47 27.4269908666778 24.0870927680581 23.776338849553 26.5970649507577 24.5261888935559 20.9314459350337 27.1768312813703 24.7901240406704 24.4887321193076 24.6034280375716 25.8975063485728 26.8500989945065 26.8288750765644 23.7576634579218 26.3016461669611 26.6853097422916 24.7100957232257 25.2567232475944 26.7605601680637 21.7924797350525 25.975514290594 27.9282550781792 27.6929555113341 22.…
CCDC50 NA NA NA NA NA NA NA NA NA NA NA NA NA NA NA NA NA NA 23.844141794999 NA NA NA NA NA NA NA 18.687115926828 NA 19.8683282313217 NA 16.0011640591803 NA NA NA NA NA NA NA NA NA 22.155556038455 19.2281822051342 NA NA NA 20.5419388619002 NA NA NA 17.3808753204589 NA 18.9137951791365 NA NA NA 17.5497771488789 NA NA NA NA NA NA NA NA 23.3594388544748 NA NA 19.4886031398357 NA NA NA NA NA 19.94973…
CCDC51 23.4941529251795 NA 22.7207364895793 23.2730743343134 22.2118152351621 22.0271622283358 24.0724936136051 24.7334680464064 19.5939016951213 23.4698583991827 NA 24.3552017310819 23.6450994324696 NA 23.6027486959922 23.3226406150134 22.5302815422997 21.9545577171693 23.4489324595346 NA NA 24.8177762919986 22.7749896927632 NA 22.6116896741569 22.6912314948222 23.1333263087711 23.3276869475806 …
CCDC53 22.3636647730457 22.0849523823568 21.4438156863016 NA NA 22.1423969087466 23.9890968229162 23.7977545248902 NA NA 22.5707266275542 NA NA NA NA NA 22.3440601718819 NA 21.8254743581705 19.9188646927303 NA 24.5294870322363 NA NA 22.8404909717332 22.3589441069925 23.3377269654783 22.5849473661685 NA 19.9237336969445 20.4885129221191 NA 21.970696432572 22.778588301935 NA NA 22.1832210162104 22.…
CCDC58 NA NA 19.8099360859091 24.4219782487842 NA 24.6692391084347 34.7735811801239 23.0334673645022 31.0826422058348 31.2655903947752 20.7631539999864 23.5360788041531 NA NA 25.3242328842024 NA 25.7461600069874 22.349140279744 22.7043537034793 NA 33.3152941929558 25.7946248829506 NA 22.5009089676102 22.9914100861365 24.9023946208169 18.0348954764523 23.4047450307719 NA 22.3467160699061 NA NA 23.…
CCDC6 24.9893307418532 24.8399780039276 26.0911699051794 25.2979768180907 24.7076404386466 23.9522158418863 25.1268429285392 25.2380400809116 22.634099788264 24.6659319011839 25.5782410346028 24.6996840666409 24.0871340538928 23.2618802847004 25.8197692141634 25.1059150607519 24.7129912354408 23.8721243720654 25.8766477821056 22.3427154692311 24.2024218947408 25.8896337889684 25.5894957702937 24.…
CCDC80 NA NA NA 24.4619577383476 NA NA NA NA NA NA NA NA NA NA NA NA NA NA NA 20.1670628188222 NA NA NA NA 22.1821876136698 NA NA NA NA NA NA NA NA NA NA NA NA NA NA NA NA NA NA NA NA NA NA NA NA NA NA NA NA NA NA NA NA NA NA NA NA 22.2561228628349 24.5841732284601 NA NA NA NA NA NA NA NA NA NA NA NA NA 22.4732841133021 NA NA NA NA NA NA NA NA NA NA NA NA NA
CCDC85C NA NA NA NA NA NA NA NA NA NA NA NA NA NA NA NA NA NA NA NA NA 21.7855322892861 20.8081974892354 NA 22.5345812119026 NA NA 21.5736786188988 NA NA NA NA NA NA NA NA NA NA NA NA 18.8875657279309 NA NA NA NA NA NA NA NA NA NA NA NA NA NA NA NA NA NA NA NA NA NA NA NA NA 24.3703471174488 NA NA NA 19.8603398537236 22.7203878952879 NA 17.9942042534179 NA NA NA NA NA NA NA NA 21.8456738064426 NA…
CCDC86 NA NA NA NA NA NA NA 27.5003554282443 NA NA NA NA 23.2775921904817 21.0954195595752 23.3074420891743 NA NA NA NA NA NA 23.662708355572 NA NA NA NA NA 22.9808630174848 NA NA NA NA NA 25.5005266941032 NA NA NA NA NA 18.9472088597011 NA NA NA 24.0783884799529 23.4843145060726 20.1932798982009 NA NA NA NA NA NA NA NA NA NA NA NA NA 21.8364148610458 NA NA NA 23.3181450243153 NA NA NA NA NA NA N…
CCDC88B NA NA NA NA NA NA NA NA NA 27.0008681866118 NA NA NA NA NA 22.9628825940747 NA NA 22.1164867462535 NA 24.411982348531 NA NA 19.4039149237476 29.2040466895731 NA NA NA NA NA NA NA 23.4417076647246 NA NA NA NA NA NA NA NA NA 20.1636029991393 NA NA NA NA NA NA NA NA NA NA NA NA NA NA NA NA NA NA NA NA NA NA NA NA 22.995647784253 18.8051172165347 NA NA NA NA 22.1056169863176 NA NA NA 17.75086…
CCDC93 NA NA NA NA NA 23.3884758876104 NA 24.0592744771782 NA 20.7114334011923 20.9531122571659 21.9751615519481 NA NA 21.2484696457133 NA NA NA 21.7367743367816 26.1506552120988 NA 22.7931924922748 NA NA NA NA 21.8963411679001 21.5390906377936 NA 18.0503003841959 18.2624573459747 NA 20.8607005479453 19.0111125744336 NA 21.6321370145104 26.0161922378279 22.7306206367269 NA 19.4674105221784 23.122…
CCL20 NA NA NA NA NA NA NA NA NA NA NA NA NA NA NA 23.3332945935436 NA NA NA NA NA NA NA 23.1474847484581 23.0112197468278 NA NA NA NA NA NA 24.7257145874746 NA NA 21.4332777566244 NA NA NA NA NA NA NA 22.6547295430906 NA NA NA 24.6275512504849 NA NA NA NA NA 21.3250451782967 NA NA NA NA 18.3883999457884 22.427545081205 NA NA NA NA NA NA NA NA 23.5693526796155 NA NA 27.75798994132 24.658831767435…
CCL24 NA NA NA NA NA 25.7346697778357 NA 22.5978047883733 NA NA NA NA 22.298069841515 NA NA NA 21.0795655123226 NA NA NA 24.59594274836 23.6469150614002 23.6462141389437 19.0762597643619 NA 21.4810849615216 NA 21.6687967100968 25.8959533382797 NA NA 22.7027536241472 21.5459721762779 NA 23.1416596991245 NA 21.544756008836 22.6164030126477 NA NA 20.5559408944183 NA NA NA 22.6352274520115 NA 22.1234…
CCM2 22.6519433569592 NA NA 21.8713217192764 NA 17.4138097087813 NA 18.8628552562371 NA NA NA NA NA NA NA NA 21.8514425313074 NA 21.0525906033509 NA NA NA NA NA NA NA NA NA NA NA 16.8234045609377 NA NA 18.8512610344294 NA NA 21.7124615086158 NA NA NA 17.8140378979633 21.3698773916087 NA NA NA 19.5129256017246 NA NA NA NA NA NA NA NA NA 21.8279295543596 NA NA NA NA NA NA NA NA NA NA NA NA NA NA NA…
CCNB1 NA NA NA 23.0325075428873 NA NA NA 25.408374707139 NA NA NA NA 24.732571977283 19.0679411015775 21.6900977495546 NA NA NA NA NA 24.5339957553177 23.6065037135843 NA NA NA NA NA 22.9216920526993 NA NA NA NA NA 20.5475874331786 23.0485670276987 NA NA NA NA NA NA NA NA 22.2291796713118 NA 19.9559591757358 NA NA NA NA NA 21.6047360011484 NA NA 17.5166080117291 NA NA NA NA 21.5878589893278 NA NA…
CCNK 20.152381405671 NA NA 22.8595958265289 22.9851176886088 NA NA 24.1890175131011 20.9533183326018 NA 19.8334105268254 19.3237101099868 23.5312070056421 23.4288756311799 20.9576603836655 19.3283527986216 NA 22.7305936889269 23.4994883925321 NA NA 14.8923767947132 16.3099416872056 21.1372801166244 23.6519152271044 NA NA 23.9206830470342 NA NA NA 15.9750777042419 23.0497239377711 21.8244676267167…
CCS NA NA NA 22.3992012450793 NA 21.5239275298963 21.5250753271928 22.7464614255931 NA 23.1868955643366 21.9656856595598 NA NA NA 24.0311835889203 NA 21.9260722649473 22.3325162972464 19.4759273370694 NA NA 24.5031392056524 NA 21.6351432953729 NA 23.4691628371273 22.6786336630499 22.7826019564547 24.2023142734314 NA 21.3137654517133 NA 24.6537870192003 21.79761799233 23.6666238530895 NA 24.798894…
CCT2 29.7908893488706 28.4636142457794 28.5648420198792 29.7909685684606 28.0673776633898 28.7621165308901 30.5394147115407 29.9705076355256 28.1147426711506 29.3541296717984 29.0422639286343 30.819864639775 29.5807950446249 27.9745067476804 30.8687173269854 30.061461330965 29.3034300089737 29.2218532163974 30.1490009263822 28.5964408833868 29.1982083528332 30.863393563789 31.8322038220148 28.882…
CCT3 31.5182186651251 29.765613495196 29.9899495506865 30.483570693661 28.9632081404147 29.8094945095064 30.4043979351591 31.3533130153312 29.8523487029176 30.3282600693903 29.7067656040321 30.7950067404724 31.0308113984728 29.0614942410392 30.6096581822122 31.1669501880035 30.0568898180364 29.6130038103214 30.4220769463038 27.1548025062189 29.8190597371057 31.7598961146352 32.4191755167344 28.61…
CCT4 30.3512679359353 29.717249463823 29.2550293444441 30.3716840038498 29.0112443495976 29.3542514378525 31.0306317974899 30.7465736885683 29.2825579040879 29.9600147568057 29.665911068394 30.7710396604252 30.6667815887372 29.4747227889388 31.0297701538606 30.6338951801338 29.7839764783658 29.7344164976164 30.0839191389646 28.5793129801049 30.4113132636121 32.2869610300311 31.9628588055962 28.66…
CCT5 29.3858413533077 28.3946997239619 28.2329930164523 29.6545741663651 29.0056982013935 27.9904988212169 29.8264073061135 28.7854196342019 28.8169457392891 29.7959915318166 29.0180556968646 30.1255700268643 29.6715970516198 28.2702479069426 30.3786508736969 29.8534222526274 29.1555733798124 29.5908238070998 29.7189321430967 26.6000926517859 29.2433718668752 30.6536362367966 31.8495424158014 28.…
CCT6A 29.8186347304603 29.7518118770567 28.4173315085033 29.8438429230134 29.1147237102094 28.6806740877218 30.1492063737581 32.6037847935392 29.178502955648 29.8275570137199 29.2159999393731 30.3358281230864 30.2613864951231 28.321594861517 30.6519464406407 30.2682538571557 29.1644828066588 29.328112552686 29.7755371392853 27.037801734152 28.6893215654351 30.6612582776594 31.4874813206106 28.699…
CCT7 29.9536576044037 29.6560713480971 28.8215450387445 29.9560215250824 29.1389854892634 30.0125903883337 31.0544783373274 31.2846250647807 29.091973931295 29.8167554364759 29.2426612546605 30.4887423424186 30.5440445246223 28.5363195776873 30.1094140305447 30.3122772945631 29.566234714825 29.8410544316945 29.8162486493109 25.5955291631077 29.2916314393243 31.4081268249352 31.5378535354585 28.22…
CCT8 30.3915625757027 29.7168357541161 29.5871463559484 30.8623511973401 29.765400324278 30.3132762714173 30.9246321058825 31.4433612128581 28.9826744192643 30.1841424823395 29.8134848614314 30.9718879591437 30.9331884288504 29.4619003194051 31.0088260943566 30.9741461337615 29.8898381842641 29.996315500507 30.3876170729287 27.2920976155509 29.7586024386582 31.3862981599427 32.2027704586331 28.81…
CCZ1B 22.1164708819495 NA 27.0643280506426 NA 21.8946320216506 23.5687034801679 23.4508714306802 24.4015658684028 NA 22.3244162568181 23.0750452556993 23.1680275116722 21.8180328742275 22.6601608911003 23.3324985417309 27.802790019992 NA 27.0797705684322 23.5735584362989 18.1980996741762 22.0871397204837 22.4834093874799 23.9129828689241 NA 23.1472626953969 21.9290777714473 21.7788078620916 24.78…
CD109 NA 25.4983538951546 22.9394439868808 NA 22.7942520427994 22.4013764192031 NA 22.1781621122949 NA NA NA NA 26.6390243380277 NA 25.3535862263184 NA 24.1553771507188 NA NA 21.8868542150254 22.4178015347068 NA NA NA NA 22.5454514238722 19.9396968554589 NA NA NA 25.9689349760696 23.094456925385 21.2628856905037 NA NA NA 21.1639468985914 NA 19.2302409598936 NA 21.5200997273978 22.2782534832808 NA…
CD14 26.1160293877191 28.4786125757033 25.9508792931618 28.7082607371911 23.7584220876348 25.6908210146405 27.8551778504908 22.6179884153831 26.1800785482082 24.5438685733121 27.1222871244511 26.1032754005921 23.5614870024313 23.9107255502198 24.1488287596586 24.7637314844785 27.174486368359 24.6749424277034 25.8322103234713 24.2571629393002 26.0496296411132 26.7881870669047 23.7134737807403 28.3…
CD151 25.4886201776026 26.0942056136926 24.6758373246865 23.4831214997859 NA 24.023437624626 26.2924454944919 25.2740202005188 NA NA 24.6236442015787 24.8118720677255 25.2368898043933 NA 22.6995389887776 24.1691016958196 25.9756806798183 24.5001236474809 24.3236716329155 18.9551645916673 24.8085274653937 27.3045580918753 26.1903876473971 23.1867263383864 24.3901539959388 24.7972840267253 24.45089…
CD163 25.6420449703064 26.8980694069056 25.3533435896848 27.5935997043013 21.5394598713846 26.1690242573703 27.2955913947133 22.4523930819498 25.5329557763861 24.3592015577498 26.4771632468429 25.1808265451023 21.2620868142622 26.9491469169245 24.3743959815915 25.8805128803111 26.1725474158086 NA 28.3322081354817 24.7744653612083 24.6230982676883 25.9367834921598 NA 24.0893350632753 26.0001607088…
CD209 NA NA NA NA NA NA NA NA NA NA NA NA NA 23.2292251543567 NA NA NA NA NA NA NA NA NA NA NA NA NA 22.2451324175895 NA NA 23.926825585749 NA NA NA NA NA NA 24.6420223776599 NA NA NA NA NA NA NA NA NA NA NA NA 21.6046093298998 23.9587403181561 NA 25.1061547542257 NA NA 20.8950944814223 NA NA NA NA NA NA NA NA NA NA NA NA NA NA NA NA NA NA NA NA NA NA NA NA NA NA NA NA NA NA NA NA NA
CD248 NA NA NA 26.515845326391 19.9990971526035 NA 22.4900394890374 NA NA NA NA NA NA NA NA NA NA NA NA NA NA NA NA NA NA NA 19.1341154302268 NA 22.0664236297106 NA 21.4229867756512 NA NA NA NA NA NA 25.7878347234812 NA NA NA 20.8253889523198 22.9243895596334 NA NA NA NA NA NA NA NA NA 24.9815264328084 NA NA NA NA 19.3526469520657 NA NA 17.0688517373675 21.8750061041516 NA NA 27.3288393194673 NA …
CD276 24.4843698277872 24.0931491425855 23.8004449425638 23.5472544050198 20.7481928495895 20.6271348538961 26.2908050801955 22.6239868398179 22.5563292319674 25.948621927244 21.6906945686497 24.4665701578897 NA 21.15863187516 24.6195530483362 23.6833857438949 NA 24.0248109660347 NA 22.8623532075884 24.8814582963266 24.7196121273134 NA NA NA NA 24.6781996861664 26.1911606363005 NA 21.949864460891…
CD2AP 26.9605016643883 23.0388496818889 24.6378543236519 26.9137813948624 25.4141897197313 25.0409278749373 26.5550369030182 27.6077055575481 25.647500092832 26.4078369950519 26.4247023865454 26.4525321198203 28.8292049978534 24.604154578973 27.6363952414068 26.0887602613377 26.1918901130785 26.4811225416118 26.1063793747803 21.8835612540618 25.055559567329 26.8209979395951 26.4684569957349 24.12…
CD2BP2 NA NA NA 23.1379976859773 23.0925726326857 21.3032779661735 22.5112097461108 25.2286088105341 22.4079891430261 23.0814473541426 NA 23.142306531211 24.5161481039115 22.0626423017057 22.6863812631386 24.113448725114 NA 24.0074016023273 23.4824544622745 NA 23.6103627682223 25.5166843482507 23.9329384790089 20.7071922811581 22.379911887708 20.6895390737161 24.063142415043 24.8437393722741 23.7…
CD36 23.4740371257557 22.8098230701329 21.842278209314 22.340562964427 NA NA NA NA NA NA NA NA NA NA 21.1008907189005 NA 23.4248188001242 23.9526573658069 NA 30.6354115967425 NA NA NA NA NA 22.7178157149359 NA 23.2742086451865 NA NA NA 21.6916106364632 29.702711799991 NA NA 23.3233362892802 NA 22.5143605866114 22.6111117237812 NA NA NA NA NA NA NA NA NA NA NA NA NA 18.8939710018017 NA NA NA 21.92…
CD38 NA 22.8876010526739 NA 25.8951975897394 NA 23.6183872947281 NA NA 22.4052489954666 24.0499482310452 22.9824132687488 NA NA NA NA 20.9121203845923 NA NA 25.4313149787562 NA NA 21.9968823720252 NA 21.9751370560436 23.9279320051105 25.0470854603122 NA NA 23.7321579005634 NA NA NA NA 23.652465495046 NA 25.5261398100916 23.3258906318283 26.5384531324278 NA NA NA NA NA 21.7751504924782 NA 24.23483…
CD3EAP NA NA 21.9456988700364 NA NA NA NA 25.8713840019394 NA 21.1095373730395 NA NA NA 21.8425820689895 NA NA NA 22.0270440810317 NA NA NA NA 24.4077927573265 NA 23.216232235253 NA 20.1958331454662 24.1868109538428 23.4758313765922 NA NA NA NA 22.9955667059131 23.121519605513 NA 22.4180641406104 NA NA NA 23.0672216341104 NA NA 23.3120348294047 23.5448043451268 22.0557544131657 NA NA NA NA NA 22.…
CD44 25.9110941424411 26.1961479727795 25.1708207147206 28.4320890574943 26.0262376783194 26.0546609089266 27.6912903421368 26.225852037341 25.7644535213922 26.8034247822335 26.1897567442914 26.532679689206 24.7292171270743 25.5387544583722 26.8915787287863 27.8608589980373 25.8820900104077 25.7686678904972 27.6044149894951 24.5686190047978 27.5150227406678 29.0090166227838 29.7234664426184 26.09…
CD46 25.8047308827509 NA NA 24.70898828484 22.9331042219528 25.5017290856052 25.8822072786268 27.1417830482223 NA NA 23.4809543476932 26.0757781305072 27.6947905651412 22.9320265522987 26.5196265355564 23.4845603641238 24.9225885763659 NA 24.3853139591622 NA NA 27.9259270980389 24.5855629391717 NA 25.3364526224889 26.3291473759057 24.0163990623418 26.424847785949 25.4919842558025 23.752996135367 …
CD47 NA NA NA NA 20.4841915613335 25.6885894148948 NA 25.7653972953275 23.3077894837776 25.1565330055865 23.308164576016 23.6289420788656 24.2572284138351 22.7961925333466 23.6103954375515 25.2890994611774 23.9813735650595 20.09679235143 26.2809577335719 21.4998779952217 NA 25.5908880733577 23.9584925358043 22.5425732942131 NA NA 23.2030086434149 NA NA NA 21.6190724858469 NA 25.7037366391583 24.3…
CD55 NA 28.6134396951915 25.42670150852 23.2464332787697 NA 23.9538014285663 27.8336421486349 25.5910048229435 24.0469805865526 NA 23.5568378895776 NA NA NA 23.828192086684 22.2865481735089 27.4286515622611 23.8009208276663 22.0071593863068 NA 26.7228858147341 26.6525186946346 22.3949739255628 21.081283177025 NA 21.9508541590418 26.2878656648994 22.945373819251 24.9089290982952 27.5503843270068 2…
CD59 27.734330478662 28.3682823056885 26.3183626198903 27.2511543517592 22.4127279884875 27.0137868157913 28.8734582406926 28.0779122001795 26.8900543537523 25.7315830479043 27.206347662687 25.3371287362741 25.1964993981487 22.3794655733775 26.8682987200914 26.0362654385391 28.1175435604031 25.1201195321068 25.2258842064936 NA 28.7334654604027 28.6176242086201 24.6072716091438 24.2720288420449 26…
CD5L 21.9847181453865 22.8453464756745 22.3208159704929 22.064431619563 NA 19.9514981661267 NA NA 20.5532149125289 NA NA 23.3443419667804 NA NA 23.2451046726047 NA 22.9166845940606 20.7936985544875 NA NA NA NA NA NA 22.7882973588568 22.715343692012 NA NA NA NA 22.0221208082998 23.7146520245804 NA NA 24.625748968889 23.8740896430161 22.9065988835426 NA 21.0847577917117 21.0604624183222 NA 21.91752…
CD63 25.9715469744144 25.3079700959178 24.5298092963322 25.6801961749753 NA 25.7275985709739 27.8736020961489 23.0398855976433 19.4460958637222 23.1562695157429 24.5545896713394 24.0910742425055 20.5457978276258 21.3980463878253 25.8202947736234 24.5850883865292 25.8654315113106 25.8728192834358 26.3850097646716 NA 27.0120757309219 25.7493273928723 25.9251863270516 25.9058911449491 22.95398077228…
CD74 30.5151215091924 24.7870799458986 26.0213988814385 29.2244699247899 25.6209591535676 26.6900144683341 25.664879519961 26.3378501195384 26.1558807514188 27.7425822629195 26.3645862509522 NA 23.0900623323979 27.803924781161 26.4370428861129 32.003715771136 26.6772899460956 23.6713626779352 28.1837542850527 24.2045947995402 24.9407096787685 26.5231702011689 24.7779816497568 26.1322500550982 26.…
CD81 28.201426044426 29.6778283725771 27.6922479378226 28.78534545103 23.0525988946398 26.1142894662383 29.0406032369725 27.9163947419245 27.3945971915511 27.3648699082345 28.364556320938 26.8058761947231 26.2185975266551 25.0701291356273 26.3845098772954 25.3462950666764 28.1726185618642 27.4811336306317 26.9703226540861 22.4348842264484 28.6502978296557 29.3762281828408 29.0170654605018 27.1918…
CD82 NA NA NA 20.3848912299725 NA NA NA NA NA NA NA NA NA 18.3517415679559 NA NA NA NA NA NA NA NA NA NA NA NA NA NA NA NA NA NA 22.2705633884014 22.5955028992716 NA NA NA NA NA NA NA NA 20.2397896304277 NA NA NA NA NA NA NA NA NA NA NA NA NA NA 22.9941669551471 NA NA NA NA NA NA NA NA NA NA NA NA NA NA NA 22.3242843957182 NA NA NA NA NA NA NA NA NA NA NA NA NA NA NA NA
CD9 26.5133036404272 27.9477667855407 26.1124557734211 27.6312220819245 25.5120731749737 23.3856194059688 29.7029519951914 30.1681664202431 25.9515166192751 27.2386739092035 26.8138209377711 27.8687953610266 27.2621902472105 24.0095036907068 27.9166343723801 26.6018092624279 27.8144267842734 27.0306407026331 27.0084696568814 21.0570021263223 28.0996503025996 29.5581593781572 29.4801695108643 27.2…
CD93 NA 24.2703887260426 NA 24.0592142291031 NA 21.8797956132033 NA 23.7067455650205 NA 24.1624401962142 22.2718602186394 NA 21.3806597534266 NA NA NA NA NA 20.9401701923725 NA NA 23.2531272869988 NA 19.8403691824065 NA NA 20.9076102216439 NA NA NA 21.6028373116542 23.5643959181397 24.2726754846449 20.8260720576018 NA NA 24.5723340835077 NA NA NA 23.584430173547 23.3766595841682 22.0649676947414 …
CD97 26.5469992864026 21.8988958276901 23.5603864826903 25.9132926983278 23.0419451770974 24.340195523486 24.5044036810184 25.8402198611937 23.7506971738976 22.500855491878 24.5918891296854 25.4555259578025 25.4652530714262 22.6112794815716 24.7237320741113 25.0831035224517 24.7836678121196 24.0264143614915 25.6008360474734 16.0546233943733 25.4391732685958 25.2831894785911 24.6361085872267 24.66…
CDA 23.9592976728992 NA NA 23.1497173540876 NA NA NA NA NA NA 25.1290125365884 24.3282048582792 NA NA NA 22.5791755029765 NA NA 22.5497884274676 NA NA NA NA NA NA 23.3588529154979 NA NA NA NA NA 25.5216433306007 27.1957258865219 24.7252717115677 NA NA NA 22.2678376730086 NA NA NA 24.0906608422443 26.0657729130669 25.2989993965382 NA NA NA NA NA NA NA NA 23.309465529058 NA NA 20.5551264497705 NA N…
CDC123 NA NA 22.8358869525019 NA 21.9792011803762 NA 21.401350376131 NA NA 22.7588856113027 23.6173730733983 NA 23.0360478140444 21.3308599966691 24.7942029516119 NA NA NA NA NA 21.7373356533657 24.7365230149269 25.0280547716829 NA 19.1215588112274 NA 22.358048034752 22.9957495569959 NA NA NA NA NA 24.8181465167922 23.186809442896 NA 22.3823918326003 NA NA 19.3108013598216 NA 23.593475470859 NA 2…
CDC16 NA NA NA NA NA 22.2364396558764 14.2622490339741 25.2112374605409 NA NA 20.7215147823811 NA 20.0671953693861 21.7059698046375 23.1759305014656 NA NA NA NA NA NA 23.5254517492905 NA 21.0944746444291 24.4259521763711 NA NA 22.6912506670616 NA NA NA NA NA 14.8087832235583 NA NA NA NA NA NA 23.4574720627135 22.8385168715802 NA 23.8234446020706 22.9505195888717 NA NA NA NA 19.3105839381202 NA NA…
CDC23 23.634580648575 NA 22.0810848391538 NA NA NA NA NA NA NA NA 23.0704370891398 20.8316567155263 19.13653058696 23.3484488358094 NA 22.2319881258934 NA 20.2264921604953 NA NA NA 23.1532987447131 NA NA NA 21.2236965412585 NA NA NA 20.7363028271963 NA NA 23.6708550347058 NA NA 21.6081519275119 NA NA NA 19.6842349633014 NA NA NA 21.0524446688669 NA NA 23.0981265623649 NA 21.6406827177954 18.22223…
CDC27 NA NA NA 23.1617439092466 24.0720527674999 23.4187577566918 21.7428669593491 26.662276582978 NA 21.6657687537613 NA NA NA 20.5335027425128 NA 23.1029915926101 NA 21.0356904864539 23.9131536600531 NA NA 25.4171989051905 25.5444429626749 NA 22.1143498408834 NA 22.834712916055 22.6997147746827 NA 19.4316261424249 NA NA 23.5016428432787 22.6386868270562 NA NA 25.0325394911823 21.6310122621891 2…
CDC37 28.0402395881102 27.8321075645804 27.3745634706321 28.0614749019551 27.1491525474475 28.4711118539641 29.9667990381015 29.9129739492129 26.614301969971 27.6238684393267 27.9841174927452 27.866712398334 27.293707466427 26.6827625821081 28.1481041424235 27.8067006622836 27.4173424227409 27.3760472208496 28.2881845858838 24.8984295105516 27.4383669304108 28.7099286233778 29.8845935234906 26.50…
CDC40 NA NA NA 23.1599301416198 NA NA NA 22.7757613679949 23.5363041390854 21.4889051320079 NA 23.1304508468673 20.0924887575053 22.4667680371901 NA NA NA 21.4961857444877 22.0340143955992 NA 21.6398794280854 23.6980895273429 NA NA NA NA NA 23.0452440677806 NA 20.4966743653572 NA NA NA NA 21.7389894416477 NA 23.1743433043169 NA NA NA 20.8660246821496 NA NA 22.7586731814412 NA NA 22.8415067628534 …
CDC42 27.9794836958457 27.5139838184081 26.3645920615608 27.9035149870305 28.8291828852545 28.0559014609106 28.9859874073171 27.4360428576239 27.9266038720299 26.8966036814864 27.5143980623666 27.9091592685307 26.6632623129358 25.1762464757708 28.6668390044297 28.240869151502 28.4727298237095 26.6002994215726 27.0441751844674 25.0489943281123 28.5298626774037 29.3546024337088 27.2700650992287 27.…
CDC42BPB 24.9400281179628 24.0637526065959 21.2903136467242 24.7419510026083 21.9735088959024 25.7520906736071 22.4837070570734 26.8135042802194 26.3703027162728 24.0077983346341 25.4150312863922 23.62846823515 23.7848347028529 24.2281209051085 29.1791558062704 24.2371371511241 24.1551494363127 24.135159717512 24.6623047017045 20.7606825933415 22.9106921319753 24.6143424143091 25.5078926707589 NA…
CDC42BPG 24.3213618168792 NA NA NA 20.9443660536348 NA NA NA NA NA 24.8671508938536 22.3528861372574 21.1664193316996 NA 23.1412387128396 22.9191331991926 NA NA 21.5253908114235 NA NA 22.9065695256027 13.9126554779615 NA 22.5528702853247 23.2945854142399 NA 23.3983653314541 NA NA 22.0509313870622 NA 22.2812395662201 NA NA NA 19.5546375621968 NA NA 21.5693781779167 23.8170990079411 22.889917582134…
CDC42EP1 NA NA NA NA NA NA NA 24.0723905707354 NA 21.0233225563934 17.4430568497073 NA NA 20.932073424244 NA NA NA 22.6046274264734 NA NA 22.7043262605464 NA NA NA NA NA 22.5397587353644 21.3732113952289 NA 17.2685694124151 NA NA NA 23.0952830456707 22.2058421597932 NA NA NA NA NA 22.5452581557014 NA 23.5633131311159 NA 20.8047596804667 21.4094323732448 NA NA NA NA 20.6626040574529 NA 21.51037689…
CDC42EP4 NA NA NA 23.8840139681842 NA NA NA 22.7608539271287 24.0134024192521 NA NA NA 23.4144555646203 NA 21.5734909447569 NA NA NA NA NA NA NA NA NA NA NA 24.5809138570085 NA NA NA NA NA NA NA NA NA NA NA NA NA NA NA NA NA 21.5742793817686 22.7132388223208 NA NA NA NA NA NA NA NA NA NA 21.2828633214351 NA NA 21.5441050795844 22.4011993170416 NA NA NA NA NA NA NA NA NA NA NA NA 21.1612303167878 …
CDC5L 25.9587423090919 21.7321226985613 25.1270256256177 26.5143067041008 23.2687715606792 25.5206410987714 25.8971536329005 28.2030775853181 26.0994767969554 26.2806238153607 25.4853784623812 26.5298740680879 26.7175742723767 26.1275674777418 27.028880062061 26.5656949481643 24.9123959057084 27.5765045007252 25.6833860116298 NA 25.4858071412392 29.0359705735663 27.692560765489 22.8304560187976 2…
CDC73 NA 19.1155060043826 NA 22.338133265962 24.3488942474132 15.6585545953551 NA 25.3741753970506 21.5315399510214 21.7996290564423 20.6162060050359 19.5917706828566 23.0464867450925 24.1412516561002 23.5473802116173 26.1045243626674 NA 22.0058170926712 22.3309297308229 19.8914811326472 NA 21.0624783585211 25.0553878660654 18.7832956266483 22.0157253813921 NA 23.8022452753359 23.8179431244166 23…
CDCP1 NA NA NA NA 24.1480459400256 22.1857816325209 NA 23.8092274327542 NA NA 22.8155470827163 NA 20.4635962124847 21.7219068995614 NA 26.1293034581667 NA NA NA NA NA NA 22.0402837001504 NA NA NA 21.6455810385694 23.967751854772 NA 18.9661111082357 NA NA 20.7824719811362 24.3317245986836 23.2830075040057 NA NA NA NA 18.8984862515512 NA NA 24.2483551256597 20.6865501107661 22.3600218755613 23.9179…
CDH1 28.5380682435284 26.0634701730674 26.0792045997443 27.9924625743061 27.1286766261111 26.9131305998648 31.7915162001447 29.6685959839026 26.8254413610548 27.8933869214269 27.5061112372175 28.1827022766424 28.2875926636506 26.4754286068607 27.7752956993202 28.6198240266836 27.6775213561679 28.0514344867157 26.2653359398454 21.9596825643085 27.0911129927073 29.1130886230465 28.1353970480083 26.…
CDH11 NA NA NA NA NA NA NA NA NA NA NA NA NA NA NA NA NA NA 20.2605658345488 20.1381367812167 22.357623950298 NA NA NA NA NA 21.6919130179765 NA 24.9989061197096 NA 22.476353663721 NA 24.3104526095237 NA NA NA 27.2639453252754 NA NA NA 22.3059125583627 22.5921321548694 22.6239712163921 NA NA NA NA NA NA NA NA NA NA NA NA NA NA NA NA NA NA 21.2202460544313 NA NA NA NA NA NA NA 20.188977533672 NA N…
CDH13 23.456801828669 NA 22.1712507223436 22.5882731488792 23.6287285347654 NA 25.0800390502242 23.4734674485814 NA NA NA NA NA NA 22.099748457725 21.1366544926837 21.5629988476333 NA NA NA NA 23.6048875396373 NA NA 21.7185746820473 22.5553277633503 23.4904447665487 NA 23.4366846043895 NA 21.3120666541197 23.9090734236993 25.9807410169183 NA 20.9722506281272 NA 25.2303093536658 22.794839024151 21…
CDH17 31.3161445995407 28.7070730760028 32.2590408160018 30.0622373453028 26.1350522453358 28.2885931021152 31.4622413512007 30.7282951771826 30.3363589871582 29.6766255785199 29.7231677176038 31.8237979543205 30.7202739715271 27.4488352456616 31.896802710838 28.9997351976597 31.2883510494192 30.5518397470785 30.4064917674296 22.9028803538062 29.0634718188708 31.9892558425113 33.1021723042955 29.…
CDH3 NA NA NA NA NA NA 27.3717587839913 NA NA NA 21.4230676810466 22.601894536238 NA 19.122805250347 NA NA NA NA NA NA NA NA 22.0527796328959 NA NA NA 20.6160547703385 20.5656041666996 24.0267503586669 NA NA NA NA NA 26.7451219891049 NA NA NA NA NA NA NA NA 23.1952760757991 NA 20.6680349046295 NA NA NA NA NA 21.9470911159105 NA NA NA NA 25.046352016574 NA NA NA NA NA NA 20.217100994786 NA NA NA N…
CDHR5 NA NA NA NA NA NA NA NA NA 24.2220372088678 NA NA NA NA NA NA NA NA NA NA NA NA NA NA 22.5737340844145 24.2856539442225 NA NA 24.5572598807981 NA NA NA 24.3795060810027 NA NA 23.625434620057 24.0525425129358 NA NA NA NA NA NA NA NA 23.9525125167732 NA NA NA NA 21.926796184206 NA NA NA NA NA NA NA NA NA NA NA NA NA NA NA 22.7236471971233 NA NA NA NA NA NA NA NA NA NA NA NA NA 21.778346685393…
CDIPT 22.7157291122684 NA NA 27.0567753721796 NA 22.3471433724391 21.3527245299864 NA 21.3181312295117 28.0192308281649 20.8551361372567 NA NA 23.7612456447677 23.4775319976846 26.0981394162275 NA 20.7394922133144 NA NA 27.1635014640404 NA 24.1888900276589 21.5255610964369 22.2176246617381 NA 22.0211303596223 NA 25.1230325208957 17.9214458150644 26.1654660660442 NA 23.2863592185552 24.08032036828…
CDK1 24.25159971636 24.6233539557005 23.6225219661078 27.1122340302095 24.8624794928633 24.9743332722018 25.3231300967107 26.9958784875771 24.6873374491746 25.5726954854949 24.6740760781348 25.5430092161171 27.6010264060021 25.5865055634772 27.0180053532648 26.5685167812464 23.984862403854 25.4643857715521 25.3920614898945 22.75129805584 25.0668489585959 28.4218405435416 26.5972502654661 23.53029…
CDK11A 21.4131826784406 NA 22.3171617038719 26.2495854507722 23.77251513836 23.6385543471288 23.0246993885612 25.1121699868134 24.6425892910208 24.0459955664955 24.2907172109637 24.9911842908056 24.6328520172973 24.7833993986135 24.1019447431607 24.9878542509937 22.8394859982925 24.1119869900149 24.4120663653636 NA NA 23.6012156057107 25.3003020028168 22.7865097398544 22.8376183096292 21.94246170…
CDK12 24.25159971636 24.6233539557005 23.1013765474227 25.6160619346048 23.6020350428836 24.2476585437133 25.3231300967107 26.294456757948 24.6873374491746 24.9027626153707 24.6740760781348 25.0309180630898 26.2324947071334 24.6686511973784 25.4380308760058 26.1454212890731 23.984862403854 25.449733545341 24.8146365398289 22.1773136854677 25.0674272867866 26.8924272888971 25.3962923737905 23.5302…
CDK2 24.25159971636 24.6233539557005 23.7560523352777 26.4103952888724 24.4107777849026 23.8048108749865 25.4883673483505 26.4285868744533 25.0390463789991 25.5726954854949 24.6740760781348 24.7408749617398 26.7128485389554 25.3013630595499 25.6085729924747 26.9975548295088 23.984862403854 25.5638492920047 25.0193547077656 22.8418069467723 25.0668489585959 27.1133708244831 25.6611860502416 23.530…
CDK2AP1 20.303930099759 NA NA NA 21.3762515364647 NA 23.1484052053396 20.828437138325 NA NA 22.3508350758753 19.8392237830068 20.7313438934322 NA 21.7601920277064 26.0990930943116 NA NA 18.4818112544023 16.4288688345619 20.1685325696511 24.3346801503389 23.7396899770982 NA 20.5235734414614 19.0634951479326 22.0105950313452 20.9180668828285 24.121140140318 NA NA NA 16.1773299896954 21.940810951831…
CDK4 24.25159971636 24.6233539557005 23.1013765474227 25.7689028250392 23.6020350428836 23.8048108749865 26.3923976136033 26.2630140400778 25.3285466049107 25.544501921946 24.6740760781348 24.7408749617398 26.168455291933 24.8153027636918 25.4380308760058 26.5558429162499 25.0114330439847 24.9703225443629 24.8146365398289 22.1773136854677 25.0668489585959 26.7904323231859 25.3962923737905 23.5302…
CDK5 24.25159971636 24.6233539557005 24.8034994272953 25.7058938926305 23.6020350428836 24.1706045168261 25.3231300967107 28.2684388254247 25.4903918034063 25.5300198311273 24.6740760781348 24.7408749617398 26.2304803239123 24.5036337262509 25.7273095467 26.1454212890731 23.984862403854 25.7729759181333 25.1565484354181 22.1773136854677 25.9665145170218 26.7904323231859 25.3962923737905 24.059958…
CDK5RAP3 26.1120924149179 22.4491617465065 23.2930407809823 24.2453934148942 22.2782531996509 24.4029908225564 25.9665473005824 26.3763250730662 23.9963884912753 24.051205289237 24.56574592853 25.9583144159492 25.1761464735639 22.0457420002672 26.1953601913026 25.6906852452498 25.2997914402685 27.3908724710088 24.6928551194065 20.4817951951616 24.4992934908905 25.7127829567927 26.2379132089126 24…
CDK6 24.25159971636 24.7967465508732 23.1013765474227 25.6160619346048 23.6020350428836 23.8048108749865 25.8597422554811 25.8843261213473 25.5374282124483 24.9027626153707 24.6740760781348 24.7408749617398 26.1860036751139 24.3963087079316 25.7015439003626 26.1454212890731 23.984862403854 24.9703225443629 24.8146365398289 22.1773136854677 25.2516968619843 26.8592831343794 25.6187418238094 23.530…
CDK7 NA NA NA 21.9698572429729 19.3895263125621 19.0897608026264 NA 23.7309667675534 NA 22.2835869160712 NA NA 22.7575169740701 22.0374578069218 NA 24.378532737277 21.6234421519701 25.6208817093954 22.7831217406632 NA NA 25.7773245534517 NA NA 24.5462666362889 NA NA 23.6114877443032 NA 22.0683177598576 NA NA 21.9011261604104 23.0983716650369 21.8643214332977 NA 22.0451457274576 22.2020765812623 N…
CDK9 24.25159971636 24.6233539557005 23.1013765474227 25.6160619346048 23.6020350428836 24.0120955997575 25.3231300967107 26.0890365748193 24.8309617480022 24.9370400163122 24.8216912758987 24.7689511698719 26.2328336768119 24.3963087079316 25.6781371710523 26.2479916705975 23.984862403854 25.2716390561575 24.8999058951363 22.4909649338984 25.0668489585959 26.8423591441027 25.6461979302035 23.530…
CDKAL1 NA 27.5428590046885 NA NA 19.286000418059 21.5667425159991 NA 23.9175789531924 22.3095196521615 20.659253818203 NA NA NA 20.4675717206018 NA NA NA NA NA NA NA NA NA NA NA NA NA 21.3576132123646 29.9502834076926 NA NA 29.3013927160427 NA NA 21.7804869033972 NA NA NA NA NA NA NA NA 24.2850189024018 NA 20.7532461345967 NA NA 16.2945399827017 NA 17.0162750987316 NA NA NA NA NA NA NA NA 22.6072…
CDKN2A NA NA NA NA NA NA NA NA NA NA NA NA NA 22.2352645795065 NA NA NA NA NA NA NA NA NA NA NA NA NA NA NA NA NA NA NA NA NA NA NA NA NA NA NA NA NA NA NA NA NA 20.5812024211952 NA NA NA NA NA NA NA NA NA NA NA NA NA NA NA NA NA 24.3892239242606 NA NA NA NA NA NA NA NA NA NA NA NA NA NA NA NA NA NA NA NA NA NA 21.4648528200006 NA
CDKN2AIP NA NA NA NA 20.7134905620204 22.7646529545687 25.5760830549039 27.5137651333244 NA 20.05906978854 20.2547426145538 NA 23.276804541722 19.2638010154324 NA 24.826485708833 20.5825444631904 23.4660298963269 24.8755976955731 NA 18.9717933141767 26.0628184930969 20.9603781506592 NA 24.0562482356882 NA 22.5947591267096 NA 23.8426177452833 NA 20.3665622318636 NA 25.813059447946 18.8016262704662…
CDS2 22.7482911403255 24.5777254649089 22.2971575333113 23.6492614410764 NA 23.0546271698835 23.6913422642447 25.6642602570287 23.1259503727673 24.3432924080034 23.0391325824718 22.6755703136571 21.5704398979064 20.568399647229 23.787426744239 NA NA 23.375596829247 23.0937238105503 NA NA 24.3009931744268 NA NA 24.361924770834 22.781599843859 NA 22.2758744207039 25.0622400271663 19.8693468347874 1…
CDV3 25.3279301695421 NA NA NA NA NA NA 26.5550702642226 23.8511088797471 25.2339899872979 NA 25.0247230572313 25.5601119214161 24.2103094178676 27.3902196099685 21.909247812183 NA 25.9086696333522 24.1687008830271 21.1208871080606 25.2534750236236 26.7882377325392 26.7529267401444 23.2732583487518 26.6639175544941 NA 25.5626196715619 26.9413871115802 26.1735269392377 23.2862703729713 21.12533770…
CDX2 NA NA NA NA NA NA 19.3729054347447 24.7826279501133 NA NA 18.673371192715 22.0462087808652 22.0535348406255 NA NA 17.5388027593897 18.8444820420593 NA NA NA NA 20.7548043366002 23.5296223800107 NA 23.5499035580171 NA 19.0695900587551 NA 20.2629699682282 NA NA NA NA 23.8494967326313 NA NA 23.3316282536789 21.0185153426458 NA NA 22.05561409372 NA NA 21.7289090744071 23.151088561069 23.20027847…
CEACAM1 23.368116888244 NA 26.8459589400229 NA 27.0947353107145 24.4984809954429 24.1489326898859 19.2511888155338 23.0391543417575 NA 25.8647760027871 24.3616370202615 24.9393852468783 23.4847384621118 27.3728501849633 25.1525179606139 27.578018267735 24.3076435882328 23.1215575465435 19.4563524095811 24.5200307673992 27.7136717349739 NA 27.0160081326917 24.3743256635653 23.087408453241 28.48657…
CEACAM5 26.4811129926653 NA 28.5315500048242 NA 25.0423007085463 27.5359145988036 28.9200204181362 27.2452243843356 25.1271374374165 23.5230130624917 27.4100215901737 27.0497076336135 26.475037231832 24.8119793883082 30.4178394622488 24.4909502489332 29.1203641741418 24.4755110499224 26.5404735943105 19.4563524095811 26.5390941885666 29.6905890109233 23.5026871218298 28.4694332611944 27.812775973…
CEACAM6 26.2114279735011 NA 27.1658421515745 NA 22.8628469343226 26.1904330512248 26.0756863375226 22.488042129463 24.7114696367947 21.9743204045183 24.4934262235627 24.2373290162827 NA 22.777432518368 28.1221148386571 21.9177974495516 26.3441539967283 22.4102608655528 NA NA 24.2174663982672 27.2595450901552 NA 26.1035679565832 25.0673783917399 26.328692113722 26.3940118639947 23.4099217590305 29…
CEACAM7 24.2199308231586 NA NA NA NA 21.7066696938227 NA NA 23.9899197030356 NA NA NA NA NA NA NA 27.1324493274895 NA NA NA NA 23.3784599746162 NA NA NA 27.2584960373589 NA 22.9171491471273 29.4949883323044 NA NA NA 28.7070066052222 NA 23.5454302127769 26.0129401559354 26.5160243847275 25.7082145192905 NA NA NA NA NA NA 27.3877476734985 26.4963451618242 NA NA NA 27.0376599550001 23.6316941896629 …
CEACAM8 23.368116888244 NA 26.8459589400229 NA 23.9989090456294 23.6559765527108 24.1489326898859 NA 23.0391543417575 NA 25.8647760027871 24.3616370202615 24.9393852468783 23.2131969453027 27.2936096888022 NA 27.4387478719295 24.3076435882328 23.1215575465435 19.4563524095811 24.1122805692788 27.5862983878805 NA 27.0160081326917 23.8633026775988 20.4380486485485 28.3805218694295 22.8140844602991 …
CEBPZ 22.0882370005642 NA 21.4785494340278 NA 23.2406661574742 NA 22.8452048007361 22.5536578837177 NA 22.948462413531 NA 24.0585579398537 23.9197042459444 29.0743471891101 22.205364914358 24.088270973794 21.5248697473145 24.3433622216057 NA 18.3255162778146 22.1046544167608 23.7989016793856 24.9895789143682 NA 23.8318654303797 NA 21.6741008689967 21.8433713446687 NA 20.6610037006846 22.820901924…
CECR1 NA NA NA NA NA NA NA NA NA NA NA NA NA NA NA NA NA NA NA NA NA NA NA NA NA NA NA NA NA NA NA NA 24.0774579302619 22.8708534555824 NA NA NA NA NA NA NA NA NA NA NA NA NA NA NA NA NA NA NA NA NA NA 24.0947404039791 NA NA NA NA NA NA NA NA NA NA NA NA NA NA NA NA NA 21.1557385320445 NA NA NA NA NA NA NA NA NA NA NA NA NA NA NA
CECR5 26.7336941745109 24.7296481762469 24.7133070061602 25.8348347498918 25.1670444374584 24.0054384907818 26.518373086807 26.0686170805626 26.106585662879 25.5340350435658 24.1996891920181 28.1496551470338 24.4200710459069 26.9129437074134 26.2293047462351 26.1331296078397 26.1517717797347 24.0443732728259 25.3732832281069 21.2009966369037 26.0145959498528 27.9113236817897 26.9113615499864 25.0…
CEL NA NA NA NA NA NA NA NA 26.5027367366057 22.2157450866417 NA 23.0594956403209 22.742145345063 NA NA NA NA NA NA NA NA NA NA NA 20.2858175985861 NA NA NA NA NA NA NA 24.0010318707657 NA NA NA 24.9486932125866 NA NA NA 25.5438063438976 NA NA NA 23.4863293063414 NA NA 23.9912431221121 NA NA NA 20.4510601523051 NA NA NA NA NA NA NA NA NA NA NA NA NA NA NA NA NA NA NA NA NA NA NA NA NA NA NA NA NA…
CELA3A 23.3660900502574 24.4860598055669 NA NA NA NA NA NA NA NA NA NA NA NA NA 27.9445817036483 23.1678652434021 22.7630344216798 NA NA NA 24.8939463835111 NA NA NA NA 17.7057943575026 NA NA NA NA 24.122483867539 NA 23.6608320104431 24.6054398418471 NA NA 22.6374580272204 22.3275334568464 NA NA NA NA NA NA NA NA NA NA 19.0958734398194 NA 25.5880432020408 NA NA NA NA NA NA NA NA NA NA NA NA NA NA…
CELF1 NA 20.307814492961 23.4321501229858 23.0746990918365 NA 22.2448260322927 23.8947541254331 23.8379916559989 NA 22.6435743858787 21.1718401515049 23.5177412239444 23.7401739719872 21.7511962914008 22.2012839910825 22.3936758718203 20.0682193394843 22.8610149451802 NA NA 22.9258731234523 23.6900849578717 25.0203631670135 21.7314101910898 22.7483750916933 20.4303606651388 22.4932059015849 NA 23…
CELF2 NA NA NA 23.7685651734739 NA NA 23.9250237479475 NA 22.5331652583123 20.4322890542781 22.3863840559225 NA 23.1802020712573 20.0226116373634 22.871216420206 23.1282841891302 21.816041457838 NA 23.003423892086 NA 23.0465801650218 23.4015847468569 24.4917577001321 20.4690634437383 21.7536950040703 NA 21.753122096888 NA 23.3303020020612 NA 24.7619422537316 22.0710511618527 NA 24.2427759150828 2…
CEMIP NA NA NA NA 23.1826847090459 20.7663444966595 NA 24.0697424626102 NA NA NA NA NA NA NA NA NA NA NA NA NA NA 24.7997318084179 NA NA NA NA NA NA 18.981453006048 NA NA NA NA 24.3851585777824 NA NA NA NA 19.8195211264505 NA NA NA 21.9662843510516 NA NA NA 22.013009781839 20.624982818737 NA NA 21.6066482898613 19.5991664501091 NA 22.5980070516433 NA NA NA NA NA NA NA NA NA NA NA NA NA NA NA 21.1…
CENPB NA NA NA NA NA NA NA NA NA NA NA NA NA NA NA NA NA NA NA NA NA NA NA 14.8150930463342 NA NA NA 25.5124074904544 NA NA NA NA NA NA NA NA NA NA NA NA NA NA NA NA 23.0114444758219 19.1613927178821 NA NA NA NA NA NA NA NA 18.0593391791582 NA NA NA NA NA NA NA NA NA NA NA NA NA NA NA NA NA NA NA NA NA NA NA NA NA NA 21.5959148705742 NA NA NA 25.3915673179354 NA NA NA NA
CENPE 23.7943274118766 NA NA NA NA 20.3880383132796 23.7098507507344 NA NA 20.827476064984 NA NA 21.3445234785771 28.6114673415127 NA 20.6022457771975 NA NA NA NA NA NA NA NA 23.8521762932376 NA NA NA 18.2644563453502 NA NA NA 21.9750565665719 NA NA 25.4317587491662 NA 23.6106973122118 NA 25.221580041439 NA NA 21.7564097262106 NA NA NA NA 20.2090177840296 17.8525599878681 NA NA 22.3418173992955 N…
CENPV 22.6012598195939 NA NA 22.2717056577671 24.3849412791445 21.7291543598055 24.9573991305517 NA 24.0021296364028 23.1696430752237 NA 25.6327751811999 NA 20.7512939690531 25.4810332102871 23.3441773537631 24.4255117381597 24.0955019768111 NA NA 23.3465023711703 25.8863883615343 NA NA 25.7201880157041 23.3671438280081 23.5137640738047 22.2379941457867 25.4400773411837 20.9764452550352 21.668676…
CEP131 NA NA NA NA NA NA NA NA 26.0076123852955 NA NA NA 23.343848789581 NA NA 21.960979048265 NA NA NA NA NA 22.7600397072539 NA NA NA NA 21.100088663761 NA NA NA NA NA NA 19.7659286744803 NA 15.8047410924684 25.910693046802 NA NA NA NA NA 21.3904124979344 NA 21.1406631661753 NA NA NA NA NA NA NA NA NA NA NA NA NA NA NA NA 22.9743844791928 22.5907419089692 NA NA NA 19.1330217686731 15.2252187362…
CEP170 NA NA NA NA NA NA NA 23.6331065371006 NA NA 21.7548084134552 21.8990249492109 NA NA 23.9200714877906 NA NA NA NA NA NA NA NA NA NA NA NA NA NA NA NA NA NA NA NA NA NA 23.1467268322401 NA 19.8031085103877 NA NA NA NA NA NA NA NA NA NA NA 23.6938748583271 NA NA NA NA NA NA NA 23.0934917141601 NA NA NA NA 26.122310252339 NA NA NA NA NA NA 20.9801814250087 NA NA NA NA NA NA NA NA NA NA NA NA N…
CEP290 NA NA NA NA 17.9059804056733 23.2467913289445 26.3008460000765 14.7517323335692 NA NA NA NA NA NA NA NA NA 18.2576870839504 NA NA NA NA NA NA NA NA 24.1517979035515 24.2442264829255 23.3224975890103 NA NA 14.2528428020844 NA NA NA NA NA 24.6923164557431 NA NA NA NA NA NA 27.8829832667159 23.247407880199 NA NA NA NA NA 14.0351685284819 NA NA 16.6935277940772 NA 24.6571188805284 NA 21.730266…
CEP63 NA NA NA NA NA NA 23.5285633259773 NA NA NA 18.6813104843244 NA NA 23.1246432359182 NA NA NA NA NA NA NA NA NA 14.2121239600896 19.6025629536122 NA 24.0564756515229 NA 23.7836473319257 NA NA 24.0695310593918 NA 22.6918768201552 NA 22.9920742904753 NA NA 22.7154777629105 NA NA 22.5245804515939 NA NA NA NA NA NA NA 21.5959285250672 NA NA NA NA NA NA NA 24.4116850189068 NA NA NA 22.97960766155…
CERS2 NA NA NA NA 25.6204659001116 NA 23.8689412124062 22.5319905781276 NA NA 23.5236428305011 24.0207361776796 22.5640206003844 20.4714370738582 24.7076462306053 21.6527443350723 NA NA NA NA NA 24.040619827229 25.12169349371 NA 23.9187347875219 NA 23.4036663705072 NA NA NA NA NA 22.8870822497896 NA NA NA NA NA 21.8600677578688 19.9997578281031 22.6649077235945 23.6723342624802 20.5958784579611 2…
CERS6 NA NA NA NA NA NA NA NA NA NA 23.5252450280425 24.8189271406704 NA NA 22.940874531375 NA NA NA 22.3036152173532 NA NA 24.5620707298212 26.4717412542185 NA 23.2802174174027 NA NA NA NA NA NA NA NA 22.9525925333349 NA NA NA NA NA NA 22.131005352883 NA NA 21.9067108052084 23.6071045137284 NA 22.1742442370134 23.2375390903086 NA NA NA 21.9836609685817 NA 23.5550284115906 21.1553617855672 NA 23.…
CES1 26.2418130645909 26.8492766397555 18.9686330471269 22.8700502833951 NA 26.4747764417815 29.0337909869729 31.0659448564242 27.6745728178731 27.5028591731096 24.4364482422057 19.0034410494814 27.7069396967701 20.9847737648175 20.6970863427045 20.8180172659658 25.7320131009461 26.753665678795 23.7184925321517 23.4137489803648 28.1855943183409 26.5572940672023 NA 26.7995838284335 30.196796686089…
CES2 28.4230392206315 NA 25.7289201255982 25.943242431892 NA 21.8364187136828 25.1920959940956 NA 27.8708163899692 NA 27.0660836048612 31.1586287334746 26.0480776382108 25.0185546908381 29.8904736507955 NA 28.7927869500393 NA 26.0775023450199 NA 29.2934468283077 26.2471329883033 NA 22.9984027732054 26.2389072875981 28.0562602276002 21.8201228554088 25.5999861439405 30.8368513099076 20.46308727429…
CES3 23.22594082246 NA NA NA NA 23.1844262221699 NA NA 25.3687180580227 25.6549354504026 NA NA NA NA NA 22.987576291989 24.2773616171195 NA NA NA NA NA 22.9003892417837 NA 22.0523053539966 23.1812550979364 NA 24.0784249662577 NA NA NA NA NA NA 25.1142652362295 23.4456933549982 NA NA NA NA NA NA NA NA NA 24.3307765847247 25.1371898089233 21.8467222961887 NA NA 21.479896679543 NA NA NA NA NA NA 20.…
CETN2 NA NA NA 22.174786737632 21.9445698077122 NA 23.1600148040665 23.3679569782054 NA NA 22.5743371342475 23.0731419605796 20.4350394322358 NA NA 23.1296210460948 NA NA 20.7822799961678 NA NA 24.8270020743914 NA 21.3567324297401 NA NA NA 22.59894981515 NA 19.724838558853 20.8417946642569 NA 23.300994570398 23.1434078162708 NA 24.0201596659935 21.8197409580928 23.3121179467254 NA 17.680249624824…
CFB 28.7675589108086 30.7316342500923 30.0144150729505 30.6749912555001 26.2481439056994 28.4992938064712 29.3614926632918 29.344152675771 27.7038866340852 28.8072077557539 28.6058753691362 29.7854439073922 29.1018714873275 26.2884504013506 27.0604295362419 28.714484078826 29.3027534893691 29.5792664373812 28.5891604958043 26.8291664170468 28.5310958480826 29.6583077251197 29.4915843579642 28.510…
CFD NA 24.7461984567422 NA NA NA 17.1219786249894 23.9846885966915 NA NA NA NA NA NA NA NA NA NA NA NA 23.576416991998 23.8064540414062 NA NA NA NA NA 23.0023115702264 NA NA NA NA 23.768186584474 18.0773946878066 NA NA 23.3337722868007 NA NA NA NA NA NA 23.8849362556082 NA NA NA 23.4072112211174 NA NA NA NA 23.1542185917757 NA NA NA NA NA NA NA NA NA NA 22.1396237930879 NA NA NA NA NA NA NA NA NA…
CFDP1 NA NA 20.2533697014615 NA NA NA NA NA NA 18.5553830026303 NA NA NA NA NA NA NA 22.8067533487543 NA NA NA NA NA 21.5943482977334 NA NA 20.5384769329546 19.656002311423 NA NA NA NA NA NA 21.0138583171569 NA 13.7938064914558 20.4275706556896 NA NA NA NA NA 22.5306030337014 22.1409002755391 25.2856539442225 NA NA NA 21.0906099664483 NA NA NA NA NA NA NA NA NA 22.9291753183388 NA NA NA NA NA 24.…
CFH 28.5865270739584 30.576441897205 29.1803001231925 30.7904694400596 26.6079654549011 29.1192194993768 29.0075562761064 29.2572458162507 28.1402209876701 28.0889816427798 27.845240358385 30.8741674419995 28.8610781773871 26.1151268197529 27.1747848331411 29.2692756926086 28.3338914722021 28.4039558319684 28.3801482802825 26.7502610073102 28.5623051446575 28.4401052931616 29.4210314051994 27.998…
CFHR2 NA NA 22.4367811713433 NA NA 23.3297547389331 NA NA NA 18.1611811007256 NA 24.1827801681255 NA NA NA 21.339514049806 23.0206056349165 NA NA NA 23.4889786594931 NA 22.696436976178 20.0827779622091 NA 22.9227466218772 22.1472626953969 24.2001579140402 NA 22.6364626608354 22.2404297513875 25.4186281311578 23.1696354300362 NA 22.3938015409798 22.6433585925595 20.4568958054802 NA 22.093640002272…
CFHR5 NA 22.5879184891733 27.5916785888624 NA NA 23.4523076102131 23.1875390460501 23.6184948388208 22.9417808841489 22.4830279854394 23.1785755015461 25.3426608819953 NA NA NA 21.2992303814183 24.1533528696017 19.9165428300441 23.5109659744416 NA 25.2412395431274 24.8319427245153 NA NA NA NA 23.6365290399639 24.5763708567596 NA 23.1600594422653 NA 25.5784576220424 24.7489718246479 NA NA 23.37420…
CFI 23.0173297245236 26.6795359382553 27.8917579236938 26.4831936308891 21.5602162002036 24.5635941822365 24.3146216879278 25.2097949849839 24.6439216792817 22.2757096344599 23.8927214171302 26.0697047728326 24.1392287598239 NA 21.9074408351481 23.2333332497911 25.6007300141103 23.6408194972981 25.0190789338637 22.4799021054608 21.971310592522 24.7155646928503 25.2000740778087 24.9307838905418 21…
CFL1 32.0424917035764 32.0068513745792 31.0204783019588 32.6381681399909 31.3129374116436 31.5997035383032 32.8451400841122 32.3961674701986 31.528012402884 31.7760080621098 32.0744412965868 32.4383524884642 31.6974547557562 30.54494456739 32.7530834548727 32.0772423751131 32.3430028260579 31.9616500476914 32.4689787319191 29.8860962630223 31.9624937125071 33.4802332221948 33.5353624498291 30.587…
CFL2 29.884730480571 30.7088274201422 29.3945987226409 30.378788003905 30.1169291785071 30.5299947163422 30.3681848269469 30.8823481360189 29.8793402596566 29.6808680279833 30.0127301180313 30.6164851058197 30.0304431454917 29.5302717029376 30.9142742042495 30.1960864692293 29.9232101484509 30.4257881480561 30.5752605295786 28.1789723083834 29.9890456210154 31.6772292939499 31.5783146421677 29.07…
CFP 23.5871035856763 24.1873487503621 NA NA NA 21.0814652336906 21.6398132029346 NA NA NA 23.0809027344761 24.2399403669284 NA NA NA 23.0954907091075 NA NA 23.5162220597664 NA NA NA NA NA NA NA NA 22.8321823100222 NA NA 23.1936904825949 24.566296484147 NA 22.763156869069 NA NA NA NA NA NA NA NA 23.9685114141224 21.6698824531264 NA NA NA NA NA NA NA NA NA NA 15.8291503987817 NA NA NA NA NA NA 20.6…
CGN 27.4805592335695 NA 23.8896576919358 20.6242635696064 26.2789606296999 24.5034922786387 27.5479237665413 26.8221660415362 23.9771522029841 27.2929535128174 26.6407149834839 22.9751020611729 26.4994891984845 NA 26.8141185740818 23.208050346394 26.0719241279195 22.6525277209297 26.944829686448 NA NA 28.2663375827256 24.2743153010709 22.6950895634953 26.4597388407466 25.9744538464484 23.62029158…
CGREF1 23.1550915174548 NA NA NA 21.7955268368516 NA 22.9162107780439 NA NA NA NA NA NA NA NA NA NA NA NA NA NA NA 24.8951028043401 NA NA 23.5020679315832 NA 23.6694672853495 23.4971779300513 NA NA NA NA NA NA 22.1651683070379 NA NA NA NA NA NA NA NA NA 23.6022503087801 NA NA NA NA 21.8776207728213 24.5170719792715 NA NA NA NA 22.7609087334049 21.4301360289884 NA NA NA NA NA NA NA NA NA NA 23.694…
CHAF1B NA NA NA 20.3163367809579 21.2126198722941 NA NA NA NA NA NA NA NA NA NA 21.5086130303316 NA NA NA NA NA NA NA NA NA NA NA NA NA NA NA NA NA NA 20.9098960128354 NA NA NA NA NA NA NA NA NA 18.950125835656 NA NA NA NA NA NA NA NA NA NA 15.8554963096977 NA NA NA 20.1365355934582 NA NA NA NA NA NA NA NA 19.9824254551362 NA 21.4612845887616 NA NA NA NA NA NA NA NA NA NA NA NA NA NA NA NA NA NA …
CHAMP1 NA NA NA 22.74926140194 NA NA NA NA NA NA NA NA 24.5607567194195 NA NA NA NA NA 22.0369851685682 NA NA NA 24.0987498428211 NA NA NA NA NA NA 17.6737852387348 NA NA NA 16.3818741165883 NA NA NA NA NA 18.9011350011487 NA NA NA 22.7320253709088 21.6437152947074 NA NA 23.2859784132377 16.7701476675415 19.0447756410819 NA NA NA NA NA NA NA 20.3975534786414 NA 20.0361065213804 21.773042594442 23…
CHCHD1 NA NA NA 24.219247708797 27.0097193770588 22.2528473053264 NA NA NA NA NA NA NA 22.4443112440609 NA 23.1080589019011 NA NA 19.7564097262106 NA NA 27.4390619560307 NA NA NA NA NA NA NA NA 26.7079489597124 NA NA NA 23.4585888451536 NA NA 23.2761556503001 NA NA NA NA NA NA 22.350319831013 24.1410843204168 NA NA NA 21.6121944876839 22.9495082882614 NA NA NA NA NA NA 24.1380367590282 NA 22.3972…
CHCHD2 27.4127908075272 25.4939850224502 26.878132181289 27.791028811949 26.9061781822552 26.5145384749127 28.2514921804433 30.0759727888029 26.8937346581253 26.5759397093153 26.1354687777491 28.0251604350776 28.4879600468522 27.30036965102 28.2165152963068 28.3216892170074 26.0725414524359 27.545726992467 26.463311516128 NA 29.085128656796 29.6915890351269 28.0584254591053 25.464214056627 27.496…
CHCHD3 27.4591143070232 26.7316375481974 27.1211221527712 26.4805058887698 25.4079677557817 27.1704347061878 27.4260825855769 29.2830226547076 23.0281391045026 26.4582516792297 26.4220536629703 26.90182174252 27.2063929396486 23.338219749924 28.1897614563586 27.2332405291855 26.9248911576917 26.6398652175279 26.1053853967116 20.223298829076 25.8028582900489 28.4793696362803 26.6490242877172 24.99…
CHCHD4 NA NA NA NA NA NA NA NA NA NA NA NA NA NA NA NA NA NA NA NA NA NA NA NA NA NA NA NA NA NA NA NA NA 22.2449972863581 NA NA 21.4277036357022 NA NA NA NA NA NA NA NA 22.331193596229 NA NA NA NA NA NA NA 22.8312855923265 NA NA NA NA NA NA NA NA NA NA NA NA NA NA NA NA NA NA 20.3641432066178 22.4672308940765 22.1653584836403 NA NA NA NA NA NA 21.3595286684764 NA NA NA 23.3471650046445 NA NA NA …
CHCHD6 NA NA NA NA NA NA 25.0335925480884 22.1237564208298 NA NA NA NA NA NA NA 19.0779370484881 NA NA NA NA NA 27.1452764797411 NA NA NA NA 24.0398738870828 NA NA 19.7096257178878 NA NA 26.3452381285958 NA NA NA NA NA NA 17.0107247759418 NA 20.6874132759147 NA NA NA NA 26.3884502675463 22.3052139968741 NA NA NA 20.9016933313572 NA 21.9803941303713 NA 23.4853222579289 NA NA NA 21.843256316786 19.…
CHD4 27.6692636310733 25.6284832537121 23.9487842744881 26.0320805869166 23.7392233346898 23.9407396044997 32.2496304447758 27.0617250797298 24.937404174416 25.5382857775875 25.3119385458552 26.3809209526083 26.3522933203394 25.5670306488677 26.8707950294925 27.0939886006288 25.0124751869281 27.6142170753027 25.4589878977079 18.6398811940478 26.9796159470012 28.4193125140464 26.5793696041615 25.2…
CHD7 NA NA NA NA NA 22.7815118007105 NA 21.1093205616239 25.7040111571604 NA 20.5720877000196 NA NA NA NA NA NA NA NA NA NA NA NA NA NA NA NA NA NA 23.9643835284998 24.4613895158529 NA NA NA NA NA NA NA NA NA NA 15.3706397338836 NA NA NA NA NA NA NA NA NA NA NA NA NA NA 23.9046103684117 NA NA NA NA 24.4796660591748 NA NA NA NA NA NA NA NA NA NA NA NA NA NA NA NA NA 34.5200899738807 NA NA NA NA NA…
CHDH 27.1373129543869 NA 26.1271216898001 26.3047243151687 22.5748798945746 24.4383878082623 25.6267250201274 28.4157758360646 27.7804334616558 27.4745492561573 27.0492016977734 26.4825679388789 27.3975338945547 24.5048626812172 25.8033570317218 30.7406212010937 32.2571873801764 26.3050547902475 23.4277151430117 NA 26.7736990028519 27.7353446503238 NA NA 26.519942163954 28.2355188698598 26.144731…
CHEK2 NA NA NA NA NA NA NA 23.1757538940841 NA NA NA 22.2760278254614 NA NA NA NA NA NA NA NA NA NA NA NA NA NA NA NA NA NA NA NA 22.5519977995592 NA NA NA NA NA NA 17.1666338592993 NA NA NA NA NA NA NA 20.9709807333929 NA NA NA NA NA NA NA NA NA NA NA 20.7083800416106 NA NA NA NA NA NA NA NA NA NA NA NA NA NA 24.9931469227084 NA NA NA NA NA NA NA NA NA NA 20.8002632354738 NA NA NA 18.23429821441…
CHERP 25.0738770281165 26.6102996805273 23.1987344327346 28.24406021991 22.3317649113508 25.12356028535 27.6123883455104 27.5703517020258 23.6935452343467 23.5601788753292 23.9481736399379 24.0970609002742 23.3214106783 24.6030363229747 24.5820590362938 24.9181856541541 NA 26.8354091636329 26.0651273688175 24.7539265253126 28.3198133088339 25.193595742721 25.9902909281687 NA 25.1077437135142 22.6…
CHGA 25.2269312423889 NA NA NA NA NA 26.2919744614705 NA NA NA NA NA NA NA NA NA NA NA 21.8819735258932 NA NA 22.7846699873078 NA NA NA 28.324854376632 NA NA 28.4157993639539 NA NA NA NA NA NA 26.8900935615449 24.5100085911727 20.3164472730343 21.0733740846195 NA NA NA NA NA NA 26.8111096707974 NA NA NA NA 23.9324375313378 NA NA NA NA NA NA NA NA NA NA NA NA NA NA NA 25.0420491647048 NA 25.793462…
CHI3L1 25.5370569768786 NA NA 23.4282827230187 NA NA NA NA NA NA 24.1178955937875 NA NA NA 24.2521550555618 22.4904851477045 NA NA NA NA 21.3470081638063 NA NA 20.8965659666779 NA 22.0866830837908 NA 27.0200918259408 NA NA NA 24.2720998900658 NA 26.9075004318346 NA NA NA NA NA 17.639693990002 NA 22.8467605478291 23.1894753117279 23.3757810785249 NA NA NA 18.7778717198332 17.6931397999097 NA NA NA…
CHID1 25.6603002436812 23.0121324373897 22.8785969195577 24.2419450477201 22.7316401374797 23.0279991093212 24.9189753940301 24.870498865694 25.1485301124899 23.5044242915797 23.894747650492 25.6657877253398 25.1244156667826 NA 24.8202899037009 24.4129159529883 24.8926357324177 24.7021534463041 NA 21.9659462969806 23.660398995756 26.0855530154104 28.3160095280211 22.6702802101669 26.301409968863 …
CHIT1 NA NA NA NA NA NA NA NA NA NA NA NA NA NA NA NA NA NA NA NA NA NA NA NA NA NA NA NA NA NA NA 24.6185727472679 NA 22.1313571102246 NA NA 19.7657377120797 NA NA NA NA NA NA 25.6073929669918 NA NA NA NA NA NA NA NA NA NA NA NA NA NA NA NA NA NA NA NA NA NA NA NA NA NA NA NA NA 24.5802186516952 NA 23.0232633265194 20.5011179900919 NA NA NA NA 24.1040312822995 NA NA NA NA NA NA NA NA
CHL1 NA NA NA NA NA NA NA NA NA NA NA NA 23.5093115836367 NA NA NA 21.3429785439622 NA NA NA NA NA NA NA NA NA NA NA NA NA 21.486887546865 NA NA NA NA NA NA NA NA NA NA NA NA NA NA NA NA NA NA NA NA NA NA NA NA NA NA NA NA NA 19.5536011722476 NA NA NA NA NA NA NA NA NA NA NA NA NA NA NA 24.3096778465156 NA 20.996272107323 23.9795605644553 NA NA NA 20.8152886896556 NA NA NA NA NA NA
CHMP1A 22.4079761810977 NA 23.4831830190767 NA NA NA NA NA NA 24.5847014074328 NA NA 23.5664522060996 NA NA NA NA NA 24.7837981792212 NA NA NA NA NA NA NA NA NA NA 21.8211083068702 NA NA 25.9673024363768 NA 23.453548966846 NA 25.0847253573856 NA NA 19.3387798995045 NA NA NA 23.593808255659 NA 23.0128451286248 NA 23.0630576343685 NA NA NA NA 23.6066595842728 NA NA NA NA 22.0694491118288 NA 23.8345…
CHMP1B NA NA 22.7259116492235 NA NA 23.1005394736281 21.1463399551278 NA NA 27.6331592098832 NA 23.1913035486738 NA NA 26.3097957871588 24.1278986296684 NA NA 22.8882516169541 NA 27.8505903751077 28.3373482519095 26.9144024693282 NA NA NA 21.3345466231878 NA NA 24.8702260449243 NA NA 24.2886940361656 22.4705139078248 23.7810374758611 NA 24.4627759601325 23.9152654147143 NA NA 23.239613387108 NA 2…
CHMP2A 26.9775356799788 NA 27.2402716406063 NA 19.991865029916 25.4616580444831 NA 27.5642439396749 18.7545743833254 23.8119504404572 24.0092627672325 NA 25.9803605703384 20.9593454361453 NA 25.96230852811 22.5346500735309 NA 24.4563243319076 25.3180320409905 22.6673766578458 23.0841268131982 NA 24.3669171306933 NA 22.6151190626634 23.4908278684094 27.2620576831941 19.2670472517697 26.52326384193…
CHMP2B 21.0803530291746 NA 19.3716469150421 NA NA 21.8566409483626 20.4213170024445 20.2042487369501 NA 21.7604844379017 19.8173803048528 NA NA 14.1258493129467 22.8433138318738 20.8668925276766 22.0108715781251 21.3834258638007 22.3041646842737 NA NA 22.3217767422157 21.519763891127 NA NA 23.0639853412815 NA 21.3674024861367 NA NA 19.8556669343369 NA NA 22.0015284597839 22.5111421699726 NA 24.46…
CHMP3 25.1412960209735 23.017102001498 23.525538969602 23.8381330790044 23.8387880619092 23.4923434310777 22.9397811351367 22.704503574903 24.4090276630465 23.2573435266916 22.9690913637761 23.8831097406141 23.3875138376637 22.8128553370744 24.050260522116 24.1147318902481 24.0564607672191 24.7568179192118 23.3203780427675 20.289649699665 23.2166555803766 24.7651974590772 25.291550347528 24.84553…
CHMP4B 25.9357171098124 NA 26.0138368543437 25.208092778415 26.3725885166351 26.8803694787715 27.2978905212618 27.9736472186794 24.9368616535358 26.1425930318973 24.5924059370205 26.8996423822787 27.8951110694124 23.6753681922073 26.1883963867897 26.051380393377 26.9975447083532 26.0766990008416 26.2240381915772 20.0729228796942 26.763746551703 28.2840667862996 27.358443572374 25.6087041095157 26…
CHMP4C NA NA NA NA 22.0097343244231 21.6253298218904 22.8425774655325 24.1885163323446 NA NA 24.6024485515881 24.4788456398305 NA NA NA 21.5511130481747 NA NA NA NA NA 24.8401125075109 NA NA 24.4058488476183 NA NA NA NA NA 22.0216530348468 NA 23.9359198415547 NA NA 22.9002086392979 23.4862065331885 23.5538195694725 NA NA 24.4737362156252 23.8594934596001 21.8117917312568 NA 25.0196495154031 23.19…
CHMP5 25.7750326581917 NA 24.5663767159558 25.0493309251115 24.8257169608477 24.1748926233668 25.8451552590878 26.2605118174636 24.3026931641624 25.0136055978292 20.7013233853654 25.1708520339903 24.8385303361325 22.724250496405 25.8632036460492 25.1114935786448 26.0542011207066 26.104198091138 24.7633384148934 20.1298992711289 25.0793311267891 26.5486730652957 23.3309584439066 23.9488642830394 2…
CHMP6 23.3333355448782 NA NA NA 21.8743307746929 NA 23.8341535151015 NA NA 22.8251598843923 22.4419153137875 22.4350139898084 22.0696621658115 NA 23.0081464761461 23.5563479443901 NA 16.3922637500899 NA NA NA 24.8549317130885 23.264348098957 21.2420541155744 22.6647146261458 23.778222342967 NA 23.5977911516269 NA NA 22.408536030281 NA 22.9170380323577 23.2220563772406 22.205099378236 22.478912277…
CHMP7 19.1492360612745 NA NA NA 20.6389608346906 21.5317812229549 20.4152094716796 NA 19.4162944886689 NA 17.9300500552626 20.6300253281909 13.7361059201412 NA NA NA 19.2100791351883 NA 19.0694759911425 NA 20.9947919192328 22.0245269336724 22.2177045264312 18.5651541549023 21.631186827235 NA 22.5114538994836 19.327504401405 22.976866494412 NA NA NA 19.7771332872136 22.6210361510096 19.04007830635…
CHORDC1 NA NA 22.4296636684475 24.1543754483223 24.9176791014647 22.5102851264959 27.1453590908724 23.2721593216832 22.1750761910091 24.7292114210718 25.2080726791922 23.9408171934744 24.2612598010845 20.6495772194818 24.0998575891554 23.7203263084998 21.0143460842133 23.8637214184537 26.7044281134209 20.5342449299795 24.5178757563084 26.0071290101813 28.8117051134898 21.4077169180698 25.06627826…
CHP1 25.5087556690402 24.867848439983 23.1905321434134 23.8444933439348 24.6791865346848 21.8667869048209 24.9411069952939 24.0225743890902 23.9608977649923 24.448020620298 25.4391101608169 24.0695523649958 20.4562240500413 21.5080907072447 23.8995846495978 23.279489296501 25.6703391077979 23.0728329488045 24.9156479193352 21.5574080744659 22.8599749000459 25.1184494006714 25.2756595556006 23.085…
CHPF NA NA NA NA NA NA NA NA NA NA NA NA NA NA NA NA NA NA NA NA NA NA NA NA NA NA NA NA NA NA NA NA 24.0879651859218 NA NA NA NA NA NA NA NA NA 22.3781583011685 NA NA NA NA 16.9083222482666 16.9473743983534 19.9091298596178 NA NA NA NA NA NA NA NA NA NA 19.6326633442299 19.2745988251729 NA NA NA NA NA NA NA NA NA NA NA NA NA NA NA NA NA NA NA NA NA NA NA NA NA 18.6688295971834 NA NA
CHST14 NA 22.248316757237 NA NA NA NA NA NA NA NA NA NA 21.9080861820792 17.7414538192207 NA NA NA NA NA NA NA NA NA NA NA NA NA NA NA 20.3048659814762 NA NA NA NA NA NA NA 23.6270947665993 22.8956030160093 NA NA NA NA NA NA NA NA 19.5066117009236 NA NA 22.7688195550887 NA NA NA NA NA NA NA NA 21.7035090663712 NA 21.140110799836 22.0676319583352 NA NA NA NA NA NA NA NA NA NA NA NA NA NA NA 18.211…
CHTF18 NA NA NA NA 23.1473838194853 19.4016816089702 18.1723396034587 20.6700510809147 NA NA 17.3278946822446 14.1786337312782 NA 21.5509008149122 NA NA NA 18.5832774629424 NA NA NA 24.5377697359045 16.0733738230923 NA 15.5485991788313 NA NA 22.7251565331234 NA NA NA NA NA NA NA NA NA 22.7312548011568 NA NA NA NA NA 20.5059375144756 21.556011083642 NA NA NA 19.0171400711328 NA NA 22.1283612886592…
CHTOP 23.4002561423681 23.1717088487577 26.1393562206166 25.3455626679542 19.6468346593759 24.8012426028987 26.8463017003398 24.8644475464104 22.6015899070984 20.1587797794112 25.4687773389189 24.7554656556713 NA 24.2825119362267 24.9888195365351 22.9133792194886 25.7242912001291 NA 25.0154334289898 NA 25.7528501974247 26.5374436168083 26.6898172392307 20.9506719346981 22.4073746195166 25.9725858…
CHUK NA NA NA 18.5136119512183 NA NA 20.3480516459069 24.231120961423 NA NA 20.0938946354262 21.3255228655283 20.5491632726896 20.2637093371659 23.6053058841729 17.245283438464 NA NA 20.2214216802557 NA 19.9057733306953 NA NA NA 21.3214657314393 18.6626996643501 NA NA NA NA NA NA NA 19.5941714960885 20.6066528076365 NA NA NA NA NA 19.2632302234558 20.4900321418619 NA NA 19.1666510201293 NA 21.116…
CHURC1-FNTB-FNTB NA NA NA 21.9494227937442 19.7157777014265 22.2863902427084 22.1081051769302 23.9652470484303 NA 22.1673048182734 20.9561577533924 23.5712383377278 NA 22.048059755927 NA NA NA 22.3856970739384 NA NA 22.2833721367895 22.0150168351639 NA NA 21.5378970830204 NA 22.2514040991385 23.5213919676499 23.1207210315203 NA 21.1755848788456 NA NA 21.8002316319044 22.0041957729484 NA NA NA NA …
CIAO1 NA NA NA NA 21.5137247049471 23.7999590223786 NA 24.9020173289587 23.9899985016619 22.5930856047302 22.4990190996982 NA NA 22.1470701182178 21.6686452467319 23.4332115245511 NA 22.4871098991557 21.9280766314802 NA 22.7842985596156 NA NA 21.4071826893403 22.5752400823141 NA 22.9451031826145 22.6476046651977 25.1978176528582 22.658866952126 21.064869045554 NA 24.9664903139151 24.6513303625929…
CIAPIN1 24.0458023137513 25.7176397678281 21.9561471159965 25.6348176958256 24.3531744939279 24.4461238886923 25.6675434132309 25.084344199424 NA 25.0676709330673 24.3002971145656 24.6100011031203 25.2788618120201 24.7674886024103 25.6203699701305 23.0864871067039 25.9275780613095 24.6012286432787 25.2742381541035 17.9218118876712 24.7789988062389 26.7602943272493 26.7785745351332 24.287291062354…
CIB1 24.3070517957853 23.0684128931699 23.677121624544 22.9463969458479 23.9130111832902 25.6200852470678 26.8479616114614 24.0749456604573 23.5297955971056 23.5886677483294 23.3782615123417 24.0033998713895 23.136645106259 22.7170751804438 24.3189331782422 23.619817199684 24.2646630791192 22.5489089028809 23.0349285631439 NA 22.2465405581861 27.59149170101 26.4623828222275 23.1666415204093 24.37…
CILP NA 23.0821217472586 NA NA NA NA NA 14.7517323335692 NA NA NA NA NA NA NA NA NA NA NA NA NA NA NA NA NA NA NA 21.9902591126142 NA NA 23.5021024189694 NA NA NA NA NA NA NA NA NA NA NA NA NA NA NA NA NA NA NA NA NA NA NA NA NA NA NA NA NA NA 19.8508079551944 NA NA NA NA NA NA NA NA NA NA NA NA NA NA NA NA NA NA NA NA NA NA NA NA NA NA NA 21.3085884517802
CIRBP 24.1791315663955 NA 22.9188948931058 24.2246079196671 25.4959253960888 NA 25.8475244119577 NA 24.2860968967748 23.3503926778428 23.8515664393794 24.1500707787684 NA 23.4113907315185 23.982569943026 24.3557247781417 25.1136331261697 24.0818195281214 NA NA 24.3276705029258 26.6835651151488 26.1095301996536 23.2483182051206 25.5446522571822 26.1121381629506 25.4444705734089 25.3723211541621 27…
CIRH1A NA NA NA 23.4017019179435 21.8000261918268 22.770941690901 22.3043284807719 25.0606825749506 NA NA NA NA 22.3019309626595 18.8486962859944 22.5399733276767 23.6821868643385 NA 24.5470501960272 20.2222170866543 NA NA 25.424421587616 25.6528323936447 NA 23.9553668264502 NA 23.4909257736589 24.0702970439633 NA NA NA NA NA 23.2833905073207 24.4225987742439 NA NA NA NA 19.7959999884355 22.85425…
CISD1 24.5543349683104 25.3466589288826 25.3191895974382 25.6046115919839 24.3935835765595 29.871647204634 25.5536526110511 30.2228763929986 25.2356341029592 25.4903789489643 23.7433067408678 24.8400740791952 26.7203751084168 22.9805684556446 27.5996520148994 23.4988219438743 22.5453854327736 26.0737123957309 25.2322286277497 NA 26.4385488875445 27.9191395087664 25.2534028859861 25.0272613802128 …
CISD2 26.2506246476399 26.1372797256941 25.8624381084572 26.4880579169927 22.820255326779 26.6457405763702 27.6974389551795 28.7677865450746 25.3089318220513 25.7821757436266 26.8885080445399 26.8033727993977 26.6800028320516 24.2832647351569 26.3472697810489 27.978500472951 25.9386272414826 23.9837514153194 26.5428423299604 24.4004242393604 24.9587270451803 28.3612027763061 29.1756893975026 25.3…
CISD3 NA NA NA NA NA 21.3239849163712 22.3311553182301 NA NA NA NA NA NA NA NA NA NA NA NA NA NA NA 22.1928406089655 NA NA 21.9442909790887 21.9014278007362 NA NA NA NA NA 23.7871895750747 23.9942360252583 NA 21.4453170062473 24.0273048361217 22.2493964747608 NA NA NA NA NA 22.9788364710354 NA NA NA 21.4973265772144 NA 20.7283158177036 NA 20.4929289243144 NA NA NA 21.2570931444911 NA 19.607082835…
CIZ1 NA NA NA NA NA NA NA NA NA 19.9908961557911 NA NA NA NA 22.0823166937543 NA NA NA NA NA NA NA NA NA NA NA NA NA NA NA NA NA NA 22.0451157239906 NA NA NA NA NA NA NA NA NA NA NA NA NA NA 18.0318250255923 20.6540258501625 NA NA NA NA NA NA NA NA NA NA NA NA NA NA 21.6021234190855 NA NA NA NA NA NA 20.7275391088955 NA 21.1920519598581 22.8907377855226 NA NA NA NA NA NA 21.5445220854638 NA NA NA…
CKAP2 NA NA NA NA NA NA NA NA NA NA NA NA 20.1289307534733 NA NA NA NA NA NA NA NA NA NA NA NA NA NA NA 22.3182995171039 NA NA NA NA NA NA NA NA NA 25.6402745083145 NA NA 27.6926875933579 NA NA NA NA NA NA NA NA NA NA NA NA NA NA NA NA NA NA NA 16.9993174113888 NA NA NA NA NA NA NA NA NA NA NA NA 16.5266199680979 NA 18.8979517827949 NA 17.8531998869165 21.8867511597591 NA NA NA NA NA 23.186056794…
CKAP4 30.9108172934667 30.2181095359698 30.1537357814299 30.449064233132 29.9033473467326 30.1680468252604 31.4205658865558 31.0336591262085 27.9816720885082 29.3718608342034 29.3577827449356 28.9150762049852 29.9471121482655 28.0031051134599 30.1669092506503 30.0826486513796 29.4820627455456 29.3000373718529 30.6157391966082 27.9873074029648 29.8981244317621 31.9499947480206 32.2628772517104 28.…
CKAP5 25.5676844595594 25.9704454291119 22.7382184595614 25.7409320758531 25.6245115212707 28.0547296730702 26.0761109840742 27.8999013269915 25.0537865439398 25.0371002836788 25.1078550347465 26.2566757442343 26.7954994644058 24.7904124359792 25.2801820822755 26.6575966278601 25.1282696341649 26.1410080928127 25.5651378230641 18.0345518162757 25.4402181097001 29.9956051432207 30.4028371607321 23…
CKB 30.2958522247053 30.6308499470929 26.7942517948683 28.5934821885716 27.3020782216654 27.9873346604768 31.4671310710422 29.7236556264647 28.8827343371967 29.3323280968727 28.8108316643955 29.7383458468964 27.8171371990202 28.0648057575208 29.5919627617964 29.3500333192721 29.6581898144779 27.9203508391878 27.4959141686506 20.918543729199 30.6949344753792 30.0062250545359 30.5357078421365 32.75…
CKMT1A 31.2193247391972 29.1765134092815 28.2672054564087 30.6404026292291 28.9106006578073 28.9255871206282 30.3963891304617 30.8964211564993 29.9208022561258 28.4343998563671 30.0505300757581 29.9148571820492 29.7633600877966 29.6668956037068 31.3662734547769 30.7709766984967 30.6486917044279 28.5558750889195 29.7667403176404 20.918543729199 29.0553311277524 30.7816117242701 31.4259015446204 27…
CKMT2 30.4747786836786 27.5108015259795 26.4957903256584 28.3779408140326 26.8223033101641 26.1873767827954 28.9532901877194 27.9490327720609 28.463702959136 26.9510022883373 28.4484994550172 28.5814362624267 27.8322653828032 27.8935551415649 29.7012113632642 29.3959905264159 29.2223672563698 27.1389860066338 27.5971598848857 20.918543729199 27.5653733381771 29.626681997535 30.2675474949847 26.79…
CLASP1 25.0985350181782 NA 21.7117333415477 25.1435592356298 20.3978657436279 24.8070636031744 24.3720769973197 26.3723158396232 NA 20.9409444088603 23.6767090730341 26.1649850466311 23.5251338881924 22.1728480364371 25.1173013420666 23.0706794743934 24.156298374664 24.4464432339127 22.5954708243045 18.4061883935988 15.3675410224915 25.781459772688 26.1783635935595 16.4756447794955 26.50168945728…
CLASP2 25.0217394368073 NA NA 24.8390342047387 20.616548843779 25.277291728377 25.2336945655469 26.9898353794088 NA 22.0693147077481 23.6767090730341 26.2420159427633 24.3951419852193 21.904999841108 25.0978099998607 NA 24.1025567657532 24.0622746181261 21.2060801269617 18.4061883935988 NA 26.01351104029 26.2748893831164 NA 26.4998640240125 NA 24.638553117143 24.9926050881297 NA 23.5134890685304 …
CLASRP NA NA NA NA NA 22.4705139078248 22.9022013860939 NA NA NA NA NA NA NA NA NA NA NA NA NA NA 25.4424703750558 NA NA 22.2941871384773 NA 21.4137095261801 21.2730420261855 28.94409254898 NA NA NA NA 28.9028074582906 NA NA NA NA NA NA NA NA NA NA NA 18.8033365334855 NA NA NA NA NA NA NA NA NA NA NA NA NA NA NA NA NA NA NA NA NA NA NA NA NA 20.7554564869092 NA 22.5273968235629 NA 14.799706595341…
CLC 25.671694709581 24.50747383232 NA 26.5834095791396 27.0896934911554 28.0572767482974 27.033898110049 24.6956705174488 24.6000931963888 23.5926454537899 24.4557701874413 NA NA 23.2206416571052 NA NA 27.6328290029446 24.1580231511943 23.3406064262969 20.6454930859847 27.7465867418357 25.2626001416157 NA 27.4745750164891 NA 28.4156249100335 NA 28.1312271250706 28.0057496454226 20.5638181692837 2…
CLCA1 29.7714559950703 31.7826072676971 20.9050696411408 31.4750210015019 26.8803433192988 30.5843258220087 30.9530133935195 31.1544700345255 32.8324196680662 27.7901524041703 29.7532690915378 25.3628705973201 23.7587727935964 27.067658943321 NA 25.7814390109822 32.1267422125424 22.1249776224798 28.4403332146737 NA 21.5092318351384 27.0125314514592 26.1508610206815 30.2626068012143 22.66078197016…
CLCA4 25.4153907943731 25.7254727730894 NA 27.3892785833739 NA 27.1303553969252 25.7943393118973 24.384170592864 29.0490046141838 23.993673007481 25.5763284687089 NA 21.5390859034161 23.662740947188 NA NA 27.2250805900674 NA 24.7891216673 NA NA 23.6262927866607 NA 24.9108695975045 NA 28.7136776338555 NA 26.1593573851359 NA NA 26.416352803271 27.7832707338254 NA NA 27.06216178265 29.2935780302318 …
CLCC1 19.4355685330269 NA NA NA 20.2795856448746 21.4367023935246 19.3571954447196 20.6419000406005 NA NA 17.9398603894055 17.7405449934283 NA NA 21.0876350564211 23.8142790080872 NA NA 14.8993758062425 NA 19.4228429326998 NA 22.185618324645 NA 21.1649124492857 20.0064164852243 22.6160843764279 24.4743905840323 24.65099846285 NA NA 17.8351005115548 18.2311789839647 NA 18.1898052589992 15.51788771…
CLCN3 NA NA NA NA NA NA NA NA NA NA NA NA 21.7651630540943 NA NA NA 22.6288886958037 NA NA NA NA NA NA NA NA NA 23.0307998021018 NA NA NA NA NA NA NA 19.936767320312 NA NA NA NA NA NA NA NA 21.4640401393738 NA NA NA NA NA NA NA 24.1817722258235 NA NA NA NA NA NA NA NA NA NA NA NA NA NA NA NA NA NA NA NA NA NA NA NA NA NA NA NA NA NA NA NA NA NA NA NA NA NA
CLDN3 27.44148526349 25.0117913122314 25.460488955659 26.1607923117209 25.7933755882162 27.1008051207703 27.4741826050597 28.6543833737072 24.4636513366778 26.9735999813275 26.226369414126 27.5088138386176 25.7074632461271 24.8558808519391 27.1044201729727 26.2626399240285 26.5646565029763 26.4964051140349 27.0947671785524 NA 26.1194495172575 28.7744006735764 24.6252166536194 24.6472357462059 27.…
CLDN7 NA NA 20.9875415975583 NA NA NA 23.3003369184145 NA 23.6002663810115 NA NA 24.2454746585876 NA NA NA NA 23.3301104835794 NA 22.1149661532251 NA NA NA NA NA 25.7978856037775 23.6959253411576 NA 21.899083972343 NA NA NA NA NA NA NA 24.2751895820331 22.7777690040138 22.646868929639 NA NA 23.2225045496673 25.1133112038119 NA NA 20.3988480497842 NA NA NA NA NA NA 25.8448170380393 NA NA NA 19.691…
CLEC11A NA NA 23.5272739161438 NA NA NA NA NA NA NA NA NA NA NA NA NA NA NA NA NA NA NA NA NA NA NA 18.0993683591265 NA NA NA NA 20.3589235816366 20.8982795744069 NA NA NA NA NA NA NA NA 20.2465318601522 21.7078199785553 NA NA NA NA NA 16.7343391624081 NA 18.1620765703743 NA 20.7727607716721 NA NA NA NA NA NA NA NA NA 24.4440571655553 20.7941429490031 NA NA 18.9254240490263 NA NA NA NA NA NA NA N…
CLEC3B 22.2738786730558 25.771752049337 25.1203571779948 25.2515206227122 23.3292414911431 25.7682961060138 26.5866203777743 25.1421717335053 25.440898307859 22.8498288487053 24.8229231056515 24.7848916002164 20.029839888151 22.8268033203427 22.3376099253581 23.2709283288303 23.5322308233311 24.6879247352996 22.2037948564341 23.2143318694651 25.0647465467578 23.6632080127938 26.5690431870309 23.6…
CLIC1 31.4849327146266 30.8445438810318 31.2147600519633 31.5616496702709 29.003561239358 31.1067587343591 31.8478099075681 32.3669338521394 30.5481218238838 31.2686200497299 31.3262993258522 31.3476699632098 30.9119887524262 28.3739149788839 31.5089238161481 31.1837680247215 31.1172887383172 30.6837315540664 31.168966714206 28.6207772580218 30.3001333900489 33.2035905376454 31.6319281874893 29.3…
CLIC2 NA 23.0432843315574 NA 23.0603568631549 19.415807775887 22.0340520215636 24.1838116323687 NA 23.5917539078085 NA NA NA NA NA NA NA 21.0433143731353 NA 22.0612505393306 16.4609597660566 22.8043482862419 NA NA 22.2839288013309 NA 21.8958932626671 21.9631423400191 NA 21.4601063832763 NA 18.3925438324563 NA 24.0984984747283 23.4368614216909 NA 24.0047116736515 NA 20.2800276314106 18.92585574252…
CLIC3 NA NA NA NA NA NA 24.4590637164764 NA NA NA NA NA NA NA NA NA NA NA NA NA NA NA NA NA NA NA NA NA NA NA NA NA 23.1574326747506 NA NA NA NA NA NA NA NA NA 22.8728270314897 NA NA NA 26.8869185743274 NA NA NA NA 25.9311744794208 23.3369524189105 NA NA NA NA NA 23.2971211409586 NA NA NA NA NA NA NA NA NA NA NA 21.8545199243892 NA 23.1534134870664 NA 22.4231112925371 NA NA NA NA 24.3247788127123…
CLIC4 27.9705294126221 29.4232795732326 29.078428595495 28.422587947817 25.6839056985202 27.3763023831182 29.8621063547634 28.6137952664334 28.0043495637482 27.3752920952485 28.5337863939551 28.4665887102271 27.3782962452106 24.9223117054939 28.2937815187022 27.6766607236335 28.5429659470907 27.4624464803953 27.6845259979303 26.2451987831845 28.9187124645721 30.3675591667425 29.1840339215749 26.1…
CLIC5 27.5905635369514 27.7084081969357 28.4585593560585 27.7830677717854 19.415807775887 26.3086593402065 28.5759942226963 27.6164870075705 27.2677622323369 27.1425380441485 28.070618984252 28.2852509014728 27.3782962452106 24.2485414151839 27.8472711101042 27.3908805048859 27.9392154591303 26.6649900262382 27.2160055428231 25.2714221166034 27.7021569545449 29.9577086715659 28.3414821755634 23.6…
CLINT1 25.8726558602399 22.1833724793028 24.9027377786923 25.691831039257 23.9013278262762 26.2103610740408 26.6324392143722 26.8663629209936 25.8434358042014 25.7110594386283 25.4933645286707 25.9166948431684 26.5558518369256 23.7559942890769 28.4182340406312 25.9471123461829 24.365252481743 24.9333275844929 27.057352489761 20.8334336906798 25.0773790397609 26.5051294197278 28.2777362357891 23.1…
CLIP1 NA 22.4460872793881 NA 22.2923794924206 24.2636606307171 22.7595724908937 25.4523786275266 24.0403238388444 21.6507783001366 22.7904188993514 24.5491461711351 28.1077657540047 23.5662373391579 21.5672106976144 25.0446122394094 23.835233542721 NA 25.5437155018289 24.4884902442242 NA 24.5627136052116 24.6280053642839 23.5389455220611 22.4022746174196 24.1930948714373 22.3041279110751 24.36158…
CLIP2 21.9032574200642 NA 20.7851331394778 20.8007056127683 24.1740407466767 NA 25.0605720885576 NA NA 22.5710207094278 24.1722813022731 22.4950781765131 22.3074393096802 NA 24.6348653221162 22.6928666098421 21.1347133325501 25.4979264930926 22.4911925317476 NA NA 25.609436453916 24.8603012972995 22.4022746174196 23.5500915065181 22.9753312621486 25.4513679974068 25.3657707637579 25.1899483810748…
CLMN 23.427148618709 NA NA NA 21.9830416039588 22.399891213272 23.065500283823 25.9586766067587 NA 22.6559110623886 20.8236020345851 22.7932699015244 NA 21.8014715526127 NA NA NA 21.6318662304983 NA NA NA 23.7880065483386 22.9637329037854 NA 21.6052425749523 23.4028080646624 19.6782665763388 NA 24.7824689815675 NA 21.5651950708666 20.3098804209724 NA NA NA NA 21.8280341855136 23.399721750523 20.7…
CLN5 NA NA NA NA NA 22.0745831410304 20.3692330995436 22.4559281779167 NA NA NA NA 22.9208002405264 21.5010596612829 NA NA NA NA 21.8555353939503 NA NA NA 22.6720536497028 19.5325537830442 NA NA 21.571268895669 NA NA 22.0705766294082 NA 21.2608070024415 23.6135799601249 NA NA NA 21.7144216171526 NA NA NA NA NA NA 21.533269839323 NA NA NA 20.5898577555381 NA 19.9134884250709 NA NA 20.1604251771946…
CLNS1A 23.1711819908323 24.2867328742076 NA 25.5269269146652 24.0708334006409 24.5614840890277 25.4569017571387 24.7086515728698 NA NA NA 25.7753115254802 24.4072955162533 NA NA 24.768946729078 NA 23.7919752316346 23.9722944581244 NA NA 25.5807413807344 26.0117081507461 NA NA NA 23.6097234972868 23.0034719322791 26.0578352636263 22.4799928632407 23.248365984462 22.5921914787446 NA 24.712483181278…
CLPB NA NA NA NA 22.6675715648358 19.184151354267 23.4313634430841 25.633877031363 NA 22.9835165899237 NA 22.881708466996 NA NA 24.5281722114621 22.5504720272556 NA NA NA NA NA 22.6966046510826 NA 20.5116851030549 21.9850448788416 NA NA NA NA NA NA NA 26.162728296159 22.09540453278 NA NA NA NA NA NA 20.9388286675676 NA 21.4274581245659 22.6400162837643 NA 23.5259618536032 21.7379874970357 25.1070…
CLPP 25.1205442576276 NA 25.8699656411229 24.5505195852916 23.0360461366568 23.1177743458909 25.6172640441933 26.5894869123735 23.8606797119729 24.7262526740302 24.204648003872 24.5303785926236 23.3963570559053 24.5106957259223 23.502565732921 24.2539005622799 24.827383508505 24.0740530781928 25.0697768741559 NA 25.6140710784962 27.1125510230445 24.4452709030903 23.2852023876419 25.5206653747879 …
CLPTM1 24.4363325885338 NA 23.1313366980801 24.553775049116 24.7073297449661 23.8201257777026 24.2383134740156 26.9369752944189 NA 23.2605170218556 23.3490862726186 23.1194613909618 23.8245559802056 23.0402151272981 23.0758792184233 24.2947824079076 22.7732800880284 NA 24.9179772290302 NA NA 26.5523499650141 24.8480824749407 21.354848758723 23.8135718005214 23.4017136345287 22.3575703162106 24.58…
CLPTM1L NA NA NA NA NA NA NA 23.7770084386987 23.020200368494 22.6019217321407 NA NA NA NA 24.1820390580323 22.4901178565805 NA NA 22.6077818077981 20.3351907856411 23.4310700814651 NA NA 22.5057815155476 23.1889956377017 22.2540765110766 NA 22.7293805166615 23.830802215865 NA NA NA NA NA NA NA 22.1548150193956 22.8771762725055 NA 21.63510785953 NA NA NA NA NA 20.1628289255152 NA 21.3455200319122…
CLPX 24.0677550328491 NA NA 23.4087666456942 23.6788861421362 25.2879803944297 25.6197405336176 27.5069982957544 20.7305895430668 24.3295275637682 23.6651029643986 26.0883577232332 25.3339401243068 24.3580762131626 25.2265608792019 25.145916446588 NA 24.3033274439051 23.5387544583722 NA 22.4939819694925 25.899544085534 25.8557675299279 21.7387833370559 23.88295027677 22.3605417048392 23.878561260…
CLSTN1 NA NA NA NA NA NA 21.1547624942219 NA NA 20.8625026676122 20.2455109266165 20.3703617523411 NA NA NA 20.3921329145446 NA NA NA NA NA 23.1207321038845 21.5354310667559 NA NA NA NA NA NA 19.0672190076595 NA NA NA NA NA NA NA NA NA NA NA NA 21.2360679293456 NA 23.6043197538464 23.2947817069102 NA NA NA NA NA NA 19.0449090164833 NA NA NA NA NA NA NA NA NA NA NA NA NA 21.8056336760647 NA NA NA …
CLTA 25.2338949324442 23.3424659107193 25.0757740509431 25.2459032883976 23.8450726858932 24.8258479493324 25.6488474254436 26.7699581705185 23.9329294706946 26.048638114656 25.3909936302418 25.4471548795973 26.6410677906559 23.8367875560269 26.6510039391062 25.7341666148445 23.5491021527996 25.3132350635558 27.4072381312537 21.6205142822012 25.14392390032 26.3569674472127 25.953594534107 24.1054…
CLTB 26.1293637973914 23.9406111165822 24.669396997729 25.1453485946616 24.6413788346239 25.7886508338028 25.9607100007953 27.1197043846438 21.2337571649096 24.3668924585421 24.3400766454757 23.2640187279694 26.0846469038444 20.4041187262506 24.6844402340645 28.1726835058035 25.478606211518 24.7552150218669 26.4858806732726 21.6205142822012 26.3637479757546 26.7953027638643 25.3303953581036 24.44…
CLTC 33.0020319572158 31.9471496754137 31.1866118371436 32.3099956840132 31.4183520058257 31.0334665815455 33.1626302481011 32.3563993790413 31.5607770131886 31.8060202070089 32.1519899021139 32.5324332016086 32.4238152888632 30.3140977466484 32.4310733840584 32.716911159606 32.195502585336 31.6496760980323 32.6691966215162 29.3278942134494 32.018129290533 33.7306679024625 34.0054204058997 30.692…
CLU 26.6274624701165 31.5616056366918 28.6901868884463 28.4723514370078 27.3573543704319 27.5810332128908 28.7872078873182 29.5158037910028 25.8893171417115 26.1502784528854 27.6932612055461 31.4146908652357 28.0286152815901 24.0613007303633 26.122701632155 30.1262175130151 28.6250074013384 26.0810799413266 27.8358866622435 26.325013395503 29.1432934140502 29.1207138467957 28.0097643788332 26.597…
CLUH 26.1119293014296 NA 24.8421792588674 25.8398879275531 25.7407532651191 25.3000945867471 26.4000194377188 27.6899406438406 23.1359988605378 23.6366385588491 26.5686982622033 26.9915027179641 24.5326267838004 26.7419694482712 26.0538604806931 25.5881817465397 22.8193998928997 24.4589673784122 24.7821934945914 NA 21.8793057838797 25.809498542037 26.2058799971099 23.9728343344611 26.004602130904…
CLYBL 28.9663094103375 NA 23.9838157681995 23.9726283989787 22.5676107745057 27.4848548008316 23.5519672999214 28.2108086214981 22.0079224300802 23.8813845437081 22.5023083546507 24.8189617494392 22.4337463890317 NA NA NA 24.4535960620817 24.2366241695314 NA NA NA 23.6615204320133 NA 22.2359773922773 23.4865625465515 23.7839370247113 21.041851623608 21.3181588189869 25.168133894642 21.62761625985…
CMA1 26.319961681603 31.417936992101 24.3033678610744 29.2437792467732 NA 24.1105393039783 27.6346706535782 NA 27.4511023203504 24.1612693039453 27.7328636359271 NA NA 24.2042506775799 NA 20.8787334825149 28.2141298602996 NA 22.9399299574379 25.0284767237362 23.2655933007839 26.3090342584429 NA 29.4243565696901 NA 28.7267746146652 NA 20.2359744716321 25.4546349058754 NA 26.5600879826107 NA NA 24.…
CMAS 26.6310749503502 26.3796949539422 26.261929230577 26.3993941747486 23.5465092261814 27.9079501928039 27.8411882049776 28.4791961871524 25.9382099443072 26.7002871217716 25.9362463550753 26.5708280433657 27.4343902715074 23.9517142532554 26.558431107005 25.5944792901327 26.6662185840166 26.7170911875388 27.7248718968952 21.5702216857903 26.3059149929955 28.6557489610554 28.4239904162001 24.07…
CMBL 26.8153594493916 NA 21.44857711872 27.7901559907489 23.7742487775764 24.4456257962614 25.8356096749831 24.7677840829907 25.7993088975967 25.6835959005098 25.9621759000706 28.9460276415503 23.403679371215 24.5656593625109 26.633611285047 NA 26.0853597215339 22.0092456789333 30.5204224650972 24.7665206692044 NA 25.0554623414121 26.2413468457098 22.4132859970839 24.2364358602529 27.457966082647…
CMPK1 29.3765041165326 28.5648405265955 27.2718248117727 28.7714971075566 28.6666067885729 26.707541260909 30.580527813959 28.2226060693909 28.2685529134539 29.2238004024947 28.2931348250102 29.7971029417541 28.6712995691085 27.1643016892689 29.4854229445031 28.6714926072396 28.9084313505321 27.7576886524082 28.9069503465902 25.7936617221253 28.989154250279 29.8552595532388 31.1608653370441 27.82…
CMPK2 NA NA NA NA NA 24.3544689312455 NA 22.6680435637698 NA NA NA NA NA 20.7948330762135 NA 26.0856879410696 NA NA 26.0306561924528 NA NA NA NA NA NA NA NA NA NA NA NA NA 27.7529525723958 22.4892037676608 NA NA NA NA NA NA NA NA 23.0076008375131 24.5031616544454 NA 23.8306291277157 NA NA NA 25.0142229232671 NA NA NA NA NA NA 22.219312710898 NA NA NA NA NA NA NA 26.6804317472926 NA NA NA NA 19.13…
CNBP 21.4820457186626 NA 21.1134662124326 NA NA 21.3307670125538 NA 21.8171273158028 NA 22.4619340148524 NA NA NA NA 23.0493849395395 NA 20.129283016945 21.9352679418018 21.6525736721021 NA NA NA NA NA 20.2300239549733 22.9989061197096 23.1813592366818 25.2755224513898 24.8006259998021 22.4469343574427 19.1311862673706 21.546881275104 24.8767946681543 21.0732367763192 24.0285472056947 23.60506732…
CNDP2 27.666573471554 28.8965888889922 26.8180178756667 30.916057111067 28.6031010736023 28.3477322694892 29.2281688854474 29.6091081358847 28.8366642679647 28.2985336888264 28.9767986630801 29.1463097502645 28.2338433808466 27.5542873162851 30.4013477311052 30.1892400198698 29.196990415342 27.6710444767277 28.1089087195264 23.8899152247694 30.5227203023036 29.445758641671 29.6546146632595 29.103…
CNN1 30.4505984975115 33.4127393917998 30.7258055442081 30.4121984194332 27.1265238422178 29.8268774624406 30.018683746809 29.6151963290813 29.9900011487285 28.5357537658256 29.7312909113853 NA 27.4430200122615 27.4171517062078 27.9849584233317 26.3160691478902 30.2729147232741 30.5913894456321 29.6830364363708 26.7453341152302 33.036004542391 30.0815586583442 29.5334522994362 31.8456847692724 28…
CNN2 27.341523743465 29.6669515779185 30.7734303410221 28.4004605193536 27.1241862963835 28.5571162817477 28.980560077618 28.9452950849964 28.3744674097537 28.3167997552529 28.2698816398392 28.4438544473932 28.0849565880628 27.1560985032158 27.5724157682754 30.9135738018026 28.289906892323 28.073471745368 28.748518731903 27.0128066684833 29.851588795611 29.7495538620503 30.9973469951033 27.160331…
CNN3 27.5222571095461 29.8187971508238 30.7339054493523 27.5985091072992 26.8479763019308 28.6726360626566 29.3628923711172 29.0184401064025 28.0016623130394 28.6863716446409 29.6886473013681 27.6150362513183 27.6965560353256 27.726975674772 26.65582155414 30.8792388240158 28.3089297829675 29.946163427655 28.0361731932433 27.0216057021673 30.2213998260506 29.9828541981162 30.5418116735606 27.5878…
CNNM3 NA NA NA 22.3825105728244 20.1289810820928 19.9444947437684 NA 23.2792072988456 22.3075754985957 NA 22.601527341367 NA NA NA NA 21.7360310818047 NA NA NA NA NA NA NA 22.2334312674625 NA NA 22.0207039669267 NA NA 18.4401473151842 20.9250077904904 21.5793251459289 22.4727860174262 22.3513690098739 NA NA 21.5957191419721 NA NA 18.2255840312292 22.0940428821317 NA 24.8067323088083 NA 22.6251090…
CNNM4 25.4632899979095 NA 21.5404676820063 23.3493076889857 NA 24.2801798870787 25.2347377774016 24.9512126680721 NA 22.5617270466763 23.6055161412913 23.4807201989684 24.1375044931064 23.256622481031 24.0864676695087 NA 23.7904477355826 NA 23.7753363948096 NA NA 25.3485940395138 25.6284225110093 NA 23.1228911719838 24.786407038943 22.6901659699484 24.5983138013608 24.5074998431576 20.44608980419…
CNOT1 25.0230966236784 21.1789735806942 23.9353731648693 25.4044650464846 23.6981033083206 26.3333306990309 26.9871185836688 27.1454821240942 24.2753451911426 24.8765754926625 24.2862273584609 24.7646332149506 25.7468468215859 24.4490302889003 25.077401696772 27.1732627412546 24.246468072968 25.7512668937974 25.4100825857057 19.232879941176 25.1060449396089 26.7831365692582 27.911699793592 23.251…
CNOT10 22.0994723825471 NA NA 22.0733544699481 NA 22.1732287860463 22.9451916159028 NA 22.6215117661972 21.4186895680365 NA 20.9415534538663 22.020120658353 NA 23.406380975142 21.1597161543799 22.3511775714167 22.9759347088711 21.92594916254 NA 20.4995812109619 20.9586872255203 NA NA NA NA NA 22.5360598269731 NA NA 20.2948293739569 NA NA 21.1262167005149 21.3639080188786 NA NA 22.2493154516261 NA…
CNOT11 NA NA NA NA NA NA 19.734651742462 18.4224015441031 15.2872903295222 NA 15.3640765027177 24.4144426606598 NA 13.7829367989142 19.2144519385674 21.6975593898172 NA 18.3299977493862 21.1456560631159 NA NA 19.5316194276927 23.5496897368263 19.9536124720546 18.4399688240643 NA 14.9099352617377 NA NA NA NA NA NA 17.7990539054705 18.9110525288081 NA 21.2713957738848 NA NA NA NA 15.2825237852433 1…
CNOT2 NA NA NA NA NA 22.9340424723768 24.1080190084433 25.2482143157888 NA 24.2868033644229 NA NA 23.1605226744392 22.2233665951967 23.7766771965543 24.5637204337578 NA 24.0137687163131 NA 20.0832585639729 NA 24.4670305898334 24.3899786606102 NA NA NA NA NA NA 22.251247192544 22.245238168685 18.5722376172386 24.0497455379 25.8857346293366 23.0768710380964 NA 24.1020304740031 NA NA 24.097657317987…
CNOT3 NA NA NA NA 18.6044518801306 NA 22.5076794866037 23.0716649733011 NA NA NA NA 19.4145820173254 NA NA NA NA 20.7185830430976 NA 21.2482820075964 NA NA NA 19.592143107153 NA NA NA NA NA NA NA NA 22.5054277909001 19.6184482373649 22.7693867049622 NA 22.6052470971316 24.4335120918564 NA 21.0103013557449 20.8637507163115 NA 20.3760024116515 21.0222052405756 NA NA NA 20.2767605342434 NA NA 16.559…
CNOT7 NA NA NA 22.7373645387516 23.6541766704017 NA NA NA NA NA NA NA 23.4788456398305 NA NA 22.8463626811868 NA 24.3821035170522 NA NA NA NA 23.3963021742974 NA NA NA NA NA NA NA 21.8344293847488 NA 23.829815625406 19.7409072752275 NA 21.6497043884827 NA 22.8545332404124 NA NA NA NA NA 23.3943014910956 NA NA NA NA NA NA NA NA 20.5463632060846 NA NA 22.2772488001105 NA 26.1902291937994 NA NA NA 2…
CNP 24.5185674389434 26.7236477178563 23.5536942060089 26.3317408263758 24.0277545068249 25.1637070220187 26.7564930792401 26.7799769359405 25.2823688212654 25.296941965221 24.578660267181 22.6979686731304 24.1368891334558 23.1701191376834 25.9967477567221 25.5641249169317 24.7092833693066 24.5832563415946 25.8282966988003 17.7347889916693 24.0107677939428 26.9457752474606 24.7996977232371 25.124…
CNPY2 26.6590592681385 25.96611885531 25.3488979069469 26.8757193120812 26.128339476991 26.2096419950241 27.8695490031463 28.5965189401307 26.557510562286 26.6354404792439 26.0850997267687 26.8433594828424 26.7123917943404 25.6261482436292 27.2470773790639 28.4427913207367 26.032578795022 26.3655395121736 27.5202066688412 21.9226065410792 27.3206837799038 28.8575102848569 27.396109802678 26.31908…
CNPY3 NA NA NA NA NA 23.0962261445778 NA 25.1146540588749 NA 21.8096778632595 NA 22.769400830405 25.2707626202533 21.7825119747891 25.8757270445761 24.1000766295389 NA 23.4885619541867 22.3775732983412 NA 21.3437268241637 22.2886869965307 NA 20.5600902248822 22.5240519187178 23.8888433756097 23.1296536955706 24.7686338205507 22.6710905169684 23.2217570266617 NA NA 26.3201950170731 23.416434639288…
CNPY4 NA NA NA NA NA NA NA NA NA NA NA NA NA NA NA NA NA NA NA NA NA NA NA 21.229869099074 NA NA 20.4564747416384 NA 23.5081995401502 NA NA NA NA NA NA NA NA NA NA NA 23.7255788643906 NA NA NA NA NA 23.39801036521 24.8671226078416 28.5926019730449 NA NA NA NA NA NA 22.7306268553785 NA NA NA 25.2549026065908 NA NA NA NA 24.1655601354742 NA NA NA NA NA NA NA 19.0066000207941 NA 24.9053175876352 NA …
CNRIP1 NA 22.696553713932 NA NA NA NA NA NA NA NA NA NA NA 18.5581404044988 NA NA NA NA NA NA 22.6812808835356 NA NA NA NA NA NA NA NA NA NA NA NA NA NA NA NA NA NA NA NA NA NA NA NA NA NA NA NA NA NA NA NA NA NA NA NA NA NA NA NA NA NA NA 24.826882825248 NA NA NA NA NA NA NA NA NA NA NA NA NA NA 24.6025901369177 NA NA 21.1660024440028 NA NA NA NA NA NA NA
COA3 24.979866232149 NA 22.3832017107717 24.8104012998101 23.6261991932881 25.6949286180512 NA 26.7718568060094 25.1504930697208 25.1914006984097 22.3113364547922 24.9806538673396 24.6340211069193 24.2530428652576 23.8369406508712 25.6432837179472 23.1917990192312 23.1173463306704 24.4893290890117 NA NA 26.2615801187244 25.4707149700989 NA 24.8542889193858 24.1782145524178 23.3568667301266 23.517…
COA5 NA NA NA NA NA NA NA NA NA NA NA NA NA NA NA NA NA NA NA NA NA NA NA NA NA NA NA NA NA NA NA NA NA NA NA NA NA NA NA NA NA NA NA NA 22.3417522607 21.172713163517 NA NA NA 20.6980365223558 21.4557375840785 NA NA NA NA NA NA NA 22.5049843011892 NA NA NA NA NA NA NA NA NA NA NA NA NA NA NA NA NA NA NA NA NA NA NA NA NA NA NA NA NA NA NA
COA6 24.2946064468749 NA 23.1470095442746 24.9250029147603 25.071623242397 24.8621829178053 24.3831753375373 25.1323083098155 23.3912572270878 NA NA 23.9950887686448 NA 21.9887831387408 26.6137134327476 23.8115781320575 25.2421886212396 NA 23.1755087393864 NA NA 24.4959528354885 23.916230827259 22.4164233575666 24.4516073054535 26.0645031625844 24.8805802304143 25.4344655964477 25.9404408569442 2…
COASY 26.3585955701785 22.9307225413403 24.9466851829666 26.6861184680666 22.926959015991 23.7475691616987 25.9894585148845 24.5350631742909 25.0247568689434 25.1645420040524 25.2264704785129 27.3073965742838 26.112755619449 22.5532055360074 25.5489945990136 24.5615097267776 25.6846250918856 25.3389019438927 25.8759187034776 20.8943167240925 25.8701942908795 26.8445374012483 23.8255422910325 24.4…
COBLL1 NA NA NA NA NA 20.7518414953652 NA 22.4617591981225 NA NA NA NA 21.8833503018325 19.172852308224 NA NA NA NA NA NA NA NA NA NA 22.9771338564272 NA NA 24.4443769685286 NA NA NA NA 20.9485853921406 NA NA NA NA NA NA 16.5279412133105 NA NA NA 22.0992283651538 22.6213127717728 20.3445993274878 NA 21.3926989445022 NA NA NA NA NA 22.3040610483126 21.5905294874449 NA NA NA NA NA NA 18.88880269416…
COG1 25.4705207344726 20.444462911392 20.7799982194831 22.7262653569347 NA 21.8383283546522 21.7350270798026 26.076198059926 23.5349765279004 23.6560162820575 21.1764373663696 24.0303168936524 22.1075756380893 23.2147480663018 22.9736455218836 18.8108289131664 23.4712671266303 19.6393036090913 21.7698902924595 NA 23.3455822936453 24.0466750774712 25.1924726765322 20.8201150625964 21.8660473282311…
COG2 25.7435928351321 20.4696398300987 24.4292154212644 25.4209274956677 23.1219448041581 23.9231421134079 25.3604884577442 26.7614414637101 25.0336219520534 25.6076012271339 24.2161463668931 25.2295192923299 26.4578576976396 23.0186851222084 26.5881351565734 NA 25.3046130260061 23.2737652988315 24.8642305022101 19.5774417365816 23.1823285757934 26.1628214361675 27.0272741428849 23.905396554238 2…
COG3 26.0789592261163 NA 23.149625883598 23.299920669483 24.1064383400686 25.5526998168153 24.7793700976966 25.5602019118892 NA 25.3230280204837 23.6122034885514 26.5068641067984 26.3765714927281 21.3672664964072 26.494748059267 22.3004039539935 NA 23.4400352537372 22.7155552669654 NA 22.7326464984727 24.6052606635846 25.9832930354244 NA 26.8376199937537 25.1645723091089 21.2566843813252 25.80244…
COG4 25.2977393363599 NA 22.8024832331401 23.1045008579056 24.0495070877882 23.628987341706 24.2107783435044 24.1363431436834 20.3824023876827 25.4536128276145 24.509265668373 23.9947608500659 25.2314478572123 22.7426509240945 25.6859189683665 NA 23.9314928258462 23.9009244663509 22.9975147751582 NA 21.9595541606661 23.4259713784666 25.2407997010125 NA 26.970665388619 24.7342043516949 20.72427557…
COG5 25.5820548429458 25.822700938553 23.3616263121558 24.167743530221 24.0711403853373 24.0477985661495 28.8410618722029 25.7209084073944 25.3315045673263 24.0076860323112 23.6219186131804 24.4693560134386 25.5419331918503 24.0579200213135 26.5749286752621 24.5247932449974 26.0877299359311 24.1133034926918 23.4589116995846 18.0584198747255 25.5459280020921 26.9970095857314 28.2911481143779 21.84…
COG6 23.2408044312108 NA 22.4159361726392 23.8657415761337 20.8675638064848 NA 22.8700049281759 NA 22.6038513320347 23.330894180499 22.9503795090621 21.6383775776769 23.7765356426267 22.018792412589 26.6096269491074 21.9038127235708 23.4834856557898 22.8118250420428 22.0890003963284 22.9166754836815 21.0449490266994 23.8712277026169 25.3867714905476 NA 27.2277636613464 24.4894081076836 22.9043224…
COG7 25.2202538051523 23.7515841021598 23.7786765420014 24.5036342114676 21.9425953992359 25.8184549648952 24.1693020604656 24.9615028621051 23.5906608270244 24.0467516689304 22.8203780467531 24.7395741031697 25.6587489765418 23.2637157834844 25.081289273044 21.9002749856953 24.3337443119846 23.1761831951187 24.1825596935561 20.167822377038 NA 25.9483902255515 27.0126610220341 20.7608173884545 25…
[truncated: 4,572 more rows]
